# Supplementary material for: Label-free quantitative phosphoproteomics with novel pairwise abundance normalization reveals synergistic RAS and CIP2A signaling
Source: Sci Rep. 2015 Aug 17;5:13099. doi: 10.1038/srep13099 (PMC4642524; doi:10.1038/srep13099)
Supplement: Supplementary Table S1 [file srep13099-s2.xls]

## Sheet: Supplementary table 1
Supplementary Table 1. TiO2-enriched HeLa phosphopeptides identified by Mascot/phosphoRS and SimSpectraST.
				High confidence phosphorylation site
	Mascot	SimSpectraST	Totala	Mascot/phosphoRS	SimSpectraST	Totala
Identification criteria	Expct. value ≤0.05	PEP ≤0.05
Localization criteria				phosphoRS3 probability ≥99.3% (neutral loss option disabled)	F-value ≥0.49 and recalc. deltaDot ≥0.005 if #STY ≥2 (on stand-alone SpectraST)
Phosphopeptide spectral matches	37206	21523	41605	22904	16174	29029
FDRs (target-decoy)	0.0022	0.0006	0.0018
Sequence disagreement	0.0055			0.0018
Site disagreement	0.12			0.014
Phosphopeptidesb	4272	1932	4519	2377	1401	2740
covered by SimPP2A library	1858	1932	2105	1183	1401	1547
a Scoring scheme for combining the two datasets is shown in Table E6.
b A peptide with and without methionine oxidation was counted as 1.
