# Supplementary material for: Label-free quantitative phosphoproteomics with novel pairwise abundance normalization reveals synergistic RAS and CIP2A signaling
Source: Sci Rep. 2015 Aug 17;5:13099. doi: 10.1038/srep13099 (PMC4642524; doi:10.1038/srep13099)
Supplement: Supplementary Table S2 [file srep13099-s3.xls]

## Sheet: Supplementary table 2
Supplementary Table 2. Label-free quantification of HeLa and alpha-casein phosphopeptide features in TiO2-enriched sample data using different abundance normalization methods.
																Non-normalized abundance															Global centering normalized abundance															Quantile centering normalized abundance
Features						Best peptide match										Control2			Control1			CIP2A			RAS			OA			Control2			Control1			CIP2A			RAS			OA			Control2			Control1
#	m/z	Retention time (min)	Retention time window (min)	Mass	Charge	Score	Mass error (u)	Mass error (ppm)	Protein(s)	Description(s)	Multiple protein assignments	Sequence	Variable modifications ([position] description)	Phosphosite confidence (high confidence: 1% FLR)	Same sequence+modifications in non-enriched digest data	#1	#2	#3	#1	#2	#3	#1	#2	#3	#1	#2	#3	#1	#2	#3	#1	#2	#3	#1	#2	#3	#1	#2	#3	#1	#2	#3	#1	#2	#3	#1	#2	#3	#1
4	534.261	20.0343	1.39603	1066.51	2	0.5356	0.000683099	0.640501	Q00839	Heterogeneous nuclear ribonucleoprotein U OS=Homo sapiens GN=HNRNPU PE=1 SV=6 - [HNRPU_HUMAN]	FALSE	SSSPVNVKK	[N-term] Acetyl; (N-Term)|[3] Phospho (S)	Low	TRUE	3.21931e+08	6.00265e+08	6.87247e+08	1.93076e+08	2.5075e+08	4.36968e+08	6.78958e+08	6.61197e+08	5.49088e+08	5.10768e+08	5.5023e+08	3.09495e+08	4.9563e+08	2.67414e+08	2.44661e+08	2.59695e+08	4.57041e+08	5.87005e+08	2.30728e+08	3.22501e+08	4.40483e+08	6.6869e+08	6.74423e+08	6.25035e+08	4.51234e+08	3.63667e+08	3.09495e+08	3.52078e+08	1.77105e+08	2.27394e+08	3.23134e+08	4.81022e+08	6.90154e+08	3.72202e+08
6	860.913	81.6603	0.59655	3439.62	4	0.5333	-0.00144373	-0.419734	O75531	Barrier-to-autointegration factor OS=Homo sapiens GN=BANF1 PE=1 SV=1 - [BAF_HUMAN]	FALSE	TTSQKHRDFVAEPMGEKPVGSLAGIGEVLGK	[N-term] Acetyl; (N-Term)|[2] Phospho; (T)|[3] Phospho (S)	Low	FALSE	1.38737e+09	2.24011e+09	2.28764e+09	9.02346e+08	1.37865e+09	1.46229e+09	1.20887e+09	6.63175e+08	6.76077e+08	1.55411e+09	2.02613e+09	2.07886e+09	1.66012e+09	1.76235e+09	2.27856e+09	1.11916e+09	1.70562e+09	1.95396e+09	1.07831e+09	1.77315e+09	1.47406e+09	1.19058e+09	6.76442e+08	7.69589e+08	1.37297e+09	1.33915e+09	2.07886e+09	1.17929e+09	1.16718e+09	2.11775e+09	1.60733e+09	1.60733e+09	1.60733e+09	1.60733e+09
8	476.866	22.4712	1.4375	1427.58	3	28.55	0.000199438	0.139704	Q13595;P62995	Transformer-2 protein homolog alpha OS=Homo sapiens GN=TRA2A PE=1 SV=1 - [TRA2A_HUMAN];Transformer-2 protein homolog beta OS=Homo sapiens GN=TRA2B PE=1 SV=1 - [TRA2B_HUMAN]	TRUE	RRSPSPYYSR	[3] Phospho; (S)|[5] Phospho (S)	High	FALSE	4.17247e+08	2.54639e+08	3.23883e+08	1.24666e+08	1.35375e+08	1.52527e+08	2.92202e+08	2.81505e+08	2.15329e+08	2.65457e+08	4.29432e+08	2.00463e+08	2.54233e+08	2.38849e+08	2.25098e+08	3.36584e+08	1.93881e+08	2.76641e+08	1.48976e+08	1.74112e+08	1.53754e+08	2.87782e+08	2.87137e+08	2.45113e+08	2.34516e+08	2.83828e+08	2.00463e+08	1.80598e+08	1.58187e+08	2.09212e+08	4.81022e+08	2.41863e+08	3.23134e+08	1.55287e+08
21	701.318	37.6076	1.4551	1400.62	2	0.5863	-0.000477085	-0.340624	P02545	Prelamin-A/C OS=Homo sapiens GN=LMNA PE=1 SV=1 - [LMNA_HUMAN]	FALSE	LRLSPSPTSQR	[4] Phospho; (S)|[6] Phospho (S)	Low	TRUE	1.67248e+08	2.20298e+08	2.31472e+08	1.92172e+08	1.48546e+08	1.65423e+08	2.24063e+08	1.90326e+08	1.42828e+08	2.57431e+08	4.85173e+08	2.56416e+08	2.12213e+08	5.63915e+08	3.29542e+08	1.34915e+08	1.67735e+08	1.97709e+08	2.29647e+08	1.91052e+08	1.66754e+08	2.20675e+08	1.94133e+08	1.62583e+08	2.27425e+08	3.20669e+08	2.56416e+08	1.50749e+08	3.73475e+08	3.06285e+08	1.81283e+08	2.02271e+08	2.22716e+08	3.23134e+08
22	917.417	79.7232	0.810733	2749.23	3	46.73	-0.00148451	-0.539974	Q9NQC3	Reticulon-4 OS=Homo sapiens GN=RTN4 PE=1 SV=2 - [RTN4_HUMAN]	FALSE	MEDLDQSPLVSSSDSPPRPQPAFK	[N-term] Acetyl; (N-Term)|[15] Phospho (S)	High	FALSE	8.93253e+08	8.28372e+08	6.66085e+08	5.0756e+08	5.62447e+08	6.77035e+08	8.87496e+08	9.97811e+08	8.84809e+08	4.83972e+08	1.00185e+09	6.81176e+08	6.14898e+08	4.68008e+08	3.31121e+08	7.20567e+08	6.30721e+08	5.68929e+08	6.06538e+08	7.23389e+08	6.82481e+08	8.74074e+08	1.01777e+09	1.00719e+09	4.27561e+08	6.62159e+08	6.81176e+08	4.36802e+08	3.09956e+08	3.07753e+08	6.90154e+08	6.90154e+08	4.81022e+08	6.90154e+08
27	467.881	37.6076	1.4844	1400.62	3	28.45	0.000481256	0.343602	P02545	Prelamin-A/C OS=Homo sapiens GN=LMNA PE=1 SV=1 - [LMNA_HUMAN]	FALSE	LRLSPSPTSQR	[4] Phospho; (S)|[6] Phospho (S)	High	TRUE	6.70252e+07	8.96887e+07	1.04974e+08	8.02362e+07	6.90273e+07	8.04041e+07	9.12132e+07	7.04669e+07	6.01717e+07	1.29905e+08	2.20942e+08	1.11621e+08	1.17119e+08	2.49978e+08	1.64286e+08	5.40677e+07	6.82888e+07	8.96621e+07	9.58829e+07	8.87792e+07	8.1051e+07	8.98337e+07	7.18766e+07	6.84943e+07	1.14764e+08	1.46029e+08	1.11621e+08	8.31976e+07	1.65558e+08	1.52692e+08	7.36758e+07	8.17707e+07	1.03299e+08	1.07225e+08
29	526.743	20.0615	1.45193	1051.47	2	4277	0.000887556	0.84411	P02545	Prelamin-A/C OS=Homo sapiens GN=LMNA PE=1 SV=1 - [LMNA_HUMAN]	FALSE	LSPSPTSQR	[4] Phospho (S)	High	TRUE	1.67112e+08	1.38431e+08	1.29622e+08	5.79097e+07	6.75553e+07	1.05597e+08	1.58804e+08	1.96994e+08	1.35457e+08	1.37383e+08	1.61138e+08	7.23704e+07	1.15589e+08	6.917e+07	5.01571e+07	1.34805e+08	1.05401e+08	1.10715e+08	6.92025e+07	8.6886e+07	1.06446e+08	1.56402e+08	2.00934e+08	1.54193e+08	1.2137e+08	1.06502e+08	7.23704e+07	8.21103e+07	4.58105e+07	4.66173e+07	1.75791e+08	1.28514e+08	1.20706e+08	7.64561e+07
33	714.794	22.4487	1.38887	1427.57	2	27.28	-0.000914135	-0.640341	Q13595;P62995	Transformer-2 protein homolog alpha OS=Homo sapiens GN=TRA2A PE=1 SV=1 - [TRA2A_HUMAN];Transformer-2 protein homolog beta OS=Homo sapiens GN=TRA2B PE=1 SV=1 - [TRA2B_HUMAN]	TRUE	RRSPSPYYSR	[3] Phospho; (S)|[5] Phospho (S)	High	FALSE	2.94508e+08	1.16609e+08	1.81784e+08	3.39407e+07	5.32867e+07	6.70833e+07	9.01891e+07	1.96324e+08	1.69618e+08	1.71889e+08	3.13347e+08	1.51704e+08	1.42833e+08	1.71647e+08	1.62169e+08	2.37573e+08	8.87861e+07	1.55269e+08	4.05594e+07	6.85344e+07	6.7623e+07	8.88251e+07	2.00251e+08	1.93079e+08	1.51854e+08	2.07103e+08	1.51704e+08	1.01463e+08	1.1368e+08	1.50724e+08	2.81639e+08	1.05242e+08	1.75791e+08	4.80315e+07
36	495.921	30.2237	1.73188	1484.74	3	0.6109	0.000578269	0.389475	Q9H1E3	Nuclear ubiquitous casein and cyclin-dependent kinases substrate OS=Homo sapiens GN=NUCKS1 PE=1 SV=1 - [NUCKS_HUMAN]	FALSE	LKATVTPSPVKGK	[6] Phospho; (T)|[8] Phospho (S)	Low	FALSE	5.38209e+07	6.2086e+07	8.46583e+07	3.5027e+07	3.13769e+07	5.09848e+07	4.7647e+07	3.11387e+07	3.05247e+07	6.3817e+07	9.32734e+07	5.44253e+07	1.43192e+08	1.94784e+08	1.55718e+08	4.34162e+07	4.72721e+07	7.23099e+07	4.18576e+07	4.03552e+07	5.13949e+07	4.69264e+07	3.17616e+07	3.47467e+07	5.63786e+07	6.16479e+07	5.44253e+07	1.01719e+08	1.29003e+08	1.44728e+08	5.46752e+07	5.36159e+07	7.64561e+07	4.8799e+07
39	795.002	26.7099	1.0047	2381.99	3	8741	-0.000972483	-0.408266	P35579	Myosin-9 OS=Homo sapiens GN=MYH9 PE=1 SV=4 - [MYH9_HUMAN]	FALSE	KGAGDGSDEEVDGKADGAEAKPAE	[7] Phospho (S)	High	TRUE	3.66177e+08	2.45114e+08	2.48806e+08	9.40981e+07	1.28848e+08	1.77075e+08	1.11064e+08	1.37576e+08	1.09261e+08	1.92387e+08	3.10285e+08	1.84594e+08	1.20782e+08	9.77666e+07	9.53809e+07	2.95387e+08	1.8663e+08	2.12515e+08	1.12448e+08	1.65717e+08	1.78499e+08	1.09384e+08	1.40328e+08	1.24374e+08	1.69963e+08	2.05079e+08	1.84594e+08	8.5799e+07	6.47498e+07	8.86495e+07	3.72202e+08	2.22716e+08	2.41863e+08	1.20706e+08
44	864.912	79.0316	0.71385	3455.62	4	0.5757	-0.00215284	-0.622996	O75531	Barrier-to-autointegration factor OS=Homo sapiens GN=BANF1 PE=1 SV=1 - [BAF_HUMAN]	FALSE	TTSQKHRDFVAEPMGEKPVGSLAGIGEVLGK	[N-term] Acetyl; (N-Term)|[2] Phospho; (T)|[3] Phospho; (S)|[14] Oxidation (M)	Low	FALSE	2.55221e+08	4.87128e+08	4.89128e+08	1.78151e+08	2.59971e+08	3.08397e+08	1.80296e+08	1.17789e+08	1.47138e+08	3.867e+08	4.66716e+08	3.84875e+08	3.42966e+08	2.14516e+08	5.97036e+08	2.05881e+08	3.70899e+08	4.17783e+08	2.12893e+08	3.3436e+08	3.10878e+08	1.77569e+08	1.20145e+08	1.67489e+08	3.41628e+08	3.0847e+08	3.84875e+08	2.43631e+08	1.42072e+08	5.54901e+08	2.41863e+08	3.72202e+08	3.72202e+08	2.57501e+08
46	979.967	89.0988	0.651167	1957.92	2	100.31	-0.00232583	-1.18791	P23528	Cofilin-1 OS=Homo sapiens GN=CFL1 PE=1 SV=3 - [COF1_HUMAN]	FALSE	ASGVAVSDGVIKVFNDMK	[N-term] Acetyl; (N-Term)|[2] Phospho (S)	High	TRUE	2.91891e+08	2.72833e+08	3.07694e+08	1.29546e+08	2.83676e+08	2.00757e+08	2.34634e+08	4.01864e+08	1.38107e+08	3.36897e+08	3.82678e+08	2.12501e+08	2.90662e+08	3.46953e+08	2.23504e+08	2.35462e+08	2.07735e+08	2.62813e+08	1.54809e+08	3.64849e+08	2.02372e+08	2.31085e+08	4.09903e+08	1.57209e+08	2.97629e+08	2.52926e+08	2.12501e+08	2.06476e+08	2.29783e+08	2.0773e+08	2.57501e+08	2.81639e+08	2.57501e+08	1.61208e+08
50	754.842	51.5902	1.16082	1507.67	2	6291	-0.00067447	-0.447359	P08670	Vimentin OS=Homo sapiens GN=VIM PE=1 SV=4 - [VIME_HUMAN]	FALSE	SLYASSPGGVYATR	[1] Phospho (S)	High	FALSE	1.21125e+08	9.91613e+07	1.01735e+08	8.86773e+07	8.48671e+07	1.08415e+08	9.69277e+07	1.26656e+08	9.88314e+07	9.00437e+07	9.89304e+07	7.44928e+07	2.37093e+08	2.5322e+08	1.73837e+08	9.77086e+07	7.55012e+07	8.68954e+07	1.0597e+08	1.09152e+08	1.09288e+08	9.54618e+07	1.2919e+08	1.12501e+08	7.95484e+07	6.53868e+07	7.44928e+07	1.68423e+08	1.67705e+08	1.61569e+08	1.16928e+08	9.07757e+07	1.00055e+08	1.16928e+08
62	470.213	24.0517	1.67185	938.411	2	51.04	0.000189311	0.201736	Q00839	Heterogeneous nuclear ribonucleoprotein U OS=Homo sapiens GN=HNRNPU PE=1 SV=6 - [HNRPU_HUMAN]	FALSE	SSSPVNVK	[N-term] Acetyl; (N-Term)|[3] Phospho (S)	High	TRUE	6.83487e+07	5.66835e+07	5.74542e+07	1.80316e+07	2.28715e+07	3.00475e+07	5.54868e+07	5.62455e+07	4.4614e+07	4.08491e+07	4.13362e+07	2.76287e+07	3.93541e+07	2.4335e+07	2.4591e+07	5.51354e+07	4.31587e+07	4.90739e+07	2.15479e+07	2.94161e+07	3.02893e+07	5.46476e+07	5.73706e+07	5.07848e+07	3.60878e+07	2.73206e+07	2.76287e+07	2.79558e+07	1.61168e+07	2.28555e+07	7.53459e+07	4.94671e+07	5.21513e+07	2.53935e+07
65	992.764	81.0488	0.454683	2975.27	3	8664	-0.00125175	-0.420717	P55081	Microfibrillar-associated protein 1 OS=Homo sapiens GN=MFAP1 PE=1 SV=2 - [MFAP1_HUMAN]	FALSE	SLAALDALNTDDENDEEEYEAWKVR	[10] Phospho (T)	High	FALSE	2.33427e+08	2.65503e+08	1.87822e+08	1.50376e+08	1.84126e+08	1.44734e+08	2.62032e+08	2.32759e+08	1.5917e+08	1.59677e+08	2.33492e+08	1.55408e+08	2.038e+08	1.71982e+08	1.62025e+08	1.883e+08	2.02154e+08	1.60426e+08	1.79701e+08	2.36813e+08	1.45898e+08	2.58069e+08	2.37415e+08	1.81186e+08	1.41065e+08	1.54324e+08	1.55408e+08	1.44772e+08	1.13902e+08	1.5059e+08	2.10093e+08	2.57501e+08	1.81283e+08	2.02271e+08
73	513.891	33.4886	1.16038	1538.65	3	5.53	0.000796195	0.517463	P05787	Keratin, type II cytoskeletal 8 OS=Homo sapiens GN=KRT8 PE=1 SV=7 - [K2C8_HUMAN]	FALSE	AFSSRSYTSGPGSR	[6] Phospho (S)	High	TRUE	4.7031e+07	2.88135e+07	3.33264e+07	1.76481e+07	2.32266e+07	2.70802e+07	2.46678e+07	3.26924e+07	2.30665e+07	5.4709e+07	3.1156e+07	2.60352e+07	7.5934e+07	7.18141e+07	5.00963e+07	3.79389e+07	2.19385e+07	2.84653e+07	2.10896e+07	2.98728e+07	2.72981e+07	2.42947e+07	3.33464e+07	2.62569e+07	4.83322e+07	2.05922e+07	2.60352e+07	5.39409e+07	4.75617e+07	4.65608e+07	4.80315e+07	2.32282e+07	3.11614e+07	2.46865e+07
78	854.98	81.1581	1.0081	4269.86	5	32.87	-0.00315823	-0.739655	Q00839	Heterogeneous nuclear ribonucleoprotein U OS=Homo sapiens GN=HNRNPU PE=1 SV=6 - [HNRPU_HUMAN]	FALSE	AKSPQPPVEEEDEHFDDTVVCLDTYNCDLHFKISR	[3] Phospho; (S)|[21] Carbamidomethyl; (C)|[27] Carbamidomethyl (C)	High	FALSE	2.53571e+08	2.06351e+08	1.26572e+08	5.45144e+07	1.31879e+08	1.05858e+08	2.72558e+08	2.92078e+08	2.27683e+08	2.38324e+08	2.31149e+08	1.40682e+08	2.40153e+08	6.65147e+07	5.47624e+07	2.0455e+08	1.57116e+08	1.0811e+08	6.51452e+07	1.69615e+08	1.0671e+08	2.68436e+08	2.97921e+08	2.59175e+08	2.10546e+08	1.52775e+08	1.40682e+08	1.70596e+08	4.4052e+07	5.08976e+07	2.22716e+08	1.75791e+08	1.16928e+08	7.36758e+07
108	546.257	31.5698	1.8303	1635.75	3	41.84	4.92783e-05	0.0301258	P09651	Heterogeneous nuclear ribonucleoprotein A1 OS=Homo sapiens GN=HNRNPA1 PE=1 SV=5 - [ROA1_HUMAN]	FALSE	SKSESPKEPEQLR	[N-term] Acetyl; (N-Term)|[5] Phospho (S)	High	FALSE	4.72187e+07	4.83861e+07	4.81066e+07	2.38955e+07	2.74614e+07	3.51257e+07	3.57291e+07	4.71388e+07	2.1701e+07	4.54768e+07	5.45347e+07	4.08846e+07	5.28692e+07	8.0064e+07	4.3338e+07	3.80903e+07	3.68411e+07	4.10897e+07	2.85553e+07	3.53194e+07	3.54083e+07	3.51887e+07	4.80818e+07	2.47026e+07	4.01761e+07	3.6044e+07	4.08846e+07	3.75564e+07	5.30256e+07	4.02794e+07	4.8799e+07	4.24725e+07	4.72998e+07	3.30643e+07
111	934.728	88.6365	0.660883	3734.88	4	51.15	-0.00303334	-0.812164	P06748	Nucleophosmin OS=Homo sapiens GN=NPM1 PE=1 SV=2 - [NPM_HUMAN]	FALSE	TVSLGAGAKDELHIVEAEAMNYEGSPIKVTLATLK	[25] Phospho (S)	High	TRUE	2.27793e+08	2.14687e+08	1.64282e+08	2.02662e+08	1.36942e+08	1.52545e+08	3.59247e+08	4.60674e+08	3.37576e+08	1.59102e+08	1.50084e+08	1.28693e+08	1.92995e+08	2.5718e+08	1.48599e+08	1.83756e+08	1.63462e+08	1.40319e+08	2.42183e+08	1.76127e+08	1.53772e+08	3.53814e+08	4.6989e+08	3.84268e+08	1.40557e+08	9.91962e+07	1.28693e+08	1.37097e+08	1.70328e+08	1.38112e+08	2.02271e+08	1.87567e+08	1.42497e+08	4.81022e+08
115	605.651	51.5263	1.20308	1813.93	3	2538	-0.000627064	-0.345694	P19338	Nucleolin OS=Homo sapiens GN=NCL PE=1 SV=3 - [NUCL_HUMAN]	FALSE	AIRLELQGPRGSPNAR	[12] Phospho (S)	High	FALSE	7.66948e+07	8.89746e+07	8.34744e+07	4.6419e+07	5.12333e+07	7.91243e+07	6.5322e+07	6.47537e+07	5.41115e+07	8.99142e+07	6.9215e+07	6.31855e+07	6.53516e+07	6.09839e+07	6.13522e+07	6.1868e+07	6.77451e+07	7.12987e+07	5.54711e+07	6.58935e+07	7.97609e+07	6.43341e+07	6.60491e+07	6.15959e+07	7.9434e+07	4.57468e+07	6.31855e+07	4.64235e+07	4.0389e+07	5.70223e+07	8.51866e+07	7.64561e+07	7.53459e+07	6.27773e+07
120	578.274	44.0752	1.13538	1154.53	2	7250	-0.000399189	-0.345758	P04792	Heat shock protein beta-1 OS=Homo sapiens GN=HSPB1 PE=1 SV=2 - [HSPB1_HUMAN]	FALSE	QLSSGVSEIR	[3] Phospho (S)	High	FALSE	1.1362e+07	9.86773e+06	8.9888e+06	1.34394e+07	9.06018e+06	1.13351e+07	1.03403e+07	1.83889e+07	1.27105e+07	2.35985e+07	1.90514e+07	1.7677e+07	5.7382e+07	1.23203e+08	6.31365e+07	9.16551e+06	7.51327e+06	7.67768e+06	1.60603e+07	1.16527e+07	1.14263e+07	1.01839e+07	1.87568e+07	1.44685e+07	2.08479e+07	1.25918e+07	1.7677e+07	4.07622e+07	8.1596e+07	5.86807e+07	1.09231e+07	8.22062e+06	8.01383e+06	1.87001e+07
124	1147.55	81.6647	0.466433	3439.63	3	0.3296	0.000140498	0.0408469	O75531	Barrier-to-autointegration factor OS=Homo sapiens GN=BANF1 PE=1 SV=1 - [BAF_HUMAN]	FALSE	TTSQKHRDFVAEPMGEKPVGSLAGIGEVLGK	[N-term] Acetyl; (N-Term)|[1] Phospho; (T)|[2] Phospho (T)	Low	FALSE	1.82008e+08	3.33492e+08	3.12633e+08	1.37324e+08	1.89228e+08	1.79668e+08	1.8474e+08	9.2987e+07	8.00977e+07	1.71697e+08	3.15502e+08	2.73519e+08	2.19879e+08	2.53604e+08	3.3647e+08	1.46822e+08	2.5392e+08	2.67032e+08	1.64104e+08	2.43374e+08	1.81114e+08	1.81946e+08	9.48471e+07	9.11764e+07	1.51684e+08	2.08527e+08	2.73519e+08	1.56195e+08	1.67959e+08	3.12724e+08	1.87567e+08	3.23134e+08	2.81639e+08	1.75791e+08
126	1203.18	104.467	0.751517	3606.53	3	89.43	0.00428138	1.18712	Q9BQG0	Myb-binding protein 1A OS=Homo sapiens GN=MYBBP1A PE=1 SV=2 - [MBB1A_HUMAN]	FALSE	ALGGEDSENEEELGDEAMMALDQSLASLFAEQK	[7] Phospho (S)	High	FALSE	1.31269e+08	1.3697e+08	2.27501e+08	1.85928e+08	8.76068e+07	1.88436e+08	3.42766e+08	4.47486e+08	3.37188e+08	2.94016e+08	3.84149e+08	1.77044e+08	3.4315e+08	4.6601e+08	2.8861e+08	1.05892e+08	1.04289e+08	1.94318e+08	2.22185e+08	1.12675e+08	1.89952e+08	3.37582e+08	4.56438e+08	3.83826e+08	2.59747e+08	2.53898e+08	1.77044e+08	2.43762e+08	3.08634e+08	2.68242e+08	1.25055e+08	1.25055e+08	2.10093e+08	2.81639e+08
127	542.252	40.019	1.30888	1082.49	2	6297	6.08725e-07	0.000562338	O60832	H/ACA ribonucleoprotein complex subunit 4 OS=Homo sapiens GN=DKC1 PE=1 SV=3 - [DKC1_HUMAN]	FALSE	AKEVELVSE	[8] Phospho (S)	High	FALSE	3.32059e+07	3.95522e+07	3.64196e+07	1.92024e+07	2.22131e+07	2.51684e+07	3.23688e+07	3.65054e+07	2.73326e+07	2.30377e+07	3.57587e+07	2.22557e+07	3.02758e+07	2.14965e+07	2.18525e+07	2.67865e+07	3.0115e+07	3.11074e+07	2.2947e+07	2.85693e+07	2.53709e+07	3.18792e+07	3.72357e+07	3.11131e+07	2.03525e+07	2.36342e+07	2.22557e+07	2.15069e+07	1.42369e+07	2.03103e+07	3.30643e+07	3.37556e+07	3.39611e+07	2.71644e+07
129	1011.24	80.7486	0.57865	4040.92	4	0.348	0.00212875	0.5268	P11388	DNA topoisomerase 2-alpha OS=Homo sapiens GN=TOP2A PE=1 SV=3 - [TOP2A_HUMAN]	FALSE	SVVSDLEADDVKGSVPLSSSPPATHFPDETEITNPVPK	[19] Phospho (S)	Low	FALSE	1.65138e+08	1.77862e+08	1.52744e+08	1.70397e+08	1.52248e+08	1.64455e+08	1.96752e+08	1.95119e+08	1.57449e+08	9.22306e+07	1.51398e+08	1.29284e+08	1.24755e+08	1.15469e+08	1.03882e+08	1.33213e+08	1.35424e+08	1.30464e+08	2.03626e+08	1.95813e+08	1.65778e+08	1.93776e+08	1.99022e+08	1.79227e+08	8.14804e+07	1.00065e+08	1.29284e+08	8.86219e+07	7.6474e+07	9.65502e+07	1.61208e+08	1.61208e+08	1.37836e+08	2.41863e+08
135	492.244	36.7054	1.2363	1473.71	3	6.82	0.000391577	0.265708	P19338	Nucleolin OS=Homo sapiens GN=NCL PE=1 SV=3 - [NUCL_HUMAN]	FALSE	LELQGPRGSPNAR	[9] Phospho (S)	High	FALSE	1.94186e+07	2.40349e+07	2.4942e+07	2.83361e+07	1.66888e+07	2.39056e+07	2.45768e+07	2.63047e+07	2.25471e+07	3.18507e+07	2.86148e+07	2.22489e+07	2.5842e+07	3.7328e+07	2.40531e+07	1.56646e+07	1.83001e+07	2.1304e+07	3.38619e+07	2.14642e+07	2.4098e+07	2.42051e+07	2.68309e+07	2.56657e+07	2.81382e+07	1.89126e+07	2.22489e+07	1.83572e+07	2.47219e+07	2.23555e+07	1.88264e+07	1.92916e+07	2.19199e+07	3.75372e+07
144	489.773	28.1094	1.73798	977.531	2	5765	-0.000224157	-0.229309	P50914	60S ribosomal protein L14 OS=Homo sapiens GN=RPL14 PE=1 SV=4 - [RL14_HUMAN]	FALSE	AALLKASPK	[7] Phospho (S)	High	TRUE	1.38147e+07	2.0966e+07	1.91951e+07	1.25771e+07	1.08733e+07	1.52559e+07	2.5773e+07	4.47049e+07	2.0391e+07	3.43107e+07	2.36687e+07	1.84502e+07	3.90042e+07	3.46901e+07	2.9143e+07	1.1144e+07	1.59635e+07	1.63953e+07	1.50297e+07	1.39846e+07	1.53786e+07	2.53832e+07	4.55993e+07	2.32114e+07	3.03115e+07	1.56436e+07	1.84502e+07	2.77072e+07	2.29749e+07	2.70863e+07	1.32213e+07	1.67827e+07	1.66406e+07	1.71816e+07
150	612.268	82.1606	0.648767	1833.78	3	7.54	-0.000519429	-0.283256	P11717	Cation-independent mannose-6-phosphate receptor OS=Homo sapiens GN=IGF2R PE=1 SV=3 - [MPRI_HUMAN]	FALSE	LVSFHDDSDEDLLHI	[8] Phospho (S)	High	FALSE	3.91766e+07	5.28158e+07	4.74059e+07	4.23363e+07	3.65674e+07	2.95135e+07	7.5645e+07	8.23777e+07	5.19936e+07	3.91596e+07	8.09832e+07	5.01904e+07	4.57929e+07	2.44895e+07	2.17451e+07	3.16029e+07	4.02139e+07	4.04912e+07	5.05922e+07	4.7031e+07	2.9751e+07	7.45009e+07	8.40256e+07	5.91851e+07	3.45953e+07	5.35248e+07	5.01904e+07	3.25297e+07	1.62191e+07	2.02104e+07	4.0489e+07	4.48899e+07	4.65638e+07	5.70025e+07
159	658.609	50.9907	1.33713	1972.8	3	8853	-0.000318255	-0.161321	P49736	DNA replication licensing factor MCM2 OS=Homo sapiens GN=MCM2 PE=1 SV=4 - [MCM2_HUMAN]	FALSE	GLLYDSDEEDEERPAR	[6] Phospho (S)	High	FALSE	7.92919e+07	7.68825e+07	6.83468e+07	5.03608e+07	5.4948e+07	5.55889e+07	5.68775e+07	7.54952e+07	6.50371e+07	8.6192e+07	8.92887e+07	6.86298e+07	5.36428e+07	4.88912e+07	3.3266e+07	6.3963e+07	5.85382e+07	5.83777e+07	6.01816e+07	7.06712e+07	5.60361e+07	5.60173e+07	7.70055e+07	7.40327e+07	7.61457e+07	5.90142e+07	6.86298e+07	3.8106e+07	3.23801e+07	3.09183e+07	8.76358e+07	6.35701e+07	5.92184e+07	6.95396e+07
163	762.107	60.3267	1.48508	3044.4	4	0.4805	-0.000278119	-0.0913542	Q9UQ35	Serine/arginine repetitive matrix protein 2 OS=Homo sapiens GN=SRRM2 PE=1 SV=2 - [SRRM2_HUMAN]	FALSE	SATRPSPSPERSSTGPEPPAPTPLLAER	[6] Phospho; (S)|[8] Phospho (S)	Low	FALSE	1.3521e+08	2.09783e+08	1.81664e+08	9.45543e+07	1.19747e+08	1.57426e+08	1.26177e+08	5.78782e+07	1.06958e+08	1.00614e+08	1.69216e+08	1.61401e+08	9.52694e+07	6.94942e+07	9.1474e+07	1.09071e+08	1.59728e+08	1.55166e+08	1.12993e+08	1.54013e+08	1.58692e+08	1.24269e+08	5.9036e+07	1.21752e+08	8.88866e+07	1.11841e+08	1.61401e+08	6.76761e+07	4.60253e+07	8.50183e+07	1.37836e+08	1.81283e+08	1.67563e+08	1.25055e+08
169	848.66	21.1523	1.43537	2542.96	3	1.0009	-0.00111854	-0.439858	O75475	PC4 and SFRS1-interacting protein OS=Homo sapiens GN=PSIP1 PE=1 SV=1 - [PSIP1_HUMAN]	FALSE	TGVTSTSDSEEEGDDQEGEKKR	[7] Phospho; (S)|[9] Phospho (S)	Low	TRUE	9.67174e+07	7.70642e+07	7.5842e+07	3.81071e+07	3.89162e+07	4.88472e+07	4.28646e+07	1.94823e+07	2.98544e+07	5.62377e+07	8.6944e+07	6.15333e+07	3.18699e+07	5.00423e+07	3.97829e+07	7.80198e+07	5.86766e+07	6.47796e+07	4.55383e+07	5.00519e+07	4.92402e+07	4.22163e+07	1.9872e+07	3.39837e+07	4.96827e+07	5.74645e+07	6.15333e+07	2.26393e+07	3.31425e+07	3.69752e+07	1.00055e+08	6.49759e+07	6.6102e+07	5.29491e+07
176	891.66	85.1874	0.651067	4453.26	5	0.2461	-0.0015756	-0.353808	P85037	Forkhead box protein K1 OS=Homo sapiens GN=FOXK1 PE=1 SV=1 - [FOXK1_HUMAN]	FALSE	IQFTSLYHKEEAPASPLRPLYPQISPLKIHIPEPDLR	[7] Phospho; (Y)|[15] Phospho (S)	Low	FALSE	1.30013e+08	1.23804e+08	1.21683e+08	1.68655e+08	1.62718e+08	9.58224e+07	2.28816e+08	1.82205e+08	1.93978e+08	1.47064e+08	1.83703e+08	1.17775e+08	1.84011e+08	1.24219e+08	9.45026e+07	1.04878e+08	9.42642e+07	1.03934e+08	2.01545e+08	2.0928e+08	9.65933e+07	2.25356e+08	1.85849e+08	2.20808e+08	1.29923e+08	1.21416e+08	1.17775e+08	1.30715e+08	8.22692e+07	8.78332e+07	1.20706e+08	1.20706e+08	1.13517e+08	2.22716e+08
177	868.298	34.0852	1.16953	1734.58	2	3072	-0.00067026	-0.38641	P25788	Proteasome subunit alpha type-3 OS=Homo sapiens GN=PSMA3 PE=1 SV=2 - [PSA3_HUMAN]	FALSE	ESLKEEDESDDDNM	[9] Phospho (S)	High	FALSE	3.79423e+07	4.60513e+07	4.33315e+07	4.61549e+07	2.31332e+07	3.28665e+07	4.54992e+07	5.31467e+07	5.14546e+07	4.59933e+07	1.18631e+08	3.68452e+07	2.58402e+07	6.13614e+07	2.45885e+07	3.06072e+07	3.50634e+07	3.70111e+07	5.51555e+07	2.97526e+07	3.31309e+07	4.48111e+07	5.42099e+07	5.85716e+07	4.06324e+07	7.84074e+07	3.68452e+07	1.8356e+07	4.0639e+07	2.28532e+07	3.85092e+07	3.85092e+07	4.15306e+07	6.18329e+07
182	880.816	76.7464	0.919533	4399.04	5	62.19	-0.000212874	-0.0483909	P06748	Nucleophosmin OS=Homo sapiens GN=NPM1 PE=1 SV=2 - [NPM_HUMAN]	FALSE	LKCGSGPVHISGQHLVAVEEDAESEDEEEEDVKLLSISGK	[3] Carbamidomethyl; (C)|[24] Phospho (S)	High	FALSE	6.90006e+07	8.91599e+07	8.27358e+07	1.39989e+08	1.15147e+08	1.68414e+08	8.73013e+07	9.72505e+07	1.372e+08	1.04083e+08	1.68047e+08	1.1982e+08	9.17022e+07	8.73874e+07	1.20971e+08	5.56613e+07	6.78862e+07	7.06679e+07	1.67288e+08	1.48096e+08	1.69769e+08	8.5981e+07	9.9196e+07	1.56177e+08	9.19513e+07	1.11069e+08	1.1982e+08	6.5142e+07	5.78757e+07	1.12434e+08	7.64561e+07	7.91804e+07	7.44695e+07	1.87567e+08
183	840.921	80.0143	0.472733	3359.66	4	0.5217	-0.002144	-0.63816	O75531	Barrier-to-autointegration factor OS=Homo sapiens GN=BANF1 PE=1 SV=1 - [BAF_HUMAN]	FALSE	TTSQKHRDFVAEPMGEKPVGSLAGIGEVLGK	[N-term] Acetyl; (N-Term)|[3] Phospho (S)	Low	FALSE	1.12296e+08	8.69377e+07	7.09661e+07	5.48033e+07	4.779e+07	7.59935e+07	1.0191e+08	1.0478e+08	9.24573e+07	6.21463e+07	1.0225e+08	6.95623e+07	9.29879e+07	5.51463e+07	5.51777e+07	9.0587e+07	6.61942e+07	6.06149e+07	6.54905e+07	6.14649e+07	7.66049e+07	1.00369e+08	1.06876e+08	1.05246e+08	5.49027e+07	6.75809e+07	6.95623e+07	6.60554e+07	3.65228e+07	5.12836e+07	1.09647e+08	7.27274e+07	6.27773e+07	7.44695e+07
186	599.233	42.6754	1.3822	1196.45	2	0.4622	-3.95762e-05	-0.033078	Q9UQ35	Serine/arginine repetitive matrix protein 2 OS=Homo sapiens GN=SRRM2 PE=1 SV=2 - [SRRM2_HUMAN]	FALSE	SLSYSPVER	[3] Phospho; (S)|[5] Phospho (S)	Low	FALSE	3.20682e+07	3.11511e+07	2.60863e+07	1.616e+07	1.76018e+07	1.79096e+07	3.30175e+07	2.55365e+07	1.79199e+07	4.18183e+07	6.36969e+07	2.92193e+07	1.77433e+07	1.99017e+07	1.46518e+07	2.58687e+07	2.37184e+07	2.22813e+07	1.93113e+07	2.26385e+07	1.80537e+07	3.25182e+07	2.60473e+07	2.03985e+07	3.6944e+07	4.20996e+07	2.92193e+07	1.26042e+07	1.31807e+07	1.36177e+07	3.21238e+07	2.53935e+07	2.25967e+07	2.22422e+07
192	1040.47	78.1586	0.88545	4157.86	4	61.18	-0.000432188	-0.103945	P06748	Nucleophosmin OS=Homo sapiens GN=NPM1 PE=1 SV=2 - [NPM_HUMAN]	FALSE	CGSGPVHISGQHLVAVEEDAESEDEEEEDVKLLSISGK	[1] Carbamidomethyl; (C)|[22] Phospho (S)	High	TRUE	5.76087e+07	1.01782e+08	1.0603e+08	1.58304e+08	1.29546e+08	1.86245e+08	7.55965e+07	1.17236e+08	1.46274e+08	1.00046e+08	1.3642e+08	1.3747e+08	1.04895e+08	1.09194e+08	1.35361e+08	4.64717e+07	7.74968e+07	9.05641e+07	1.89175e+08	1.66615e+08	1.87743e+08	7.44532e+07	1.19581e+08	1.66505e+08	8.83848e+07	9.01653e+07	1.3747e+08	7.45141e+07	7.2318e+07	1.25808e+08	6.18329e+07	9.59272e+07	1.07225e+08	2.10093e+08
196	1050.49	83.4401	0.546117	4197.92	4	73.89	0.00257335	0.613007	Q1KMD3	Heterogeneous nuclear ribonucleoprotein U-like protein 2 OS=Homo sapiens GN=HNRNPUL2 PE=1 SV=1 - [HNRL2_HUMAN]	FALSE	SKSPLPPEEEAKDEEEDQTLVNLDTYTSDLHFQVSK	[3] Phospho (S)	High	FALSE	6.6372e+07	1.5238e+08	1.6768e+08	1.32211e+08	1.44663e+08	1.31451e+08	6.77614e+07	9.0173e+07	9.50455e+07	9.69973e+07	1.03814e+08	1.03418e+08	1.07977e+08	1.08788e+08	1.14591e+08	5.35408e+07	1.16022e+08	1.43222e+08	1.57994e+08	1.86058e+08	1.32508e+08	6.67366e+07	9.19769e+07	1.08192e+08	8.56915e+07	6.86145e+07	1.03418e+08	7.67031e+07	7.20488e+07	1.06504e+08	7.0601e+07	1.49771e+08	1.49771e+08	1.67563e+08
202	1006.45	84.7865	0.570133	3016.34	3	6550	-0.00173035	-0.573658	Q02880	DNA topoisomerase 2-beta OS=Homo sapiens GN=TOP2B PE=1 SV=3 - [TOP2B_HUMAN]	FALSE	KTSFDQDSDVDIFPSDFPTEPPSLPR	[8] Phospho (S)	High	FALSE	1.65855e+08	1.84063e+08	1.79827e+08	1.19778e+08	1.23817e+08	1.48569e+08	1.29868e+08	1.36235e+08	7.47098e+07	1.23286e+08	1.61555e+08	1.00064e+08	1.10786e+08	8.61689e+07	8.88156e+07	1.33791e+08	1.40145e+08	1.53597e+08	1.43136e+08	1.59247e+08	1.49764e+08	1.27904e+08	1.3896e+08	8.50432e+07	1.08916e+08	1.06778e+08	1.00064e+08	7.86985e+07	5.70687e+07	8.25475e+07	1.67563e+08	1.67563e+08	1.61208e+08	1.42497e+08
206	609.603	24.0517	0.985633	1825.79	3	33.05	-0.000306162	-0.167688	Q9UQ35	Serine/arginine repetitive matrix protein 2 OS=Homo sapiens GN=SRRM2 PE=1 SV=2 - [SRRM2_HUMAN]	FALSE	THTTALAGRSPSPASGR	[10] Phospho; (S)|[12] Phospho (S)	High	FALSE	3.54498e+07	3.35914e+07	3.17579e+07	1.95237e+07	1.57354e+07	2.26702e+07	2.58471e+07	1.91739e+07	2.12957e+07	2.56047e+07	3.0349e+07	3.10605e+07	2.04806e+07	3.06344e+07	2.75225e+07	2.85966e+07	2.55764e+07	2.71257e+07	2.3331e+07	2.0238e+07	2.28526e+07	2.54562e+07	1.95574e+07	2.42412e+07	2.26203e+07	2.00588e+07	3.10605e+07	1.45487e+07	2.02889e+07	2.55801e+07	3.53286e+07	2.71644e+07	2.92027e+07	2.78635e+07
207	723.566	81.5626	0.606317	2890.23	4	0.6442	-0.00225559	-0.780419	P02794	Ferritin heavy chain OS=Homo sapiens GN=FTH1 PE=1 SV=2 - [FRIH_HUMAN]	FALSE	KMGAPESGLAEYLFDKHTLGDSDNES	[26] Phospho (S)	Low	FALSE	6.37928e+07	8.85831e+07	8.89964e+07	3.38099e+07	3.93957e+07	4.84335e+07	8.57671e+07	6.4293e+07	6.88367e+07	7.07503e+07	1.13001e+08	9.52511e+07	7.65741e+07	5.10025e+07	5.38824e+07	5.14602e+07	6.74471e+07	7.60153e+07	4.04031e+07	5.06686e+07	4.88231e+07	8.44699e+07	6.55791e+07	7.83578e+07	6.25039e+07	7.46867e+07	9.52511e+07	5.43956e+07	3.37784e+07	5.00796e+07	6.88802e+07	7.53459e+07	8.76358e+07	4.72998e+07
215	908.628	78.82	0.5153	3630.48	4	0.33	-0.00262003	-0.721673	Q99733	Nucleosome assembly protein 1-like 4 OS=Homo sapiens GN=NAP1L4 PE=1 SV=1 - [NP1L4_HUMAN]	FALSE	EFITGDVEPTDAESEWHSENEEEEKLAGDMK	[18] Phospho (S)	Low	FALSE	9.61381e+07	7.3519e+07	6.67275e+07	8.19125e+07	6.65747e+07	8.13433e+07	4.31117e+07	8.55321e+07	5.97954e+07	8.85342e+07	1.91164e+08	1.11206e+08	6.91053e+07	9.96634e+07	6.78758e+07	7.75525e+07	5.59772e+07	5.69945e+07	9.78862e+07	8.56248e+07	8.19977e+07	4.24597e+07	8.72432e+07	6.8066e+07	7.82148e+07	1.26347e+08	1.11206e+08	4.909e+07	6.6006e+07	6.30855e+07	9.80069e+07	6.18329e+07	5.70025e+07	1.09647e+08
219	557.594	48.9958	1.41687	1669.76	3	0.3221	-0.000221813	-0.132841	P20700	Lamin-B1 OS=Homo sapiens GN=LMNB1 PE=1 SV=2 - [LMNB1_HUMAN]	FALSE	AGGPTTPLSPTRLSR	[6] Phospho; (T)|[9] Phospho (S)	Low	FALSE	2.74974e+07	2.71889e+07	3.18879e+07	7.86034e+06	1.44836e+07	2.13612e+07	1.31872e+07	8.46408e+06	6.76282e+06	1.62507e+07	2.25066e+07	1.4474e+07	1.21161e+08	1.54375e+08	1.334e+08	2.21815e+07	2.07016e+07	2.72367e+07	9.39318e+06	1.86281e+07	2.1533e+07	1.29878e+07	8.6334e+06	7.69822e+06	1.43566e+07	1.48755e+07	1.4474e+07	8.60685e+07	1.02241e+08	1.23986e+08	2.75601e+07	2.20503e+07	2.94521e+07	1.05788e+07
226	720.804	34.0034	0.93965	1439.59	2	11621	-0.000439689	-0.305426	Q9NQ55	Suppressor of SWI4 1 homolog OS=Homo sapiens GN=PPAN PE=1 SV=1 - [SSF1_HUMAN]	FALSE	VGGSDEEASGIPSR	[4] Phospho (S)	High	FALSE	2.14207e+07	2.63666e+07	2.84456e+07	2.0933e+07	2.02937e+07	2.48657e+07	2.63774e+07	2.93005e+07	2.68938e+07	2.65125e+07	4.68191e+07	1.70236e+07	1.92011e+07	2.55318e+07	1.17668e+07	1.72796e+07	2.00755e+07	2.42965e+07	2.50151e+07	2.61006e+07	2.50657e+07	2.59785e+07	2.98866e+07	3.06136e+07	2.34223e+07	3.09445e+07	1.70236e+07	1.36398e+07	1.69094e+07	1.09364e+07	2.09286e+07	2.10195e+07	2.46865e+07	2.92027e+07
227	543.25	37.4623	1.19645	1626.73	3	5298	0.000269643	0.165758	Q9UHB6	LIM domain and actin-binding protein 1 OS=Homo sapiens GN=LIMA1 PE=1 SV=1 - [LIMA1_HUMAN]	FALSE	ETPHSPGVEDAPIAK	[5] Phospho (S)	High	FALSE	2.75362e+07	2.98087e+07	3.04617e+07	2.14626e+07	1.92591e+07	2.68067e+07	1.89831e+07	2.24031e+07	2.39256e+07	2.37901e+07	2.89145e+07	2.10759e+07	2.78727e+07	4.21535e+07	3.00242e+07	2.22128e+07	2.26963e+07	2.60185e+07	2.5648e+07	2.477e+07	2.70224e+07	1.8696e+07	2.28512e+07	2.72349e+07	2.10172e+07	1.91107e+07	2.10759e+07	1.97998e+07	2.79178e+07	2.79053e+07	2.773e+07	2.43601e+07	2.69885e+07	3.0394e+07
228	534.93	22.3944	1.21395	1601.77	3	0.0671	8.5765e-05	0.053544	O95400	CD2 antigen cytoplasmic tail-binding protein 2 OS=Homo sapiens GN=CD2BP2 PE=1 SV=1 - [CD2B2_HUMAN]	FALSE	KGPGQPSSPQRLDR	[7] Phospho (S)	Low	FALSE	5.20723e+07	3.12754e+07	3.12795e+07	1.2859e+07	1.40749e+07	1.71696e+07	2.54271e+07	2.88667e+07	2.44615e+07	2.7832e+07	3.45352e+07	1.98578e+07	2.53797e+07	1.86982e+07	1.65866e+07	4.20056e+07	2.3813e+07	2.67171e+07	1.53666e+07	1.81024e+07	1.73077e+07	2.50425e+07	2.94442e+07	2.78448e+07	2.4588e+07	2.28256e+07	1.98578e+07	1.80288e+07	1.23836e+07	1.5416e+07	5.36159e+07	2.5516e+07	2.8001e+07	1.73534e+07
230	579.608	23.8173	1.16562	1735.8	3	6931	-0.000474946	-0.273617	Q9NYF8	Bcl-2-associated transcription factor 1 OS=Homo sapiens GN=BCLAF1 PE=1 SV=2 - [BCLF1_HUMAN]	FALSE	KAEGEPQEESPLKSK	[10] Phospho (S)	High	TRUE	4.47407e+07	3.67135e+07	3.68235e+07	1.76611e+07	1.98758e+07	2.25291e+07	2.62164e+07	3.04162e+07	2.59659e+07	3.42642e+07	2.61363e+07	2.59906e+07	2.47351e+07	2.7535e+07	2.23134e+07	3.60913e+07	2.79536e+07	3.14524e+07	2.11052e+07	2.55631e+07	2.27103e+07	2.58199e+07	3.10246e+07	2.95574e+07	3.02705e+07	1.72744e+07	2.59906e+07	1.7571e+07	1.82361e+07	2.07386e+07	4.59838e+07	3.02583e+07	3.46735e+07	2.50384e+07
233	718.332	24.0086	1.09953	1434.65	2	8620	-0.000883415	-0.61577	P49756	RNA-binding protein 25 OS=Homo sapiens GN=RBM25 PE=1 SV=3 - [RBM25_HUMAN]	FALSE	LGASNSPGQPNSVK	[6] Phospho (S)	High	TRUE	5.21013e+07	4.14792e+07	3.83279e+07	1.83335e+07	1.81492e+07	2.87975e+07	2.96439e+07	3.16448e+07	2.87796e+07	3.56394e+07	3.27419e+07	2.70326e+07	2.67722e+07	2.59502e+07	2.2995e+07	4.20289e+07	3.15822e+07	3.27374e+07	2.19087e+07	2.33425e+07	2.90292e+07	2.91956e+07	3.22778e+07	3.27602e+07	3.14853e+07	2.16403e+07	2.70326e+07	1.9018e+07	1.71866e+07	2.13722e+07	5.41534e+07	3.57747e+07	3.71531e+07	2.60555e+07
235	532.211	34.8701	1.77405	1593.61	3	24.67	0.000338743	0.212563	Q04637	Eukaryotic translation initiation factor 4 gamma 1 OS=Homo sapiens GN=EIF4G1 PE=1 SV=4 - [IF4G1_HUMAN]	FALSE	WLREAEEESDHN	[9] Phospho (S)	High	FALSE	2.28872e+07	2.72062e+07	2.62204e+07	2.11687e+07	1.70292e+07	1.89184e+07	1.84035e+07	3.04825e+07	2.08279e+07	2.17514e+07	4.19076e+07	1.6797e+07	1.54803e+07	2.85349e+07	1.35581e+07	1.84626e+07	2.07148e+07	2.23959e+07	2.52968e+07	2.1902e+07	1.90706e+07	1.81252e+07	3.10923e+07	2.37087e+07	1.92161e+07	2.76983e+07	1.6797e+07	1.09967e+07	1.88984e+07	1.26013e+07	2.27223e+07	2.21557e+07	2.29666e+07	3.0009e+07
236	807.575	58.3484	1.18318	3226.27	4	82.46	-0.00156493	-0.485059	Q08945	FACT complex subunit SSRP1 OS=Homo sapiens GN=SSRP1 PE=1 SV=1 - [SSRP1_HUMAN]	FALSE	GLKEGMNPSYDEYADSDEDQHDAYLER	[16] Phospho (S)	High	FALSE	1.40257e+08	1.19478e+08	1.01508e+08	6.80771e+07	7.81269e+07	1.03255e+08	6.69458e+07	2.92274e+07	5.442e+07	9.10067e+07	1.02698e+08	1.05732e+08	1.02437e+08	6.32124e+07	6.73328e+07	1.13142e+08	9.09702e+07	8.67019e+07	8.13527e+07	1.00483e+08	1.04086e+08	6.59333e+07	2.98121e+07	6.19471e+07	8.03992e+07	6.78769e+07	1.05732e+08	7.27675e+07	4.18649e+07	6.25808e+07	1.42497e+08	1.13517e+08	9.80069e+07	8.76358e+07
239	743.84	77.9504	0.805033	1485.67	2	44.64	4.04612e-05	0.0272344	P08729	Keratin, type II cytoskeletal 7 OS=Homo sapiens GN=KRT7 PE=1 SV=5 - [K2C7_HUMAN]	FALSE	SIHFSSPVFTSR	[N-term] Acetyl; (N-Term)|[1] Phospho (S)	High	FALSE	5.08296e+07	4.0924e+07	3.30076e+07	4.36217e+07	3.92796e+07	3.7681e+07	4.48814e+07	8.28832e+07	2.64122e+07	4.41098e+07	6.99645e+07	2.16461e+07	6.48337e+07	8.28534e+07	5.945e+07	4.10031e+07	3.11594e+07	2.8193e+07	5.21283e+07	5.05192e+07	3.79842e+07	4.42026e+07	8.45413e+07	3.00654e+07	3.89685e+07	4.62421e+07	2.16461e+07	4.60556e+07	5.48729e+07	5.52543e+07	5.21513e+07	3.46735e+07	3.08083e+07	5.92184e+07
240	639.593	38.0693	1.07745	1915.76	3	6.19	-0.000499964	-0.260974	P08670	Vimentin OS=Homo sapiens GN=VIM PE=1 SV=4 - [VIME_HUMAN]	FALSE	DGQVINETSQHHDDLE	[9] Phospho (S)	High	FALSE	8.70908e+06	1.07508e+07	1.14935e+07	7.43293e+06	8.70549e+06	1.03038e+07	8.66715e+06	7.24924e+06	5.91236e+06	1.08583e+07	1.37518e+07	8.05735e+06	6.5932e+07	1.05664e+08	6.74244e+07	7.02542e+06	8.18562e+06	9.81709e+06	8.88242e+06	1.11965e+07	1.03867e+07	8.53607e+06	7.39426e+06	6.73012e+06	9.59267e+06	9.08909e+06	8.05735e+06	4.68358e+07	6.99801e+07	6.2666e+07	8.45424e+06	8.90972e+06	1.04489e+07	1.01194e+07
243	937.966	84.6837	0.47425	3747.83	4	0.666	-0.00295753	-0.789131	A0FGR8	Extended synaptotagmin-2 OS=Homo sapiens GN=ESYT2 PE=1 SV=1 - [ESYT2_HUMAN]	FALSE	SSSSLLASPGHISVKEPTPSIASDISLPIATQELR	[23] Phospho; (S)|[26] Phospho (S)	Low	FALSE	8.16603e+07	1.0599e+08	1.30402e+08	9.98319e+07	1.11625e+08	1.10641e+08	1.61783e+08	7.66714e+07	6.30006e+07	1.64378e+08	1.88932e+08	1.23473e+08	9.11184e+07	7.59336e+07	1.09913e+08	6.58736e+07	8.07004e+07	1.11382e+08	1.193e+08	1.43566e+08	1.11531e+08	1.59336e+08	7.82052e+07	7.17146e+07	1.45219e+08	1.24872e+08	1.23473e+08	6.47273e+07	5.029e+07	1.02156e+08	9.07757e+07	1.03299e+08	1.25055e+08	1.28514e+08
246	961.109	80.2059	0.483717	2880.31	3	8177	0.00182918	0.635067	Q12888	Tumor suppressor p53-binding protein 1 OS=Homo sapiens GN=TP53BP1 PE=1 SV=2 - [TP53B_HUMAN]	FALSE	MVIQGPSSPQGEAMVTDVLEDQKEGR	[8] Phospho (S)	High	FALSE	9.83782e+07	8.7369e+07	8.82288e+07	4.74534e+07	4.68072e+07	6.80197e+07	8.19421e+07	9.36772e+07	7.88089e+07	4.65427e+07	1.25231e+08	6.84714e+07	8.82796e+07	7.50176e+07	5.921e+07	7.93595e+07	6.65226e+07	7.53596e+07	5.67073e+07	6.02009e+07	6.85669e+07	8.07028e+07	9.55511e+07	8.97093e+07	4.11178e+07	8.277e+07	6.84714e+07	6.27108e+07	4.96834e+07	5.50313e+07	1.03299e+08	7.44695e+07	8.51866e+07	6.49759e+07
248	535.566	16.4461	1.48663	1603.68	3	4938	0.00042444	0.264667	P43243	Matrin-3 OS=Homo sapiens GN=MATR3 PE=1 SV=2 - [MATR3_HUMAN]	FALSE	SYSPDGKESPSDKK	[3] Phospho (S)	High	TRUE	2.47992e+07	2.95039e+07	2.61292e+07	1.66372e+07	9.73519e+06	1.37174e+07	2.00865e+07	2.24965e+07	1.90499e+07	1.58638e+07	2.25122e+07	1.84501e+07	1.90777e+07	1.56111e+07	1.15239e+07	2.0005e+07	2.24642e+07	2.23179e+07	1.98816e+07	1.25209e+07	1.38278e+07	1.97827e+07	2.29465e+07	2.16848e+07	1.40148e+07	1.48792e+07	1.84501e+07	1.35521e+07	1.0339e+07	1.07106e+07	2.44272e+07	2.42078e+07	2.28489e+07	2.32282e+07
249	646.609	29.058	1.01265	1936.81	3	44.62	-0.000592394	-0.305861	Q96ST2	Protein IWS1 homolog OS=Homo sapiens GN=IWS1 PE=1 SV=2 - [IWS1_HUMAN]	FALSE	AAVLSDSEDEEKASAKK	[5] Phospho; (S)|[7] Phospho (S)	High	FALSE	2.79863e+07	2.62497e+07	3.11843e+07	1.20725e+07	1.8292e+07	2.09635e+07	2.09399e+07	9.55923e+06	1.28591e+07	1.71403e+07	3.71417e+07	2.12821e+07	2.61005e+07	2.19906e+07	1.45783e+07	2.25759e+07	1.99865e+07	2.66357e+07	1.44267e+07	2.35262e+07	2.11322e+07	2.06232e+07	9.75045e+06	1.46377e+07	1.51425e+07	2.45483e+07	2.12821e+07	1.85409e+07	1.45641e+07	1.35494e+07	2.86198e+07	2.07878e+07	2.78635e+07	1.65506e+07
250	839.708	73.8466	1.05935	2516.1	3	6585	-0.00118445	-0.470749	Q13523	Serine/threonine-protein kinase PRP4 homolog OS=Homo sapiens GN=PRPF4B PE=1 SV=3 - [PRP4B_HUMAN]	FALSE	LCDFGSASHVADNDITPYLVSR	[2] Carbamidomethyl; (C)|[18] Phospho (Y)	High	FALSE	1.62909e+08	1.42198e+08	1.32506e+08	1.37663e+08	1.12613e+08	1.19397e+08	1.45072e+08	1.18204e+08	1.21733e+08	1.39624e+08	2.16763e+08	1.37651e+08	1.72584e+08	1.44959e+08	1.16834e+08	1.31415e+08	1.08269e+08	1.13179e+08	1.64509e+08	1.44837e+08	1.20357e+08	1.42878e+08	1.20569e+08	1.3857e+08	1.2335e+08	1.43267e+08	1.37651e+08	1.22598e+08	9.60051e+07	1.08588e+08	1.55287e+08	1.37836e+08	1.28514e+08	1.81283e+08
251	554.926	56.3108	1.23218	1661.76	3	65.5	0.00147023	0.884747	P04792	Heat shock protein beta-1 OS=Homo sapiens GN=HSPB1 PE=1 SV=2 - [HSPB1_HUMAN]	FALSE	ALSRQLSSGVSEIR	[3] Phospho; (S)|[7] Phospho (S)	High	FALSE	3.37483e+07	2.05974e+07	1.86754e+07	1.3929e+07	1.27973e+07	1.47944e+07	2.38964e+07	3.61413e+07	1.56095e+07	2.37769e+07	1.95914e+07	9.88752e+06	6.92436e+07	1.33101e+08	1.86822e+08	2.7224e+07	1.56829e+07	1.59514e+07	1.66453e+07	1.64592e+07	1.49135e+07	2.3535e+07	3.68642e+07	1.77685e+07	2.10055e+07	1.29487e+07	9.88752e+06	4.91882e+07	8.81516e+07	1.73637e+08	3.39611e+07	1.61518e+07	1.60455e+07	1.98683e+07
253	794.052	80.1723	0.60645	2379.13	3	37.08	-0.00135247	-0.56847	Q9NYV4	Cyclin-dependent kinase 12 OS=Homo sapiens GN=CDK12 PE=1 SV=2 - [CDK12_HUMAN]	FALSE	HSSISPVRLPLNSSLGAELSR	[3] Phospho; (S)|[5] Phospho (S)	High	FALSE	5.40357e+07	6.67052e+07	7.16538e+07	4.92123e+07	4.11859e+07	4.75685e+07	7.64587e+07	5.25339e+07	4.72204e+07	3.4907e+07	8.67962e+07	4.75835e+07	3.96653e+07	3.24003e+07	3.56735e+07	4.35894e+07	5.07892e+07	6.12023e+07	5.88092e+07	5.2971e+07	4.79512e+07	7.53024e+07	5.35848e+07	5.37517e+07	3.08383e+07	5.73668e+07	4.75835e+07	2.81768e+07	2.14584e+07	3.31559e+07	5.54188e+07	5.54188e+07	6.35701e+07	6.68551e+07
255	596.504	26.7236	0.86325	2381.99	4	68.84	-0.00070785	-0.297168	P35579	Myosin-9 OS=Homo sapiens GN=MYH9 PE=1 SV=4 - [MYH9_HUMAN]	FALSE	KGAGDGSDEEVDGKADGAEAKPAE	[7] Phospho (S)	High	TRUE	5.04474e+07	3.82974e+07	4.21088e+07	1.57064e+07	2.53358e+07	3.28476e+07	1.69659e+07	1.90721e+07	1.74038e+07	3.95816e+07	5.82238e+07	3.62833e+07	2.29002e+07	1.80968e+07	1.61318e+07	4.06948e+07	2.91596e+07	3.59668e+07	1.87693e+07	3.25855e+07	3.31118e+07	1.67094e+07	1.94537e+07	1.9811e+07	3.4968e+07	3.84823e+07	3.62833e+07	1.62675e+07	1.19853e+07	1.49933e+07	5.13483e+07	3.19559e+07	4.11167e+07	2.19199e+07
260	640.638	77.2068	0.831883	1918.89	3	36.48	-0.00152048	-0.792372	O76021	Ribosomal L1 domain-containing protein 1 OS=Homo sapiens GN=RSL1D1 PE=1 SV=3 - [RL1D1_HUMAN]	FALSE	ATNESEDEIPQLVPIGK	[5] Phospho (S)	High	FALSE	4.44316e+07	5.37711e+07	4.84054e+07	3.72373e+07	3.88836e+07	5.11223e+07	4.68511e+07	6.61741e+07	6.32173e+07	5.26397e+07	1.0167e+08	6.25336e+07	6.18697e+07	7.20135e+07	4.82974e+07	3.5842e+07	4.09412e+07	4.13449e+07	4.4499e+07	5.001e+07	5.15336e+07	4.61425e+07	6.74979e+07	7.19612e+07	4.65041e+07	6.71977e+07	6.25336e+07	4.39501e+07	4.76938e+07	4.48888e+07	4.5363e+07	4.65638e+07	4.8799e+07	5.13483e+07
263	1015.81	60.3267	1.37128	3044.4	3	40.59	0.000158022	0.0519059	Q9UQ35	Serine/arginine repetitive matrix protein 2 OS=Homo sapiens GN=SRRM2 PE=1 SV=2 - [SRRM2_HUMAN]	FALSE	SATRPSPSPERSSTGPEPPAPTPLLAER	[6] Phospho; (S)|[8] Phospho (S)	High	FALSE	1.48668e+08	2.31211e+08	1.79083e+08	1.04735e+08	1.19993e+08	1.50732e+08	1.44384e+08	7.58504e+07	1.08386e+08	1.03629e+08	1.62753e+08	1.57001e+08	8.43258e+07	6.69389e+07	8.67763e+07	1.19927e+08	1.76044e+08	1.52962e+08	1.2516e+08	1.54329e+08	1.51944e+08	1.42201e+08	7.73678e+07	1.23378e+08	9.15501e+07	1.07569e+08	1.57001e+08	5.99021e+07	4.43329e+07	8.06522e+07	1.49771e+08	2.10093e+08	1.55287e+08	1.37836e+08
270	653.647	89.0854	0.468383	1957.92	3	61.42	-0.00283441	-1.44766	P23528	Cofilin-1 OS=Homo sapiens GN=CFL1 PE=1 SV=3 - [COF1_HUMAN]	FALSE	ASGVAVSDGVIKVFNDMK	[N-term] Acetyl; (N-Term)|[2] Phospho (S)	High	TRUE	2.94687e+07	3.28195e+07	4.18852e+07	1.10613e+07	4.04523e+07	2.62365e+07	2.50284e+07	4.1991e+07	2.23533e+07	4.87997e+07	6.29573e+07	3.60431e+07	5.04864e+07	4.71977e+07	3.39748e+07	2.37717e+07	2.49887e+07	3.57758e+07	1.32184e+07	5.20276e+07	2.64475e+07	2.46499e+07	4.28311e+07	2.54451e+07	4.31117e+07	4.16108e+07	3.60431e+07	3.58638e+07	3.12585e+07	3.15771e+07	2.95833e+07	2.68214e+07	4.08084e+07	1.49772e+07
275	442.686	42.6927	1.4399	883.358	2	33.52	-1.5207e-05	-0.017215	O60832	H/ACA ribonucleoprotein complex subunit 4 OS=Homo sapiens GN=DKC1 PE=1 SV=3 - [DKC1_HUMAN]	FALSE	EVELVSE	[6] Phospho (S)	High	FALSE	8.82433e+06	1.1319e+07	9.91271e+06	6.13405e+06	9.50776e+06	9.11744e+06	1.1754e+07	1.10843e+07	1.11487e+07	1.49863e+07	2.38577e+07	8.76852e+06	9.3924e+06	1.17795e+07	8.01612e+06	7.11839e+06	8.61828e+06	8.46683e+06	7.33024e+06	1.22284e+07	9.19079e+06	1.15762e+07	1.1306e+07	1.26907e+07	1.32396e+07	1.57684e+07	8.76852e+06	6.67204e+06	7.80146e+06	7.45039e+06	8.60227e+06	9.27772e+06	8.88626e+06	8.35062e+06
276	852.388	75.627	1.08767	2554.14	3	5.16	-0.00038629	-0.151241	Q15365	Poly(rC)-binding protein 1 OS=Homo sapiens GN=PCBP1 PE=1 SV=2 - [PCBP1_HUMAN]	FALSE	VMTIPYQPMPASSPVICAGGQDR	[13] Phospho; (S)|[17] Carbamidomethyl (C)	High	TRUE	6.33848e+07	4.20867e+07	3.48114e+07	3.0519e+07	2.22501e+07	3.9387e+07	5.85627e+07	6.80355e+07	7.03487e+07	4.82862e+07	1.20047e+08	5.01733e+07	2.33961e+08	2.99818e+08	1.97013e+08	5.11312e+07	3.20447e+07	2.97337e+07	3.64705e+07	2.86168e+07	3.97039e+07	5.7677e+07	6.93966e+07	8.0079e+07	4.2658e+07	7.93436e+07	5.01733e+07	1.66198e+08	1.98566e+08	1.83109e+08	6.68551e+07	3.62336e+07	3.19559e+07	4.0489e+07
277	770.333	33.4886	1.13827	1538.65	2	0.5916	-0.000490889	-0.319038	P05787	Keratin, type II cytoskeletal 8 OS=Homo sapiens GN=KRT8 PE=1 SV=7 - [K2C8_HUMAN]	FALSE	AFSSRSYTSGPGSR	[6] Phospho (S)	Low	TRUE	3.3459e+07	1.68171e+07	1.92029e+07	1.28756e+07	1.29947e+07	1.46785e+07	1.4187e+07	2.76321e+07	1.9156e+07	4.52996e+07	2.03794e+07	2.10017e+07	4.73105e+07	5.09331e+07	3.57791e+07	2.69906e+07	1.28045e+07	1.64019e+07	1.53865e+07	1.67131e+07	1.47966e+07	1.39724e+07	2.81849e+07	2.18055e+07	4.00196e+07	1.34695e+07	2.10017e+07	3.36077e+07	3.37324e+07	3.32541e+07	3.37556e+07	1.35795e+07	1.66919e+07	1.7417e+07
284	454.49	51.5263	1.14505	1813.93	4	27.11	6.86627e-05	0.037853	P19338	Nucleolin OS=Homo sapiens GN=NCL PE=1 SV=3 - [NUCL_HUMAN]	FALSE	AIRLELQGPRGSPNAR	[12] Phospho (S)	High	FALSE	2.2389e+07	2.62794e+07	2.66379e+07	1.49252e+07	1.78201e+07	2.85967e+07	1.96868e+07	1.7722e+07	1.91283e+07	3.17797e+07	2.4623e+07	2.11963e+07	2.3871e+07	2.12324e+07	2.0824e+07	1.80607e+07	2.00091e+07	2.27525e+07	1.78358e+07	2.29192e+07	2.88267e+07	1.9389e+07	1.80765e+07	2.1774e+07	2.80755e+07	1.62742e+07	2.11963e+07	1.69571e+07	1.4062e+07	1.93544e+07	2.19199e+07	2.09286e+07	2.30956e+07	2.11472e+07
287	660.622	42.1844	0.964433	1978.84	3	33.59	-0.000925579	-0.467737	P50613	Cyclin-dependent kinase 7 OS=Homo sapiens GN=CDK7 PE=1 SV=1 - [CDK7_HUMAN]	FALSE	SFGSPNRAYTHQVVTR	[4] Phospho; (S)|[10] Phospho (T)	High	FALSE	3.7e+07	4.61299e+07	4.44085e+07	2.65555e+07	2.47926e+07	2.97328e+07	2.30354e+07	2.22546e+07	1.81197e+07	1.9815e+07	4.15405e+07	2.72176e+07	2.48223e+07	3.83819e+07	2.9654e+07	2.98471e+07	3.51232e+07	3.79311e+07	3.1734e+07	3.18869e+07	2.9972e+07	2.2687e+07	2.26998e+07	2.06259e+07	1.75054e+07	2.74557e+07	2.72176e+07	1.76329e+07	2.54199e+07	2.75612e+07	3.75372e+07	3.90102e+07	4.29247e+07	3.53286e+07
291	725.064	38.1957	1.61712	2896.23	4	0.4341	-0.00104609	-0.36119	O15173	Membrane-associated progesterone receptor component 2 OS=Homo sapiens GN=PGRMC2 PE=1 SV=1 - [PGRC2_HUMAN]	FALSE	LLKPGEEPSEYTDEEDTKDHNKQD	[12] Phospho (T)	Low	FALSE	3.65662e+07	3.94788e+07	3.62039e+07	1.92931e+07	2.92223e+07	3.99834e+07	2.8245e+07	2.46528e+07	2.43721e+07	3.33051e+07	3.61908e+07	3.11931e+07	3.96522e+07	3.41303e+07	1.90406e+07	2.94972e+07	3.00591e+07	3.09232e+07	2.30554e+07	3.75842e+07	4.03051e+07	2.78179e+07	2.5146e+07	2.77431e+07	2.94231e+07	2.39198e+07	3.11931e+07	2.81676e+07	2.26042e+07	1.76968e+07	3.62336e+07	3.3341e+07	3.37556e+07	2.72826e+07
292	854.354	72.9909	1.18993	1706.69	2	51.66	-0.000743071	-0.435386	P20042	Eukaryotic translation initiation factor 2 subunit 2 OS=Homo sapiens GN=EIF2S2 PE=1 SV=2 - [IF2B_HUMAN]	FALSE	SGDEMIFDPTMSKK	[N-term] Acetyl; (N-Term)|[1] Phospho (S)	High	FALSE	1.12186e+08	9.77585e+07	7.49163e+07	3.6914e+07	2.85885e+07	4.9799e+07	9.16807e+07	8.36735e+07	9.83042e+07	7.66428e+07	2.02477e+08	1.03824e+08	7.66019e+07	8.62519e+07	6.71782e+07	9.04982e+07	7.44331e+07	6.39889e+07	4.41126e+07	3.6769e+07	5.01997e+07	9.02941e+07	8.53473e+07	1.11901e+08	6.77095e+07	1.33825e+08	1.03824e+08	5.44153e+07	5.71237e+07	6.24371e+07	1.07225e+08	8.93107e+07	6.49759e+07	4.94671e+07
293	1198.97	32.7609	1.80797	2395.92	2	63.71	-6.98207e-05	-0.0291415	P17096	High mobility group protein HMG-I/HMG-Y OS=Homo sapiens GN=HMGA1 PE=1 SV=3 - [HMGA1_HUMAN]	FALSE	KLEKEEEEGISQESSEEEQ	[14] Phospho; (S)|[15] Phospho (S)	High	TRUE	1.00587e+08	1.18021e+08	1.12708e+08	8.29241e+07	1.03583e+08	9.19335e+07	9.5226e+07	8.47777e+07	1.07996e+08	1.51445e+08	1.35246e+08	1.05687e+08	6.26228e+07	9.29596e+07	6.96855e+07	8.11414e+07	8.98612e+07	9.62679e+07	9.9095e+07	1.33223e+08	9.26731e+07	9.37858e+07	8.64736e+07	1.22934e+08	1.33793e+08	8.9389e+07	1.05687e+08	4.44851e+07	6.15662e+07	6.47675e+07	1.05242e+08	1.09647e+08	1.09647e+08	1.13517e+08
299	710.296	47.2031	1.58273	1418.58	2	67.44	-0.00117483	-0.828175	P26639	Threonine--tRNA ligase, cytoplasmic OS=Homo sapiens GN=TARS PE=1 SV=3 - [SYTC_HUMAN]	FALSE	MFEEKASSPSGK	[N-term] Acetyl; (N-Term)|[8] Phospho (S)	High	FALSE	4.307e+07	4.39829e+07	2.85209e+07	2.63353e+07	2.14768e+07	3.28104e+07	3.46632e+07	3.79166e+07	4.90581e+07	4.48376e+07	6.42615e+07	2.29772e+07	4.76577e+07	7.2052e+07	3.90298e+07	3.47436e+07	3.34885e+07	2.43608e+07	3.1471e+07	2.76223e+07	3.30744e+07	3.4139e+07	3.86751e+07	5.58436e+07	3.96114e+07	4.24728e+07	2.29772e+07	3.38544e+07	4.77193e+07	3.62753e+07	4.29247e+07	3.75372e+07	2.48925e+07	3.46735e+07
303	531.258	22.0044	0.9716	1590.75	3	4451	7.87704e-05	0.0495177	P49756	RNA-binding protein 25 OS=Homo sapiens GN=RBM25 PE=1 SV=3 - [RBM25_HUMAN]	FALSE	LGASNSPGQPNSVKR	[6] Phospho (S)	High	TRUE	2.57662e+07	2.73825e+07	2.4453e+07	9.46592e+06	9.531e+06	1.53446e+07	1.30853e+07	1.66091e+07	1.15816e+07	2.57073e+07	2.01524e+07	1.16979e+07	1.40568e+07	1.10529e+07	1.09374e+07	2.0785e+07	2.0849e+07	2.08863e+07	1.13119e+07	1.22583e+07	1.54681e+07	1.28874e+07	1.69414e+07	1.31835e+07	2.27109e+07	1.33194e+07	1.16979e+07	9.98549e+06	7.32021e+06	1.01655e+07	2.50384e+07	2.24211e+07	2.12227e+07	1.29338e+07
307	881.396	81.5626	0.553833	3521.55	4	0.6414	-0.00097846	-0.277849	Q13263	Transcription intermediary factor 1-beta OS=Homo sapiens GN=TRIM28 PE=1 SV=5 - [TIF1B_HUMAN]	FALSE	STAPSAAASASASAAASSPAGGGAEALELLEHCGVCR	[2] Phospho; (T)|[33] Carbamidomethyl; (C)|[36] Carbamidomethyl (C)	Low	FALSE	4.24541e+07	8.41224e+07	8.71915e+07	6.50021e+07	8.71831e+07	1.01963e+08	6.64857e+07	7.02805e+07	7.24152e+07	4.08736e+07	5.26582e+07	5.74661e+07	6.49682e+07	7.26487e+07	7.89682e+07	3.42468e+07	6.40507e+07	7.44737e+07	7.76781e+07	1.1213e+08	1.02783e+08	6.54802e+07	7.16864e+07	8.24312e+07	3.61095e+07	3.48038e+07	5.74661e+07	4.61511e+07	4.81144e+07	7.33951e+07	4.24725e+07	7.0601e+07	8.17707e+07	8.29977e+07
313	770.952	73.8511	0.826117	3849.72	5	40.18	-0.00337283	-0.876123	Q15019	Septin-2 OS=Homo sapiens GN=SEPT2 PE=1 SV=1 - [SEPT2_HUMAN]	FALSE	ILDEIEEHNIKIYHLPDAESDEDEDFKEQTR	[20] Phospho (S)	High	FALSE	9.3344e+07	1.03539e+08	7.99271e+07	7.00845e+07	8.70201e+07	1.02699e+08	7.12772e+07	5.15705e+07	7.09744e+07	1.01064e+08	1.48433e+08	1.01988e+08	7.64878e+07	5.64248e+07	5.64103e+07	7.52986e+07	7.88343e+07	6.82688e+07	8.37516e+07	1.11921e+08	1.03525e+08	7.01992e+07	5.26021e+07	8.07912e+07	8.92842e+07	9.81048e+07	1.01988e+08	5.43343e+07	3.73696e+07	5.24292e+07	9.40108e+07	1.00055e+08	7.15333e+07	9.40108e+07
315	539.681	30.7431	1.32707	1077.35	2	4798	0.000242068	0.224689	P61978	Heterogeneous nuclear ribonucleoprotein K OS=Homo sapiens GN=HNRNPK PE=1 SV=1 - [HNRPK_HUMAN]	FALSE	DYDDMSPR	[6] Phospho (S)	High	FALSE	9.39499e+06	9.48007e+06	8.53886e+06	1.34983e+07	5.35638e+06	8.02376e+06	1.0154e+07	1.3198e+07	1.56756e+07	7.31952e+06	1.74792e+07	1.02029e+07	2.75027e+07	3.00979e+07	2.53415e+07	7.57874e+06	7.21811e+06	7.29338e+06	1.61306e+07	6.88909e+06	8.08831e+06	1.00004e+07	1.34621e+07	1.78437e+07	6.46638e+06	1.15527e+07	1.02029e+07	1.9537e+07	1.99335e+07	2.3553e+07	9.15978e+06	7.81632e+06	7.66693e+06	1.87627e+07
319	616.278	34.9012	1.48145	1230.54	2	27.34	-0.000291077	-0.236544	P20700;Q03252	Lamin-B1 OS=Homo sapiens GN=LMNB1 PE=1 SV=2 - [LMNB1_HUMAN];Lamin-B2 OS=Homo sapiens GN=LMNB2 PE=1 SV=3 - [LMNB2_HUMAN]	TRUE	LKLSPSPSSR	[4] Phospho; (S)|[6] Phospho (S)	High	FALSE	9.81617e+06	1.62791e+07	1.54385e+07	2.10709e+07	1.11319e+07	1.47936e+07	1.24574e+07	1.25216e+07	1.01195e+07	7.16387e+06	2.12907e+07	8.84979e+06	1.94965e+07	6.34179e+07	3.90499e+07	7.91849e+06	1.23949e+07	1.31866e+07	2.51799e+07	1.43173e+07	1.49126e+07	1.2269e+07	1.27721e+07	1.15192e+07	6.32887e+06	1.40718e+07	8.84979e+06	1.38496e+07	4.2001e+07	3.62939e+07	9.43889e+06	1.31312e+07	1.34901e+07	2.97703e+07
323	844.718	79.4822	0.5916	2531.13	3	108.89	0.000772027	0.305013	Q9UQ80	Proliferation-associated protein 2G4 OS=Homo sapiens GN=PA2G4 PE=1 SV=3 - [PA2G4_HUMAN]	FALSE	SGEDEQQEQTIAEDLVVTKYK	[N-term] Acetyl; (N-Term)|[1] Phospho (S)	High	FALSE	7.15003e+07	8.73508e+07	9.4073e+07	1.38651e+07	4.02971e+07	4.83158e+07	4.66759e+07	5.19173e+07	2.90275e+07	7.6671e+07	1.1972e+08	7.42702e+07	3.43822e+07	1.7448e+07	2.18419e+07	5.76777e+07	6.65088e+07	8.03514e+07	1.65689e+07	5.18279e+07	4.87045e+07	4.597e+07	5.29558e+07	3.30424e+07	6.77345e+07	7.91271e+07	7.42702e+07	2.44239e+07	1.15556e+07	2.03004e+07	7.91804e+07	7.36758e+07	9.07757e+07	1.96706e+07
331	964.419	81.5215	0.429583	2890.24	3	5.35	-0.00162138	-0.560985	P02794	Ferritin heavy chain OS=Homo sapiens GN=FTH1 PE=1 SV=2 - [FRIH_HUMAN]	FALSE	KMGAPESGLAEYLFDKHTLGDSDNES	[22] Phospho (S)	High	FALSE	6.68609e+07	9.18524e+07	8.68891e+07	3.34427e+07	3.86956e+07	4.22766e+07	9.66204e+07	7.6327e+07	6.76119e+07	6.12223e+07	1.03596e+08	8.64538e+07	6.7167e+07	5.02924e+07	4.61662e+07	5.39352e+07	6.99362e+07	7.42154e+07	3.99643e+07	4.97682e+07	4.26167e+07	9.51591e+07	7.78539e+07	7.69636e+07	5.40864e+07	6.84703e+07	8.64538e+07	4.77131e+07	3.33082e+07	4.29081e+07	7.27274e+07	8.29977e+07	7.80521e+07	4.65638e+07
343	469.266	27.7736	1.28935	1404.77	3	5717	0.000467151	0.332545	Q9H1E3	Nuclear ubiquitous casein and cyclin-dependent kinases substrate OS=Homo sapiens GN=NUCKS1 PE=1 SV=1 - [NUCKS_HUMAN]	FALSE	LKATVTPSPVKGK	[8] Phospho (S)	High	TRUE	2.18252e+07	2.09248e+07	1.55864e+07	1.48559e+07	1.16905e+07	1.69274e+07	1.89647e+07	2.21285e+07	1.17287e+07	3.01288e+07	2.2988e+07	1.42791e+07	8.4183e+06	6.37523e+06	4.67046e+06	1.76059e+07	1.59321e+07	1.3313e+07	1.77529e+07	1.50357e+07	1.70635e+07	1.86778e+07	2.25711e+07	1.33509e+07	2.66171e+07	1.51936e+07	1.42791e+07	5.98007e+06	4.22225e+06	4.34085e+06	2.11472e+07	1.66919e+07	1.35391e+07	2.10195e+07
345	630.622	46.2409	1.77783	1888.84	3	0.4048	-0.000521312	-0.275995	P02545	Prelamin-A/C OS=Homo sapiens GN=LMNA PE=1 SV=1 - [LMNA_HUMAN]	FALSE	SGAQASSTPLSPTRITR	[8] Phospho; (T)|[11] Phospho (S)	Low	FALSE	1.18549e+07	1.42591e+07	1.51703e+07	4.42496e+06	7.25219e+06	9.69602e+06	6.28853e+06	4.21502e+06	3.07811e+06	1.44895e+07	1.67877e+07	6.81238e+06	1.93107e+08	1.89746e+08	1.47089e+08	9.56311e+06	1.08569e+07	1.29576e+07	5.28787e+06	9.32738e+06	9.77402e+06	6.19342e+06	4.29934e+06	3.50386e+06	1.28006e+07	1.10956e+07	6.81238e+06	1.37176e+08	1.25667e+08	1.36709e+08	1.13053e+07	1.19382e+07	1.32213e+07	5.91772e+06
349	637.545	62.0984	0.917767	2546.15	4	50.12	-0.000838802	-0.329439	P05187	Alkaline phosphatase, placental type OS=Homo sapiens GN=ALPP PE=1 SV=2 - [PPB1_HUMAN]	FALSE	TYNVDKHVPDSGATATAYLCGVK	[14] Phospho; (T)|[20] Carbamidomethyl (C)	High	TRUE	6.05626e+07	3.98037e+07	3.14427e+07	3.27213e+07	2.50408e+07	4.05828e+07	3.23339e+07	1.79992e+07	4.03973e+07	3.39945e+07	2.91664e+07	3.56895e+07	3.62399e+07	1.2924e+07	2.0679e+07	4.88546e+07	3.03065e+07	2.68564e+07	3.91023e+07	3.22061e+07	4.09093e+07	3.18449e+07	1.83592e+07	4.59848e+07	3.00322e+07	1.92771e+07	3.56895e+07	2.57436e+07	8.55941e+06	1.92196e+07	6.35701e+07	3.39611e+07	2.83334e+07	4.39467e+07
350	851.715	72.4509	1.071	2552.12	3	64.33	-7.68708e-05	-0.0301203	O00567	Nucleolar protein 56 OS=Homo sapiens GN=NOP56 PE=1 SV=4 - [NOP56_HUMAN]	FALSE	SFSKEELMSSDLEETAGSTSIPK	[10] Phospho (S)	High	FALSE	8.00312e+07	7.63772e+07	4.93891e+07	5.03057e+07	4.84038e+07	6.39128e+07	6.37154e+07	4.52402e+07	5.98343e+07	3.45389e+07	9.92379e+07	6.81728e+07	5.81154e+07	5.39175e+07	4.17099e+07	6.45594e+07	5.81535e+07	4.21851e+07	6.01157e+07	6.22544e+07	6.4427e+07	6.27518e+07	4.61452e+07	6.81103e+07	3.05131e+07	6.55901e+07	6.81728e+07	4.12831e+07	3.5709e+07	3.87663e+07	8.93107e+07	6.27773e+07	4.94671e+07	6.88802e+07
353	688.932	81.6692	0.429167	3439.62	5	0.4316	-0.00269064	-0.782247	O75531	Barrier-to-autointegration factor OS=Homo sapiens GN=BANF1 PE=1 SV=1 - [BAF_HUMAN]	FALSE	TTSQKHRDFVAEPMGEKPVGSLAGIGEVLGK	[N-term] Acetyl; (N-Term)|[2] Phospho; (T)|[3] Phospho (S)	Low	FALSE	2.5491e+07	5.73532e+07	6.26273e+07	2.21576e+07	3.71795e+07	4.11451e+07	2.9701e+07	1.19885e+07	1.70109e+07	3.99177e+07	6.96133e+07	6.4418e+07	4.72389e+07	4.70501e+07	7.57089e+07	2.05631e+07	4.36686e+07	5.34924e+07	2.64785e+07	4.78183e+07	4.14761e+07	2.92518e+07	1.22284e+07	1.93638e+07	3.5265e+07	4.601e+07	6.4418e+07	3.35569e+07	3.11608e+07	7.03658e+07	2.48925e+07	5.0769e+07	5.54188e+07	3.11614e+07
361	706.234	35.4185	1.371	1410.45	2	5672	-0.000358078	-0.253874	O14737	Programmed cell death protein 5 OS=Homo sapiens GN=PDCD5 PE=1 SV=3 - [PDCD5_HUMAN]	FALSE	KVMDSDEDDDY	[5] Phospho (S)	High	FALSE	2.44948e+07	2.52279e+07	2.60951e+07	1.61683e+07	9.66834e+06	1.49735e+07	1.95289e+07	2.24741e+07	2.08875e+07	2.04377e+07	4.69986e+07	1.63336e+07	1.641e+07	1.94888e+07	9.05999e+06	1.97594e+07	1.92085e+07	2.22888e+07	1.93212e+07	1.24349e+07	1.5094e+07	1.92335e+07	2.29237e+07	2.37765e+07	1.80556e+07	3.10631e+07	1.63336e+07	1.16571e+07	1.29072e+07	8.42059e+06	2.37421e+07	2.01121e+07	2.27223e+07	2.24211e+07
363	832.58	78.1326	0.776117	4157.86	5	67.33	-0.00110665	-0.266158	P06748	Nucleophosmin OS=Homo sapiens GN=NPM1 PE=1 SV=2 - [NPM_HUMAN]	FALSE	CGSGPVHISGQHLVAVEEDAESEDEEEEDVKLLSISGK	[1] Carbamidomethyl; (C)|[22] Phospho (S)	High	TRUE	2.09062e+07	3.75587e+07	4.12381e+07	6.17496e+07	5.23187e+07	7.70991e+07	2.92476e+07	3.96945e+07	6.05624e+07	4.26747e+07	6.08116e+07	5.52667e+07	4.31712e+07	4.37033e+07	5.23406e+07	1.68645e+07	2.85971e+07	3.5223e+07	7.37913e+07	6.72894e+07	7.77194e+07	2.88053e+07	4.04886e+07	6.8939e+07	3.77006e+07	4.01927e+07	5.52667e+07	3.06673e+07	2.89442e+07	4.86467e+07	2.01915e+07	3.08083e+07	3.90102e+07	7.80521e+07
366	769.329	75.8471	1.11005	2304.96	3	51.38	-0.000531583	-0.230625	P26368	Splicing factor U2AF 65 kDa subunit OS=Homo sapiens GN=U2AF2 PE=1 SV=4 - [U2AF2_HUMAN]	FALSE	SDFDEFERQLNENKQER	[N-term] Acetyl; (N-Term)|[1] Phospho (S)	High	FALSE	6.94749e+07	6.49477e+07	6.14762e+07	4.79378e+07	4.16321e+07	3.9111e+07	5.49954e+07	5.87358e+07	6.6924e+07	6.40852e+07	9.5983e+07	6.07707e+07	6.41175e+07	5.16701e+07	3.97559e+07	5.60439e+07	4.94511e+07	5.25092e+07	5.72861e+07	5.35449e+07	3.94257e+07	5.41637e+07	5.99108e+07	7.61806e+07	5.66156e+07	6.34387e+07	6.07707e+07	4.55469e+07	3.42205e+07	3.69502e+07	7.80521e+07	5.41534e+07	5.41534e+07	6.6102e+07
367	831.884	56.3185	1.10547	1661.75	2	0.5681	-0.000191675	-0.115345	P04792	Heat shock protein beta-1 OS=Homo sapiens GN=HSPB1 PE=1 SV=2 - [HSPB1_HUMAN]	FALSE	ALSRQLSSGVSEIR	[3] Phospho; (S)|[8] Phospho (S)	Low	FALSE	1.28521e+07	7.56337e+06	6.22544e+06	5.20434e+06	4.49279e+06	5.02254e+06	8.9798e+06	1.84018e+07	7.4835e+06	1.0703e+07	7.10566e+06	3.91091e+06	7.61307e+07	1.78095e+08	2.32671e+08	1.03675e+07	5.75874e+06	5.31739e+06	6.21924e+06	5.77839e+06	5.06294e+06	8.84399e+06	1.87699e+07	8.51858e+06	9.45552e+06	4.6964e+06	3.91091e+06	5.40806e+07	1.1795e+08	2.1625e+08	1.22678e+07	6.04677e+06	5.56532e+06	7.03212e+06
370	945.691	66.5241	0.657117	3778.73	4	65.53	0.000451002	0.119353	Q9H0G5	Nuclear speckle splicing regulatory protein 1 OS=Homo sapiens GN=NSRP1 PE=1 SV=1 - [NSRP1_HUMAN]	FALSE	KTQQLHPVLQKPSVFGNDSDDDDETSVSESLQR	[19] Phospho (S)	High	FALSE	6.3611e+07	8.90381e+07	7.63871e+07	6.4615e+07	7.72867e+07	9.89881e+07	1.01514e+08	6.0156e+07	6.41895e+07	8.62749e+07	1.03666e+08	6.67503e+07	6.38936e+07	4.50929e+07	5.92749e+07	5.13136e+07	6.77934e+07	6.52452e+07	7.72155e+07	9.9402e+07	9.97845e+07	9.99788e+07	6.13594e+07	7.30679e+07	7.62189e+07	6.85165e+07	6.67503e+07	4.53878e+07	2.98646e+07	5.50916e+07	6.79035e+07	7.80521e+07	6.79035e+07	8.17707e+07
375	812.676	75.8058	1.06725	2435	3	8812	-0.000722101	-0.29655	Q6PD62	RNA polymerase-associated protein CTR9 homolog OS=Homo sapiens GN=CTR9 PE=1 SV=1 - [CTR9_HUMAN]	FALSE	KGGEFDEFVNDDTDDDLPISK	[13] Phospho (T)	High	FALSE	7.30123e+07	7.01462e+07	6.76172e+07	5.01415e+07	4.60312e+07	4.34539e+07	5.6255e+07	6.04973e+07	5.88434e+07	5.60151e+07	9.5514e+07	5.1732e+07	7.73569e+07	6.01752e+07	4.29513e+07	5.88974e+07	5.34092e+07	5.77545e+07	5.99196e+07	5.92029e+07	4.38034e+07	5.54042e+07	6.17075e+07	6.69823e+07	4.94861e+07	6.31287e+07	5.1732e+07	5.49517e+07	3.98534e+07	3.992e+07	7.99892e+07	5.92184e+07	5.83163e+07	6.79035e+07
379	665.296	37.6361	1.57588	1328.58	2	6684	0.000398658	0.300064	Q8N556	Actin filament-associated protein 1 OS=Homo sapiens GN=AFAP1 PE=1 SV=2 - [AFAP1_HUMAN]	FALSE	SGTSSPQSPVFR	[8] Phospho (S)	High	TRUE	2.48675e+07	2.06506e+07	2.04719e+07	1.44474e+07	1.45558e+07	1.84106e+07	2.58698e+07	3.21937e+07	2.70054e+07	3.33723e+07	4.30378e+07	2.3301e+07	1.69343e+07	1.70664e+07	6.99612e+06	2.006e+07	1.57234e+07	1.74859e+07	1.72648e+07	1.87209e+07	1.85588e+07	2.54785e+07	3.28377e+07	3.07407e+07	2.94825e+07	2.84453e+07	2.3301e+07	1.20296e+07	1.13029e+07	6.50238e+06	2.45354e+07	1.63434e+07	1.74968e+07	2.03351e+07
385	822.382	78.987	0.511517	1642.75	2	6511	-0.000350997	-0.213665	Q9Y446	Plakophilin-3 OS=Homo sapiens GN=PKP3 PE=1 SV=1 - [PKP3_HUMAN]	FALSE	LSSGFDDIDLPSAVK	[3] Phospho (S)	High	FALSE	3.49906e+07	3.05698e+07	2.2962e+07	3.32478e+07	3.18568e+07	2.62341e+07	3.20944e+07	6.60209e+07	2.58231e+07	4.08617e+07	1.02293e+08	2.1071e+07	4.92662e+07	6.4396e+07	2.64428e+07	2.82262e+07	2.32758e+07	1.96127e+07	3.97314e+07	4.09725e+07	2.64452e+07	3.1609e+07	6.73416e+07	2.93948e+07	3.6099e+07	6.76093e+07	2.1071e+07	3.4997e+07	4.26488e+07	2.45766e+07	3.49098e+07	2.46865e+07	2.00287e+07	4.5363e+07
397	760.313	25.2298	1.66597	1518.61	2	52.67	-0.00028394	-0.186973	P02545	Prelamin-A/C OS=Homo sapiens GN=LMNA PE=1 SV=1 - [LMNA_HUMAN]	FALSE	SGAQASSTPLSPTR	[8] Phospho; (T)|[11] Phospho (S)	High	TRUE	4.62639e+06	4.34364e+06	4.45824e+06	4.33992e+06	3.49796e+06	4.71369e+06	3.04716e+06	2.17173e+06	1.66427e+06	6.61417e+06	1.20404e+07	6.11328e+06	6.91482e+07	1.06148e+08	9.87919e+07	3.73201e+06	3.30724e+06	3.80796e+06	5.18624e+06	4.49888e+06	4.75161e+06	3.00107e+06	2.21517e+06	1.89446e+06	5.84323e+06	7.95794e+06	6.11328e+06	4.91205e+07	7.03008e+07	9.18197e+07	4.33179e+06	3.50892e+06	4.05334e+06	5.77265e+06
398	610.591	15.58	0.998133	1828.75	3	32.9	-0.000522343	-0.285628	Q9Y3T9	Nucleolar complex protein 2 homolog OS=Homo sapiens GN=NOC2L PE=1 SV=4 - [NOC2L_HUMAN]	FALSE	EAARSPDKPGGSPSASR	[5] Phospho; (S)|[12] Phospho (S)	High	FALSE	1.9372e+07	2.27946e+07	2.13459e+07	1.11545e+07	1.18504e+07	1.14502e+07	2.35433e+07	1.36345e+07	1.10901e+07	1.32411e+07	2.11254e+07	1.05959e+07	1.46587e+07	1.46815e+07	9.93564e+06	1.56269e+07	1.73558e+07	1.82324e+07	1.33297e+07	1.52414e+07	1.15423e+07	2.31872e+07	1.39072e+07	1.2624e+07	1.16978e+07	1.39625e+07	1.05959e+07	1.0413e+07	9.72338e+06	9.23444e+06	1.87001e+07	1.83115e+07	1.87627e+07	1.50155e+07
399	590.753	31.0524	1.65698	1179.49	2	6229	1.19187e-05	0.010105	P49736	DNA replication licensing factor MCM2 OS=Homo sapiens GN=MCM2 PE=1 SV=4 - [MCM2_HUMAN]	FALSE	GNDPLTSSPGR	[8] Phospho (S)	High	FALSE	1.67195e+07	1.76295e+07	1.53872e+07	1.30499e+07	1.31486e+07	1.70937e+07	1.81912e+07	2.52129e+07	1.37126e+07	1.43737e+07	2.48841e+07	1.83062e+07	2.06078e+07	1.85239e+07	1.25916e+07	1.34872e+07	1.34231e+07	1.31428e+07	1.55948e+07	1.69111e+07	1.72312e+07	1.7916e+07	2.57172e+07	1.56093e+07	1.26984e+07	1.64468e+07	1.83062e+07	1.46391e+07	1.22682e+07	1.1703e+07	1.59818e+07	1.39851e+07	1.34363e+07	1.77888e+07
401	987.966	81.6266	0.513433	1973.92	2	62.96	-0.000550595	-0.278935	P23528	Cofilin-1 OS=Homo sapiens GN=CFL1 PE=1 SV=3 - [COF1_HUMAN]	FALSE	ASGVAVSDGVIKVFNDMK	[N-term] Acetyl; (N-Term)|[2] Phospho; (S)|[17] Oxidation (M)	High	FALSE	2.24013e+07	9.62323e+07	8.78164e+07	2.08212e+07	4.75928e+07	3.85295e+07	5.68832e+07	5.07279e+07	2.81343e+07	6.1887e+07	5.97707e+07	4.66167e+07	5.12513e+07	4.13556e+07	5.2957e+07	1.80706e+07	7.32711e+07	7.50074e+07	2.48816e+07	6.12112e+07	3.88395e+07	5.60229e+07	5.17427e+07	3.20257e+07	5.46736e+07	3.95047e+07	4.66167e+07	3.64071e+07	2.73894e+07	4.92196e+07	2.20503e+07	8.76358e+07	8.29977e+07	2.89602e+07
403	878.433	56.0778	1.26555	3509.7	4	0.9705	0.000799156	0.227699	P78347	General transcription factor II-I OS=Homo sapiens GN=GTF2I PE=1 SV=2 - [GTF2I_HUMAN]	FALSE	RPRSPGSNSKVPEIEVTVEGPNNNNPQTSAVR	[9] Phospho (S)	Low	FALSE	6.65197e+07	8.02685e+07	6.70986e+07	7.34396e+07	7.21686e+07	1.0767e+08	8.73729e+07	1.00374e+08	8.34052e+07	1.13638e+08	9.69505e+07	6.36429e+07	8.26353e+07	6.33257e+07	6.25813e+07	5.366e+07	6.11163e+07	5.73116e+07	8.77609e+07	9.28194e+07	1.08536e+08	8.60515e+07	1.02382e+08	9.49413e+07	1.00393e+08	6.40782e+07	6.36429e+07	5.87013e+07	4.194e+07	5.81647e+07	7.15333e+07	6.88802e+07	5.75603e+07	1.00055e+08
408	1174.86	81.5626	0.4798	3521.55	3	0.7296	-0.000768193	-0.21814	Q13263	Transcription intermediary factor 1-beta OS=Homo sapiens GN=TRIM28 PE=1 SV=5 - [TIF1B_HUMAN]	FALSE	STAPSAAASASASAAASSPAGGGAEALELLEHCGVCR	[18] Phospho; (S)|[33] Carbamidomethyl; (C)|[36] Carbamidomethyl (C)	Low	FALSE	5.81592e+07	9.98546e+07	9.94139e+07	7.69245e+07	9.60936e+07	1.25818e+08	8.013e+07	9.76723e+07	7.94154e+07	4.50651e+07	5.05378e+07	5.58071e+07	7.64262e+07	9.27695e+07	7.97041e+07	4.69158e+07	7.60291e+07	8.49133e+07	9.19254e+07	1.2359e+08	1.26831e+08	7.89181e+07	9.96262e+07	9.03998e+07	3.98125e+07	3.34023e+07	5.58071e+07	5.42905e+07	6.14403e+07	7.40791e+07	6.27773e+07	9.40108e+07	9.59272e+07	1.03299e+08
409	502.584	33.9252	1.37092	1504.73	3	5168	-2.52355e-05	-0.0167708	P51858	Hepatoma-derived growth factor OS=Homo sapiens GN=HDGF PE=1 SV=1 - [HDGF_HUMAN]	FALSE	AGDLLEDSPKRPK	[8] Phospho (S)	High	FALSE	1.1276e+07	1.41761e+07	1.49863e+07	1.86606e+07	1.12206e+07	1.36206e+07	7.36842e+06	1.12919e+07	9.34628e+06	1.52529e+07	1.6582e+07	9.40682e+06	8.50683e+06	1.82153e+07	9.07505e+06	9.09612e+06	1.07937e+07	1.28004e+07	2.22996e+07	1.44313e+07	1.37302e+07	7.25698e+06	1.15177e+07	1.0639e+07	1.3475e+07	1.09597e+07	9.40682e+06	6.04296e+06	1.20638e+07	8.43458e+06	1.08223e+07	1.18581e+07	1.28381e+07	2.659e+07
415	602.246	27.7736	1.22445	2404.95	4	68.62	-0.00103728	-0.431309	P05455	Lupus La protein OS=Homo sapiens GN=SSB PE=1 SV=2 - [LA_HUMAN]	FALSE	FASDDEHDEHDENGATGPVKR	[3] Phospho (S)	High	TRUE	2.7259e+07	2.58769e+07	1.79745e+07	1.29866e+07	1.51777e+07	1.68266e+07	1.38854e+07	1.81304e+07	1.58959e+07	2.24264e+07	2.21935e+07	1.67444e+07	2.3583e+07	1.36573e+07	1.04029e+07	2.19892e+07	1.97026e+07	1.53527e+07	1.5519e+07	1.95207e+07	1.6962e+07	1.36754e+07	1.84931e+07	1.80946e+07	1.98124e+07	1.46685e+07	1.67444e+07	1.67525e+07	9.04506e+06	9.66873e+06	2.68214e+07	2.04516e+07	1.55147e+07	1.75809e+07
419	747.983	88.5984	0.4689	3734.88	5	28.83	-0.00357117	-0.956167	P06748	Nucleophosmin OS=Homo sapiens GN=NPM1 PE=1 SV=2 - [NPM_HUMAN]	FALSE	TVSLGAGAKDELHIVEAEAMNYEGSPIKVTLATLK	[25] Phospho (S)	High	TRUE	5.04277e+07	4.11352e+07	2.87361e+07	4.30995e+07	2.71753e+07	3.8052e+07	8.34271e+07	1.10218e+08	9.32967e+07	4.49799e+07	3.90589e+07	3.00929e+07	5.77387e+07	6.00262e+07	2.75148e+07	4.06789e+07	3.13203e+07	2.45446e+07	5.15043e+07	3.49514e+07	3.83582e+07	8.21654e+07	1.12423e+08	1.06201e+08	3.97372e+07	2.58155e+07	3.00929e+07	4.10156e+07	3.97547e+07	2.5573e+07	5.0769e+07	3.53286e+07	2.53935e+07	5.75603e+07
422	619.278	23.8173	1.383	1854.81	3	0.2935	-0.000971955	-0.524018	P62753	40S ribosomal protein S6 OS=Homo sapiens GN=RPS6 PE=1 SV=1 - [RS6_HUMAN]	FALSE	LSSLRASTSKSESSQK	[3] Phospho; (S)|[7] Phospho (S)	Low	FALSE	2.47564e+07	2.3403e+07	2.25969e+07	8.21922e+06	1.30706e+07	1.05586e+07	2.28937e+07	1.58244e+07	1.47381e+07	1.83895e+07	2.04653e+07	1.51091e+07	1.05423e+07	1.02724e+07	1.05667e+07	1.99704e+07	1.7819e+07	1.93009e+07	9.82203e+06	1.68106e+07	1.06435e+07	2.25475e+07	1.6141e+07	1.67765e+07	1.6246e+07	1.35263e+07	1.51091e+07	7.48887e+06	6.80332e+06	9.82096e+06	2.43601e+07	1.89212e+07	1.95761e+07	1.10214e+07
436	988.453	83.6514	0.355533	3949.78	4	38.22	0.0045622	1.15505	Q9H501	ESF1 homolog OS=Homo sapiens GN=ESF1 PE=1 SV=1 - [ESF1_HUMAN]	FALSE	ALAEEASEEELPSDVDLNDPYFAEEVKQIGINKK	[7] Phospho; (S)|[13] Phospho (S)	High	FALSE	4.54613e+07	7.26454e+07	7.78351e+07	2.95038e+07	4.91935e+07	5.15612e+07	4.08576e+07	3.3011e+07	3.31621e+07	2.66038e+07	3.7107e+07	3.75457e+07	4.58111e+07	3.44001e+07	6.41589e+07	3.66727e+07	5.53121e+07	6.6482e+07	3.52572e+07	6.32701e+07	5.1976e+07	4.02396e+07	3.36714e+07	3.77489e+07	2.3503e+07	2.45254e+07	3.75457e+07	3.25426e+07	2.27828e+07	5.96309e+07	4.72998e+07	6.10516e+07	6.88802e+07	3.95214e+07
439	588.916	37.6076	1.13482	1763.73	3	0.006712	-0.000178468	-0.101188	P55795;P31943	Heterogeneous nuclear ribonucleoprotein H2 OS=Homo sapiens GN=HNRNPH2 PE=1 SV=1 - [HNRH2_HUMAN];Heterogeneous nuclear ribonucleoprotein H OS=Homo sapiens GN=HNRNPH1 PE=1 SV=4 - [HNRH1_HUMAN]	TRUE	HTGPNSPDTANDGFVR	[6] Phospho (S)	Low	FALSE	1.2376e+07	1.46452e+07	1.38987e+07	1.31751e+07	9.4668e+06	1.17903e+07	1.52194e+07	1.68873e+07	1.63872e+07	2.38625e+07	3.09417e+07	1.94546e+07	2.74562e+07	6.27853e+07	3.08859e+07	9.98344e+06	1.11508e+07	1.18714e+07	1.57443e+07	1.21757e+07	1.18852e+07	1.49892e+07	1.72252e+07	1.86538e+07	2.10811e+07	2.04505e+07	1.94546e+07	1.95039e+07	4.15821e+07	2.87061e+07	1.19382e+07	1.21993e+07	1.22251e+07	1.79925e+07
440	475.703	32.562	1.18873	949.391	2	34.21	0.000280004	0.29493	P05787	Keratin, type II cytoskeletal 8 OS=Homo sapiens GN=KRT8 PE=1 SV=7 - [K2C8_HUMAN]	FALSE	ISSSSFSR	[5] Phospho (S)	High	FALSE	4.62165e+06	4.59486e+06	5.29844e+06	3.61902e+06	3.81085e+06	4.35372e+06	1.05341e+07	1.34281e+07	6.03058e+06	1.32806e+07	1.3992e+07	4.98439e+06	1.38238e+07	2.37642e+07	1.44831e+07	3.72819e+06	3.49852e+06	4.52561e+06	4.32475e+06	4.90131e+06	4.38875e+06	1.03748e+07	1.36967e+07	6.8647e+06	1.17326e+07	9.24785e+06	4.98439e+06	9.81998e+06	1.57388e+07	1.3461e+07	4.32208e+06	3.71811e+06	4.76419e+06	4.69385e+06
442	639.987	35.7827	1.25325	1916.94	3	5.35	-0.000460415	-0.240183	Q01518	Adenylyl cyclase-associated protein 1 OS=Homo sapiens GN=CAP1 PE=1 SV=5 - [CAP1_HUMAN]	FALSE	SGPKPFSAPKPQTSPSPK	[13] Phospho (T)	High	FALSE	3.04306e+07	3.64637e+07	3.4866e+07	1.68103e+07	1.77295e+07	2.5716e+07	2.04815e+07	1.67061e+07	1.71573e+07	4.0406e+07	3.46994e+07	2.46698e+07	8.94217e+06	1.10783e+07	5.79485e+06	2.45477e+07	2.77634e+07	2.97804e+07	2.00884e+07	2.28027e+07	2.59228e+07	2.01717e+07	1.70403e+07	1.95304e+07	3.56963e+07	2.29341e+07	2.46698e+07	6.35221e+06	7.33702e+06	5.38588e+06	3.08083e+07	2.97703e+07	3.21238e+07	2.33215e+07
446	591.96	46.5761	1.47348	1772.86	3	29.64	-0.000250009	-0.14102	P20700;Q03252	Lamin-B1 OS=Homo sapiens GN=LMNB1 PE=1 SV=2 - [LMNB1_HUMAN];Lamin-B2 OS=Homo sapiens GN=LMNB2 PE=1 SV=3 - [LMNB2_HUMAN]	TRUE	LKLSPSPSSRVTVSR	[4] Phospho; (S)|[6] Phospho (S)	High	FALSE	2.6765e+07	3.54701e+07	2.83153e+07	1.64268e+07	1.79632e+07	2.16378e+07	1.97085e+07	1.22793e+07	1.21826e+07	1.90111e+07	2.25396e+07	9.3392e+06	3.62237e+07	4.65339e+07	4.28542e+07	2.15908e+07	2.70069e+07	2.41852e+07	1.96301e+07	2.31033e+07	2.18119e+07	1.94105e+07	1.2525e+07	1.38676e+07	1.67952e+07	1.48972e+07	9.3392e+06	2.5732e+07	3.08189e+07	3.98298e+07	2.62122e+07	2.81336e+07	2.44272e+07	2.28489e+07
447	720.33	29.3294	1.2822	1438.65	2	7073	-0.000382575	-0.265927	P02545	Prelamin-A/C OS=Homo sapiens GN=LMNA PE=1 SV=1 - [LMNA_HUMAN]	FALSE	SGAQASSTPLSPTR	[11] Phospho (S)	High	TRUE	1.43537e+07	1.10106e+07	1.05876e+07	1.23398e+07	1.0686e+07	1.39207e+07	1.37517e+07	1.59336e+07	1.22306e+07	1.63425e+07	2.32365e+07	1.26055e+07	2.91626e+07	4.36082e+07	1.93546e+07	1.15788e+07	8.38345e+06	9.0433e+06	1.47462e+07	1.37437e+07	1.40327e+07	1.35438e+07	1.62523e+07	1.39223e+07	1.44376e+07	1.53579e+07	1.26055e+07	2.07161e+07	2.88812e+07	1.79887e+07	1.38683e+07	9.07405e+06	9.48996e+06	1.69104e+07
448	622.31	60.1967	1.14098	1863.91	3	6637	-0.000108953	-0.0584541	Q9H6F5	Coiled-coil domain-containing protein 86 OS=Homo sapiens GN=CCDC86 PE=1 SV=1 - [CCD86_HUMAN]	FALSE	LGGLRPESPESLTSVSR	[8] Phospho (S)	High	FALSE	4.34537e+07	3.59268e+07	3.30069e+07	2.46554e+07	2.75426e+07	3.33444e+07	3.77234e+07	2.07749e+07	3.46672e+07	2.38509e+07	3.54676e+07	2.86666e+07	3.87177e+07	2.02891e+07	1.6274e+07	3.50531e+07	2.73546e+07	2.81925e+07	2.94634e+07	3.54238e+07	3.36127e+07	3.71529e+07	2.11905e+07	3.94622e+07	2.10709e+07	2.34419e+07	2.86666e+07	2.75037e+07	1.34372e+07	1.51255e+07	4.39467e+07	2.90796e+07	3.05834e+07	3.37556e+07
450	929.732	83.0182	0.489767	3714.9	4	34.5	-0.00213872	-0.575714	Q9BXP5	Serrate RNA effector molecule homolog OS=Homo sapiens GN=SRRT PE=1 SV=1 - [SRRT_HUMAN]	FALSE	LIHTLDDRTQLWASEPGTPPLPTSLPSQNPILK	[18] Phospho (T)	High	FALSE	5.18746e+07	3.90932e+07	4.70054e+07	7.05415e+07	6.17788e+07	5.14978e+07	5.71117e+07	8.04381e+07	5.94702e+07	2.54881e+07	4.34673e+07	3.38642e+07	4.18753e+07	3.7014e+07	3.1598e+07	4.18461e+07	2.97655e+07	4.01491e+07	8.42977e+07	7.94565e+07	5.19121e+07	5.62479e+07	8.20472e+07	6.76958e+07	2.25173e+07	2.87292e+07	3.38642e+07	2.97468e+07	2.4514e+07	2.9368e+07	5.29491e+07	3.26439e+07	4.5363e+07	9.59272e+07
453	1375.62	79.7577	0.586167	2749.23	2	53.9	0.000509916	0.185476	Q9NQC3	Reticulon-4 OS=Homo sapiens GN=RTN4 PE=1 SV=2 - [RTN4_HUMAN]	FALSE	MEDLDQSPLVSSSDSPPRPQPAFK	[N-term] Acetyl; (N-Term)|[15] Phospho (S)	High	FALSE	1.32616e+08	1.45705e+08	1.05033e+08	7.17016e+07	6.78592e+07	8.55982e+07	1.10359e+08	1.30314e+08	1.26692e+08	7.13759e+07	1.79762e+08	9.15931e+07	7.51597e+07	7.32257e+07	4.09813e+07	1.06978e+08	1.1094e+08	8.97131e+07	8.5684e+07	8.72768e+07	8.62868e+07	1.0869e+08	1.32921e+08	1.44216e+08	6.30565e+07	1.18812e+08	9.15931e+07	5.33908e+07	4.84966e+07	3.80891e+07	1.28514e+08	1.42497e+08	1.05242e+08	9.80069e+07
454	893.674	82.504	0.391983	3570.67	4	0.4221	0.000810748	0.227058	O75531	Barrier-to-autointegration factor OS=Homo sapiens GN=BANF1 PE=1 SV=1 - [BAF_HUMAN]	FALSE	MTTSQKHRDFVAEPMGEKPVGSLAGIGEVLGK	[N-term] Acetyl; (N-Term)|[3] Phospho; (T)|[4] Phospho (S)	Low	FALSE	3.34272e+07	6.11828e+07	6.16389e+07	2.39047e+07	2.60718e+07	2.45865e+07	3.28874e+07	2.34535e+07	1.83503e+07	3.15652e+07	5.46163e+07	4.00652e+07	2.97952e+07	3.16954e+07	5.01687e+07	2.6965e+07	4.65845e+07	5.26482e+07	2.85663e+07	3.35321e+07	2.47843e+07	3.239e+07	2.39227e+07	2.08884e+07	2.7886e+07	3.6098e+07	4.00652e+07	2.11654e+07	2.09916e+07	4.66281e+07	3.35055e+07	5.29491e+07	5.46752e+07	3.3341e+07
460	459.878	15.398	1.89447	1376.61	3	37.5	0.00011535	0.0837928	Q8IYB3	Serine/arginine repetitive matrix protein 1 OS=Homo sapiens GN=SRRM1 PE=1 SV=2 - [SRRM1_HUMAN]	FALSE	RRSPSPAPPPR	[3] Phospho; (S)|[5] Phospho (S)	High	FALSE	543344	4.8184e+06	8.52308e+06	7.39779e+06	1.09333e+07	1.01512e+07	2.26145e+07	1.5349e+07	1.16254e+07	1.45105e+07	2.68597e+07	1.59494e+07	1.87458e+07	1.56129e+07	1.41197e+07	438304	3.66872e+06	7.27989e+06	8.84043e+06	1.40618e+07	1.02328e+07	2.22725e+07	1.5656e+07	1.32334e+07	1.28192e+07	1.77526e+07	1.59494e+07	1.33163e+07	1.03403e+07	1.31232e+07	518627	3.87033e+06	7.61828e+06	1.00826e+07
466	1175.32	81.205	0.37365	4697.24	4	0.4378	-0.000167806	-0.0357244	Q9Y232	Chromodomain Y-like protein OS=Homo sapiens GN=CDYL PE=1 SV=2 - [CDYL1_HUMAN]	FALSE	TAVDGFQSESPEKLDPVEQGQEDTVAPEVAAEKPVGALLGPGAER	[10] Phospho (S)	Low	FALSE	1.17738e+08	1.17396e+08	9.8252e+07	7.80917e+07	8.58024e+07	9.84288e+07	6.45542e+07	8.55202e+07	7.6878e+07	3.65819e+07	2.81303e+07	3.61343e+07	5.92985e+07	4.26297e+07	3.64985e+07	9.4977e+07	8.93853e+07	8.39208e+07	9.33202e+07	1.10354e+08	9.92207e+07	6.35779e+07	8.7231e+07	8.75114e+07	3.2318e+07	1.85924e+07	3.61343e+07	4.21236e+07	2.82332e+07	3.39227e+07	1.13517e+08	1.07225e+08	9.40108e+07	1.05242e+08
467	840.59	83.402	0.452117	4197.91	5	48.44	-0.00248011	-0.590795	Q1KMD3	Heterogeneous nuclear ribonucleoprotein U-like protein 2 OS=Homo sapiens GN=HNRNPUL2 PE=1 SV=1 - [HNRL2_HUMAN]	FALSE	SKSPLPPEEEAKDEEEDQTLVNLDTYTSDLHFQVSK	[3] Phospho (S)	High	FALSE	2.2701e+07	4.67282e+07	5.29525e+07	4.31482e+07	4.98104e+07	4.37056e+07	2.25184e+07	2.9785e+07	3.39628e+07	3.03047e+07	3.74565e+07	3.60161e+07	3.93946e+07	3.32032e+07	3.54018e+07	1.83124e+07	3.55787e+07	4.52288e+07	5.15625e+07	6.40634e+07	4.40573e+07	2.21778e+07	3.03808e+07	3.86603e+07	2.67725e+07	2.47564e+07	3.60161e+07	2.79846e+07	2.19901e+07	3.29033e+07	2.24918e+07	3.9725e+07	5.01544e+07	5.83163e+07
471	772.991	31.5644	1.39412	2315.95	3	6.57	-0.000705296	-0.304538	P17096	High mobility group protein HMG-I/HMG-Y OS=Homo sapiens GN=HMGA1 PE=1 SV=3 - [HMGA1_HUMAN]	FALSE	KLEKEEEEGISQESSEEEQ	[15] Phospho (S)	High	FALSE	2.39696e+07	2.79899e+07	3.91775e+07	1.16853e+07	1.90449e+07	2.21618e+07	1.51448e+07	1.16963e+07	7.30177e+06	2.49023e+07	2.85585e+07	2.77837e+07	3.08285e+07	2.55063e+07	3.4972e+07	1.93358e+07	2.13115e+07	3.34631e+07	1.39641e+07	2.44946e+07	2.23401e+07	1.49158e+07	1.19303e+07	8.31171e+06	2.19997e+07	1.88754e+07	2.77837e+07	2.18995e+07	1.68925e+07	3.25039e+07	2.34283e+07	2.25967e+07	3.75372e+07	1.57562e+07
474	1042.81	83.8909	0.472633	3125.4	3	5420	0.000278401	0.0890769	Q12888	Tumor suppressor p53-binding protein 1 OS=Homo sapiens GN=TP53BP1 PE=1 SV=2 - [TP53B_HUMAN]	FALSE	SDSPEIPFQAAAGPSDGLDASSPGNSFVGLR	[3] Phospho (S)	High	FALSE	6.71796e+07	9.21972e+07	7.00067e+07	5.31147e+07	5.59988e+07	6.22984e+07	6.73993e+07	7.66299e+07	5.18608e+07	3.95964e+07	5.76523e+07	3.57299e+07	6.13397e+07	5.35197e+07	3.2346e+07	5.41923e+07	7.01988e+07	5.97955e+07	6.34725e+07	7.20226e+07	6.27996e+07	6.638e+07	7.81628e+07	5.90339e+07	3.49812e+07	3.81045e+07	3.57299e+07	4.35736e+07	3.54455e+07	3.00632e+07	7.44695e+07	8.51866e+07	5.98888e+07	7.27274e+07
479	936.175	78.669	0.571367	3740.67	4	0.6501	-0.000535233	-0.143085	Q09666	Neuroblast differentiation-associated protein AHNAK OS=Homo sapiens GN=AHNAK PE=1 SV=2 - [AHNK_HUMAN]	FALSE	SNSFSDEREFSGPSTPTGTLEFEGGEVSLEGGKVK	[11] Phospho (S)	Low	FALSE	3.06098e+07	3.91241e+07	3.9734e+07	3.0411e+07	3.87029e+07	4.85193e+07	5.85925e+07	6.35354e+07	6.63947e+07	5.9511e+07	1.0364e+08	6.54161e+07	2.78403e+07	1.60056e+07	1.24812e+07	2.46922e+07	2.9789e+07	3.39384e+07	3.63414e+07	4.97775e+07	4.89096e+07	5.77063e+07	6.48064e+07	7.5578e+07	5.25746e+07	6.84997e+07	6.54161e+07	1.97768e+07	1.06004e+07	1.16003e+07	3.11614e+07	3.28379e+07	3.78585e+07	4.01102e+07
481	849.724	62.0984	0.905367	2546.15	3	8844	-0.000140329	-0.0551142	P05187	Alkaline phosphatase, placental type OS=Homo sapiens GN=ALPP PE=1 SV=2 - [PPB1_HUMAN]	FALSE	TYNVDKHVPDSGATATAYLCGVK	[11] Phospho; (S)|[20] Carbamidomethyl (C)	High	TRUE	7.44984e+07	4.92102e+07	3.52432e+07	3.90606e+07	2.88668e+07	4.65528e+07	3.90185e+07	2.46826e+07	5.11785e+07	3.85692e+07	3.17625e+07	4.01654e+07	3.8924e+07	1.44931e+07	2.47911e+07	6.00962e+07	3.74686e+07	3.01026e+07	4.66777e+07	3.71269e+07	4.69273e+07	3.84284e+07	2.51763e+07	5.82572e+07	3.40736e+07	2.0993e+07	4.01654e+07	2.76502e+07	9.59866e+06	2.30415e+07	8.17707e+07	4.39467e+07	3.26439e+07	5.46752e+07
488	657.778	30.5288	1.50135	1313.54	2	0.3841	-6.69817e-06	-0.00509932	P20700	Lamin-B1 OS=Homo sapiens GN=LMNB1 PE=1 SV=2 - [LMNB1_HUMAN]	FALSE	AGGPTTPLSPTR	[6] Phospho; (T)|[9] Phospho (S)	Low	FALSE	4.4607e+06	5.22167e+06	6.336e+06	5.69172e+06	4.46175e+06	6.68594e+06	4.83518e+06	3.40893e+06	3.08598e+06	4.4155e+06	9.1554e+06	5.40166e+06	5.60026e+07	7.4331e+07	6.24138e+07	3.59835e+06	3.97577e+06	5.41183e+06	6.80165e+06	5.73846e+06	6.73973e+06	4.76205e+06	3.47712e+06	3.51282e+06	3.90084e+06	6.05115e+06	5.40166e+06	3.97823e+07	4.92286e+07	5.8009e+07	4.11987e+06	4.16154e+06	5.68369e+06	7.47992e+06
489	917.899	82.1383	0.529633	1833.78	2	32.91	0.000217465	0.118588	P11717	Cation-independent mannose-6-phosphate receptor OS=Homo sapiens GN=IGF2R PE=1 SV=3 - [MPRI_HUMAN]	FALSE	LVSFHDDSDEDLLHI	[8] Phospho (S)	High	FALSE	2.19318e+07	3.63257e+07	3.28929e+07	3.30501e+07	2.71897e+07	1.80158e+07	5.82903e+07	6.70926e+07	3.13707e+07	1.5484e+07	4.92578e+07	3.02419e+07	2.49128e+07	1.35502e+07	1.28543e+07	1.76919e+07	2.76583e+07	2.80951e+07	3.94952e+07	3.49699e+07	1.81608e+07	5.74088e+07	6.84348e+07	3.57097e+07	1.36792e+07	3.25563e+07	3.02419e+07	1.76972e+07	8.97415e+06	1.19471e+07	2.13659e+07	2.95833e+07	3.02583e+07	4.48899e+07
497	922.609	60.6542	1.1722	3686.41	4	0.5075	-0.000204488	-0.0554709	Q9UKM9	RNA-binding protein Raly OS=Homo sapiens GN=RALY PE=1 SV=1 - [RALY_HUMAN]	FALSE	TRDDGDEEGLLTHSEEELEHSQDTDADDGALQ	[21] Phospho; (S)|[24] Phospho (T)	Low	FALSE	5.59263e+07	8.91855e+07	7.63508e+07	3.77327e+07	5.76114e+07	7.15823e+07	5.32313e+07	2.78592e+07	4.43952e+07	6.66733e+07	1.13378e+08	1.01479e+08	5.40979e+07	3.80702e+07	6.2488e+07	4.51146e+07	6.79057e+07	6.52142e+07	4.50909e+07	7.40966e+07	7.21582e+07	5.24263e+07	2.84165e+07	5.05357e+07	5.8902e+07	7.49359e+07	1.01479e+08	3.84293e+07	2.52135e+07	5.8078e+07	5.83163e+07	7.99892e+07	6.68551e+07	5.21513e+07
499	1036.11	95.6153	0.46215	3105.3	3	51.38	0.000168914	0.0543954	Q7L014	Probable ATP-dependent RNA helicase DDX46 OS=Homo sapiens GN=DDX46 PE=1 SV=2 - [DDX46_HUMAN]	FALSE	AALGLQDSDDEDAAVDIDEQIESMFNSK	[8] Phospho (S)	High	FALSE	3.05613e+06	2.69871e+06	2.0712e+08	6.93676e+07	7.30895e+06	9.13875e+07	1.6956e+07	6.52332e+06	7.29113e+06	1.42151e+08	3.32092e+06	1.41386e+07	3.15197e+06	1.37939e+08	1.65136e+08	2.46531e+06	2.05479e+06	1.76909e+08	8.28949e+07	9.40038e+06	9.21228e+07	1.66996e+07	6.65382e+06	8.2996e+06	1.25582e+08	2.19492e+06	1.41386e+07	2.23905e+06	9.13556e+07	1.53481e+08	2.86147e+06	2.21645e+06	2.02271e+08	9.07757e+07
501	999.212	83.2513	0.452033	3992.82	4	0.7608	-0.00113341	-0.283861	P05783	Keratin, type I cytoskeletal 18 OS=Homo sapiens GN=KRT18 PE=1 SV=2 - [K1C18_HUMAN]	FALSE	STSFRGGMGSGGLATGIAGGLAGMGGIQNEKETMQSLNDR	[3] Phospho (S)	Low	FALSE	1.34841e+07	3.19343e+07	3.67809e+07	3.0555e+07	1.90381e+07	2.56683e+07	1.62333e+07	1.98697e+07	2.19833e+07	2.83493e+07	4.12372e+07	4.46851e+07	5.42018e+07	1.12199e+08	1.40271e+08	1.08773e+07	2.43147e+07	3.1416e+07	3.65134e+07	2.44857e+07	2.58748e+07	1.59878e+07	2.02672e+07	2.50239e+07	2.50449e+07	2.72552e+07	4.46851e+07	3.85031e+07	7.43082e+07	1.30371e+08	1.28381e+07	2.60555e+07	3.446e+07	4.08084e+07
503	459.901	41.3164	1.68868	1376.68	3	5.74	7.13045e-05	0.0517945	Q9UQ35	Serine/arginine repetitive matrix protein 2 OS=Homo sapiens GN=SRRM2 PE=1 SV=2 - [SRRM2_HUMAN]	FALSE	VSGRTSPPLLDR	[6] Phospho (S)	High	FALSE	1.8059e+07	1.20368e+07	1.1153e+07	1.43237e+07	9.76093e+06	1.05768e+07	1.44869e+07	1.68836e+07	1.47732e+07	1.03314e+07	1.72665e+07	9.99914e+06	1.03807e+07	1.19703e+07	7.06321e+06	1.45678e+07	9.16483e+06	9.52625e+06	1.71169e+07	1.2554e+07	1.06619e+07	1.42678e+07	1.72214e+07	1.68165e+07	9.12723e+06	1.14121e+07	9.99914e+06	7.37411e+06	7.92778e+06	6.56472e+06	1.74968e+07	9.83728e+06	9.94139e+06	2.01915e+07
506	751.642	80.3449	0.64515	2251.9	3	51.59	-0.000465048	-0.206513	Q16637	Survival motor neuron protein OS=Homo sapiens GN=SMN1 PE=1 SV=1 - [SMN_HUMAN]	FALSE	RGTGQSDDSDIWDDTALIK	[6] Phospho; (S)|[9] Phospho (S)	High	FALSE	3.32399e+07	4.65564e+07	4.7339e+07	3.22094e+07	2.59272e+07	2.92131e+07	3.49729e+07	2.37681e+07	2.21177e+07	2.09878e+07	5.70671e+07	3.07071e+07	2.6853e+07	3.26593e+07	2.69429e+07	2.68139e+07	3.5448e+07	4.04341e+07	3.84906e+07	3.33462e+07	2.94482e+07	3.44439e+07	2.42435e+07	2.51769e+07	1.85415e+07	3.77178e+07	3.07071e+07	1.90754e+07	2.16299e+07	2.50414e+07	3.3341e+07	3.95214e+07	4.59838e+07	4.29247e+07
507	658.979	81.6119	0.464	1973.92	3	49.98	-0.00162578	-0.823633	P23528	Cofilin-1 OS=Homo sapiens GN=CFL1 PE=1 SV=3 - [COF1_HUMAN]	FALSE	ASGVAVSDGVIKVFNDMK	[N-term] Acetyl; (N-Term)|[2] Phospho; (S)|[17] Oxidation (M)	High	FALSE	6.87347e+06	3.95494e+07	4.14339e+07	7.5238e+06	2.11635e+07	1.66164e+07	2.22754e+07	1.91142e+07	1.52996e+07	2.77492e+07	2.97089e+07	2.56461e+07	2.06938e+07	1.56223e+07	2.59505e+07	5.54467e+06	3.01129e+07	3.53903e+07	8.991e+06	2.72193e+07	1.67501e+07	2.19385e+07	1.94965e+07	1.74157e+07	2.45148e+07	1.96357e+07	2.56461e+07	1.47002e+07	1.03465e+07	2.41191e+07	6.60501e+06	3.35055e+07	3.9725e+07	1.01583e+07
508	705.295	43.1448	1.08237	2112.86	3	9293	2.17626e-05	0.0103	O60841	Eukaryotic translation initiation factor 5B OS=Homo sapiens GN=EIF5B PE=1 SV=4 - [IF2P_HUMAN]	FALSE	NKPGPNIESGNEDDDASFK	[9] Phospho (S)	High	FALSE	2.75509e+07	3.0931e+07	2.58158e+07	2.0566e+07	1.86982e+07	2.00465e+07	1.51185e+07	1.22322e+07	1.47898e+07	1.69298e+07	2.72415e+07	2.35362e+07	9.59674e+06	2.5014e+07	1.40412e+07	2.22247e+07	2.35508e+07	2.20502e+07	2.45766e+07	2.40486e+07	2.02078e+07	1.48899e+07	1.24769e+07	1.68354e+07	1.49565e+07	1.80049e+07	2.35362e+07	6.81719e+06	1.65665e+07	1.30503e+07	2.78635e+07	2.52606e+07	2.22894e+07	2.86198e+07
523	818.882	31.5698	1.65718	1635.75	2	56.63	-0.000662676	-0.40512	P09651	Heterogeneous nuclear ribonucleoprotein A1 OS=Homo sapiens GN=HNRNPA1 PE=1 SV=5 - [ROA1_HUMAN]	FALSE	SKSESPKEPEQLR	[N-term] Acetyl; (N-Term)|[5] Phospho (S)	High	FALSE	2.18583e+07	1.9563e+07	2.07625e+07	1.19584e+07	1.29825e+07	1.64944e+07	1.66849e+07	2.60946e+07	1.23673e+07	2.12776e+07	2.72438e+07	2.30485e+07	2.45878e+07	3.78797e+07	2.24143e+07	1.76326e+07	1.48952e+07	1.77341e+07	1.42904e+07	1.66974e+07	1.66271e+07	1.64325e+07	2.66166e+07	1.40779e+07	1.87975e+07	1.80064e+07	2.30485e+07	1.74663e+07	2.50873e+07	2.08324e+07	2.12227e+07	1.56653e+07	1.80927e+07	1.63434e+07
524	1214.56	84.9269	0.333067	4854.21	4	0.4408	0.000481327	0.0991565	Q8NFJ5	Retinoic acid-induced protein 3 OS=Homo sapiens GN=GPRC5A PE=1 SV=2 - [RAI3_HUMAN]	FALSE	AYSQEEITQGFEETGDTLYAPYSTHFQLQNQPPQKEFSIPR	[3] Phospho (S)	Low	FALSE	3.80565e+07	6.93303e+07	7.07732e+07	6.89569e+07	8.12361e+07	7.85335e+07	7.25674e+07	5.98158e+07	6.52959e+07	7.01276e+07	7.21306e+07	9.92851e+07	6.39377e+07	4.56536e+07	8.36598e+07	3.06994e+07	5.2788e+07	6.04501e+07	8.24041e+07	1.04481e+08	7.91653e+07	7.14699e+07	6.10124e+07	7.43273e+07	6.19537e+07	4.76738e+07	9.92851e+07	4.54191e+07	3.02359e+07	7.77556e+07	3.95214e+07	5.83163e+07	6.18329e+07	8.93107e+07
525	640.954	76.7873	0.574217	1919.84	3	3690	-0.00285492	-1.48706	P11388	DNA topoisomerase 2-alpha OS=Homo sapiens GN=TOP2A PE=1 SV=3 - [TOP2A_HUMAN]	FALSE	KPIKYLEESDEDDLF	[9] Phospho (S)	High	FALSE	2.92576e+07	1.22297e+07	1.06233e+07	1.52046e+07	1.20847e+07	1.31275e+07	2.82016e+07	3.51642e+07	2.72644e+07	2.21412e+07	3.92922e+07	1.41833e+07	2.14033e+07	6.28714e+06	8.15939e+06	2.36015e+07	9.31164e+06	9.07381e+06	1.81696e+07	1.55427e+07	1.32331e+07	2.77751e+07	3.58677e+07	3.10355e+07	1.95605e+07	2.59697e+07	1.41833e+07	1.52041e+07	4.16391e+06	7.58355e+06	2.94521e+07	9.96829e+06	9.55365e+06	2.17406e+07
526	854.864	36.4043	1.21235	1707.71	2	84.07	-0.000622294	-0.364402	Q07955	Serine/arginine-rich splicing factor 1 OS=Homo sapiens GN=SRSF1 PE=1 SV=2 - [SRSF1_HUMAN]	FALSE	SGGGVIRGPAGNNDCR	[N-term] Acetyl; (N-Term)|[1] Phospho; (S)|[15] Carbamidomethyl (C)	High	FALSE	2.84255e+07	3.2653e+07	3.17297e+07	1.49962e+07	1.83827e+07	2.02895e+07	2.49345e+07	2.40934e+07	1.9256e+07	3.57741e+07	5.28492e+07	2.7495e+07	2.54776e+07	2.6875e+07	1.39164e+07	2.29302e+07	2.4862e+07	2.71016e+07	1.79206e+07	2.36429e+07	2.04527e+07	2.45574e+07	2.45754e+07	2.19194e+07	3.16044e+07	3.493e+07	2.7495e+07	1.80984e+07	1.7799e+07	1.29343e+07	2.89602e+07	2.659e+07	2.90796e+07	2.12227e+07
530	527.25	18.8007	1.25693	1578.73	3	5643	0.000222266	0.140788	Q9NR30	Nucleolar RNA helicase 2 OS=Homo sapiens GN=DDX21 PE=1 SV=5 - [DDX21_HUMAN]	FALSE	KKEEPSQNDISPK	[11] Phospho (S)	High	FALSE	1.9007e+07	2.16266e+07	2.07038e+07	1.35319e+07	8.48814e+06	1.21715e+07	1.35768e+07	1.0006e+07	1.19632e+07	9.69436e+06	1.24311e+07	1.32172e+07	9.01875e+06	1.15949e+07	1.02974e+07	1.53325e+07	1.64664e+07	1.76839e+07	1.61707e+07	1.0917e+07	1.22694e+07	1.33715e+07	1.02062e+07	1.36178e+07	8.56441e+06	8.2162e+06	1.32172e+07	6.40661e+06	7.67919e+06	9.57066e+06	1.85542e+07	1.76673e+07	1.77888e+07	1.88264e+07
537	431.197	36.4539	1.23133	860.379	2	3588	-0.000125575	-0.145953	Q9Y2V2	Calcium-regulated heat stable protein 1 OS=Homo sapiens GN=CARHSP1 PE=1 SV=2 - [CHSP1_HUMAN]	FALSE	TFSATVR	[3] Phospho (S)	High	FALSE	3.19286e+06	3.79115e+06	3.87484e+06	3.60963e+06	3.25134e+06	3.53822e+06	6.01305e+06	8.57854e+06	3.93781e+06	1.09666e+07	1.20858e+07	4.7478e+06	5.78565e+06	6.85693e+06	3.07493e+06	2.57561e+06	2.88658e+06	3.30965e+06	4.31354e+06	4.1817e+06	3.56668e+06	5.92211e+06	8.75015e+06	4.48247e+06	9.68834e+06	7.98794e+06	4.7478e+06	4.10993e+06	4.54127e+06	2.85792e+06	3.00613e+06	3.03142e+06	3.51622e+06	4.6686e+06
540	825.974	31.2001	1.06323	2474.9	3	55.39	-0.000441233	-0.178283	Q13442	28 kDa heat- and acid-stable phosphoprotein OS=Homo sapiens GN=PDAP1 PE=1 SV=1 - [HAP28_HUMAN]	FALSE	SLDSDESEDEEDDYQQKRK	[4] Phospho; (S)|[7] Phospho (S)	High	FALSE	1.82832e+07	2.69532e+07	2.46443e+07	1.4733e+07	1.71711e+07	2.14491e+07	1.57476e+07	1.73194e+07	8.7759e+06	1.29546e+07	2.84588e+07	2.73277e+07	1.32782e+07	2.72996e+07	1.74873e+07	1.47486e+07	2.05221e+07	2.10496e+07	1.7606e+07	2.20845e+07	2.16216e+07	1.55094e+07	1.76659e+07	9.98974e+06	1.14447e+07	1.88095e+07	2.73277e+07	9.4324e+06	1.80802e+07	1.62532e+07	1.78584e+07	2.17406e+07	2.13659e+07	2.05511e+07
543	944.072	77.0451	1.18348	2829.2	3	44.46	-0.0019701	-0.696347	Q9NQC3	Reticulon-4 OS=Homo sapiens GN=RTN4 PE=1 SV=2 - [RTN4_HUMAN]	FALSE	MEDLDQSPLVSSSDSPPRPQPAFK	[N-term] Acetyl; (N-Term)|[7] Phospho; (S)|[15] Phospho (S)	High	FALSE	2.6045e+07	3.15247e+07	3.07775e+07	1.68441e+07	1.8672e+07	2.64429e+07	3.02542e+07	2.77535e+07	1.94327e+07	1.61455e+07	5.16616e+07	2.18495e+07	1.89167e+08	2.93597e+08	2.52786e+08	2.101e+07	2.40028e+07	2.62883e+07	2.01288e+07	2.40149e+07	2.66556e+07	2.97967e+07	2.83087e+07	2.21205e+07	1.42636e+07	3.41451e+07	2.18495e+07	1.34378e+08	1.94446e+08	2.34946e+08	2.53935e+07	2.58622e+07	2.72826e+07	2.37421e+07
545	1034.51	88.675	0.47335	4134.01	4	0.3483	0.0160599	3.88484	P61978	Heterogeneous nuclear ribonucleoprotein K OS=Homo sapiens GN=HNRNPK PE=1 SV=1 - [HNRPK_HUMAN]	FALSE	IIPTLEEGLQLPSPTATSQLPLESDAVECLNYQHYK	[18] Phospho; (S)|[29] Carbamidomethyl (C)	Low	FALSE	2.9933e+07	3.86146e+07	2.12919e+07	2.23125e+07	2.25844e+07	2.36351e+07	6.06589e+07	8.39469e+07	6.22806e+07	3.03673e+07	3.17372e+07	3.03024e+07	1.07658e+08	3.00136e+08	1.73666e+08	2.41463e+07	2.94011e+07	1.81862e+07	2.66636e+07	2.90468e+07	2.38253e+07	5.97415e+07	8.56262e+07	7.0895e+07	2.68277e+07	2.09763e+07	3.03024e+07	7.64762e+07	1.98777e+08	1.6141e+08	3.0009e+07	3.2468e+07	1.87001e+07	3.14159e+07
554	479.232	43.84	1.2008	1434.68	3	4820	-0.000293956	-0.204894	Q92466	DNA damage-binding protein 2 OS=Homo sapiens GN=DDB2 PE=1 SV=1 - [DDB2_HUMAN]	FALSE	SRSPLELEPEAK	[3] Phospho (S)	High	FALSE	1.40325e+07	1.19267e+07	1.00442e+07	9.9337e+06	8.53495e+06	1.00756e+07	6.81264e+06	9.8976e+06	8.75054e+06	1.55243e+07	1.28072e+07	1.13656e+07	9.8902e+06	9.05938e+06	5.00676e+06	1.13197e+07	9.08096e+06	8.57915e+06	1.18709e+07	1.09772e+07	1.01566e+07	6.70961e+06	1.00956e+07	9.96087e+06	1.37148e+07	8.46476e+06	1.13656e+07	7.02565e+06	5.99993e+06	4.65341e+06	1.34901e+07	9.6629e+06	8.9788e+06	1.33814e+07
557	917.143	63.9691	0.882383	3664.54	4	32.02	-0.00118284	-0.322779	Q92769	Histone deacetylase 2 OS=Homo sapiens GN=HDAC2 PE=1 SV=2 - [HDAC2_HUMAN]	FALSE	MLPHAPGVQMQAIPEDAVHEDSGDEDGEDPDKR	[22] Phospho (S)	High	FALSE	5.48904e+07	6.72411e+07	5.53619e+07	4.14381e+07	3.83192e+07	6.67409e+07	4.97296e+07	3.665e+07	5.44781e+07	4.65061e+07	5.86658e+07	5.65623e+07	5.05777e+07	4.87228e+07	4.46339e+07	4.42788e+07	5.11973e+07	4.72868e+07	4.95189e+07	4.92841e+07	6.72778e+07	4.89775e+07	3.73831e+07	6.20133e+07	4.10855e+07	3.87744e+07	5.65623e+07	3.59286e+07	3.22686e+07	4.14839e+07	5.6167e+07	5.6167e+07	5.13483e+07	5.6167e+07
560	595.758	39.1285	1.2183	1189.5	2	6605	-0.000426445	-0.358507	Q04637	Eukaryotic translation initiation factor 4 gamma 1 OS=Homo sapiens GN=EIF4G1 PE=1 SV=4 - [IF4G1_HUMAN]	FALSE	SFSKEVEER	[3] Phospho (S)	High	FALSE	1.48663e+07	1.33483e+07	1.15127e+07	9.21745e+06	1.03504e+07	9.82412e+06	1.16623e+07	1.3871e+07	1.16098e+07	1.11655e+07	1.12507e+07	1.08227e+07	1.19515e+07	2.22533e+07	8.89095e+06	1.19923e+07	1.01634e+07	9.83348e+06	1.10149e+07	1.33121e+07	9.90316e+06	1.14859e+07	1.41485e+07	1.32156e+07	9.86405e+06	7.43602e+06	1.08227e+07	8.48993e+06	1.47381e+07	8.26348e+06	1.44008e+07	1.09522e+07	1.04771e+07	1.26842e+07
563	612.293	39.5295	0.962433	1222.57	2	44.83	0.000979988	0.80158	O60762	Dolichol-phosphate mannosyltransferase OS=Homo sapiens GN=DPM1 PE=1 SV=1 - [DPM1_HUMAN]	FALSE	ASLEVSRSPR	[N-term] Acetyl; (N-Term)|[8] Phospho (S)	High	FALSE	1.45699e+07	1.29336e+07	1.2829e+07	7.94822e+06	8.27198e+06	9.78438e+06	1.38842e+07	1.4717e+07	1.12413e+07	1.00127e+07	1.25958e+07	1.02449e+07	1.18017e+07	8.4195e+06	5.39813e+06	1.17532e+07	9.84763e+06	1.09578e+07	9.49819e+06	1.0639e+07	9.8631e+06	1.36742e+07	1.50114e+07	1.27961e+07	8.84565e+06	8.32502e+06	1.02449e+07	8.38352e+06	5.57615e+06	5.01716e+06	1.40351e+07	1.06628e+07	1.15528e+07	1.06944e+07
564	441.566	50.0344	1.18392	1321.68	3	5202	5.31867e-05	0.0402419	Q13428	Treacle protein OS=Homo sapiens GN=TCOF1 PE=1 SV=3 - [TCOF_HUMAN]	FALSE	TVANLLSGKSPR	[10] Phospho (S)	High	FALSE	1.04852e+07	1.05033e+07	9.86727e+06	9.88994e+06	7.02626e+06	1.06741e+07	1.15734e+07	1.44026e+07	1.04709e+07	8.69533e+06	9.9211e+06	5.88835e+06	4.50668e+06	4.77169e+06	2.73117e+06	8.45817e+06	7.99717e+06	8.42802e+06	1.18186e+07	9.0368e+06	1.076e+07	1.13984e+07	1.46907e+07	1.19192e+07	7.68182e+06	6.55722e+06	5.88835e+06	3.20139e+06	3.16024e+06	2.53842e+06	1.01194e+07	8.77652e+06	8.72253e+06	1.33034e+07
567	743.377	30.2394	1.4485	1484.74	2	54.66	-0.000148727	-0.10017	Q9H1E3	Nuclear ubiquitous casein and cyclin-dependent kinases substrate OS=Homo sapiens GN=NUCKS1 PE=1 SV=1 - [NUCKS_HUMAN]	FALSE	LKATVTPSPVKGK	[6] Phospho; (T)|[8] Phospho (S)	High	FALSE	1.22703e+07	1.3262e+07	1.67475e+07	8.58101e+06	6.93425e+06	1.05625e+07	1.15727e+07	7.64746e+06	6.98191e+06	1.3549e+07	1.95912e+07	1.19097e+07	2.96182e+07	3.71295e+07	3.29612e+07	9.89816e+06	1.00977e+07	1.43047e+07	1.02544e+07	8.91846e+06	1.06475e+07	1.13976e+07	7.80045e+06	7.94761e+06	1.19698e+07	1.29486e+07	1.19097e+07	2.10397e+07	2.45905e+07	3.0635e+07	1.16942e+07	1.08931e+07	1.44572e+07	1.16462e+07
570	743.217	85.1652	0.573967	4453.26	6	0.3383	-0.00548971	-1.23274	P85037	Forkhead box protein K1 OS=Homo sapiens GN=FOXK1 PE=1 SV=1 - [FOXK1_HUMAN]	FALSE	IQFTSLYHKEEAPASPLRPLYPQISPLKIHIPEPDLR	[21] Phospho; (Y)|[25] Phospho (S)	Low	FALSE	2.72324e+07	2.66332e+07	2.55863e+07	3.8476e+07	4.04928e+07	2.35615e+07	5.95132e+07	3.54317e+07	5.24009e+07	4.25094e+07	5.21887e+07	3.04528e+07	5.34687e+07	2.87536e+07	2.01567e+07	2.19678e+07	2.02785e+07	2.18543e+07	4.59792e+07	5.20796e+07	2.3751e+07	5.86132e+07	3.61405e+07	5.96487e+07	3.75546e+07	3.44934e+07	3.04528e+07	3.79823e+07	1.90432e+07	1.87342e+07	2.659e+07	2.11472e+07	2.20503e+07	5.36159e+07
582	935.677	82.3661	0.604617	3738.68	4	0.6227	-0.00021328	-0.0570469	P17535	Transcription factor jun-D OS=Homo sapiens GN=JUND PE=1 SV=3 - [JUND_HUMAN]	FALSE	LAALKDEPQTVPDVPSFGESPPLSPIDMDTQER	[20] Phospho; (S)|[24] Phospho (S)	Low	FALSE	3.63901e+07	8.00292e+07	8.69071e+07	3.10045e+07	4.23857e+07	4.64916e+07	3.77001e+07	2.58494e+07	8.54055e+06	2.61058e+07	7.15572e+07	3.98741e+07	5.68466e+07	4.96437e+07	8.88377e+07	2.93551e+07	6.09341e+07	7.42307e+07	3.70506e+07	5.45142e+07	4.68657e+07	3.71299e+07	2.63665e+07	9.72183e+06	2.3063e+07	4.72948e+07	3.98741e+07	4.03819e+07	3.28785e+07	8.2568e+07	3.59452e+07	6.79035e+07	7.91804e+07	4.15306e+07
585	503.563	39.778	0.902233	1507.67	3	6.82	-0.000119196	-0.0790599	P27824	Calnexin OS=Homo sapiens GN=CANX PE=1 SV=2 - [CALX_HUMAN]	FALSE	AEEDEILNRSPR	[10] Phospho (S)	High	FALSE	7.92438e+06	8.61548e+06	7.42543e+06	8.80424e+06	6.79079e+06	8.20512e+06	8.9157e+06	8.88136e+06	1.103e+07	4.81465e+06	6.82449e+06	7.13516e+06	7.48529e+06	7.7631e+06	6.28899e+06	6.39243e+06	6.55982e+06	6.34234e+06	1.05211e+07	8.73394e+06	8.27113e+06	8.78086e+06	9.05903e+06	1.25556e+07	4.25347e+06	4.51056e+06	7.13516e+06	5.31729e+06	5.14142e+06	5.84515e+06	7.66693e+06	7.03212e+06	6.59121e+06	1.19931e+07
588	655.637	81.638	0.37375	1963.89	3	5.46	-0.00100136	-0.509887	Q13283	Ras GTPase-activating protein-binding protein 1 OS=Homo sapiens GN=G3BP1 PE=1 SV=1 - [G3BP1_HUMAN]	FALSE	SSSPAPADIAQTVQEDLR	[3] Phospho (S)	High	FALSE	8.08626e+06	1.8139e+07	1.83437e+07	2.86655e+07	1.57153e+07	1.99732e+07	1.21342e+07	1.2639e+07	1.7371e+07	7.53984e+06	1.57348e+07	1.83024e+07	8.68502e+06	1.93074e+07	8.07813e+06	6.52301e+06	1.3811e+07	1.56681e+07	3.42555e+07	2.02122e+07	2.01339e+07	1.19507e+07	1.28918e+07	1.97736e+07	6.66102e+06	1.03997e+07	1.83024e+07	6.16954e+06	1.27871e+07	7.50802e+06	7.79948e+06	1.46049e+07	1.58905e+07	3.90102e+07
590	530.241	36.8516	1.18425	1058.47	2	31.08	0.00011252	0.106305	Q9UQ35	Serine/arginine repetitive matrix protein 2 OS=Homo sapiens GN=SRRM2 PE=1 SV=2 - [SRRM2_HUMAN]	FALSE	SRSPLAIR	[1] Phospho; (S)|[3] Phospho (S)	High	FALSE	6.49477e+06	7.60805e+06	8.58383e+06	1.01845e+07	5.46469e+06	6.24549e+06	7.85175e+06	6.00798e+06	6.17372e+06	6.90848e+06	9.00292e+06	5.9171e+06	5.09048e+06	8.04532e+06	5.45013e+06	5.23919e+06	5.79275e+06	7.33178e+06	1.21705e+07	7.02839e+06	6.29573e+06	7.733e+06	6.12817e+06	7.02763e+06	6.10324e+06	5.95036e+06	5.9171e+06	3.6161e+06	5.32833e+06	5.06549e+06	6.26406e+06	6.13049e+06	7.69867e+06	1.36157e+07
592	520.228	43.2334	0.966617	1557.66	3	60.81	0.000166612	0.106963	P06493	Cyclin-dependent kinase 1 OS=Homo sapiens GN=CDK1 PE=1 SV=3 - [CDK1_HUMAN]	FALSE	IGEGTYGVVYKGR	[5] Phospho; (T)|[6] Phospho (Y)	High	FALSE	9.90131e+06	1.11841e+07	1.01802e+07	5.28565e+06	6.76776e+06	7.16223e+06	1.13266e+07	5.77935e+06	5.72131e+06	5.80166e+06	1.27739e+07	7.47548e+06	4.7069e+06	1.03638e+07	4.26488e+06	7.98717e+06	8.51557e+06	8.69529e+06	6.3164e+06	8.70432e+06	7.21985e+06	1.11553e+07	5.89497e+06	6.51265e+06	5.12543e+06	8.44273e+06	7.47548e+06	3.34362e+06	6.86384e+06	3.96389e+06	9.52377e+06	9.15978e+06	9.07405e+06	7.09576e+06
595	649.275	51.5902	0.97765	1296.54	2	7758	-0.000247979	-0.191263	P21333	Filamin-A OS=Homo sapiens GN=FLNA PE=1 SV=4 - [FLNA_HUMAN]	FALSE	CSGPGLSPGMVR	[1] Carbamidomethyl; (C)|[7] Phospho (S)	High	FALSE	1.6808e+07	1.33541e+07	1.25665e+07	1.30851e+07	9.61517e+06	1.46486e+07	1.17867e+07	1.47366e+07	1.18038e+07	1.17642e+07	1.74115e+07	1.12451e+07	1.75012e+07	2.37349e+07	1.20857e+07	1.35587e+07	1.01678e+07	1.07335e+07	1.56368e+07	1.23665e+07	1.47664e+07	1.16084e+07	1.50314e+07	1.34364e+07	1.0393e+07	1.15079e+07	1.12451e+07	1.24323e+07	1.57194e+07	1.12327e+07	1.60867e+07	1.09959e+07	1.1216e+07	1.78584e+07
597	776.792	47.6891	1.08072	1551.57	2	5235	-0.000437007	-0.281655	Q13185	Chromobox protein homolog 3 OS=Homo sapiens GN=CBX3 PE=1 SV=4 - [CBX3_HUMAN]	FALSE	LTWHSCPEDEAQ	[5] Phospho; (S)|[6] Carbamidomethyl (C)	High	FALSE	1.8027e+07	1.80609e+07	1.71739e+07	8.44204e+06	1.09628e+07	1.20556e+07	1.64218e+07	1.41844e+07	1.64358e+07	1.74887e+07	2.75281e+07	1.39213e+07	3.00757e+07	4.67926e+07	3.8211e+07	1.4542e+07	1.37515e+07	1.46689e+07	1.00883e+07	1.40997e+07	1.21526e+07	1.61734e+07	1.44682e+07	1.87091e+07	1.54503e+07	1.81944e+07	1.39213e+07	2.13647e+07	3.09903e+07	3.55143e+07	1.7417e+07	1.45236e+07	1.48283e+07	1.14503e+07
602	982.952	81.5986	0.385083	1963.89	2	6.67	0.000179048	0.0911703	Q13283	Ras GTPase-activating protein-binding protein 1 OS=Homo sapiens GN=G3BP1 PE=1 SV=1 - [G3BP1_HUMAN]	FALSE	SSSPAPADIAQTVQEDLR	[1] Phospho (S)	High	FALSE	2.23122e+07	3.61002e+07	3.07922e+07	5.68263e+07	2.92216e+07	3.64952e+07	2.64233e+07	2.95294e+07	2.96443e+07	1.36266e+07	2.64329e+07	2.61645e+07	1.64173e+07	3.65694e+07	1.3624e+07	1.79987e+07	2.74867e+07	2.63008e+07	6.79079e+07	3.75832e+07	3.67888e+07	2.60237e+07	3.01201e+07	3.37445e+07	1.20383e+07	1.74705e+07	2.61645e+07	1.16623e+07	2.42195e+07	1.26625e+07	2.18129e+07	2.92027e+07	2.75601e+07	7.53459e+07
605	1258	69.4079	1.10122	2513.98	2	11240	0.000710282	0.282533	O00193	Small acidic protein OS=Homo sapiens GN=SMAP PE=1 SV=1 - [SMAP_HUMAN]	FALSE	SASPDDDLGSSNWEAADLGNEER	[3] Phospho (S)	High	FALSE	9.47362e+07	1.22912e+08	8.69894e+07	6.75087e+07	6.74312e+07	6.34327e+07	9.4943e+07	8.37597e+07	7.72997e+07	6.84049e+07	1.2092e+08	9.08597e+07	5.02749e+07	6.9456e+07	4.78219e+07	7.64216e+07	9.35852e+07	7.4301e+07	8.06735e+07	8.67263e+07	6.3943e+07	9.35071e+07	8.54352e+07	8.79914e+07	6.04318e+07	7.99207e+07	9.08597e+07	3.57135e+07	4.6e+07	4.44469e+07	9.59272e+07	1.16928e+08	7.99892e+07	8.51866e+07
619	592.622	22.9361	0.961167	1774.85	3	0.0377	-0.000918706	-0.517626	P62753	40S ribosomal protein S6 OS=Homo sapiens GN=RPS6 PE=1 SV=1 - [RS6_HUMAN]	FALSE	LSSLRASTSKSESSQK	[3] Phospho (S)	Low	FALSE	1.50581e+07	1.21062e+07	1.30093e+07	2.6998e+06	5.85865e+06	7.35164e+06	7.04029e+06	6.95812e+06	6.63865e+06	1.11095e+07	9.9124e+06	8.28572e+06	5.38218e+06	4.849e+06	3.19754e+06	1.21471e+07	9.21768e+06	1.11118e+07	3.22629e+06	7.53508e+06	7.41079e+06	6.93381e+06	7.09731e+06	7.55687e+06	9.81464e+06	6.55147e+06	8.28572e+06	3.82331e+06	3.21144e+06	2.97188e+06	1.47083e+07	9.86913e+06	1.16942e+07	3.53448e+06
620	738.316	36.4043	2.02812	2211.93	3	0.3827	-0.000843246	-0.381227	Q9UQ35	Serine/arginine repetitive matrix protein 2 OS=Homo sapiens GN=SRRM2 PE=1 SV=2 - [SRRM2_HUMAN]	FALSE	AQTPPGPSLSGSKSPCPQEK	[3] Phospho; (T)|[14] Phospho; (S)|[16] Carbamidomethyl (C)	Low	FALSE	1.96624e+07	2.89087e+07	2.69282e+07	1.76158e+07	1.82881e+07	2.31349e+07	2.17665e+07	1.46161e+07	1.62582e+07	2.44741e+07	3.73317e+07	2.41912e+07	2.04317e+07	2.86517e+07	1.61925e+07	1.58612e+07	2.2011e+07	2.30004e+07	2.10511e+07	2.35211e+07	2.3321e+07	2.14373e+07	1.49085e+07	1.8507e+07	2.16215e+07	2.46739e+07	2.41912e+07	1.4514e+07	1.89757e+07	1.50497e+07	1.89863e+07	2.35874e+07	2.33215e+07	2.44272e+07
624	1068.47	81.1536	0.254267	4269.87	4	49.62	0.00127572	0.298773	Q00839	Heterogeneous nuclear ribonucleoprotein U OS=Homo sapiens GN=HNRNPU PE=1 SV=6 - [HNRPU_HUMAN]	FALSE	AKSPQPPVEEEDEHFDDTVVCLDTYNCDLHFKISR	[3] Phospho; (S)|[21] Carbamidomethyl; (C)|[27] Carbamidomethyl (C)	High	FALSE	4.19111e+07	3.66376e+07	2.44379e+07	1.82792e+07	2.80706e+07	1.71337e+07	6.88144e+07	6.84362e+07	4.61287e+07	4.0079e+07	3.84841e+07	2.5235e+07	4.09691e+07	9.35272e+06	7.42955e+06	3.38087e+07	2.78958e+07	2.08733e+07	2.18438e+07	3.61029e+07	1.72715e+07	6.77736e+07	6.98053e+07	5.2509e+07	3.54075e+07	2.54355e+07	2.5235e+07	2.9103e+07	6.19421e+06	6.90522e+06	4.18635e+07	3.0009e+07	2.11472e+07	2.57175e+07
626	712.651	81.1625	0.336533	4269.86	6	37.21	-0.00252892	-0.592272	Q00839	Heterogeneous nuclear ribonucleoprotein U OS=Homo sapiens GN=HNRNPU PE=1 SV=6 - [HNRPU_HUMAN]	FALSE	AKSPQPPVEEEDEHFDDTVVCLDTYNCDLHFKISR	[3] Phospho; (S)|[21] Carbamidomethyl; (C)|[27] Carbamidomethyl (C)	High	FALSE	2.12537e+07	1.77676e+07	1.17642e+07	4.09154e+06	1.21487e+07	8.78276e+06	2.30011e+07	2.36792e+07	2.36313e+07	2.74074e+07	2.53298e+07	1.37426e+07	2.44446e+07	4.28026e+06	3.51629e+06	1.71449e+07	1.35282e+07	1.00483e+07	4.88942e+06	1.56251e+07	8.85342e+06	2.26532e+07	2.41529e+07	2.68999e+07	2.42129e+07	1.67414e+07	1.37426e+07	1.73646e+07	2.83477e+06	3.26813e+06	2.06746e+07	1.41594e+07	1.07922e+07	5.37225e+06
633	957.898	52.151	1.30643	1913.78	2	1.1812	0.000226039	0.118111	Q15149	Plectin OS=Homo sapiens GN=PLEC PE=1 SV=3 - [PLEC_HUMAN]	FALSE	SSSVGSSSSYPISPAVSR	[3] Phospho; (S)|[6] Phospho (S)	Low	FALSE	4.069e+07	4.56307e+07	3.77819e+07	3.33836e+07	3.10093e+07	2.98233e+07	3.25016e+07	2.40805e+07	2.23324e+07	4.5375e+07	6.65245e+07	5.38883e+07	2.03611e+07	2.27176e+07	1.87297e+07	3.28238e+07	3.47432e+07	3.2271e+07	3.98936e+07	3.98825e+07	3.00633e+07	3.20101e+07	2.45622e+07	2.54213e+07	4.00862e+07	4.39685e+07	5.38883e+07	1.44638e+07	1.50456e+07	1.74078e+07	4.11167e+07	3.81384e+07	3.62336e+07	4.59838e+07
634	603.911	32.2326	1.06508	1808.71	3	66.17	-0.00075197	-0.415749	Q96ST2	Protein IWS1 homolog OS=Homo sapiens GN=IWS1 PE=1 SV=2 - [IWS1_HUMAN]	FALSE	AAVLSDSEDEEKASAK	[5] Phospho; (S)|[7] Phospho (S)	High	FALSE	1.23531e+07	1.38628e+07	1.50404e+07	6.68618e+06	9.30438e+06	9.80234e+06	1.4356e+07	8.94358e+06	6.5849e+06	1.32064e+07	2.10232e+07	1.15468e+07	1.01781e+07	1.27186e+07	8.57399e+06	9.96498e+06	1.05551e+07	1.28466e+07	7.99005e+06	1.19668e+07	9.8812e+06	1.41389e+07	9.12249e+06	7.49569e+06	1.16671e+07	1.3895e+07	1.15468e+07	7.2302e+06	8.42342e+06	7.96888e+06	1.18581e+07	1.14503e+07	1.29653e+07	9.07405e+06
639	589.518	50.9119	2.02822	2354.04	4	60.61	0.000204417	0.0868367	O60841	Eukaryotic translation initiation factor 5B OS=Homo sapiens GN=EIF5B PE=1 SV=4 - [IF2P_HUMAN]	FALSE	NKPGPNIESGNEDDDASFKIK	[9] Phospho (S)	High	FALSE	1.97587e+07	3.19562e+07	3.16476e+07	1.13817e+07	1.81208e+07	2.16228e+07	1.04126e+07	9.91027e+06	1.14541e+07	2.0853e+07	1.88404e+07	1.69758e+07	1.05636e+07	1.1875e+07	1.18843e+07	1.59389e+07	2.43314e+07	2.70315e+07	1.36012e+07	2.3306e+07	2.17968e+07	1.02552e+07	1.01085e+07	1.30383e+07	1.84224e+07	1.24523e+07	1.69758e+07	7.50403e+06	7.86467e+06	1.10455e+07	1.90674e+07	2.62122e+07	2.89602e+07	1.51707e+07
645	739.884	76.2437	0.950083	1477.75	2	8045	-0.000102725	-0.0695145	P28290	Sperm-specific antigen 2 OS=Homo sapiens GN=SSFA2 PE=1 SV=3 - [SSFA2_HUMAN]	FALSE	SQSLPTTLLSPVR	[3] Phospho (S)	High	FALSE	2.43235e+07	1.79382e+07	1.41925e+07	1.38258e+07	1.32469e+07	1.53724e+07	3.77107e+07	4.974e+07	2.8828e+07	2.61725e+07	4.93043e+07	2.09942e+07	2.23243e+07	1.99997e+07	8.75162e+06	1.96212e+07	1.36581e+07	1.21224e+07	1.65219e+07	1.70375e+07	1.54961e+07	3.71404e+07	5.07351e+07	3.28154e+07	2.31219e+07	3.25871e+07	2.09942e+07	1.58584e+07	1.32456e+07	8.13398e+06	2.35874e+07	1.43354e+07	1.24894e+07	1.95761e+07
646	704.298	79.5135	0.4824	2109.87	3	67.94	-0.000789006	-0.373959	A6ND36	Protein FAM83G OS=Homo sapiens GN=FAM83G PE=1 SV=2 - [FA83G_HUMAN]	FALSE	AFSQVQCLDDNHVNWR	[N-term] Acetyl; (N-Term)|[3] Phospho; (S)|[7] Carbamidomethyl (C)	High	FALSE	2.00851e+07	2.02082e+07	1.88185e+07	1.35816e+07	1.18248e+07	1.18064e+07	1.86358e+07	2.55298e+07	1.54808e+07	1.2702e+07	3.00335e+07	1.62595e+07	2.1455e+07	1.61155e+07	1.25088e+07	1.62022e+07	1.53865e+07	1.60736e+07	1.62301e+07	1.52085e+07	1.19014e+07	1.8354e+07	2.60405e+07	1.76221e+07	1.12215e+07	1.98503e+07	1.62595e+07	1.52409e+07	1.06731e+07	1.1626e+07	1.95761e+07	1.59818e+07	1.62191e+07	1.89863e+07
648	1026.98	85.9873	0.695817	2051.94	2	4071	-0.000369691	-0.180166	Q6PKG0	La-related protein 1 OS=Homo sapiens GN=LARP1 PE=1 SV=2 - [LARP1_HUMAN]	FALSE	GLSASLPDLDSENWIEVK	[5] Phospho (S)	High	FALSE	2.49475e+07	1.06802e+07	1.04217e+07	3.92414e+07	1.46605e+07	1.13613e+07	5.44696e+07	8.11985e+07	4.34452e+07	3.40337e+07	6.30982e+07	3.54644e+07	3.65295e+07	6.08327e+07	2.16179e+07	2.01246e+07	8.13192e+06	8.90154e+06	4.68938e+07	1.88556e+07	1.14527e+07	5.36458e+07	8.28229e+07	4.94543e+07	3.00668e+07	4.1704e+07	3.54644e+07	2.59493e+07	4.02889e+07	2.00923e+07	2.46865e+07	8.86607e+06	9.43889e+06	5.54188e+07
655	873.709	64.9583	1.13508	2618.11	3	6711	-0.000352503	-0.13464	Q8WUD4	Coiled-coil domain-containing protein 12 OS=Homo sapiens GN=CCDC12 PE=1 SV=1 - [CCD12_HUMAN]	FALSE	LKGQEDSLASAVDAATEQKTCDSD	[21] Carbamidomethyl; (C)|[23] Phospho (S)	High	FALSE	5.49068e+07	7.1032e+07	7.03761e+07	2.7485e+07	4.67207e+07	5.629e+07	3.87648e+07	1.96676e+07	2.2772e+07	4.20934e+07	5.54415e+07	4.6688e+07	3.89994e+07	3.4076e+07	4.42251e+07	4.42921e+07	5.40836e+07	6.01109e+07	3.28448e+07	6.00896e+07	5.67428e+07	3.81785e+07	2.0061e+07	2.59217e+07	3.71871e+07	3.66434e+07	4.6688e+07	2.77038e+07	2.25681e+07	4.11039e+07	5.70025e+07	5.98888e+07	6.10516e+07	3.66984e+07
666	987.41	50.9907	1.17842	1972.81	2	6691	-7.22184e-05	-0.036607	P49736	DNA replication licensing factor MCM2 OS=Homo sapiens GN=MCM2 PE=1 SV=4 - [MCM2_HUMAN]	FALSE	GLLYDSDEEDEERPAR	[6] Phospho (S)	High	FALSE	3.91056e+07	3.79559e+07	3.15584e+07	2.61774e+07	2.49558e+07	2.71984e+07	3.26012e+07	5.6225e+07	3.93061e+07	4.86647e+07	4.47591e+07	4.00548e+07	2.62308e+07	2.06607e+07	1.74716e+07	3.15456e+07	2.88996e+07	2.69553e+07	3.12822e+07	3.20967e+07	2.74172e+07	3.21081e+07	5.73498e+07	4.47427e+07	4.29925e+07	2.9583e+07	4.00548e+07	1.86335e+07	1.36833e+07	1.62385e+07	4.01102e+07	3.11614e+07	2.86198e+07	3.446e+07
673	963.438	73.8555	0.741117	3849.72	4	59.06	-0.00271997	-0.706535	Q15019	Septin-2 OS=Homo sapiens GN=SEPT2 PE=1 SV=1 - [SEPT2_HUMAN]	FALSE	ILDEIEEHNIKIYHLPDAESDEDEDFKEQTR	[20] Phospho (S)	High	FALSE	6.2035e+07	6.76505e+07	4.52864e+07	5.11622e+07	5.86102e+07	6.41769e+07	5.38736e+07	3.80293e+07	4.67461e+07	6.39213e+07	9.01737e+07	7.45564e+07	4.97379e+07	3.99775e+07	3.42065e+07	5.00423e+07	5.15089e+07	3.86808e+07	6.11393e+07	7.53812e+07	6.46932e+07	5.30588e+07	3.879e+07	5.32118e+07	5.64708e+07	5.95992e+07	7.45564e+07	3.53321e+07	2.64767e+07	3.17924e+07	6.49759e+07	5.70025e+07	4.4525e+07	7.0601e+07
677	881.7	64.7414	1.08733	2642.08	3	8514	-0.000207619	-0.0785819	O00193	Small acidic protein OS=Homo sapiens GN=SMAP PE=1 SV=1 - [SMAP_HUMAN]	FALSE	SASPDDDLGSSNWEAADLGNEERK	[3] Phospho (S)	High	FALSE	3.98877e+07	4.82687e+07	3.61285e+07	2.54042e+07	2.98367e+07	3.43531e+07	3.63071e+07	2.20969e+07	3.07747e+07	3.1416e+07	4.51385e+07	3.59499e+07	2.20518e+07	2.76863e+07	2.00339e+07	3.21766e+07	3.67517e+07	3.08587e+07	3.03582e+07	3.83743e+07	3.46295e+07	3.5758e+07	2.2539e+07	3.50313e+07	2.77542e+07	2.98337e+07	3.59499e+07	1.56648e+07	1.83363e+07	1.86201e+07	4.08084e+07	4.18635e+07	3.35055e+07	3.42056e+07
678	719.82	40.167	1.83592	1437.63	2	7520	0.0007207	0.501313	Q8WWI1	LIM domain only protein 7 OS=Homo sapiens GN=LMO7 PE=1 SV=3 - [LMO7_HUMAN]	FALSE	RGESLDNLDSPR	[4] Phospho (S)	High	FALSE	1.40772e+07	1.36067e+07	1.10986e+07	6.49734e+06	7.12326e+06	8.26847e+06	1.10896e+07	1.81163e+07	1.23703e+07	8.50891e+06	1.14148e+07	7.72323e+06	1.77744e+07	1.26421e+07	1.02291e+07	1.13558e+07	1.03601e+07	9.47977e+06	7.76437e+06	9.16155e+06	8.33499e+06	1.09218e+07	1.84787e+07	1.40813e+07	7.51713e+06	7.54444e+06	7.72323e+06	1.26263e+07	8.37274e+06	9.50719e+06	1.35391e+07	1.12714e+07	9.86913e+06	8.72253e+06
697	659.532	26.5139	1.62167	2634.1	4	55.33	-0.000966307	-0.366845	P05455	Lupus La protein OS=Homo sapiens GN=SSB PE=1 SV=2 - [LA_HUMAN]	FALSE	TKFASDDEHDEHDENGATGPVKR	[5] Phospho (S)	High	TRUE	2.78148e+07	1.95414e+07	1.77698e+07	6.08498e+06	9.89069e+06	1.10665e+07	6.17585e+06	9.20105e+06	7.4375e+06	1.26158e+07	1.22895e+07	9.98221e+06	1.29083e+07	1.12466e+07	1.00761e+07	2.24376e+07	1.48788e+07	1.51779e+07	7.2716e+06	1.27209e+07	1.11555e+07	6.08245e+06	9.38511e+06	8.46621e+06	1.11453e+07	8.12262e+06	9.98221e+06	9.1696e+06	7.44847e+06	9.365e+06	2.83334e+07	1.55723e+07	1.51707e+07	8.22062e+06
700	545.302	79.9199	0.494167	1632.89	3	5681	-6.62193e-05	-0.0405536	P61978	Heterogeneous nuclear ribonucleoprotein K OS=Homo sapiens GN=HNRNPK PE=1 SV=1 - [HNRPK_HUMAN]	FALSE	IILDLISESPIKGR	[9] Phospho (S)	High	FALSE	6.27765e+06	6.48208e+06	6.45079e+06	8.14593e+06	5.96563e+06	7.27087e+06	6.7434e+06	1.22074e+07	8.36488e+06	5.45576e+06	1.22249e+07	5.8742e+06	2.10742e+07	2.15976e+07	1.92467e+07	5.06404e+06	4.93545e+06	5.50987e+06	9.73446e+06	7.67267e+06	7.32936e+06	6.64141e+06	1.24516e+07	9.52186e+06	4.81985e+06	8.0799e+06	5.8742e+06	1.49704e+07	1.43039e+07	1.78884e+07	6.04677e+06	5.20446e+06	5.77265e+06	1.09959e+07
703	949.723	79.7876	0.79585	2846.15	3	52.19	-0.00168596	-0.592367	Q9H0D6	5'-3' exoribonuclease 2 OS=Homo sapiens GN=XRN2 PE=1 SV=1 - [XRN2_HUMAN]	FALSE	KAEDSDSEPEPEDNVRLWEAGWK	[5] Phospho; (S)|[7] Phospho (S)	High	FALSE	5.65801e+07	6.52725e+07	6.14693e+07	2.72176e+07	4.08449e+07	5.01055e+07	7.14243e+07	4.94452e+07	3.29998e+07	4.15966e+07	8.68164e+07	5.70192e+07	4.58565e+07	3.88111e+07	4.56471e+07	4.56419e+07	4.96984e+07	5.25033e+07	3.25253e+07	5.25324e+07	5.05086e+07	7.03441e+07	5.04343e+07	3.75642e+07	3.67482e+07	5.73802e+07	5.70192e+07	3.25749e+07	2.57042e+07	4.24256e+07	5.92184e+07	5.46752e+07	5.36159e+07	3.59452e+07
714	907.707	81.8959	0.353267	2720.1	3	8038	-0.00209817	-0.771357	P55081	Microfibrillar-associated protein 1 OS=Homo sapiens GN=MFAP1 PE=1 SV=2 - [MFAP1_HUMAN]	FALSE	SLAALDALNTDDENDEEEYEAWK	[10] Phospho (T)	High	FALSE	1.60725e+07	2.88559e+07	3.10139e+07	2.85351e+07	2.22186e+07	1.92315e+07	2.08474e+07	2.02219e+07	1.61261e+07	1.29323e+07	3.35439e+07	2.57104e+07	2.1472e+07	2.31149e+07	2.0387e+07	1.29653e+07	2.19708e+07	2.64902e+07	3.40996e+07	2.85763e+07	1.93862e+07	2.05321e+07	2.06264e+07	1.83566e+07	1.1425e+07	2.21704e+07	2.57104e+07	1.5253e+07	1.53088e+07	1.89482e+07	1.52899e+07	2.34283e+07	2.773e+07	3.78585e+07
716	729.674	57.1926	1.46097	2186	3	40.62	-0.000750504	-0.343323	P20700;Q03252	Lamin-B1 OS=Homo sapiens GN=LMNB1 PE=1 SV=2 - [LMNB1_HUMAN];Lamin-B2 OS=Homo sapiens GN=LMNB2 PE=1 SV=3 - [LMNB2_HUMAN]	TRUE	LLEGEEERLKLSPSPSSR	[12] Phospho; (S)|[14] Phospho (S)	High	FALSE	1.71844e+07	2.53589e+07	2.07136e+07	1.03519e+07	1.41329e+07	1.89506e+07	1.42932e+07	1.21034e+07	7.91635e+06	1.75367e+07	1.89776e+07	9.02264e+06	3.06375e+07	3.57836e+07	4.70205e+07	1.38623e+07	1.93082e+07	1.76923e+07	1.23706e+07	1.8177e+07	1.91031e+07	1.4077e+07	1.23456e+07	9.0113e+06	1.54927e+07	1.2543e+07	9.02264e+06	2.17638e+07	2.36991e+07	4.3702e+07	1.62809e+07	2.01915e+07	1.78584e+07	1.39438e+07
717	480.216	40.1437	1.23625	1437.63	3	4976	0.000517737	0.360133	Q8WWI1	LIM domain only protein 7 OS=Homo sapiens GN=LMO7 PE=1 SV=3 - [LMO7_HUMAN]	FALSE	RGESLDNLDSPR	[4] Phospho (S)	High	FALSE	7.17713e+06	6.56036e+06	6.18613e+06	3.33743e+06	3.85869e+06	4.63957e+06	5.65695e+06	7.59618e+06	6.27971e+06	4.85292e+06	6.43675e+06	3.71237e+06	9.96489e+06	6.89661e+06	5.16835e+06	5.78964e+06	4.99505e+06	5.28381e+06	3.98826e+06	4.96284e+06	4.6769e+06	5.5714e+06	7.74814e+06	7.14828e+06	4.28728e+06	4.25428e+06	3.71237e+06	7.07871e+06	4.56755e+06	4.8036e+06	6.86952e+06	5.27605e+06	5.53512e+06	4.32208e+06
721	1119.93	77.514	0.8135	2237.85	2	13211	-0.000776507	-0.346988	P35221	Catenin alpha-1 OS=Homo sapiens GN=CTNNA1 PE=1 SV=1 - [CTNA1_HUMAN]	FALSE	TPEELDDSDFETEDFDVR	[8] Phospho (S)	High	FALSE	3.76659e+07	8.11273e+07	6.54417e+07	5.24477e+07	5.39616e+07	5.04444e+07	3.54871e+07	4.05488e+07	2.88986e+07	3.16515e+07	6.7834e+07	3.75567e+07	2.25889e+07	2.38631e+07	1.27777e+07	3.03843e+07	6.17702e+07	5.58963e+07	6.26755e+07	6.94025e+07	5.08503e+07	3.49504e+07	4.136e+07	3.28957e+07	2.79623e+07	4.4834e+07	3.75567e+07	1.60463e+07	1.58043e+07	1.18759e+07	3.81384e+07	6.95396e+07	5.6167e+07	7.15333e+07
724	902.64	104.462	0.6579	3606.53	4	67.67	0.00396182	1.09852	Q9BQG0	Myb-binding protein 1A OS=Homo sapiens GN=MYBBP1A PE=1 SV=2 - [MBB1A_HUMAN]	FALSE	ALGGEDSENEEELGDEAMMALDQSLASLFAEQK	[7] Phospho (S)	High	FALSE	2.46322e+07	1.67304e+07	2.07551e+07	2.99396e+07	1.26128e+07	1.76961e+07	5.37688e+07	5.16338e+07	6.74651e+07	5.39921e+07	7.72117e+07	3.49331e+07	7.47561e+07	5.67131e+07	3.40436e+07	1.98703e+07	1.27385e+07	1.77277e+07	3.57781e+07	1.62219e+07	1.78385e+07	5.29556e+07	5.26667e+07	7.67965e+07	4.76989e+07	5.10321e+07	3.49331e+07	5.31041e+07	3.75605e+07	3.1641e+07	2.42078e+07	1.34901e+07	1.79925e+07	3.9725e+07
735	770.844	77.4716	0.6257	3079.35	4	0.7924	-0.00114422	-0.37158	P31943	Heterogeneous nuclear ribonucleoprotein H OS=Homo sapiens GN=HNRNPH1 PE=1 SV=4 - [HNRH1_HUMAN]	FALSE	SNNVEMDWVLKHTGPNSPDTANDGFVR	[17] Phospho (S)	Low	FALSE	1.4986e+07	1.38894e+07	1.35265e+07	8.48769e+06	1.06445e+07	1.18534e+07	2.00403e+07	2.75326e+07	2.15044e+07	1.96479e+07	4.39081e+07	2.04225e+07	3.97125e+07	4.20773e+07	3.72629e+07	1.20889e+07	1.05754e+07	1.15535e+07	1.01429e+07	1.36903e+07	1.19488e+07	1.97372e+07	2.80834e+07	2.44788e+07	1.73578e+07	2.90205e+07	2.04225e+07	2.82104e+07	2.78673e+07	3.46331e+07	1.46443e+07	1.14821e+07	1.20647e+07	1.15145e+07
738	653.792	32.572	1.37088	1305.57	2	7164	-0.00130507	-0.999615	O60245	Protocadherin-7 OS=Homo sapiens GN=PCDH7 PE=1 SV=2 - [PCDH7_HUMAN]	FALSE	SVNGGPGSPDLAR	[8] Phospho (S)	High	FALSE	8.5076e+06	1.02193e+07	1.02737e+07	5.99271e+06	8.45426e+06	8.96453e+06	1.25472e+07	1.31181e+07	1.06822e+07	1.49525e+07	1.56105e+07	1.03091e+07	1.4504e+07	1.3122e+07	9.67169e+06	6.86289e+06	7.78096e+06	8.77515e+06	7.16134e+06	1.08734e+07	9.03666e+06	1.23575e+07	1.33805e+07	1.21597e+07	1.32097e+07	1.03176e+07	1.03091e+07	1.03032e+07	8.69057e+06	8.98911e+06	8.24079e+06	8.54035e+06	9.15978e+06	8.03186e+06
748	691.672	45.8638	1.29217	2071.99	3	5821	-0.000410041	-0.197897	Q14157	Ubiquitin-associated protein 2-like OS=Homo sapiens GN=UBAP2L PE=1 SV=2 - [UBP2L_HUMAN]	FALSE	RYPSSISSSPQKDLTQAK	[9] Phospho (S)	High	FALSE	3.82306e+07	3.39129e+07	2.48466e+07	1.62638e+07	2.0294e+07	2.92658e+07	2.39576e+07	2.39378e+07	2.45653e+07	2.37794e+07	2.36766e+07	1.53865e+07	1.23026e+07	8.98579e+06	6.20331e+06	3.08398e+07	2.58212e+07	2.12225e+07	1.94353e+07	2.61011e+07	2.95013e+07	2.35953e+07	2.44167e+07	2.79631e+07	2.10077e+07	1.56487e+07	1.53865e+07	8.73936e+06	5.95119e+06	5.76551e+06	3.9725e+07	2.72826e+07	2.17406e+07	2.25967e+07
749	470.202	49.4696	1.26773	938.39	2	5673	0.000309735	0.33007	Q96JM3	Chromosome alignment-maintaining phosphoprotein 1 OS=Homo sapiens GN=CHAMP1 PE=1 SV=2 - [CHAP1_HUMAN]	FALSE	GGSPDLWK	[3] Phospho (S)	High	FALSE	8.08601e+06	7.09577e+06	5.94899e+06	6.23272e+06	6.95605e+06	6.64525e+06	8.82439e+06	1.09649e+07	1.02609e+07	9.84373e+06	1.17834e+07	7.74252e+06	4.37572e+06	4.19772e+06	3.90263e+06	6.52281e+06	5.40271e+06	5.08126e+06	7.44815e+06	8.94649e+06	6.69872e+06	8.69094e+06	1.11842e+07	1.16802e+07	8.69637e+06	7.78811e+06	7.74252e+06	3.10836e+06	2.7801e+06	3.6272e+06	7.7713e+06	5.64409e+06	5.34232e+06	8.44472e+06
758	790.371	61.3703	1.10833	1578.73	2	10314	-0.00218602	-1.38467	Q8IVT2	Uncharacterized protein C19orf21 OS=Homo sapiens GN=C19orf21 PE=1 SV=1 - [CS021_HUMAN]	FALSE	ALSSDSILSPAPDAR	[3] Phospho (S)	High	FALSE	3.68171e+07	2.71332e+07	2.39211e+07	2.21426e+07	2.37552e+07	2.8527e+07	1.74227e+07	1.49872e+07	1.82028e+07	1.31972e+07	1.74683e+07	1.39646e+07	2.45121e+07	1.45427e+07	1.41625e+07	2.96996e+07	2.06592e+07	2.0432e+07	2.64606e+07	3.05527e+07	2.87565e+07	1.71592e+07	1.5287e+07	2.07205e+07	1.1659e+07	1.15454e+07	1.39646e+07	1.74125e+07	9.63148e+06	1.3163e+07	3.71531e+07	2.19199e+07	2.06746e+07	3.08083e+07
760	717.848	50.8762	1.49127	1433.68	2	3712	8.16314e-05	0.0569384	Q9ULW0	Targeting protein for Xklp2 OS=Homo sapiens GN=TPX2 PE=1 SV=2 - [TPX2_HUMAN]	FALSE	SSDQPLTVPVSPK	[11] Phospho (S)	High	FALSE	1.68069e+07	1.79918e+07	1.59212e+07	1.33519e+07	1.36782e+07	1.82617e+07	1.14641e+07	1.13578e+07	1.16961e+07	1.34731e+07	1.47884e+07	1.55208e+07	3.2208e+07	4.49342e+07	3.20355e+07	1.35578e+07	1.3699e+07	1.35989e+07	1.59556e+07	1.75922e+07	1.84086e+07	1.12907e+07	1.1585e+07	1.33138e+07	1.19027e+07	9.77419e+06	1.55208e+07	2.28794e+07	2.97594e+07	2.97746e+07	1.60455e+07	1.44008e+07	1.39438e+07	1.85542e+07
764	682.653	52.4478	1.68482	2044.94	3	4782	0.000489299	0.239274	Q8NE71	ATP-binding cassette sub-family F member 1 OS=Homo sapiens GN=ABCF1 PE=1 SV=2 - [ABCF1_HUMAN]	FALSE	LSVPTSDEEDEVPAPKPR	[6] Phospho (S)	High	FALSE	3.09983e+07	3.12992e+07	2.47526e+07	1.9757e+07	1.93075e+07	2.39541e+07	1.87413e+07	2.24703e+07	1.88607e+07	3.27009e+07	3.64923e+07	3.31789e+07	1.17553e+07	1.0788e+07	8.84865e+06	2.50057e+07	2.38312e+07	2.11422e+07	2.36098e+07	2.48323e+07	2.41468e+07	1.84578e+07	2.29198e+07	2.14694e+07	2.88893e+07	2.41191e+07	3.31789e+07	8.35054e+06	7.1448e+06	8.22416e+06	3.14159e+07	2.56092e+07	2.14611e+07	2.8001e+07
769	714.687	80.1316	0.38815	2141.04	3	0.5914	-0.000109969	-0.0513624	Q9Y446	Plakophilin-3 OS=Homo sapiens GN=PKP3 PE=1 SV=1 - [PKP3_HUMAN]	FALSE	TLQRLSSGFDDIDLPSAVK	[6] Phospho (S)	Low	FALSE	2.02554e+07	1.48042e+07	1.26007e+07	1.42773e+07	1.28718e+07	1.37442e+07	1.60583e+07	2.19407e+07	1.94323e+07	6.82987e+06	2.2143e+07	1.46422e+07	1.12209e+07	6.98667e+06	4.39093e+06	1.63396e+07	1.12719e+07	1.07627e+07	1.70614e+07	1.6555e+07	1.38548e+07	1.58154e+07	2.23797e+07	2.212e+07	6.03379e+06	1.46351e+07	1.46422e+07	7.97092e+06	4.6272e+06	4.08105e+06	1.97988e+07	1.23953e+07	1.13053e+07	2.01121e+07
776	814.037	35.6598	2.34938	2439.09	3	29.12	-0.000895542	-0.367162	Q9UQ35	Serine/arginine repetitive matrix protein 2 OS=Homo sapiens GN=SRRM2 PE=1 SV=2 - [SRRM2_HUMAN]	FALSE	VKAQTPPGPSLSGSKSPCPQEK	[5] Phospho; (T)|[16] Phospho; (S)|[18] Carbamidomethyl (C)	High	FALSE	2.00497e+07	2.75216e+07	2.88954e+07	1.68365e+07	1.70762e+07	2.22019e+07	2.31349e+07	1.31268e+07	1.5319e+07	2.09898e+07	3.13635e+07	1.8356e+07	1.49068e+07	1.90038e+07	1.29701e+07	1.61736e+07	2.09549e+07	2.46807e+07	2.01197e+07	2.19625e+07	2.23805e+07	2.2785e+07	1.33894e+07	1.74379e+07	1.85433e+07	2.07293e+07	1.8356e+07	1.05893e+07	1.2586e+07	1.20548e+07	1.95021e+07	2.24918e+07	2.57175e+07	2.34283e+07
778	835.887	49.015	1.35827	1669.76	2	0.2777	-0.000234469	-0.140421	P20700	Lamin-B1 OS=Homo sapiens GN=LMNB1 PE=1 SV=2 - [LMNB1_HUMAN]	FALSE	AGGPTTPLSPTRLSR	[6] Phospho; (T)|[11] Phospho (T)	Low	FALSE	1.76833e+07	1.83505e+07	1.94312e+07	5.82637e+06	9.86672e+06	1.3701e+07	9.6225e+06	7.26906e+06	4.35108e+06	1.08915e+07	1.56621e+07	9.75465e+06	7.27966e+07	9.76419e+07	9.01499e+07	1.42647e+07	1.39721e+07	1.65969e+07	6.96256e+06	1.269e+07	1.38112e+07	9.47697e+06	7.41448e+06	4.9529e+06	9.62203e+06	1.03517e+07	9.75465e+06	5.17122e+07	6.46672e+07	8.37876e+07	1.69104e+07	1.47746e+07	1.69104e+07	7.69867e+06
788	806.385	78.5601	0.7376	2416.13	3	5.83	-0.000708464	-0.293222	Q13177	Serine/threonine-protein kinase PAK 2 OS=Homo sapiens GN=PAK2 PE=1 SV=3 - [PAK2_HUMAN]	FALSE	YLSFTPPEKDGFPSGTPALNAK	[3] Phospho (S)	High	FALSE	3.68039e+07	2.06347e+07	1.82717e+07	2.86493e+07	1.74425e+07	2.08939e+07	2.43904e+07	3.98558e+07	3.0153e+07	1.75412e+07	3.59702e+07	2.17135e+07	1.73271e+07	2.22098e+07	8.77981e+06	2.96889e+07	1.57112e+07	1.56066e+07	3.42362e+07	2.24337e+07	2.1062e+07	2.40215e+07	4.06531e+07	3.43236e+07	1.54966e+07	2.37741e+07	2.17135e+07	1.23086e+07	1.47093e+07	8.16018e+06	3.66984e+07	1.62191e+07	1.57562e+07	3.85092e+07
791	727.565	79.9519	0.498317	2906.23	4	0.4426	-0.00211773	-0.728685	P02794	Ferritin heavy chain OS=Homo sapiens GN=FTH1 PE=1 SV=2 - [FRIH_HUMAN]	FALSE	KMGAPESGLAEYLFDKHTLGDSDNES	[2] Oxidation; (M)|[26] Phospho (S)	Low	FALSE	1.57892e+07	2.68762e+07	2.73725e+07	6.82933e+06	1.12819e+07	1.44638e+07	1.79479e+07	1.01884e+07	1.30473e+07	2.01834e+07	2.61051e+07	2.99263e+07	1.969e+07	6.42546e+06	2.13746e+07	1.27368e+07	2.04635e+07	2.33799e+07	8.16111e+06	1.45101e+07	1.45801e+07	1.76764e+07	1.03922e+07	1.48519e+07	1.78309e+07	1.72539e+07	2.99263e+07	1.39871e+07	4.25552e+06	1.98661e+07	1.50155e+07	2.1594e+07	2.37421e+07	9.21394e+06
795	512.259	32.151	1.31033	1533.76	3	3797	0.000756485	0.493224	Q8ND56	Protein LSM14 homolog A OS=Homo sapiens GN=LSM14A PE=1 SV=3 - [LS14A_HUMAN]	FALSE	SPVSTRPLPSASQK	[1] Phospho (S)	High	FALSE	8.85347e+06	1.2358e+07	1.28238e+07	7.9239e+06	6.67929e+06	9.82663e+06	7.49037e+06	7.29611e+06	6.24333e+06	1.05732e+07	1.12138e+07	8.42847e+06	5.89978e+06	9.84906e+06	6.95122e+06	7.1419e+06	9.40939e+06	1.09533e+07	9.46913e+06	8.59054e+06	9.90569e+06	7.37709e+06	7.44207e+06	7.10687e+06	9.34082e+06	7.41161e+06	8.42847e+06	4.191e+06	6.52293e+06	6.46064e+06	8.642e+06	1.00588e+07	1.15145e+07	1.06628e+07
798	565.569	25.1851	1.38255	1693.68	3	77.88	-0.000805747	-0.475736	Q8IYB3	Serine/arginine repetitive matrix protein 1 OS=Homo sapiens GN=SRRM1 PE=1 SV=2 - [SRRM1_HUMAN]	FALSE	KVELSESEEDKGGK	[5] Phospho; (S)|[7] Phospho (S)	High	FALSE	7.69382e+06	6.46091e+06	6.98758e+06	6.55595e+06	4.40432e+06	5.30859e+06	4.99396e+06	3.23757e+06	4.14947e+06	4.16161e+06	8.52244e+06	6.18681e+06	7.24613e+06	8.92272e+06	8.58378e+06	6.20644e+06	4.91932e+06	5.96837e+06	7.83442e+06	5.66459e+06	5.3513e+06	4.91843e+06	3.30234e+06	4.72341e+06	3.67654e+06	5.6328e+06	6.18681e+06	5.1474e+06	5.90942e+06	7.97799e+06	7.39299e+06	5.19312e+06	6.29607e+06	8.83096e+06
800	1055.35	88.1458	0.7226	2108.68	2	56.32	-0.000785148	-0.37234	P05386;P05387	60S acidic ribosomal protein P1 OS=Homo sapiens GN=RPLP1 PE=1 SV=1 - [RLA1_HUMAN];60S acidic ribosomal protein P2 OS=Homo sapiens GN=RPLP2 PE=1 SV=1 - [RLA2_HUMAN]	TRUE	KEESEESDDDMGFGLFD	[4] Phospho; (S)|[7] Phospho (S)	High	FALSE	1.37759e+06	4.15902e+06	1.2024e+06	1.21699e+08	3.66764e+06	5.06831e+06	1.00563e+08	1.65071e+08	7.15905e+07	4.45563e+07	1.41704e+08	4.89515e+07	3.67522e+07	4.8232e+06	3.55584e+06	1.11127e+06	3.16667e+06	1.02702e+06	1.45432e+08	4.71713e+06	5.10909e+06	9.90424e+07	1.68373e+08	8.14925e+07	3.9363e+07	9.36575e+07	4.89515e+07	2.61075e+07	3.19435e+06	3.30489e+06	1.31271e+06	3.37463e+06	1.16263e+06	1.49771e+08
802	937.41	80.6556	0.41975	1872.81	2	31.32	-0.000331038	-0.17676	Q8NHQ9	ATP-dependent RNA helicase DDX55 OS=Homo sapiens GN=DDX55 PE=1 SV=3 - [DDX55_HUMAN]	FALSE	TIKTVDLGISDLEDDC	[10] Phospho; (S)|[16] Carbamidomethyl (C)	High	FALSE	2.45069e+07	2.30583e+07	3.04065e+07	3.05688e+06	1.18345e+07	6.58752e+06	3.16844e+07	2.52992e+07	8.64755e+06	2.14853e+07	3.64598e+07	1.6684e+07	1.65932e+07	6.6616e+06	9.54881e+06	1.97692e+07	1.75565e+07	2.59714e+07	3.653e+06	1.5221e+07	6.64052e+06	3.12053e+07	2.58053e+07	9.84364e+06	1.8981e+07	2.40977e+07	1.6684e+07	1.17872e+07	4.4119e+06	8.87491e+06	2.38938e+07	1.84679e+07	2.68214e+07	4.02165e+06
808	614.79	53.0889	1.14827	1227.56	2	6691	-0.000318938	-0.259813	Q96T37	Putative RNA-binding protein 15 OS=Homo sapiens GN=RBM15 PE=1 SV=2 - [RBM15_HUMAN]	FALSE	SLSPGGAALGYR	[3] Phospho (S)	High	FALSE	7.52451e+06	7.93702e+06	6.1119e+06	1.13405e+07	7.62018e+06	8.59664e+06	1.17224e+07	1.34322e+07	1.17608e+07	7.52907e+06	8.5042e+06	6.72576e+06	9.42037e+06	1.00504e+07	6.69868e+06	6.06986e+06	6.04323e+06	5.22041e+06	1.3552e+07	9.80066e+06	8.6658e+06	1.15451e+07	1.37009e+07	1.33875e+07	6.6515e+06	5.62074e+06	6.72576e+06	6.6919e+06	6.65624e+06	6.22592e+06	7.23734e+06	6.46165e+06	5.46937e+06	1.50971e+07
809	604.773	60.9078	1.0922	1207.53	2	0.5423	-7.5716e-05	-0.0627032	P07355	Annexin A2 OS=Homo sapiens GN=ANXA2 PE=1 SV=2 - [ANXA2_HUMAN]	FALSE	STVHEILCK	[N-term] Acetyl; (N-Term)|[2] Phospho; (T)|[8] Carbamidomethyl (C)	Low	FALSE	3.53044e+06	2.73633e+06	2.63717e+06	2.3802e+06	2.46264e+06	2.69974e+06	2.93605e+06	3.01018e+06	2.55929e+06	3.84655e+06	5.1144e+06	2.92075e+06	2.61025e+07	3.13881e+07	4.04936e+07	2.84792e+06	2.08344e+06	2.25251e+06	2.84436e+06	3.16732e+06	2.72146e+06	2.89164e+06	3.0704e+06	2.91327e+06	3.3982e+06	3.3803e+06	2.92075e+06	1.85423e+07	2.0788e+07	3.76358e+07	3.26918e+06	2.23565e+06	2.40321e+06	3.08868e+06
811	759.361	82.8287	0.458533	3033.41	4	61.57	-0.00090478	-0.298271	P07355	Annexin A2 OS=Homo sapiens GN=ANXA2 PE=1 SV=2 - [ANXA2_HUMAN]	FALSE	STVHEILCKLSLEGDHSTPPSAYGSVK	[N-term] Acetyl; (N-Term)|[8] Carbamidomethyl; (C)|[11] Phospho (S)	High	FALSE	1.35078e+07	1.24013e+07	1.50145e+07	1.34332e+07	1.29756e+07	1.26238e+07	1.43508e+07	2.28094e+07	9.49777e+06	1.30653e+07	1.68302e+07	9.97704e+06	1.87444e+07	2.2422e+07	2.75797e+07	1.08965e+07	9.44237e+06	1.28245e+07	1.60528e+07	1.66885e+07	1.27254e+07	1.41338e+07	2.32657e+07	1.08115e+07	1.15424e+07	1.11237e+07	9.97704e+06	1.33154e+07	1.48499e+07	2.56333e+07	1.29338e+07	1.01194e+07	1.29338e+07	1.85979e+07
829	940.473	94.9945	0.5961	3757.86	4	51.94	0.00217553	0.578929	P49023	Paxillin OS=Homo sapiens GN=PXN PE=1 SV=3 - [PAXI_HUMAN]	FALSE	TGSSSPPGGPPKPGSQLDSMLGSLQSDLNKLGVATVAK	[5] Phospho (S)	High	FALSE	3.63019e+07	4.10745e+07	3.59895e+07	4.36992e+07	3.7904e+07	3.09469e+07	4.32284e+07	2.93997e+07	4.4313e+07	5.10115e+07	3.95611e+07	2.63013e+07	4.55497e+07	2.77445e+07	8.84279e+06	2.9284e+07	3.12741e+07	3.07401e+07	5.22209e+07	4.87501e+07	3.11959e+07	4.25747e+07	2.99878e+07	5.04421e+07	4.50657e+07	2.61474e+07	2.63013e+07	3.23569e+07	1.83749e+07	8.21871e+06	3.57747e+07	3.49098e+07	3.3341e+07	5.98888e+07
833	697.852	81.5684	0.393933	2787.38	4	0.3109	-0.00247855	-0.889202	P58107	Epiplakin OS=Homo sapiens GN=EPPK1 PE=1 SV=2 - [EPIPL_HUMAN]	FALSE	QVSASELHTSGILGPETLRDLAQGTK	[3] Phospho (S)	Low	FALSE	2.10276e+07	2.06704e+07	2.37782e+07	1.17849e+07	1.30727e+07	1.92147e+07	5.66441e+06	8.25782e+06	8.22566e+06	1.687e+07	2.08692e+07	1.80446e+07	2.08317e+07	1.38047e+07	2.1534e+07	1.69625e+07	1.57384e+07	2.03099e+07	1.40831e+07	1.68134e+07	1.93693e+07	5.57874e+06	8.42302e+06	9.36339e+06	1.49037e+07	1.37932e+07	1.80446e+07	1.47981e+07	9.14267e+06	2.00143e+07	2.03351e+07	1.63999e+07	2.05511e+07	1.59818e+07
837	735.646	49.085	1.00472	2203.92	3	6276	-0.000713322	-0.323661	Q86TC9	Myopalladin OS=Homo sapiens GN=MYPN PE=1 SV=2 - [MYPN_HUMAN]	FALSE	TPVDESDDEIQHDEIPTGK	[6] Phospho (S)	High	FALSE	2.76291e+07	3.06641e+07	2.78425e+07	1.39228e+07	1.85822e+07	2.89951e+07	1.12681e+07	1.16017e+07	1.47626e+07	1.52662e+07	2.10867e+07	1.99559e+07	9.08728e+06	1.55876e+07	1.0324e+07	2.22878e+07	2.33476e+07	2.37814e+07	1.66379e+07	2.38995e+07	2.92284e+07	1.10977e+07	1.18337e+07	1.68045e+07	1.34868e+07	1.3937e+07	1.99559e+07	6.45529e+06	1.03235e+07	9.5954e+06	2.8001e+07	2.48925e+07	2.38938e+07	1.97988e+07
843	548.755	36.0413	1.5158	1095.5	2	8635	-0.000230506	-0.210412	Q9Y2W1	Thyroid hormone receptor-associated protein 3 OS=Homo sapiens GN=THRAP3 PE=1 SV=2 - [TR150_HUMAN]	FALSE	ASAVSELSPR	[8] Phospho (S)	High	FALSE	6.6799e+06	6.51224e+06	6.33677e+06	8.8973e+06	6.03188e+06	6.90641e+06	7.11628e+06	8.58244e+06	7.37837e+06	7.36449e+06	8.63781e+06	5.16227e+06	7.61942e+06	1.00764e+07	4.58702e+06	5.38852e+06	4.95841e+06	5.41248e+06	1.06324e+07	7.75788e+06	6.96198e+06	7.00865e+06	8.75412e+06	8.39891e+06	6.50611e+06	5.70905e+06	5.16227e+06	5.41257e+06	6.67351e+06	4.2633e+06	6.44903e+06	5.22621e+06	5.69782e+06	1.21444e+07
845	527.827	26.4894	1.69117	2634.1	5	42.42	0.000645988	0.245241	P05455	Lupus La protein OS=Homo sapiens GN=SSB PE=1 SV=2 - [LA_HUMAN]	FALSE	TKFASDDEHDEHDENGATGPVKR	[5] Phospho (S)	High	TRUE	1.69665e+07	1.21977e+07	1.13367e+07	3.76866e+06	6.19601e+06	6.61141e+06	3.83284e+06	5.42171e+06	4.88781e+06	8.32096e+06	8.02106e+06	6.45265e+06	8.22762e+06	7.22778e+06	6.3704e+06	1.36865e+07	9.28727e+06	9.68308e+06	4.50359e+06	7.96897e+06	6.6646e+06	3.77487e+06	5.53017e+06	5.56387e+06	7.35109e+06	5.30142e+06	6.45265e+06	5.84462e+06	4.78688e+06	5.92082e+06	1.62191e+07	9.94139e+06	1.02494e+07	4.88185e+06
852	826.021	56.8442	1.03807	2475.04	3	11650	-0.00210794	-0.851677	Q8N9T8	Protein KRI1 homolog OS=Homo sapiens GN=KRI1 PE=1 SV=2 - [KRI1_HUMAN]	FALSE	AFVEDSEDEDGAGEGGSSLLQKR	[6] Phospho (S)	High	FALSE	3.14327e+07	4.32003e+07	4.00098e+07	1.76588e+07	2.59281e+07	3.40719e+07	2.14082e+07	1.74791e+07	1.29917e+07	3.47113e+07	3.44627e+07	2.29105e+07	2.30248e+07	1.73605e+07	1.66811e+07	2.53561e+07	3.28927e+07	3.41739e+07	2.11024e+07	3.33473e+07	3.4346e+07	2.10844e+07	1.78288e+07	1.47887e+07	3.06654e+07	2.27777e+07	2.29105e+07	1.6356e+07	1.14977e+07	1.55038e+07	3.19559e+07	3.71531e+07	3.81384e+07	2.48925e+07
861	572.913	33.9914	1.02337	1715.72	3	48.83	-0.000315429	-0.183847	P09651	Heterogeneous nuclear ribonucleoprotein A1 OS=Homo sapiens GN=HNRNPA1 PE=1 SV=5 - [ROA1_HUMAN]	FALSE	SKSESPKEPEQLR	[N-term] Acetyl; (N-Term)|[3] Phospho; (S)|[5] Phospho (S)	High	FALSE	7.18861e+06	8.54705e+06	9.48316e+06	5.03007e+06	6.07728e+06	6.74581e+06	7.42468e+06	6.05278e+06	4.3549e+06	8.3075e+06	1.64888e+07	4.84607e+06	7.73007e+06	1.37551e+07	6.37059e+06	5.79889e+06	6.50771e+06	8.09994e+06	6.01097e+06	7.81627e+06	6.80008e+06	7.31239e+06	6.17386e+06	4.95725e+06	7.33919e+06	1.0898e+07	4.84607e+06	5.49118e+06	9.10985e+06	5.92099e+06	6.88368e+06	6.98491e+06	8.45424e+06	6.77668e+06
864	906.898	76.249	0.702617	1811.78	2	10373	-0.000394544	-0.217766	Q09666	Neuroblast differentiation-associated protein AHNAK OS=Homo sapiens GN=AHNAK PE=1 SV=2 - [AHNK_HUMAN]	FALSE	ASLGSLEGEAEAEASSPK	[5] Phospho (S)	High	FALSE	2.72855e+07	3.51776e+07	2.87178e+07	2.29336e+07	2.56095e+07	3.21903e+07	2.94362e+07	3.08538e+07	3.4093e+07	3.34232e+07	5.32045e+07	3.41616e+07	2.87226e+07	2.34459e+07	1.9137e+07	2.20106e+07	2.67842e+07	2.4529e+07	2.74059e+07	3.29376e+07	3.24493e+07	2.8991e+07	3.14711e+07	3.88085e+07	2.95275e+07	3.51648e+07	3.41616e+07	2.04036e+07	1.55279e+07	1.77864e+07	2.69885e+07	2.78635e+07	2.52606e+07	3.19559e+07
877	565.593	30.1748	1.15107	1693.76	3	7407	0.000165019	0.0974276	Q09666	Neuroblast differentiation-associated protein AHNAK OS=Homo sapiens GN=AHNAK PE=1 SV=2 - [AHNK_HUMAN]	FALSE	KGDRSPEPGQTWTR	[5] Phospho (S)	High	TRUE	8.76e+06	6.21712e+06	8.01824e+06	5.71394e+06	3.92534e+06	6.54878e+06	6.81778e+06	7.75749e+06	9.12254e+06	1.27582e+07	1.45976e+07	1.23411e+07	1.62779e+07	1.23422e+07	8.96048e+06	7.0665e+06	4.73371e+06	6.84869e+06	6.8282e+06	5.04856e+06	6.60146e+06	6.71467e+06	7.91267e+06	1.03843e+07	1.12712e+07	9.64809e+06	1.23411e+07	1.15633e+07	8.17409e+06	8.3281e+06	8.51652e+06	5.07912e+06	7.23734e+06	7.51316e+06
878	462.534	20.9693	1.39622	1384.58	3	5.38	3.02938e-05	0.0218794	Q9UQ35	Serine/arginine repetitive matrix protein 2 OS=Homo sapiens GN=SRRM2 PE=1 SV=2 - [SRRM2_HUMAN]	FALSE	MTSERAPSPSSR	[3] Phospho (S)	High	FALSE	1.01381e+07	5.56031e+06	4.95741e+06	2.60199e+06	2.08498e+06	2.77882e+06	5.20009e+06	5.22834e+06	4.6736e+06	5.70896e+06	8.09626e+06	3.63569e+06	4.55649e+06	4.47167e+06	2.50986e+06	8.17818e+06	4.23361e+06	4.23431e+06	3.1094e+06	2.68159e+06	2.80117e+06	5.12144e+06	5.33293e+06	5.32003e+06	5.04354e+06	5.35112e+06	3.63569e+06	3.23677e+06	2.96154e+06	2.33273e+06	9.89394e+06	4.44276e+06	4.47697e+06	3.39277e+06
882	741.343	82.1285	0.47845	2221.01	3	38.29	0.0012732	0.573254	Q9Y446	Plakophilin-3 OS=Homo sapiens GN=PKP3 PE=1 SV=1 - [PKP3_HUMAN]	FALSE	TLQRLSSGFDDIDLPSAVK	[6] Phospho; (S)|[7] Phospho (S)	High	FALSE	1.3009e+07	2.22686e+07	1.7959e+07	1.63725e+07	1.19765e+07	1.02243e+07	1.53845e+07	1.57397e+07	6.88146e+06	1.13408e+07	3.71522e+07	8.8464e+06	1.5729e+07	1.86532e+07	1.31925e+07	1.04941e+07	1.69553e+07	1.53395e+07	1.95653e+07	1.54036e+07	1.03066e+07	1.51518e+07	1.60546e+07	7.83327e+06	1.0019e+07	2.45553e+07	8.8464e+06	1.11733e+07	1.23538e+07	1.22614e+07	1.23597e+07	1.79925e+07	1.53762e+07	2.27223e+07
883	1132.12	70.2591	1.0064	3393.35	3	11194	0.00179515	0.52902	P54105	Methylosome subunit pICln OS=Homo sapiens GN=CLNS1A PE=1 SV=1 - [ICLN_HUMAN]	FALSE	FEEESKEPVADEEEEDSDDDVEPITEFR	[17] Phospho (S)	High	FALSE	4.78059e+07	6.87618e+07	5.48485e+07	6.35903e+07	6.34021e+07	6.7057e+07	4.63452e+07	3.3217e+07	5.0894e+07	4.71217e+07	7.03597e+07	8.26551e+07	3.01981e+07	5.6084e+07	5.54307e+07	3.85639e+07	5.23552e+07	4.68482e+07	7.5991e+07	8.15444e+07	6.75965e+07	4.56442e+07	3.38815e+07	5.79334e+07	4.16293e+07	4.65034e+07	8.26551e+07	2.14517e+07	3.71439e+07	5.15188e+07	4.94671e+07	5.75603e+07	5.0769e+07	7.99892e+07
885	1025.4	69.3309	1.03973	4097.55	4	37.46	-0.000551424	-0.134574	Q8NAV1	Pre-mRNA-splicing factor 38A OS=Homo sapiens GN=PRPF38A PE=1 SV=1 - [PR38A_HUMAN]	FALSE	VSALEEDMDDVESSEEEEEEDEKLERVPSPDHR	[13] Phospho; (S)|[14] Phospho; (S)|[29] Phospho (S)	High	FALSE	4.94487e+07	8.44101e+07	7.96382e+07	2.67479e+07	4.45193e+07	7.5499e+07	3.53013e+07	1.25397e+07	2.08502e+07	4.64227e+07	7.60396e+07	6.18301e+07	5.8603e+07	4.03691e+07	8.67683e+07	3.98892e+07	6.42697e+07	6.80221e+07	3.19639e+07	5.72583e+07	7.61064e+07	3.47674e+07	1.27906e+07	2.37341e+07	4.10117e+07	5.02574e+07	6.18301e+07	4.16295e+07	2.6736e+07	8.06447e+07	5.01544e+07	7.15333e+07	7.0601e+07	3.57747e+07
887	1069.47	65.723	1.10828	3205.4	3	6435	0.000971964	0.303227	Q00839	Heterogeneous nuclear ribonucleoprotein U OS=Homo sapiens GN=HNRNPU PE=1 SV=6 - [HNRPU_HUMAN]	FALSE	LQAALDDEEAGGRPAMEPGNGSLDLGGDSAGR	[22] Phospho (S)	High	FALSE	2.10336e+07	3.06924e+07	2.58121e+07	1.78973e+07	1.76773e+07	2.43753e+07	2.44076e+07	1.54336e+07	2.32718e+07	2.6004e+07	3.2443e+07	2.13692e+07	9.74632e+07	1.38037e+08	2.00768e+08	1.69673e+07	2.33691e+07	2.20472e+07	2.13875e+07	2.27355e+07	2.45714e+07	2.40384e+07	1.57424e+07	2.64906e+07	2.29731e+07	2.14428e+07	2.13692e+07	6.92345e+07	9.14203e+07	1.86599e+08	2.04516e+07	2.50384e+07	2.22422e+07	2.52606e+07
893	930.134	81.5941	0.313683	2787.38	3	53	-0.00173457	-0.622294	P58107	Epiplakin OS=Homo sapiens GN=EPPK1 PE=1 SV=2 - [EPIPL_HUMAN]	FALSE	QVSASELHTSGILGPETLRDLAQGTK	[3] Phospho (S)	High	FALSE	2.00418e+07	1.99171e+07	2.1015e+07	1.234e+07	1.01867e+07	1.39941e+07	5.55969e+06	8.40711e+06	5.88897e+06	1.47381e+07	1.5214e+07	1.37287e+07	1.46229e+07	1.26068e+07	1.80595e+07	1.61673e+07	1.51648e+07	1.79497e+07	1.47464e+07	1.31016e+07	1.41067e+07	5.47561e+06	8.57529e+06	6.70351e+06	1.30203e+07	1.00555e+07	1.37287e+07	1.03876e+07	8.34936e+06	1.6785e+07	1.93987e+07	1.58905e+07	1.83991e+07	1.69987e+07
917	458.726	18.5754	1.1357	1830.87	4	0.3504	-0.000303463	-0.165748	P27816	Microtubule-associated protein 4 OS=Homo sapiens GN=MAP4 PE=1 SV=3 - [MAP4_HUMAN]	FALSE	SKVGSTENIKHQPGGGR	[5] Phospho (S)	Low	FALSE	1.06021e+07	1.23633e+07	1.18184e+07	4.03242e+06	4.33779e+06	6.53388e+06	6.00316e+06	4.57762e+06	3.97407e+06	8.16227e+06	7.92913e+06	9.02757e+06	1.84276e+06	1.61564e+06	1.31192e+06	8.55248e+06	9.41342e+06	1.00946e+07	4.81878e+06	5.57903e+06	6.58645e+06	5.91237e+06	4.66919e+06	4.52375e+06	7.2109e+06	5.24066e+06	9.02757e+06	1.30903e+06	1.07002e+06	1.21933e+06	1.01843e+07	1.00826e+07	1.08702e+07	5.2905e+06
924	557.74	28.5012	1.0556	1113.46	2	7186	0.000722331	0.648724	Q04695	Keratin, type I cytoskeletal 17 OS=Homo sapiens GN=KRT17 PE=1 SV=2 - [K1C17_HUMAN]	FALSE	LSGGLGAGSCR	[9] Phospho; (S)|[10] Carbamidomethyl (C)	High	FALSE	6.05237e+06	7.04251e+06	6.81925e+06	5.09357e+06	5.21685e+06	6.52388e+06	2.33331e+06	4.95345e+06	2.95178e+06	5.05989e+06	4.16777e+06	3.15021e+06	9.54514e+06	7.62563e+06	6.02153e+06	4.88231e+06	5.36215e+06	5.82458e+06	6.08686e+06	6.70963e+06	6.57637e+06	2.29802e+06	5.05254e+06	3.36006e+06	4.47012e+06	2.75464e+06	3.15021e+06	6.78053e+06	5.05038e+06	5.59657e+06	5.74939e+06	5.60903e+06	6.13049e+06	6.85848e+06
928	1247.23	82.2977	0.573583	3738.68	3	0.6152	0.00111526	0.298304	P17535	Transcription factor jun-D OS=Homo sapiens GN=JUND PE=1 SV=3 - [JUND_HUMAN]	FALSE	LAALKDEPQTVPDVPSFGESPPLSPIDMDTQER	[20] Phospho; (S)|[24] Phospho (S)	Low	FALSE	4.32509e+07	7.86657e+07	8.21131e+07	2.63912e+07	3.33125e+07	3.9451e+07	3.90983e+07	2.4786e+07	2.43844e+06	1.67112e+07	6.09997e+07	2.75798e+07	5.14906e+07	5.06289e+07	8.28245e+07	3.48896e+07	5.9896e+07	7.0136e+07	3.15377e+07	4.28448e+07	3.97684e+07	3.8507e+07	2.52819e+07	2.77571e+06	1.47634e+07	4.03169e+07	2.75798e+07	3.65771e+07	3.3531e+07	7.69792e+07	4.34796e+07	6.68551e+07	7.36758e+07	3.49098e+07
937	588.962	69.6636	0.97695	1763.86	3	7717	0.000193179	0.10952	Q8WWI1	LIM domain only protein 7 OS=Homo sapiens GN=LMO7 PE=1 SV=3 - [LMO7_HUMAN]	FALSE	SASVNKEPVSLPGIMR	[3] Phospho (S)	High	FALSE	1.78395e+07	1.37451e+07	9.8976e+06	7.66814e+06	5.32425e+06	8.72879e+06	1.52023e+07	1.36587e+07	1.0885e+07	1.00766e+07	1.35667e+07	1.01368e+07	2.62914e+07	2.7273e+07	1.77537e+07	1.43908e+07	1.04655e+07	8.45392e+06	9.16349e+06	6.84777e+06	8.79902e+06	1.49724e+07	1.39319e+07	1.23906e+07	8.90208e+06	8.96672e+06	1.01368e+07	1.86765e+07	1.80626e+07	1.65007e+07	1.71816e+07	1.13856e+07	8.86607e+06	1.02136e+07
944	1076.43	58.3217	0.875217	3226.27	3	8296	-0.000797753	-0.247268	Q08945	FACT complex subunit SSRP1 OS=Homo sapiens GN=SSRP1 PE=1 SV=1 - [SSRP1_HUMAN]	FALSE	GLKEGMNPSYDEYADSDEDQHDAYLER	[16] Phospho (S)	High	FALSE	6.46366e+07	5.3803e+07	4.39801e+07	3.2715e+07	3.38403e+07	4.17585e+07	3.27509e+07	1.69232e+07	2.59801e+07	4.10604e+07	4.15756e+07	4.8459e+07	4.15156e+07	2.51189e+07	2.85776e+07	5.21409e+07	4.09655e+07	3.75651e+07	3.90948e+07	4.35236e+07	4.20945e+07	3.22556e+07	1.72617e+07	2.95736e+07	3.62745e+07	2.74789e+07	4.8459e+07	2.94912e+07	1.66359e+07	2.65607e+07	6.95396e+07	4.72998e+07	4.18635e+07	4.34796e+07
945	784.284	32.2272	1.10788	1566.55	2	7344	-0.000940434	-0.60032	O14737	Programmed cell death protein 5 OS=Homo sapiens GN=PDCD5 PE=1 SV=3 - [PDCD5_HUMAN]	FALSE	RKVMDSDEDDDY	[6] Phospho (S)	High	FALSE	1.7645e+07	1.14509e+07	1.30227e+07	7.19305e+06	5.4102e+06	6.02331e+06	1.18592e+07	1.74437e+07	1.16131e+07	1.86333e+07	2.69668e+07	1.50065e+07	8.71318e+06	1.20814e+07	6.38101e+06	1.42338e+07	8.7187e+06	1.11232e+07	8.59576e+06	6.95831e+06	6.07177e+06	1.16799e+07	1.77927e+07	1.32193e+07	1.64614e+07	1.78234e+07	1.50065e+07	6.18954e+06	8.00139e+06	5.93068e+06	1.68454e+07	9.38517e+06	1.17218e+07	9.80304e+06
950	957.957	84.7268	0.42955	3827.8	4	0.8018	-0.00299259	-0.781804	A0FGR8	Extended synaptotagmin-2 OS=Homo sapiens GN=ESYT2 PE=1 SV=1 - [ESYT2_HUMAN]	FALSE	SSSSLLASPGHISVKEPTPSIASDISLPIATQELR	[20] Phospho; (S)|[23] Phospho; (S)|[26] Phospho (S)	Low	FALSE	1.49149e+07	2.99767e+07	3.54797e+07	1.93444e+07	3.66054e+07	3.3925e+07	7.17055e+07	2.10797e+07	1.96723e+07	3.98788e+07	5.3042e+07	2.74853e+07	4.90351e+07	3.51009e+07	7.49297e+07	1.20316e+07	2.28242e+07	3.03046e+07	2.31167e+07	4.70798e+07	3.41979e+07	7.06211e+07	2.15014e+07	2.23932e+07	3.52306e+07	3.50574e+07	2.74853e+07	3.48328e+07	2.32469e+07	6.96416e+07	1.44572e+07	2.44272e+07	3.30643e+07	2.75601e+07
964	1020.48	95.2336	0.656467	3058.43	3	0.6231	0.00225347	0.736806	Q13283	Ras GTPase-activating protein-binding protein 1 OS=Homo sapiens GN=G3BP1 PE=1 SV=1 - [G3BP1_HUMAN]	FALSE	SSSPAPADIAQTVQEDLRTFSWASVTSK	[3] Phospho (S)	Low	FALSE	2.2457e+07	3.15133e+07	2.90621e+07	3.0596e+07	2.69703e+07	2.3992e+07	4.05855e+07	4.27044e+07	4.92883e+07	4.45454e+07	4.3601e+07	3.59657e+07	3.28121e+07	2.9257e+07	9.45744e+06	1.81156e+07	2.39942e+07	2.48231e+07	3.65625e+07	3.46877e+07	2.4185e+07	3.99717e+07	4.35587e+07	5.61056e+07	3.93533e+07	2.88175e+07	3.59657e+07	2.33086e+07	1.93766e+07	8.78999e+06	2.21557e+07	2.57175e+07	2.58622e+07	4.11167e+07
965	876.295	22.0475	1.02352	1750.58	2	5121	-0.000879608	-0.502467	P25788	Proteasome subunit alpha type-3 OS=Homo sapiens GN=PSMA3 PE=1 SV=2 - [PSA3_HUMAN]	FALSE	ESLKEEDESDDDNM	[9] Phospho; (S)|[14] Oxidation (M)	High	FALSE	1.34335e+07	2.08923e+07	2.56538e+07	9.98342e+06	1.19535e+07	9.65185e+06	1.34014e+07	1.52353e+07	1.52741e+07	2.46468e+07	2.45274e+07	1.25979e+07	9.63201e+06	6.2391e+06	1.70681e+07	1.08365e+07	1.59073e+07	2.19119e+07	1.19303e+07	1.53739e+07	9.7295e+06	1.31987e+07	1.55401e+07	1.73868e+07	2.17741e+07	1.62111e+07	1.25979e+07	6.84225e+06	4.13209e+06	1.58635e+07	1.27884e+07	1.66406e+07	2.21557e+07	1.34363e+07
968	766.297	80.8854	0.97095	1530.58	2	34.73	-0.000171246	-0.111883	Q8NHQ9	ATP-dependent RNA helicase DDX55 OS=Homo sapiens GN=DDX55 PE=1 SV=3 - [DDX55_HUMAN]	FALSE	TVDLGISDLEDDC	[7] Phospho; (S)|[13] Carbamidomethyl (C)	High	FALSE	8.64102e+06	2.20374e+07	4.14515e+07	2.00751e+07	2.44209e+07	1.51716e+07	4.36463e+07	3.22563e+07	1.73584e+07	2.16594e+07	4.31576e+07	2.75313e+07	2.17232e+07	2.90137e+07	2.45007e+07	6.97052e+06	1.67793e+07	3.54053e+07	2.39899e+07	3.14088e+07	1.52936e+07	4.29862e+07	3.29016e+07	1.97594e+07	1.91349e+07	2.85245e+07	2.75313e+07	1.54314e+07	1.92155e+07	2.27716e+07	8.35062e+06	1.78584e+07	4.01102e+07	2.83334e+07
969	837.033	57.7867	1.44015	2508.08	3	99.34	7.72696e-05	0.0308083	Q13263	Transcription intermediary factor 1-beta OS=Homo sapiens GN=TRIM28 PE=1 SV=5 - [TIF1B_HUMAN]	FALSE	AASAAAASAAAASAASGSPGPGEGSAGGEK	[N-term] Acetyl; (N-Term)|[18] Phospho (S)	High	FALSE	2.37894e+07	4.75638e+07	4.17209e+07	1.47675e+07	2.67218e+07	3.8782e+07	1.70448e+07	9.35847e+06	1.1375e+07	2.47367e+07	3.01027e+07	2.53487e+07	2.27127e+07	1.74544e+07	2.23709e+07	1.91904e+07	3.6215e+07	3.56355e+07	1.76472e+07	3.43682e+07	3.9094e+07	1.6787e+07	9.54568e+06	1.29483e+07	2.18534e+07	1.9896e+07	2.53487e+07	1.61343e+07	1.15599e+07	2.07921e+07	2.33215e+07	4.11167e+07	4.0489e+07	2.07878e+07
970	629.76	26.5029	0.948033	1257.51	2	9410	-0.000552397	-0.43928	Q92685	Dol-P-Man:Man(5)GlcNAc(2)-PP-Dol alpha-1,3-mannosyltransferase OS=Homo sapiens GN=ALG3 PE=1 SV=1 - [ALG3_HUMAN]	FALSE	SGSAAQAEGLCK	[3] Phospho; (S)|[11] Carbamidomethyl (C)	High	FALSE	6.82739e+06	8.21128e+06	7.78514e+06	4.14405e+06	4.02692e+06	6.09301e+06	6.60946e+06	6.61053e+06	7.15251e+06	6.91293e+06	7.84412e+06	5.04871e+06	7.16029e+06	4.98902e+06	4.06202e+06	5.50751e+06	6.25206e+06	6.64959e+06	4.95217e+06	5.1792e+06	6.14203e+06	6.5095e+06	6.74277e+06	8.14181e+06	6.10718e+06	5.18447e+06	5.04871e+06	5.08642e+06	3.30417e+06	3.77535e+06	6.5581e+06	6.68707e+06	6.99865e+06	5.46937e+06
975	515.518	26.5275	1.10408	2058.04	4	29.72	0.0010617	0.515877	P05204	Non-histone chromosomal protein HMG-17 OS=Homo sapiens GN=HMGN2 PE=1 SV=3 - [HMGN2_HUMAN]	FALSE	SARLSAKPAPPKPEPKPK	[1] Phospho; (S)|[5] Phospho (S)	High	FALSE	350076	492396	638972	159553	246380	388016	153983	87695.7	27523.2	393199	804568	416439	2.43232e+07	3.54737e+07	2.98187e+07	282399	374910	545771	190667	316880	391138	151655	89450	31330	347369	531769	416439	1.72783e+07	2.34938e+07	2.77143e+07	335377	444850	636914	240022
978	564.252	35.8491	1.10527	1126.49	2	45.17	-0.000577228	-0.512412	Q0JRZ9	FCH domain only protein 2 OS=Homo sapiens GN=FCHO2 PE=1 SV=2 - [FCHO2_HUMAN]	FALSE	NLSNEELTK	[3] Phospho (S)	High	FALSE	5.89265e+06	6.14982e+06	5.9926e+06	4.13108e+06	4.39699e+06	4.32819e+06	6.85526e+06	5.63096e+06	5.31876e+06	9.54693e+06	1.16253e+07	5.10278e+06	3.9065e+06	4.83369e+06	2.54823e+06	4.75347e+06	4.68247e+06	5.11851e+06	4.93668e+06	5.65517e+06	4.36301e+06	6.75158e+06	5.7436e+06	6.05442e+06	8.43416e+06	7.68361e+06	5.10278e+06	2.77504e+06	3.2013e+06	2.36839e+06	5.53512e+06	4.98787e+06	5.37225e+06	5.44678e+06
979	884.384	71.2742	0.970483	2650.13	3	7395	-0.00353908	-1.33543	Q6PD62	RNA polymerase-associated protein CTR9 homolog OS=Homo sapiens GN=CTR9 PE=1 SV=1 - [CTR9_HUMAN]	FALSE	SKKGGEFDEFVNDDTDDDLPISK	[15] Phospho (T)	High	FALSE	3.79618e+07	3.80172e+07	2.79745e+07	1.90746e+07	2.13544e+07	2.34549e+07	2.33393e+07	1.52991e+07	1.96753e+07	2.75097e+07	2.73608e+07	2.27434e+07	3.27021e+07	2.13599e+07	2.02451e+07	3.0623e+07	2.89462e+07	2.38941e+07	2.27944e+07	2.74649e+07	2.36436e+07	2.29863e+07	1.56052e+07	2.23967e+07	2.43032e+07	1.80838e+07	2.27434e+07	2.32304e+07	1.41464e+07	1.88163e+07	3.90102e+07	3.14159e+07	2.4037e+07	2.69885e+07
981	415.207	56.2518	1.23913	1242.6	3	2573	-0.000653908	-0.526241	Q9Y2W1	Thyroid hormone receptor-associated protein 3 OS=Homo sapiens GN=THRAP3 PE=1 SV=2 - [TR150_HUMAN]	FALSE	IDISPSTFRK	[4] Phospho (S)	High	FALSE	1.08366e+07	1.04936e+07	9.37326e+06	7.2385e+06	6.58065e+06	7.78779e+06	9.01988e+06	1.06787e+07	6.33246e+06	9.66697e+06	8.70251e+06	4.82109e+06	9.49712e+06	7.76482e+06	6.76804e+06	8.74166e+06	7.98984e+06	8.00607e+06	8.65007e+06	8.46368e+06	7.85045e+06	8.88346e+06	1.08924e+07	7.20833e+06	8.54021e+06	5.75181e+06	4.82109e+06	6.74642e+06	5.14256e+06	6.29039e+06	1.05097e+07	8.75108e+06	8.3627e+06	9.86913e+06
986	1015.37	84.9116	0.447933	2028.72	2	86.88	-0.000252789	-0.124605	P05387	60S acidic ribosomal protein P2 OS=Homo sapiens GN=RPLP2 PE=1 SV=1 - [RLA2_HUMAN]	FALSE	KEESEESDDDMGFGLFD	[7] Phospho (S)	High	FALSE	1.34317e+07	3.71192e+07	3.29585e+07	3.16637e+07	2.32736e+07	2.23322e+07	2.55527e+07	3.10611e+07	1.5892e+07	1.60537e+07	3.81782e+07	2.03977e+07	1.37583e+07	3.15503e+07	2.67641e+07	1.08351e+07	2.82625e+07	2.81511e+07	3.78383e+07	2.99333e+07	2.25119e+07	2.51663e+07	3.16825e+07	1.80901e+07	1.41825e+07	2.52334e+07	2.03977e+07	9.7734e+06	2.08954e+07	2.48753e+07	1.27406e+07	3.05834e+07	3.0394e+07	4.18635e+07
991	846.856	72.7148	1.1983	3383.39	4	31.83	-0.00434262	-1.28351	P55081	Microfibrillar-associated protein 1 OS=Homo sapiens GN=MFAP1 PE=1 SV=2 - [MFAP1_HUMAN]	FALSE	YVSGKRPDYAPMESSDEEDEEFQFIKK	[14] Phospho; (S)|[15] Phospho (S)	High	FALSE	4.50276e+07	5.68602e+07	4.4472e+07	1.22962e+07	2.241e+07	3.40506e+07	3.80176e+07	1.66437e+07	2.19074e+07	3.12527e+07	8.6219e+07	4.36517e+07	4.72108e+07	3.08879e+07	3.70728e+07	3.63228e+07	4.32932e+07	3.79853e+07	1.46941e+07	2.88225e+07	3.43245e+07	3.74426e+07	1.69767e+07	2.49375e+07	2.761e+07	5.69854e+07	4.36517e+07	3.35369e+07	2.04567e+07	3.44564e+07	4.65638e+07	5.01544e+07	4.34796e+07	1.68454e+07
995	497.244	54.1091	1.20382	992.473	2	4230	0.000106045	0.106849	P29966	Myristoylated alanine-rich C-kinase substrate OS=Homo sapiens GN=MARCKS PE=1 SV=4 - [MARCS_HUMAN]	FALSE	LSGFSFKK	[5] Phospho (S)	High	TRUE	5.49753e+06	6.82514e+06	4.51115e+06	8.75174e+06	6.1622e+06	5.63692e+06	7.09718e+06	7.81432e+06	6.9594e+06	6.83359e+06	7.42556e+06	6.02202e+06	3.7898e+06	4.81623e+06	2.68213e+06	4.43474e+06	5.19665e+06	3.85315e+06	1.04584e+07	7.92549e+06	5.68227e+06	6.98984e+06	7.97065e+06	7.92198e+06	6.03708e+06	4.90783e+06	6.02202e+06	2.69214e+06	3.18974e+06	2.49284e+06	5.14322e+06	5.41897e+06	4.10661e+06	1.18581e+07
1004	770.701	79.933	0.459517	2309.08	3	10445	0.00226517	0.980986	Q8WX93	Palladin OS=Homo sapiens GN=PALLD PE=1 SV=3 - [PALLD_HUMAN]	FALSE	IASDEEIQGTKDAVIQDLER	[3] Phospho (S)	High	FALSE	1.2752e+07	1.41812e+07	1.13011e+07	6.59213e+06	8.1299e+06	8.88853e+06	8.48948e+06	1.14742e+07	7.86653e+06	4.96008e+06	1.31966e+07	5.90199e+06	4.55221e+07	6.38965e+07	4.91397e+07	1.02867e+07	1.07975e+07	9.65269e+06	7.87766e+06	1.04562e+07	8.96004e+06	8.36109e+06	1.17038e+07	8.95458e+06	4.38194e+06	8.72215e+06	5.90199e+06	3.23373e+07	4.2318e+07	4.56717e+07	1.21444e+07	1.18919e+07	1.02136e+07	8.90972e+06
1005	573.575	41.7299	1.00943	1717.7	3	6.86	-0.000132925	-0.0773851	Q9UQ35	Serine/arginine repetitive matrix protein 2 OS=Homo sapiens GN=SRRM2 PE=1 SV=2 - [SRRM2_HUMAN]	FALSE	SCFESSPDPELKSR	[2] Carbamidomethyl; (C)|[6] Phospho (S)	High	FALSE	1.26691e+07	9.3802e+06	9.11491e+06	3.8194e+06	5.95977e+06	6.40439e+06	8.40995e+06	8.95042e+06	7.68288e+06	7.94695e+06	1.3573e+07	8.24487e+06	6.01443e+06	5.41667e+06	2.84671e+06	1.02199e+07	7.14207e+06	7.7854e+06	4.56422e+06	7.66514e+06	6.45592e+06	8.28276e+06	9.12947e+06	8.74554e+06	7.02067e+06	8.97092e+06	8.24487e+06	4.27244e+06	3.5874e+06	2.6458e+06	1.20294e+07	7.74565e+06	8.1609e+06	4.94466e+06
1006	770.855	51.0594	1.17365	1539.7	2	4222	-0.000960512	-0.623832	Q6PKG0	La-related protein 1 OS=Homo sapiens GN=LARP1 PE=1 SV=2 - [LARP1_HUMAN]	FALSE	SLPTTVPESPNYR	[9] Phospho (S)	High	FALSE	1.42501e+07	1.32754e+07	1.11712e+07	1.4105e+07	1.13995e+07	1.24898e+07	1.17923e+07	1.39343e+07	1.35804e+07	1.13902e+07	1.16984e+07	1.06093e+07	9.53251e+06	1.34298e+07	8.21693e+06	1.14952e+07	1.01078e+07	9.54177e+06	1.68556e+07	1.46614e+07	1.25902e+07	1.1614e+07	1.42131e+07	1.54588e+07	1.00626e+07	7.73194e+06	1.06093e+07	6.77156e+06	8.89443e+06	7.63702e+06	1.38132e+07	1.09231e+07	1.00293e+07	1.99436e+07
1022	1100.77	76.7351	0.560317	4399.04	4	61.4	0.000407057	0.0925332	P06748	Nucleophosmin OS=Homo sapiens GN=NPM1 PE=1 SV=2 - [NPM_HUMAN]	FALSE	LKCGSGPVHISGQHLVAVEEDAESEDEEEEDVKLLSISGK	[3] Carbamidomethyl; (C)|[24] Phospho (S)	High	FALSE	2.26758e+07	2.84914e+07	2.69284e+07	4.56571e+07	3.59526e+07	5.80717e+07	3.8345e+07	3.69114e+07	4.96866e+07	3.19946e+07	5.49043e+07	4.66299e+07	2.98151e+07	3.84004e+07	4.09034e+07	1.82921e+07	2.16933e+07	2.30006e+07	5.45606e+07	4.62403e+07	5.85389e+07	3.77651e+07	3.76498e+07	5.6559e+07	2.82654e+07	3.62883e+07	4.66299e+07	2.11796e+07	2.54322e+07	3.80167e+07	2.22894e+07	2.29666e+07	2.34283e+07	6.10516e+07
1026	610.78	35.6598	2.20922	2439.09	4	48.43	-0.000951679	-0.390178	Q9UQ35	Serine/arginine repetitive matrix protein 2 OS=Homo sapiens GN=SRRM2 PE=1 SV=2 - [SRRM2_HUMAN]	FALSE	VKAQTPPGPSLSGSKSPCPQEK	[5] Phospho; (T)|[16] Phospho; (S)|[18] Carbamidomethyl (C)	High	FALSE	9.53287e+06	1.32423e+07	1.49861e+07	8.47371e+06	9.53634e+06	1.25038e+07	1.15212e+07	6.04716e+06	8.04769e+06	1.31014e+07	1.73257e+07	1.08854e+07	9.27968e+06	1.04617e+07	7.38921e+06	7.68995e+06	1.00827e+07	1.28002e+07	1.01262e+07	1.22651e+07	1.26044e+07	1.1347e+07	6.16813e+06	9.16081e+06	1.15743e+07	1.14512e+07	1.08854e+07	6.59196e+06	6.92866e+06	6.86773e+06	9.2337e+06	1.08702e+07	1.27884e+07	1.14821e+07
1030	540.547	38.0693	1.13577	1618.62	3	41.3	0.000126803	0.0783401	P05787	Keratin, type II cytoskeletal 8 OS=Homo sapiens GN=KRT8 PE=1 SV=7 - [K2C8_HUMAN]	FALSE	AFSSRSYTSGPGSR	[3] Phospho; (S)|[4] Phospho (S)	High	FALSE	4.32882e+06	4.59209e+06	5.07333e+06	2.73042e+06	3.28399e+06	3.81584e+06	2.2315e+06	1.30643e+06	1.29907e+06	4.19791e+06	4.88808e+06	2.81455e+06	1.18521e+07	1.54478e+07	1.32327e+07	3.49196e+06	3.49641e+06	4.33333e+06	3.26287e+06	4.22369e+06	3.84654e+06	2.19775e+06	1.33256e+06	1.47875e+06	3.70861e+06	3.23071e+06	2.81455e+06	8.41929e+06	1.02309e+07	1.22988e+07	3.99816e+06	3.70498e+06	4.57208e+06	3.57043e+06
1032	969.937	102.35	0.575467	3875.72	4	61	0.00830105	2.14181	Q9BQG0	Myb-binding protein 1A OS=Homo sapiens GN=MYBBP1A PE=1 SV=2 - [MBB1A_HUMAN]	FALSE	ALGGEDSENEEELGDEAMMALDQSLASLFAEQKLR	[7] Phospho (S)	High	FALSE	4.37024e+07	1.46407e+07	2.2071e+07	1.22425e+07	3.68442e+06	1.01443e+07	7.12659e+07	9.27005e+07	3.07758e+07	6.02779e+07	8.16392e+07	1.52786e+07	6.41804e+07	1.50988e+07	1.01895e+07	3.52538e+07	1.11474e+07	1.88517e+07	1.46299e+07	4.7387e+06	1.02259e+07	7.01881e+07	9.45549e+07	3.50325e+07	5.32521e+07	5.39584e+07	1.52786e+07	4.55916e+07	9.99975e+06	9.47038e+06	4.4525e+07	1.21444e+07	1.92302e+07	1.67827e+07
1040	756.753	66.5128	0.618783	3778.73	5	46.17	-0.00182467	-0.48288	Q9H0G5	Nuclear speckle splicing regulatory protein 1 OS=Homo sapiens GN=NSRP1 PE=1 SV=1 - [NSRP1_HUMAN]	FALSE	KTQQLHPVLQKPSVFGNDSDDDDETSVSESLQR	[13] Phospho (S)	High	FALSE	1.41037e+07	1.95038e+07	1.87856e+07	1.47081e+07	1.85364e+07	2.46106e+07	2.21854e+07	1.28385e+07	1.77571e+07	2.33217e+07	2.78332e+07	1.78536e+07	1.74233e+07	1.13957e+07	1.42658e+07	1.13772e+07	1.48502e+07	1.60455e+07	1.75763e+07	2.38405e+07	2.48085e+07	2.18499e+07	1.30953e+07	2.02132e+07	2.06034e+07	1.8396e+07	1.78536e+07	1.23769e+07	7.54727e+06	1.3259e+07	1.36157e+07	1.54571e+07	1.61518e+07	2.04516e+07
1042	733.722	52.4532	1.17415	2198.15	3	35.29	-0.000861133	-0.391754	Q13428	Treacle protein OS=Homo sapiens GN=TCOF1 PE=1 SV=3 - [TCOF_HUMAN]	FALSE	SLGNILQAKPTSSPAKGPPQK	[13] Phospho (S)	High	FALSE	1.86204e+07	2.6689e+07	2.00779e+07	1.37518e+07	1.24225e+07	2.0247e+07	1.58504e+07	1.37143e+07	1.40291e+07	1.55945e+07	1.09328e+07	1.41991e+07	1.00384e+07	1.01316e+07	1.37427e+07	1.50207e+07	2.0321e+07	1.71493e+07	1.64335e+07	1.59771e+07	2.04099e+07	1.56107e+07	1.39887e+07	1.59695e+07	1.37769e+07	7.22592e+06	1.41991e+07	7.13093e+06	6.71003e+06	1.27728e+07	1.79925e+07	2.13659e+07	1.71816e+07	1.92916e+07
1044	649.272	18.9932	0.763567	1944.79	3	6868	-0.000818063	-0.420642	Q9UKV3	Apoptotic chromatin condensation inducer in the nucleus OS=Homo sapiens GN=ACIN1 PE=1 SV=2 - [ACINU_HUMAN]	FALSE	SSSISEEKGDSDDEKPR	[11] Phospho (S)	High	TRUE	6.2918e+06	9.60883e+06	8.10413e+06	6.92034e+06	3.8177e+06	4.96886e+06	6.20402e+06	4.4513e+06	5.38319e+06	5.86442e+06	6.79792e+06	6.02372e+06	6.10457e+06	7.03815e+06	4.41155e+06	5.07546e+06	7.31615e+06	6.92205e+06	8.26987e+06	4.91012e+06	5.00883e+06	6.11019e+06	4.54034e+06	6.12777e+06	5.18088e+06	4.493e+06	6.02372e+06	4.33648e+06	4.66129e+06	4.10021e+06	6.07853e+06	7.93684e+06	7.35335e+06	9.32576e+06
1045	725.85	49.3251	0.91735	1449.69	2	7621	-0.000336935	-0.232419	Q13045	Protein flightless-1 homolog OS=Homo sapiens GN=FLII PE=1 SV=2 - [FLII_HUMAN]	FALSE	NAEAVLQSPGLSGK	[8] Phospho (S)	High	FALSE	1.82519e+07	1.76785e+07	1.56014e+07	9.36383e+06	1.3575e+07	1.48274e+07	1.01138e+07	1.20177e+07	1.02138e+07	9.61267e+06	1.38884e+07	8.36586e+06	1.14652e+07	1.48892e+07	1.33947e+07	1.47234e+07	1.34604e+07	1.33258e+07	1.11899e+07	1.74594e+07	1.49466e+07	9.96085e+06	1.22581e+07	1.16265e+07	8.49224e+06	9.17935e+06	8.36586e+06	8.14447e+06	9.86097e+06	1.24493e+07	1.77888e+07	1.41123e+07	1.36157e+07	1.28381e+07
1047	673.277	46.1428	1.26538	1344.54	2	49.29	-0.00097435	-0.724672	P06493	Cyclin-dependent kinase 1 OS=Homo sapiens GN=CDK1 PE=1 SV=3 - [CDK1_HUMAN]	FALSE	IGEGTYGVVYK	[5] Phospho; (T)|[6] Phospho (Y)	High	FALSE	6.16968e+06	8.17931e+06	8.06234e+06	1.27045e+07	7.93454e+06	8.5288e+06	1.04443e+07	7.14602e+06	8.78134e+06	5.89766e+06	1.06549e+07	5.05731e+06	1.03116e+07	1.72e+07	7.67766e+06	4.97695e+06	6.22771e+06	6.88636e+06	1.5182e+07	1.0205e+07	8.59742e+06	1.02863e+07	7.28897e+06	9.99593e+06	5.21025e+06	7.04223e+06	5.05731e+06	7.32501e+06	1.13914e+07	7.13581e+06	5.90084e+06	6.67516e+06	7.29638e+06	1.72705e+07
1052	603.254	42.2931	1.20655	1204.49	2	53.79	-0.000506595	-0.420588	Q14978	Nucleolar and coiled-body phosphoprotein 1 OS=Homo sapiens GN=NOLC1 PE=1 SV=2 - [NOLC1_HUMAN]	FALSE	LQTPNTFPK	[3] Phospho; (T)|[6] Phospho (T)	High	FALSE	1.33438e+06	2.01733e+06	2.18052e+06	2.49679e+06	1.80343e+06	2.03249e+06	1.93597e+06	1.68406e+06	1.25822e+06	1.15068e+06	2.25166e+06	1.71407e+06	9.76511e+06	2.64425e+07	1.82652e+07	1.07641e+06	1.53599e+06	1.86247e+06	2.98369e+06	2.31948e+06	2.04884e+06	1.9067e+06	1.71775e+06	1.43225e+06	1.01656e+06	1.4882e+06	1.71407e+06	6.9368e+06	1.75126e+07	1.69761e+07	1.26141e+06	1.64925e+06	2.01115e+06	3.22951e+06
1054	933.083	94.263	0.7404	2796.23	3	0.4912	0.000529324	0.189299	P15924	Desmoplakin OS=Homo sapiens GN=DSP PE=1 SV=3 - [DESP_HUMAN]	FALSE	SSSFSDTLEESSPIAAIFDTENLEK	[3] Phospho (S)	Low	FALSE	1.74222e+07	2.83311e+07	2.84398e+07	3.72114e+07	1.85113e+07	2.58454e+07	1.46229e+07	1.16774e+07	1.00882e+07	3.11972e+07	4.45944e+07	1.66577e+07	2.07869e+07	2.15034e+07	8.7512e+06	1.40541e+07	2.15713e+07	2.42915e+07	4.44679e+07	2.38082e+07	2.60533e+07	1.44018e+07	1.1911e+07	1.14835e+07	2.7561e+07	2.94741e+07	1.66577e+07	1.47663e+07	1.42415e+07	8.13359e+06	1.66919e+07	2.27223e+07	2.45354e+07	5.0769e+07
1058	498.239	23.8173	2.0674	1491.69	3	0.3029	-0.000470984	-0.315737	P49736	DNA replication licensing factor MCM2 OS=Homo sapiens GN=MCM2 PE=1 SV=4 - [MCM2_HUMAN]	FALSE	RRGNDPLTSSPGR	[10] Phospho (S)	Low	FALSE	1.37864e+07	6.9223e+06	7.15095e+06	4.11994e+06	3.92231e+06	4.57431e+06	6.73616e+06	9.47461e+06	5.92904e+06	8.9617e+06	6.39946e+06	5.79979e+06	4.9927e+06	4.50783e+06	3.46883e+06	1.11212e+07	5.27063e+06	6.1079e+06	4.92336e+06	5.04466e+06	4.61111e+06	6.63429e+06	9.66414e+06	6.74912e+06	7.91715e+06	4.22964e+06	5.79979e+06	3.54664e+06	2.98549e+06	3.22402e+06	1.31312e+07	5.53512e+06	6.43306e+06	5.434e+06
1060	987.178	85.5034	0.422917	3944.68	4	75.12	0.000442472	0.112169	Q9BUJ2	Heterogeneous nuclear ribonucleoprotein U-like protein 1 OS=Homo sapiens GN=HNRNPUL1 PE=1 SV=2 - [HNRL1_HUMAN]	FALSE	RGRSPQPPAEEDEDDFDDTLVAIDTYNCDLHFK	[4] Phospho; (S)|[28] Carbamidomethyl (C)	High	FALSE	1.21991e+07	1.87867e+07	2.41908e+07	3.69357e+07	3.61805e+07	3.05541e+07	1.34753e+07	1.41238e+07	1.20911e+07	2.49361e+07	3.14551e+07	2.25675e+07	2.37533e+07	2.34042e+07	3.87083e+07	9.84072e+06	1.43042e+07	2.06623e+07	4.41384e+07	4.65334e+07	3.07999e+07	1.32715e+07	1.44063e+07	1.37635e+07	2.20296e+07	2.07898e+07	2.25675e+07	1.68735e+07	1.55004e+07	3.59765e+07	1.16105e+07	1.50971e+07	2.10195e+07	5.01544e+07
1065	1231.95	101.499	0.844967	3692.84	3	28.63	0.00317612	0.860076	Q15365	Poly(rC)-binding protein 1 OS=Homo sapiens GN=PCBP1 PE=1 SV=2 - [PCBP1_HUMAN]	FALSE	AITIAGVPQSVTECVKQICLVMLETLSQSPQGR	[14] Carbamidomethyl; (C)|[19] Carbamidomethyl; (C)|[29] Phospho (S)	High	FALSE	5.7579e+07	2.48215e+07	3.07185e+07	6.53064e+06	1.07838e+07	8.42011e+06	9.46086e+07	1.09958e+08	3.43236e+07	9.94214e+07	1.00508e+08	1.58675e+07	1.1063e+08	6.53834e+07	3.67862e+07	4.64477e+07	1.88991e+07	2.62378e+07	7.80417e+06	1.38695e+07	8.48785e+06	9.31777e+07	1.12158e+08	3.9071e+07	8.78331e+07	6.64295e+07	1.58675e+07	7.85874e+07	4.33028e+07	3.419e+07	6.10516e+07	1.97988e+07	2.71644e+07	8.75108e+06
1066	1301.61	106.58	0.16325	5202.42	4	0.4015	0.00833475	1.60209	P13807	Glycogen [starch] synthase, muscle OS=Homo sapiens GN=GYS1 PE=1 SV=2 - [GYS1_HUMAN]	FALSE	TLSMSSLPGLEDWEDEFDLENAVLFEVAWEVANKVGGIYTVLQTK	[3] Phospho; (S)|[6] Phospho (S)	Low	FALSE	1.07296e+07	3.2328e+06	1.75953e+06	2.3735e+07	2.29983e+07	1.43472e+07	1.9112e+07	8.02281e+06	1.36451e+07	2.88882e+07	2.40178e+07	1.28801e+07	2.68603e+07	1.765e+06	7.08224e+06	8.65533e+06	2.46145e+06	1.50288e+06	2.83635e+07	2.95791e+07	1.44626e+07	1.88229e+07	8.1833e+06	1.55324e+07	2.55211e+07	1.58743e+07	1.28801e+07	1.90806e+07	1.16894e+06	6.58242e+06	1.04189e+07	2.64526e+06	1.63984e+06	3.28379e+07
1069	563.756	51.5902	1.0016	1125.5	2	25.31	-0.000173977	-0.154578	P51659	Peroxisomal multifunctional enzyme type 2 OS=Homo sapiens GN=HSD17B4 PE=1 SV=3 - [DHB4_HUMAN]	FALSE	GSPLRFDGR	[N-term] Acetyl; (N-Term)|[2] Phospho (S)	High	FALSE	7.46686e+06	7.6656e+06	7.80595e+06	5.72258e+06	6.5715e+06	7.7239e+06	6.08794e+06	7.69077e+06	5.95354e+06	9.88189e+06	1.06745e+07	7.08475e+06	9.61553e+06	7.84331e+06	6.16633e+06	6.02335e+06	5.83657e+06	6.66736e+06	6.83853e+06	8.45191e+06	7.78604e+06	5.99587e+06	7.84463e+06	6.777e+06	8.73008e+06	7.05515e+06	7.08475e+06	6.83054e+06	5.19454e+06	5.73114e+06	7.14171e+06	6.17092e+06	7.03212e+06	7.53359e+06
1077	802.845	16.4338	1.14215	1603.68	2	6503	-0.000532736	-0.332197	P43243	Matrin-3 OS=Homo sapiens GN=MATR3 PE=1 SV=2 - [MATR3_HUMAN]	FALSE	SYSPDGKESPSDKK	[3] Phospho (S)	High	TRUE	1.09504e+07	1.2421e+07	1.15537e+07	1.19883e+07	4.98626e+06	7.51487e+06	7.92567e+06	1.05222e+07	1.10447e+07	8.72095e+06	1.12172e+07	9.81191e+06	1.03228e+07	9.29494e+06	6.70808e+06	8.83348e+06	9.45736e+06	9.86847e+06	1.43261e+07	6.41306e+06	7.57533e+06	7.80581e+06	1.07327e+07	1.25723e+07	7.70445e+06	7.41386e+06	9.81191e+06	7.33292e+06	6.15594e+06	6.23466e+06	1.06628e+07	1.01843e+07	1.054e+07	1.63999e+07
1079	520.259	23.417	1.23985	1557.76	3	0.3182	-0.00119429	-0.766675	P19338	Nucleolin OS=Homo sapiens GN=NCL PE=1 SV=3 - [NUCL_HUMAN]	FALSE	TVTPAKAVTTPGKK	[3] Phospho; (T)|[10] Phospho (T)	Low	FALSE	1.11889e+06	997918	1.2419e+06	704452	626721	657514	460050	414693	352403	944863	811181	541394	7.36804e+06	1.45381e+07	1.0792e+07	902584	759813	1.06075e+06	841826	806054	662804	453092	422988	401145	834732	536140	541394	5.234e+06	9.62843e+06	1.00304e+07	1.04967e+06	893212	1.19636e+06	962494
1080	736.877	79.3611	0.660367	2943.48	4	0.3582	-0.0009667	-0.328421	P58107	Epiplakin OS=Homo sapiens GN=EPPK1 PE=1 SV=2 - [EPIPL_HUMAN]	FALSE	RQVSASELHTSGILGPETLRDLAQGTK	[4] Phospho (S)	Low	FALSE	2.88715e+07	2.27609e+07	2.26533e+07	1.61716e+07	1.15496e+07	2.49714e+07	9.34705e+06	1.47865e+07	1.18771e+07	2.53513e+07	3.36918e+07	2.83049e+07	2.59267e+07	2.27895e+07	3.46708e+07	2.329e+07	1.73301e+07	1.93491e+07	1.93252e+07	1.48545e+07	2.51723e+07	9.20569e+06	1.50823e+07	1.35199e+07	2.23964e+07	2.22682e+07	2.83049e+07	1.84174e+07	1.50932e+07	3.22239e+07	2.92027e+07	1.81818e+07	1.98683e+07	2.24918e+07
1087	633.949	42.3301	1.18035	1898.83	3	6506	-0.000923625	-0.486419	Q09666	Neuroblast differentiation-associated protein AHNAK OS=Homo sapiens GN=AHNAK PE=1 SV=2 - [AHNK_HUMAN]	FALSE	LKSEDGVEGDLGETQSR	[3] Phospho (S)	High	FALSE	3.84972e+06	4.03718e+06	3.58372e+06	1.72666e+06	1.92937e+06	2.71778e+06	3.1275e+06	3.86744e+06	2.17172e+06	3.57692e+06	5.37177e+06	3.13338e+06	2.70166e+07	3.73125e+07	2.52639e+07	3.10549e+06	3.0739e+06	3.061e+06	2.06337e+06	2.48145e+06	2.73965e+06	3.0802e+06	3.94481e+06	2.4721e+06	3.16e+06	3.5504e+06	3.13338e+06	1.91917e+07	2.47116e+07	2.34809e+07	3.50164e+06	3.26918e+06	3.31441e+06	2.27371e+06
1097	540.232	36.28	1.49962	1617.68	3	5806	0.000104224	0.0644283	Q04695	Keratin, type I cytoskeletal 17 OS=Homo sapiens GN=KRT17 PE=1 SV=2 - [K1C17_HUMAN]	FALSE	TSCRLSGGLGAGSCR	[3] Carbamidomethyl; (C)|[6] Phospho; (S)|[14] Carbamidomethyl (C)	High	TRUE	7.48864e+06	8.43312e+06	9.51734e+06	4.56562e+06	4.2475e+06	7.71066e+06	1.95256e+06	2.67797e+06	1.67192e+06	5.79406e+06	4.67459e+06	4.4664e+06	1.24419e+07	1.57715e+07	1.35109e+07	6.04092e+06	6.42097e+06	8.12913e+06	5.45595e+06	5.46291e+06	7.77269e+06	1.92303e+06	2.73154e+06	1.90317e+06	5.11872e+06	3.08961e+06	4.4664e+06	8.83826e+06	1.04453e+07	1.25574e+07	7.19776e+06	6.84257e+06	8.48722e+06	6.08546e+06
1100	870.398	54.7425	1.10815	2608.17	3	53.66	0.00100571	0.385599	Q02880	DNA topoisomerase 2-beta OS=Homo sapiens GN=TOP2B PE=1 SV=3 - [TOP2B_HUMAN]	FALSE	VVEAVNSDSDSEFGIPKKTTTPK	[7] Phospho; (S)|[9] Phospho (S)	High	FALSE	2.62046e+07	3.54845e+07	2.69925e+07	1.33267e+07	1.85218e+07	2.45102e+07	1.9607e+07	1.00786e+07	1.07476e+07	1.6417e+07	2.80682e+07	1.69389e+07	1.60613e+07	1.22857e+07	1.81367e+07	2.11387e+07	2.70179e+07	2.30553e+07	1.59255e+07	2.38217e+07	2.47074e+07	1.93105e+07	1.02802e+07	1.22342e+07	1.45034e+07	1.85513e+07	1.69389e+07	1.14094e+07	8.13668e+06	1.68567e+07	2.56092e+07	2.83334e+07	2.35874e+07	1.83991e+07
1102	718.327	49.3197	0.99045	2151.96	3	0.5098	-0.000564823	-0.262469	Q14157	Ubiquitin-associated protein 2-like OS=Homo sapiens GN=UBAP2L PE=1 SV=2 - [UBP2L_HUMAN]	FALSE	RYPSSISSSPQKDLTQAK	[5] Phospho; (S)|[9] Phospho (S)	Low	FALSE	2.22819e+07	2.72141e+07	2.26335e+07	1.04799e+07	1.78569e+07	1.68459e+07	2.02805e+07	1.22632e+07	1.02579e+07	1.82572e+07	2.62746e+07	1.71651e+07	1.23443e+07	1.89964e+07	2.04411e+07	1.79743e+07	2.07208e+07	1.93321e+07	1.25235e+07	2.29666e+07	1.69814e+07	1.99738e+07	1.25086e+07	1.16767e+07	1.61292e+07	1.73659e+07	1.71651e+07	8.76894e+06	1.25811e+07	1.89984e+07	2.1594e+07	2.22422e+07	1.96706e+07	1.42742e+07
1113	746.958	77.5185	0.829483	2237.85	3	7119	-0.0010857	-0.485153	P35221	Catenin alpha-1 OS=Homo sapiens GN=CTNNA1 PE=1 SV=1 - [CTNA1_HUMAN]	FALSE	TPEELDDSDFETEDFDVR	[8] Phospho (S)	High	FALSE	9.5333e+06	2.1014e+07	2.07964e+07	1.75132e+07	1.86083e+07	2.03606e+07	1.04179e+07	1.24935e+07	1.53974e+07	1.39661e+07	3.27902e+07	2.43569e+07	9.79675e+06	1.16192e+07	8.2018e+06	7.6903e+06	1.6e+07	1.7763e+07	2.09284e+07	2.39329e+07	2.05244e+07	1.02603e+07	1.27435e+07	1.75271e+07	1.23382e+07	2.16722e+07	2.43569e+07	6.95927e+06	7.69529e+06	7.62296e+06	9.25197e+06	1.69104e+07	1.81818e+07	2.42078e+07
1117	648.045	43.84	0.945667	2588.15	4	49.87	-0.00112057	-0.432963	P63165	Small ubiquitin-related modifier 1 OS=Homo sapiens GN=SUMO1 PE=1 SV=1 - [SUMO1_HUMAN]	FALSE	SDQEAKPSTEDLGDKKEGEYIK	[N-term] Acetyl; (N-Term)|[1] Phospho (S)	High	FALSE	1.0352e+07	1.3569e+07	1.12109e+07	1.19239e+07	1.07797e+07	1.25523e+07	6.56351e+06	6.5441e+06	8.49379e+06	1.1301e+07	1.02214e+07	8.87856e+06	8.09682e+06	1.36924e+07	9.53136e+06	8.35077e+06	1.03314e+07	9.5757e+06	1.42492e+07	1.38643e+07	1.26533e+07	6.46425e+06	6.67501e+06	9.6686e+06	9.98377e+06	6.75567e+06	8.87856e+06	5.7517e+06	9.06835e+06	8.85869e+06	1.00293e+07	1.11652e+07	1.00826e+07	1.62191e+07
1121	628.933	42.6754	1.10362	1883.78	3	0.2553	-0.000663738	-0.352344	Q9UQ35	Serine/arginine repetitive matrix protein 2 OS=Homo sapiens GN=SRRM2 PE=1 SV=2 - [SRRM2_HUMAN]	FALSE	LSLRRSLSGSSPCPK	[6] Phospho; (S)|[8] Phospho; (S)|[11] Phospho; (S)|[13] Carbamidomethyl (C)	Low	FALSE	9.41652e+06	1.20246e+07	9.67328e+06	5.91297e+06	6.16913e+06	7.27323e+06	9.82626e+06	6.11004e+06	5.64052e+06	1.16634e+07	1.69117e+07	1.04762e+07	6.78177e+06	9.96955e+06	7.40568e+06	7.5961e+06	9.1555e+06	8.26232e+06	7.06605e+06	7.9344e+06	7.33175e+06	9.67765e+06	6.23227e+06	6.42069e+06	1.03039e+07	1.11776e+07	1.04762e+07	4.81754e+06	6.60273e+06	6.88303e+06	9.17974e+06	9.77486e+06	8.60227e+06	7.81632e+06
1124	674.344	56.0164	1.16687	2020.01	3	4479	-0.000847975	-0.419787	Q9H6F5	Coiled-coil domain-containing protein 86 OS=Homo sapiens GN=CCDC86 PE=1 SV=1 - [CCD86_HUMAN]	FALSE	RLGGLRPESPESLTSVSR	[9] Phospho (S)	High	FALSE	2.99928e+07	1.95058e+07	1.70104e+07	1.60799e+07	1.34088e+07	1.53837e+07	2.05066e+07	2.77992e+07	1.48539e+07	2.09683e+07	1.53882e+07	1.03913e+07	1.64788e+07	1.06933e+07	9.87188e+06	2.41945e+07	1.48517e+07	1.45292e+07	1.92157e+07	1.72457e+07	1.55075e+07	2.01965e+07	2.83553e+07	1.69084e+07	1.85243e+07	1.01707e+07	1.03913e+07	1.1706e+07	7.08204e+06	9.17518e+06	3.02583e+07	1.55147e+07	1.46443e+07	2.21557e+07
1130	732.33	38.0863	1.23027	1462.65	2	7244	0.000386131	0.263995	P28715	DNA repair protein complementing XP-G cells OS=Homo sapiens GN=ERCC5 PE=1 SV=3 - [ERCC5_HUMAN]	FALSE	NAPAAVDEGSISPR	[12] Phospho (S)	High	FALSE	8.48735e+06	8.30104e+06	7.64993e+06	4.52777e+06	5.9678e+06	7.62366e+06	7.29705e+06	7.52324e+06	5.91051e+06	1.0029e+07	1.25985e+07	7.50911e+06	7.64194e+06	7.38708e+06	2.99017e+06	6.84656e+06	6.3204e+06	6.5341e+06	5.41073e+06	7.67546e+06	7.685e+06	7.18669e+06	7.67374e+06	6.72803e+06	8.86008e+06	8.32683e+06	7.50911e+06	5.42857e+06	4.89238e+06	2.77914e+06	8.22062e+06	6.73405e+06	6.86952e+06	6.0079e+06
1139	714.333	60.816	1.36513	1426.65	2	63.49	0.000729163	0.511101	Q8WYP5	Protein ELYS OS=Homo sapiens GN=AHCTF1 PE=1 SV=3 - [ELYS_HUMAN]	FALSE	LISPLASPADGVK	[3] Phospho; (S)|[7] Phospho (S)	High	FALSE	7.07878e+06	7.11812e+06	7.47792e+06	4.39371e+06	5.33423e+06	6.28671e+06	6.9695e+06	3.11627e+06	3.79818e+06	4.64957e+06	8.98293e+06	5.85645e+06	3.95704e+07	4.71649e+07	4.87265e+07	5.71029e+06	5.41973e+06	6.38718e+06	5.25052e+06	6.8606e+06	6.33729e+06	6.86409e+06	3.17861e+06	4.32352e+06	4.10763e+06	5.93715e+06	5.85645e+06	2.81094e+07	3.12368e+07	4.52876e+07	6.77668e+06	5.67581e+06	6.68707e+06	5.8642e+06
1146	1043.44	51.1886	0.898233	3127.29	3	5095	0.00107474	0.343664	Q9H1E3	Nuclear ubiquitous casein and cyclin-dependent kinases substrate OS=Homo sapiens GN=NUCKS1 PE=1 SV=1 - [NUCKS_HUMAN]	FALSE	VVDYSQFQESDDADEDYGRDSGPPTKK	[10] Phospho (S)	High	FALSE	2.26648e+07	3.83858e+07	3.35147e+07	1.94659e+07	2.71904e+07	3.02135e+07	1.43489e+07	1.8372e+07	1.86338e+07	3.94797e+07	2.88294e+07	3.83058e+07	1.20151e+07	1.10702e+07	1.43357e+07	1.82832e+07	2.92269e+07	2.86262e+07	2.32619e+07	3.49708e+07	3.04566e+07	1.41319e+07	1.87396e+07	2.12112e+07	3.4878e+07	1.90544e+07	3.83058e+07	8.53509e+06	7.33171e+06	1.3324e+07	2.22422e+07	3.21238e+07	3.17152e+07	2.773e+07
1150	461.53	37.1666	1.18895	1381.57	3	27.33	-6.04386e-05	-0.0437464	Q9UQ35	Serine/arginine repetitive matrix protein 2 OS=Homo sapiens GN=SRRM2 PE=1 SV=2 - [SRRM2_HUMAN]	FALSE	SRSRSPLAIR	[1] Phospho; (S)|[3] Phospho; (S)|[5] Phospho (S)	High	FALSE	4.89226e+06	4.86738e+06	6.22809e+06	3.15449e+06	3.11591e+06	3.32146e+06	5.4499e+06	3.91682e+06	2.90064e+06	5.2251e+06	7.95068e+06	4.07584e+06	4.12911e+06	4.37934e+06	3.2078e+06	3.94647e+06	3.70601e+06	5.31965e+06	3.76964e+06	4.00752e+06	3.34819e+06	5.36748e+06	3.99518e+06	3.30184e+06	4.61608e+06	5.2549e+06	4.07584e+06	2.93318e+06	2.90039e+06	2.98141e+06	4.54549e+06	3.89212e+06	5.5857e+06	4.15625e+06
1152	441.226	37.2722	1.21935	1320.65	3	3113	-0.00037648	-0.285071	P02545	Prelamin-A/C OS=Homo sapiens GN=LMNA PE=1 SV=1 - [LMNA_HUMAN]	FALSE	LRLSPSPTSQR	[6] Phospho (S)	High	FALSE	4.45353e+06	4.61201e+06	4.95266e+06	7.0108e+06	4.32697e+06	5.25188e+06	5.3436e+06	7.1996e+06	3.76518e+06	6.81588e+06	8.00036e+06	4.08623e+06	4.96319e+06	6.51933e+06	3.28858e+06	3.59257e+06	3.51158e+06	4.23026e+06	8.37797e+06	5.56512e+06	5.29413e+06	5.26278e+06	7.34362e+06	4.28596e+06	6.02144e+06	5.28774e+06	4.08623e+06	3.52568e+06	4.31768e+06	3.05649e+06	4.11267e+06	3.72935e+06	4.44867e+06	9.48996e+06
1153	547.59	48.7685	1.3451	1639.75	3	58.24	-0.000185924	-0.113386	Q03252	Lamin-B2 OS=Homo sapiens GN=LMNB2 PE=1 SV=3 - [LMNB2_HUMAN]	FALSE	AGGPATPLSPTRLSR	[6] Phospho; (T)|[9] Phospho (S)	High	FALSE	4.89302e+06	5.1564e+06	5.68132e+06	1.5436e+06	2.78025e+06	3.53302e+06	2.21365e+06	1.38287e+06	1.27642e+06	1.72153e+06	2.5317e+06	1.47561e+06	2.61827e+07	3.25224e+07	2.90868e+07	3.94709e+06	3.92607e+06	4.85264e+06	1.84461e+06	3.57581e+06	3.56144e+06	2.18017e+06	1.41053e+06	1.45297e+06	1.52088e+06	1.67329e+06	1.47561e+06	1.85993e+07	2.15393e+07	2.7034e+07	4.55536e+06	4.09965e+06	5.10167e+06	2.03494e+06
1164	604.935	76.2311	0.946083	1811.78	3	7291	-1.66238e-05	-0.00917537	Q09666	Neuroblast differentiation-associated protein AHNAK OS=Homo sapiens GN=AHNAK PE=1 SV=2 - [AHNK_HUMAN]	FALSE	ASLGSLEGEAEAEASSPK	[5] Phospho (S)	High	FALSE	9.39437e+06	1.1785e+07	9.86889e+06	8.38548e+06	8.14687e+06	1.26928e+07	1.13982e+07	1.18355e+07	1.36527e+07	1.19551e+07	2.12984e+07	1.55455e+07	1.30383e+07	1.01961e+07	7.86671e+06	7.57823e+06	8.97309e+06	8.4294e+06	1.00207e+07	1.04781e+07	1.27949e+07	1.12258e+07	1.20723e+07	1.5541e+07	1.05617e+07	1.40769e+07	1.55455e+07	9.26199e+06	6.75278e+06	7.31152e+06	9.13545e+06	9.57351e+06	8.77652e+06	1.12467e+07
1170	619.961	53.3788	1.16717	1856.86	3	6190	0.000933718	0.502848	P49841	Glycogen synthase kinase-3 beta OS=Homo sapiens GN=GSK3B PE=1 SV=2 - [GSK3B_HUMAN]	FALSE	QLVRGEPNVSYICSR	[11] Phospho; (Y)|[13] Carbamidomethyl (C)	High	FALSE	2.23105e+07	1.89224e+07	1.4934e+07	9.80054e+06	1.27123e+07	1.37857e+07	1.29338e+07	1.37638e+07	1.17643e+07	1.42108e+07	1.85442e+07	1.50947e+07	1.29833e+07	1.11746e+07	7.38522e+06	1.79974e+07	1.44075e+07	1.27557e+07	1.17117e+07	1.63499e+07	1.38966e+07	1.27382e+07	1.40391e+07	1.33915e+07	1.25544e+07	1.22566e+07	1.50947e+07	9.22292e+06	7.40082e+06	6.86401e+06	2.17406e+07	1.51707e+07	1.27406e+07	1.32213e+07
1173	666.64	61.0846	1.23378	1996.9	3	4556	-0.000554205	-0.277533	Q09666	Neuroblast differentiation-associated protein AHNAK OS=Homo sapiens GN=AHNAK PE=1 SV=2 - [AHNK_HUMAN]	FALSE	ASLGSLEGEAEAEASSPKGK	[16] Phospho (S)	High	FALSE	1.72471e+07	2.09839e+07	1.91809e+07	1.14978e+07	1.18595e+07	1.6992e+07	1.10111e+07	7.18003e+06	1.15453e+07	1.537e+07	1.84608e+07	1.91215e+07	1.38766e+07	1.23392e+07	1.43843e+07	1.39128e+07	1.59771e+07	1.63831e+07	1.374e+07	1.5253e+07	1.71287e+07	1.08446e+07	7.32367e+06	1.31422e+07	1.35785e+07	1.22014e+07	1.91215e+07	9.85745e+06	8.17213e+06	1.33691e+07	1.64972e+07	1.68454e+07	1.65506e+07	1.53279e+07
1176	797.812	34.8558	1.37213	1593.61	2	4514	-0.00125634	-0.788361	Q04637	Eukaryotic translation initiation factor 4 gamma 1 OS=Homo sapiens GN=EIF4G1 PE=1 SV=4 - [IF4G1_HUMAN]	FALSE	WLREAEEESDHN	[9] Phospho (S)	High	FALSE	1.01363e+07	1.03712e+07	1.06132e+07	1.07452e+07	6.06989e+06	7.50092e+06	7.26491e+06	1.59873e+07	1.27898e+07	1.03788e+07	2.28563e+07	7.63925e+06	6.8412e+06	1.26324e+07	6.14218e+06	8.17672e+06	7.89659e+06	9.06517e+06	1.28406e+07	7.80677e+06	7.56127e+06	7.15504e+06	1.63071e+07	1.45588e+07	9.16904e+06	1.51066e+07	7.63925e+06	4.85975e+06	8.36629e+06	5.7087e+06	9.86913e+06	8.60227e+06	9.52377e+06	1.45236e+07
1180	845.367	61.2531	1.01117	1688.72	2	0.4657	-0.000135324	-0.080134	P05783	Keratin, type I cytoskeletal 18 OS=Homo sapiens GN=KRT18 PE=1 SV=2 - [K1C18_HUMAN]	FALSE	SFTTRSTFSTNYR	[N-term] Acetyl; (N-Term)|[1] Phospho (S)	Low	FALSE	2.14115e+07	1.39766e+07	1.20107e+07	1.19036e+07	1.24371e+07	1.41209e+07	1.46191e+07	1.67048e+07	1.61858e+07	1.39084e+07	1.26383e+07	1.0451e+07	2.71691e+07	1.76908e+07	1.54736e+07	1.72722e+07	1.06417e+07	1.02588e+07	1.42249e+07	1.59959e+07	1.42345e+07	1.4398e+07	1.70389e+07	1.84246e+07	1.22873e+07	8.35315e+06	1.0451e+07	1.93e+07	1.17164e+07	1.43816e+07	2.07878e+07	1.16105e+07	1.09959e+07	1.61518e+07
1183	1120.99	79.0652	0.881483	2239.97	2	103.77	0.000262004	0.116967	Q9UQ80	Proliferation-associated protein 2G4 OS=Homo sapiens GN=PA2G4 PE=1 SV=3 - [PA2G4_HUMAN]	FALSE	SGEDEQQEQTIAEDLVVTK	[N-term] Acetyl; (N-Term)|[1] Phospho (S)	High	FALSE	1.77267e+07	7.77206e+07	7.90105e+07	3.85363e+07	5.18748e+07	5.01265e+07	2.5432e+07	2.79846e+07	1.47544e+07	4.48359e+07	7.81626e+07	4.83081e+07	3.42837e+07	5.766e+07	4.72913e+07	1.42997e+07	5.91763e+07	6.7486e+07	4.60512e+07	6.67185e+07	5.05298e+07	2.50474e+07	2.85444e+07	1.67951e+07	3.96099e+07	5.16606e+07	4.83081e+07	2.4354e+07	3.81876e+07	4.39537e+07	1.69987e+07	6.6102e+07	6.95396e+07	5.41534e+07
1184	1067.79	81.7765	0.4605	3200.36	3	6.98	9.84663e-05	0.0307673	Q14694	Ubiquitin carboxyl-terminal hydrolase 10 OS=Homo sapiens GN=USP10 PE=1 SV=2 - [UBP10_HUMAN]	FALSE	TCNSPQNSTDSVSDIVPDSPFPGALGSDTR	[2] Carbamidomethyl; (C)|[4] Phospho (S)	High	FALSE	3.00474e+07	5.64888e+07	5.83342e+07	2.12865e+07	3.65179e+07	4.17286e+07	3.52328e+07	2.83177e+07	2.41403e+07	2.42088e+07	4.32245e+07	3.44258e+07	1.05892e+07	1.30546e+07	8.1758e+06	2.42386e+07	4.30105e+07	4.98255e+07	2.54376e+07	4.69673e+07	4.20643e+07	3.46999e+07	2.88842e+07	2.74792e+07	2.13871e+07	2.85687e+07	3.44258e+07	7.5222e+06	8.64594e+06	7.5988e+06	3.0394e+07	4.8799e+07	5.29491e+07	3.02583e+07
1186	887.723	50.7152	1.62522	2660.15	3	33.1	0.000525479	0.197537	Q96AE4	Far upstream element-binding protein 1 OS=Homo sapiens GN=FUBP1 PE=1 SV=3 - [FUBP1_HUMAN]	FALSE	QQAAYYAQTSPQGMPQHPPAPQGQ	[10] Phospho (S)	High	FALSE	2.58173e+07	2.94254e+07	2.12184e+07	1.98289e+07	1.76515e+07	2.20537e+07	1.80522e+07	1.53778e+07	1.68194e+07	2.08995e+07	2.9624e+07	1.94523e+07	2.70424e+07	4.05031e+07	3.17915e+07	2.08262e+07	2.24045e+07	1.81235e+07	2.36957e+07	2.27025e+07	2.22312e+07	1.77792e+07	1.56855e+07	1.91457e+07	1.84635e+07	1.95796e+07	1.94523e+07	1.921e+07	2.68247e+07	2.95479e+07	2.52606e+07	2.4037e+07	1.85979e+07	2.81336e+07
1194	403.879	51.151	1.31923	1208.62	3	3085	-0.000104711	-0.0866371	Q9NYF8	Bcl-2-associated transcription factor 1 OS=Homo sapiens GN=BCLAF1 PE=1 SV=2 - [BCLF1_HUMAN]	FALSE	IDISPSTLRK	[4] Phospho (S)	High	FALSE	5.13427e+06	5.44301e+06	5.32692e+06	3.87846e+06	3.64137e+06	4.28983e+06	4.8214e+06	5.46496e+06	4.0911e+06	6.34774e+06	5.41964e+06	3.86388e+06	4.50029e+06	4.18996e+06	2.86678e+06	4.1417e+06	4.1443e+06	4.54993e+06	4.63479e+06	4.68334e+06	4.32434e+06	4.74848e+06	5.57428e+06	4.65696e+06	5.60786e+06	3.58204e+06	3.86388e+06	3.19685e+06	2.77497e+06	2.66446e+06	4.81675e+06	4.33179e+06	4.80732e+06	5.09068e+06
1195	758.029	66.765	0.979183	2271.06	3	0.7914	-0.00179873	-0.792019	Q09666	Neuroblast differentiation-associated protein AHNAK OS=Homo sapiens GN=AHNAK PE=1 SV=2 - [AHNK_HUMAN]	FALSE	TVIRLPSGSGAASPTGSAVDIR	[7] Phospho; (S)|[13] Phospho (S)	Low	FALSE	4.26833e+06	3.44231e+06	1.55747e+06	3.73336e+06	2.30764e+06	2.0471e+06	4.01418e+06	2.54634e+06	2.03801e+06	3.4847e+06	6.83558e+06	2.14946e+06	5.8555e+07	1.07451e+08	1.18908e+08	3.44317e+06	2.62097e+06	1.33029e+06	4.4614e+06	2.96797e+06	2.06357e+06	3.95347e+06	2.59728e+06	2.3199e+06	3.07853e+06	4.51789e+06	2.14946e+06	4.15955e+07	7.11637e+07	1.10516e+08	3.95486e+06	2.80315e+06	1.46267e+06	4.82416e+06
1200	995.882	36.4043	1.63668	1989.75	2	132.45	-0.000557575	-0.280224	P51991	Heterogeneous nuclear ribonucleoprotein A3 OS=Homo sapiens GN=HNRNPA3 PE=1 SV=2 - [ROA3_HUMAN]	FALSE	SSGSPYGGGYGSGGGSGGYGSR	[4] Phospho (S)	High	TRUE	2.08851e+07	2.12531e+07	1.71085e+07	1.10172e+07	1.62302e+07	1.85407e+07	1.33316e+07	2.0536e+07	1.9891e+07	2.97994e+07	2.80355e+07	2.62091e+07	1.7093e+07	2.67936e+07	1.54629e+07	1.68475e+07	1.61821e+07	1.4613e+07	1.31656e+07	2.08744e+07	1.86898e+07	1.31299e+07	2.09468e+07	2.26422e+07	2.63261e+07	1.85297e+07	2.62091e+07	1.21422e+07	1.77451e+07	1.43716e+07	2.01121e+07	1.71816e+07	1.47083e+07	1.49206e+07
1202	801.379	90.1197	0.332317	2401.11	3	0.7967	-0.00216209	-0.900454	P21127	Cyclin-dependent kinase 11B OS=Homo sapiens GN=CDK11B PE=1 SV=3 - [CD11B_HUMAN]	FALSE	EYGSPLKAYTPVVVTLWYR	[4] Phospho; (S)|[10] Phospho (T)	Low	FALSE	2.33898e+06	1.01712e+07	1.8274e+07	2.39408e+07	1.24919e+07	7.4923e+06	1.13262e+07	1.32156e+07	1.10154e+07	8.48781e+06	2.16076e+07	1.12783e+07	8.9686e+06	2.24695e+07	2.23377e+07	1.88681e+06	7.74436e+06	1.56085e+07	2.86094e+07	1.60665e+07	7.55258e+06	1.11549e+07	1.348e+07	1.25389e+07	7.49849e+06	1.42813e+07	1.12783e+07	6.37098e+06	1.48813e+07	2.07612e+07	2.15977e+06	8.48722e+06	1.58077e+07	3.35055e+07
1215	648.255	27.8849	0.985017	1941.74	3	35.27	-7.40338e-08	-3.81275e-05	Q96T37	Putative RNA-binding protein 15 OS=Homo sapiens GN=RBM15 PE=1 SV=2 - [RBM15_HUMAN]	FALSE	HCAPSPDRSPELSSSR	[2] Carbamidomethyl; (C)|[5] Phospho; (S)|[9] Phospho (S)	High	FALSE	6.98411e+06	8.96838e+06	7.478e+06	6.23516e+06	5.16333e+06	5.80779e+06	7.43229e+06	6.03095e+06	4.26605e+06	8.61909e+06	1.2525e+07	7.64673e+06	9.05337e+06	7.36321e+06	5.28282e+06	5.63393e+06	6.82851e+06	6.38725e+06	7.45107e+06	6.6408e+06	5.85452e+06	7.31988e+06	6.15159e+06	4.85611e+06	7.61447e+06	8.27827e+06	7.64673e+06	6.4312e+06	4.87657e+06	4.90999e+06	6.69857e+06	7.3716e+06	6.69857e+06	8.45424e+06
1217	738.291	46.6802	1.22897	1474.57	2	4564	-0.000494442	-0.335313	Q9UQ35	Serine/arginine repetitive matrix protein 2 OS=Homo sapiens GN=SRRM2 PE=1 SV=2 - [SRRM2_HUMAN]	FALSE	SCFESSPDPELK	[2] Carbamidomethyl; (C)|[6] Phospho (S)	High	FALSE	9.92766e+06	1.2175e+07	7.36314e+06	1.30105e+07	8.48371e+06	1.04276e+07	1.03028e+07	1.08849e+07	1.38428e+07	1.0476e+07	1.22125e+07	5.30818e+06	7.34537e+06	8.26671e+06	4.05264e+06	8.00843e+06	9.27002e+06	6.28914e+06	1.55477e+07	1.09113e+07	1.05115e+07	1.0147e+07	1.11027e+07	1.57575e+07	9.25498e+06	8.07168e+06	5.30818e+06	5.21789e+06	5.47495e+06	3.76663e+06	9.57351e+06	9.91567e+06	6.51865e+06	1.77432e+07
1221	693.648	72.9105	1.21545	2077.92	3	53.73	-0.000278101	-0.133836	P11388	DNA topoisomerase 2-alpha OS=Homo sapiens GN=TOP2A PE=1 SV=3 - [TOP2A_HUMAN]	FALSE	MEVSPLQPVNENMQVNK	[N-term] Acetyl; (N-Term)|[4] Phospho (S)	High	FALSE	1.00349e+07	9.70091e+06	8.92219e+06	4.44486e+06	4.04128e+06	6.41209e+06	1.01858e+07	6.88349e+06	9.11257e+06	9.92085e+06	2.74943e+07	1.83453e+07	6.27885e+07	7.597e+07	5.23615e+07	8.0949e+06	7.38626e+06	7.62079e+06	5.31164e+06	5.19767e+06	6.46368e+06	1.00318e+07	7.02119e+06	1.0373e+07	8.7645e+06	1.8172e+07	1.83453e+07	4.46028e+07	5.03141e+07	4.86661e+07	9.77486e+06	8.07568e+06	7.95558e+06	5.93542e+06
1225	863.725	43.8457	0.9468	2588.15	3	44.13	-0.00101566	-0.392428	P63165	Small ubiquitin-related modifier 1 OS=Homo sapiens GN=SUMO1 PE=1 SV=1 - [SUMO1_HUMAN]	FALSE	SDQEAKPSTEDLGDKKEGEYIK	[N-term] Acetyl; (N-Term)|[1] Phospho (S)	High	FALSE	1.56312e+07	2.15439e+07	1.57824e+07	1.82764e+07	1.54959e+07	1.71648e+07	1.05155e+07	1.10112e+07	1.24778e+07	1.58608e+07	1.40169e+07	1.28604e+07	1.05429e+07	1.80598e+07	1.2985e+07	1.26093e+07	1.64035e+07	1.34804e+07	2.18404e+07	1.99299e+07	1.73029e+07	1.03564e+07	1.12315e+07	1.42036e+07	1.40121e+07	9.26428e+06	1.28604e+07	7.48928e+06	1.19608e+07	1.20686e+07	1.49206e+07	1.75809e+07	1.37494e+07	2.5516e+07
1226	967.084	60.6192	1.12592	2898.23	3	5995	-0.000213624	-0.0737083	O00193	Small acidic protein OS=Homo sapiens GN=SMAP PE=1 SV=1 - [SMAP_HUMAN]	FALSE	SASPDDDLGSSNWEAADLGNEERKQK	[3] Phospho (S)	High	FALSE	5.75437e+07	4.86667e+07	3.12876e+07	6.14656e+06	1.93483e+07	1.87968e+07	3.78641e+07	3.02718e+07	2.7359e+07	3.53185e+07	4.73963e+07	3.08864e+07	1.96337e+07	9.19929e+06	9.02497e+06	4.64193e+07	3.70548e+07	2.6724e+07	7.34519e+06	2.48848e+07	1.8948e+07	3.72915e+07	3.08774e+07	3.11432e+07	3.12018e+07	3.1326e+07	3.08864e+07	1.39471e+07	6.09259e+06	8.38804e+06	5.98888e+07	4.34796e+07	2.81336e+07	8.3764e+06
1238	651.281	48.3715	0.9203	1300.55	2	7706	-0.000386855	-0.297455	P47712	Cytosolic phospholipase A2 OS=Homo sapiens GN=PLA2G4A PE=1 SV=2 - [PA24A_HUMAN]	FALSE	CSVSLSNVEAR	[1] Carbamidomethyl; (C)|[4] Phospho (S)	High	FALSE	9.19349e+06	8.4913e+06	6.1612e+06	6.81295e+06	6.21817e+06	7.8366e+06	8.22347e+06	1.12422e+07	9.02389e+06	1.62334e+07	1.62155e+07	6.41499e+06	8.06617e+06	6.80775e+06	3.37772e+06	7.41619e+06	6.46527e+06	5.26252e+06	8.14153e+06	7.99747e+06	7.89965e+06	8.0991e+06	1.14671e+07	1.0272e+07	1.43412e+07	1.07174e+07	6.41499e+06	5.72993e+06	4.5087e+06	3.13934e+06	8.9983e+06	6.90542e+06	5.51237e+06	9.17974e+06
1239	744.824	81.0241	0.32945	2975.27	4	69.22	-0.00553061	-1.85886	P55081	Microfibrillar-associated protein 1 OS=Homo sapiens GN=MFAP1 PE=1 SV=2 - [MFAP1_HUMAN]	FALSE	SLAALDALNTDDENDEEEYEAWKVR	[10] Phospho (T)	High	FALSE	7.91573e+06	1.3625e+07	1.06802e+07	1.06409e+07	1.06944e+07	7.11478e+06	1.26231e+07	9.90656e+06	8.9531e+06	8.77821e+06	1.44867e+07	9.46498e+06	1.09011e+07	7.18041e+06	6.70807e+06	6.38545e+06	1.0374e+07	9.12234e+06	1.2716e+07	1.37546e+07	7.17202e+06	1.24322e+07	1.01047e+07	1.01914e+07	7.75504e+06	9.57477e+06	9.46498e+06	7.74376e+06	4.75551e+06	6.23465e+06	7.64886e+06	1.13053e+07	9.57351e+06	1.44008e+07
1251	928.65	72.0239	0.927833	3710.57	4	42.11	-0.0046514	-1.25355	Q13547	Histone deacetylase 1 OS=Homo sapiens GN=HDAC1 PE=1 SV=1 - [HDAC1_HUMAN]	FALSE	MLPHAPGVQMQAIPEDAIPEESGDEDEDDPDKR	[22] Phospho (S)	High	FALSE	3.03081e+07	3.91338e+07	2.83142e+07	2.25097e+07	1.92247e+07	3.20926e+07	2.53051e+07	1.40719e+07	2.87593e+07	1.56745e+07	4.52969e+07	3.95846e+07	3.61116e+07	3.99731e+07	3.51759e+07	2.44489e+07	2.97964e+07	2.41842e+07	2.68993e+07	2.47257e+07	3.23508e+07	2.49224e+07	1.43534e+07	3.27371e+07	1.38475e+07	2.99384e+07	3.95846e+07	2.56524e+07	2.64737e+07	3.26934e+07	3.05834e+07	3.30643e+07	2.43601e+07	3.17152e+07
1252	688.315	79.7577	0.485517	2749.23	4	30.41	-0.00148538	-0.540289	Q9NQC3	Reticulon-4 OS=Homo sapiens GN=RTN4 PE=1 SV=2 - [RTN4_HUMAN]	FALSE	MEDLDQSPLVSSSDSPPRPQPAFK	[N-term] Acetyl; (N-Term)|[15] Phospho (S)	High	FALSE	1.21808e+07	1.98054e+07	1.5125e+07	9.36811e+06	7.13759e+06	1.28384e+07	1.24211e+07	1.58638e+07	1.94086e+07	1.11005e+07	2.43842e+07	1.43541e+07	9.9686e+06	8.57707e+06	5.4151e+06	9.82602e+06	1.50798e+07	1.29189e+07	1.1195e+07	9.17998e+06	1.29417e+07	1.22332e+07	1.61811e+07	2.20931e+07	9.80665e+06	1.61164e+07	1.43541e+07	7.08135e+06	5.6805e+06	5.03293e+06	1.15528e+07	1.57562e+07	1.31312e+07	1.28779e+07
1255	580.231	18.8696	1.46827	1158.45	2	45	-0.000179937	-0.155326	Q8IYB3	Serine/arginine repetitive matrix protein 1 OS=Homo sapiens GN=SRRM1 PE=1 SV=2 - [SRRM1_HUMAN]	FALSE	AASPSPQSVR	[3] Phospho; (S)|[5] Phospho (S)	High	FALSE	6.23889e+06	1.11222e+07	1.14868e+07	6.42367e+06	3.59462e+06	4.5924e+06	9.13488e+06	5.32256e+06	5.30426e+06	5.02754e+06	9.89455e+06	5.16944e+06	5.16967e+06	6.04823e+06	4.94659e+06	5.03278e+06	8.46841e+06	9.81129e+06	7.67634e+06	4.62321e+06	4.62934e+06	8.99672e+06	5.42904e+06	6.03792e+06	4.44154e+06	6.53968e+06	5.16944e+06	3.67235e+06	4.00568e+06	4.59749e+06	5.98003e+06	9.13545e+06	1.03805e+07	8.60227e+06
1258	472.905	31.2559	1.01583	1415.69	3	5.83	0.000501562	0.354287	P29692	Elongation factor 1-delta OS=Homo sapiens GN=EEF1D PE=1 SV=5 - [EF1D_HUMAN]	FALSE	LNVLEKSSPGHR	[8] Phospho (S)	High	FALSE	3.06135e+06	3.50377e+06	3.15848e+06	2.85234e+06	2.08545e+06	3.17237e+06	2.51465e+06	3.85525e+06	1.4488e+06	2.27331e+06	3.0629e+06	2.80269e+06	4.85015e+06	9.68436e+06	6.05809e+06	2.46952e+06	2.66777e+06	2.69778e+06	3.40857e+06	2.6822e+06	3.19789e+06	2.47662e+06	3.93238e+06	1.64919e+06	2.00834e+06	2.02438e+06	2.80269e+06	3.44538e+06	6.41385e+06	5.63055e+06	2.8687e+06	2.84692e+06	2.90443e+06	3.70498e+06
1265	633.294	44.6177	1.09515	1264.57	2	5679	-0.000274529	-0.217092	P06493	Cyclin-dependent kinase 1 OS=Homo sapiens GN=CDK1 PE=1 SV=3 - [CDK1_HUMAN]	FALSE	IGEGTYGVVYK	[6] Phospho (Y)	High	FALSE	3.92382e+06	5.51696e+06	4.04914e+06	4.34307e+06	4.20838e+06	4.98644e+06	6.58205e+06	7.40551e+06	5.93862e+06	5.49885e+06	6.4681e+06	4.27288e+06	4.41147e+06	3.58852e+06	1.7119e+06	3.16526e+06	4.20061e+06	3.45853e+06	5.19e+06	5.41259e+06	5.02655e+06	6.48251e+06	7.55366e+06	6.76002e+06	4.85792e+06	4.27501e+06	4.27288e+06	3.13375e+06	2.37664e+06	1.59108e+06	3.58303e+06	4.38252e+06	3.71112e+06	5.78937e+06
1268	902.618	60.2703	0.9481	3606.44	4	0.3296	0.00214362	0.594386	Q9UKM9	RNA-binding protein Raly OS=Homo sapiens GN=RALY PE=1 SV=1 - [RALY_HUMAN]	FALSE	TRDDGDEEGLLTHSEEELEHSQDTDADDGALQ	[14] Phospho (S)	Low	FALSE	2.66096e+07	3.54307e+07	2.88709e+07	1.51942e+07	2.65653e+07	3.47188e+07	1.83522e+07	1.0012e+07	2.08318e+07	2.9821e+07	4.2619e+07	4.26045e+07	2.28637e+07	1.06485e+07	1.20333e+07	2.14654e+07	2.69768e+07	2.46598e+07	1.81573e+07	3.41668e+07	3.49982e+07	1.80747e+07	1.02123e+07	2.37131e+07	2.63452e+07	2.81685e+07	4.26045e+07	1.62415e+07	7.05239e+06	1.1184e+07	2.58622e+07	2.8001e+07	2.56092e+07	2.1594e+07
1271	636.747	21.1096	0.9142	2542.96	4	0.6762	-0.000205792	-0.0809264	O75475	PC4 and SFRS1-interacting protein OS=Homo sapiens GN=PSIP1 PE=1 SV=1 - [PSIP1_HUMAN]	FALSE	TGVTSTSDSEEEGDDQEGEKKR	[7] Phospho; (S)|[9] Phospho (S)	Low	TRUE	1.06087e+07	8.43152e+06	8.82129e+06	3.96512e+06	5.24041e+06	6.23746e+06	4.48982e+06	2.04101e+06	2.8932e+06	8.37678e+06	1.2595e+07	7.78339e+06	4.39446e+06	6.65289e+06	5.53699e+06	8.55782e+06	6.41974e+06	7.53461e+06	4.73835e+06	6.73993e+06	6.28764e+06	4.42192e+06	2.08184e+06	3.29337e+06	7.4004e+06	8.32453e+06	7.78339e+06	3.12167e+06	4.40614e+06	5.14622e+06	1.02136e+07	6.82647e+06	7.84073e+06	5.20446e+06
1272	800.844	57.1256	1.44148	1599.67	2	6771	-0.00108039	-0.675378	P15924	Desmoplakin OS=Homo sapiens GN=DSP PE=1 SV=3 - [DESP_HUMAN]	FALSE	GLPSPYNMSSAPGSR	[10] Phospho (S)	High	FALSE	2.9502e+07	2.40909e+07	1.70096e+07	1.65299e+07	1.23673e+07	1.8803e+07	1.41395e+07	2.23449e+07	1.46023e+07	3.16481e+07	3.6085e+07	1.37705e+07	1.30507e+07	1.01658e+07	5.27146e+06	2.37986e+07	1.83428e+07	1.45285e+07	1.97533e+07	1.59062e+07	1.89543e+07	1.39257e+07	2.27919e+07	1.6622e+07	2.79593e+07	2.38499e+07	1.37705e+07	9.27075e+06	6.7327e+06	4.89943e+06	2.97703e+07	1.93987e+07	1.46049e+07	2.29666e+07
1278	644.543	53.7908	1.56332	2574.14	4	33.88	-0.000496378	-0.192832	Q8NE71	ATP-binding cassette sub-family F member 1 OS=Homo sapiens GN=ABCF1 PE=1 SV=2 - [ABCF1_HUMAN]	FALSE	LKKLSVPTSDEEDEVPAPKPR	[5] Phospho; (S)|[8] Phospho; (T)|[9] Phospho (S)	High	FALSE	1.6542e+07	2.47587e+07	2.16243e+07	8.75665e+06	1.79438e+07	2.20978e+07	1.57105e+07	5.75162e+06	9.4141e+06	6.34849e+06	1.41883e+07	1.10683e+07	1.222e+07	1.39327e+07	1.47912e+07	1.33441e+07	1.88512e+07	1.84701e+07	1.04643e+07	2.30783e+07	2.22756e+07	1.54729e+07	5.86668e+06	1.07162e+07	5.60852e+06	9.37757e+06	1.10683e+07	8.68067e+06	9.22746e+06	1.37473e+07	1.57562e+07	1.96706e+07	1.89212e+07	1.18919e+07
1279	622.788	22.9895	1.71175	1243.56	2	37.74	-0.000232879	-0.187268	Q9H1E3	Nuclear ubiquitous casein and cyclin-dependent kinases substrate OS=Homo sapiens GN=NUCKS1 PE=1 SV=1 - [NUCKS_HUMAN]	FALSE	ATVTPSPVKGK	[4] Phospho; (T)|[6] Phospho (S)	High	FALSE	9.02679e+06	9.04334e+06	9.66076e+06	3.5912e+06	3.54705e+06	4.40366e+06	5.22802e+06	4.44876e+06	3.44072e+06	5.6618e+06	9.64438e+06	4.72815e+06	1.02937e+07	2.09985e+07	1.51155e+07	7.28171e+06	6.88559e+06	8.25163e+06	4.29151e+06	4.56202e+06	4.43909e+06	5.14895e+06	4.53776e+06	3.91662e+06	5.00187e+06	6.37433e+06	4.72815e+06	7.3123e+06	1.39071e+07	1.40487e+07	8.80541e+06	7.51316e+06	8.57853e+06	4.63862e+06
1285	779.134	48.3715	1.06005	3112.51	4	46.9	-0.000251067	-0.080664	P35606	Coatomer subunit beta' OS=Homo sapiens GN=COPB2 PE=1 SV=2 - [COPB2_HUMAN]	FALSE	STAQQELDGKPASPTPVIVASHTANKEEK	[13] Phospho (S)	High	FALSE	1.35167e+07	2.31106e+07	1.58122e+07	2.09468e+07	1.70059e+07	2.734e+07	1.0948e+07	1.15417e+07	1.55482e+07	1.41868e+07	1.61898e+07	1.129e+07	8.1364e+06	1.18686e+07	9.00676e+06	1.09036e+07	1.75963e+07	1.35058e+07	2.50316e+07	2.18721e+07	2.756e+07	1.07825e+07	1.17726e+07	1.76987e+07	1.25332e+07	1.07005e+07	1.129e+07	5.77981e+06	7.86048e+06	8.37111e+06	1.29653e+07	1.85979e+07	1.38683e+07	2.94521e+07
1307	661.845	50.0108	0.959683	1321.68	2	7507	-0.000450553	-0.340895	Q13428	Treacle protein OS=Homo sapiens GN=TCOF1 PE=1 SV=3 - [TCOF_HUMAN]	FALSE	TVANLLSGKSPR	[10] Phospho (S)	High	FALSE	8.86534e+06	9.03328e+06	7.80238e+06	9.11149e+06	5.83207e+06	8.78048e+06	1.1069e+07	1.44551e+07	9.23473e+06	7.25214e+06	8.51791e+06	4.8296e+06	3.48314e+06	3.51714e+06	2.12296e+06	7.15147e+06	6.87792e+06	6.66432e+06	1.08883e+07	7.50089e+06	8.85112e+06	1.09016e+07	1.47443e+07	1.0512e+07	6.40685e+06	5.6298e+06	4.8296e+06	2.4743e+06	2.32937e+06	1.97313e+06	8.66868e+06	7.47992e+06	7.01352e+06	1.24532e+07
1312	679.759	28.039	1.11553	1357.5	2	3987	-0.00105331	-0.775916	Q7Z4V5	Hepatoma-derived growth factor-related protein 2 OS=Homo sapiens GN=HDGFRP2 PE=1 SV=1 - [HDGR2_HUMAN]	FALSE	ARGDSEALDEES	[5] Phospho (S)	High	FALSE	5.9077e+06	7.76539e+06	7.43315e+06	3.22113e+06	3.29476e+06	3.8314e+06	5.98502e+06	7.24225e+06	4.41752e+06	6.57678e+06	8.87046e+06	4.86188e+06	1.51637e+07	9.11445e+06	6.41643e+06	4.76561e+06	5.91256e+06	6.34894e+06	3.84928e+06	4.23755e+06	3.86223e+06	5.89451e+06	7.38713e+06	5.02853e+06	5.81021e+06	5.86282e+06	4.86188e+06	1.07718e+07	6.0364e+06	5.9636e+06	5.55548e+06	6.28052e+06	6.60501e+06	4.20002e+06
1322	471.216	21.9224	0.971333	1410.63	3	4668	0.000298561	0.211652	Q8WWM7	Ataxin-2-like protein OS=Homo sapiens GN=ATXN2L PE=1 SV=2 - [ATX2L_HUMAN]	FALSE	QGSGRESPSLASR	[7] Phospho (S)	High	FALSE	5.99385e+06	4.66408e+06	3.94386e+06	2.28604e+06	2.21092e+06	2.87551e+06	3.60211e+06	5.71366e+06	3.42358e+06	5.11484e+06	5.26841e+06	2.69828e+06	3.80816e+06	3.25737e+06	1.92265e+06	4.83511e+06	3.55122e+06	3.36861e+06	2.73184e+06	2.84357e+06	2.89864e+06	3.54763e+06	5.82796e+06	3.89711e+06	4.51867e+06	3.48209e+06	2.69828e+06	2.70518e+06	2.15732e+06	1.78696e+06	5.68369e+06	3.76608e+06	3.58303e+06	2.98661e+06
1324	737.862	36.7259	1.02135	1473.71	2	26.34	-0.000168477	-0.114322	P19338	Nucleolin OS=Homo sapiens GN=NCL PE=1 SV=3 - [NUCL_HUMAN]	FALSE	LELQGPRGSPNAR	[9] Phospho (S)	High	FALSE	5.81501e+06	7.09766e+06	6.97369e+06	8.03888e+06	5.16162e+06	7.61587e+06	5.97758e+06	7.81975e+06	7.25155e+06	8.32462e+06	7.43334e+06	6.22432e+06	5.98901e+06	1.11115e+07	7.32942e+06	4.69084e+06	5.40415e+06	5.9565e+06	9.60653e+06	6.6386e+06	7.67715e+06	5.88718e+06	7.97618e+06	8.25455e+06	7.35433e+06	4.91297e+06	6.22432e+06	4.25438e+06	7.35904e+06	6.81215e+06	5.41897e+06	5.6546e+06	6.28052e+06	1.08702e+07
1331	608.307	45.0688	1.29117	1821.9	3	4268	-0.000528401	-0.290028	Q8WYP5	Protein ELYS OS=Homo sapiens GN=AHCTF1 PE=1 SV=3 - [ELYS_HUMAN]	FALSE	SLPSSSQLKGSPQAISR	[11] Phospho (S)	High	FALSE	7.87673e+06	1.25437e+07	9.64852e+06	3.82313e+06	5.81006e+06	8.47249e+06	6.54217e+06	6.26483e+06	6.23741e+06	4.76886e+06	4.83552e+06	3.19015e+06	6.67154e+06	4.27633e+06	4.66286e+06	6.35398e+06	9.55076e+06	8.24118e+06	4.56868e+06	7.47259e+06	8.54066e+06	6.44323e+06	6.39015e+06	7.10014e+06	4.21301e+06	3.19597e+06	3.19015e+06	4.73923e+06	2.83217e+06	4.33378e+06	7.53359e+06	1.03154e+07	8.54035e+06	4.95329e+06
1332	427.218	36.6514	1.27272	1278.63	3	5.74	-0.000679243	-0.531226	Q53EL6	Programmed cell death protein 4 OS=Homo sapiens GN=PDCD4 PE=1 SV=2 - [PDCD4_HUMAN]	FALSE	SGLTVPTSPKGR	[8] Phospho (S)	High	FALSE	2.76036e+06	3.0187e+06	3.0087e+06	3.85796e+06	2.30018e+06	3.04805e+06	3.85329e+06	4.55038e+06	3.65158e+06	5.38806e+06	5.05506e+06	3.96509e+06	1.30851e+06	1.57592e+06	536221	2.22672e+06	2.29843e+06	2.56985e+06	4.6103e+06	2.95837e+06	3.07258e+06	3.79501e+06	4.64141e+06	4.15665e+06	4.76004e+06	3.34108e+06	3.96509e+06	929520	1.04371e+06	498378	2.61381e+06	2.47258e+06	2.75987e+06	5.02981e+06
1333	725.564	60.7646	1.09953	2898.23	4	42.57	-0.00288058	-0.993911	O00193	Small acidic protein OS=Homo sapiens GN=SMAP PE=1 SV=1 - [SMAP_HUMAN]	FALSE	SASPDDDLGSSNWEAADLGNEERKQK	[3] Phospho (S)	High	FALSE	3.25492e+07	2.69978e+07	1.99645e+07	3.58335e+06	1.17902e+07	1.27685e+07	2.06601e+07	1.47743e+07	1.65011e+07	2.23661e+07	2.95375e+07	1.86759e+07	1.41058e+07	5.81529e+06	6.79261e+06	2.62567e+07	2.05561e+07	1.70524e+07	4.28214e+06	1.51639e+07	1.28712e+07	2.03477e+07	1.50699e+07	1.87835e+07	1.97592e+07	1.95224e+07	1.86759e+07	1.00203e+07	3.85141e+06	6.31323e+06	3.26439e+07	2.18129e+07	1.7105e+07	4.61993e+06
1339	875.367	71.9189	1.11595	2623.08	3	9812	-0.000700344	-0.266993	Q13895	Bystin OS=Homo sapiens GN=BYSL PE=1 SV=3 - [BYST_HUMAN]	FALSE	LGPRMPQDGSDDEDEEWPTLEK	[10] Phospho (S)	High	FALSE	5.58237e+07	4.74618e+07	3.19903e+07	9.68783e+06	1.61783e+07	1.93065e+07	3.41185e+07	2.22402e+07	2.531e+07	2.48592e+07	5.83819e+07	2.92642e+07	3.59097e+07	1.84599e+07	1.36771e+07	4.50318e+07	3.61373e+07	2.73242e+07	1.1577e+07	2.08077e+07	1.94618e+07	3.36025e+07	2.26852e+07	2.88108e+07	2.19617e+07	3.85868e+07	2.92642e+07	2.5509e+07	1.22258e+07	1.27118e+07	5.75603e+07	4.08084e+07	2.95833e+07	1.30512e+07
1350	550.543	52.4532	1.6758	2198.14	4	0.3475	-0.00190226	-0.865392	Q13428	Treacle protein OS=Homo sapiens GN=TCOF1 PE=1 SV=3 - [TCOF_HUMAN]	FALSE	SLGNILQAKPTSSPAKGPPQK	[13] Phospho (S)	Low	FALSE	9.37901e+06	1.35481e+07	1.11009e+07	7.80316e+06	7.40571e+06	1.25486e+07	8.47851e+06	6.73056e+06	8.18581e+06	8.9747e+06	6.5017e+06	8.3143e+06	6.2049e+06	5.83396e+06	7.53786e+06	7.56584e+06	1.03155e+07	9.48172e+06	9.32484e+06	9.52482e+06	1.26495e+07	8.35028e+06	6.8652e+06	9.31803e+06	7.92863e+06	4.29721e+06	8.3143e+06	4.40775e+06	3.86377e+06	7.00588e+06	9.10208e+06	1.11385e+07	9.91567e+06	1.03525e+07
1352	1204.22	83.2715	0.412983	3609.63	3	91.15	0.00116147	0.321769	O43399	Tumor protein D54 OS=Homo sapiens GN=TPD52L2 PE=1 SV=2 - [TPD54_HUMAN]	FALSE	MDSAGQDINLNSPNKGLLSDSMTDVPVDTGVAAR	[N-term] Acetyl; (N-Term)|[12] Phospho (S)	High	FALSE	1.99682e+07	3.28615e+07	2.97395e+07	6.8746e+06	1.02245e+07	1.89172e+07	1.63621e+07	2.10984e+07	1.24999e+07	6.83693e+06	2.75961e+07	1.36101e+07	2.0189e+07	3.69609e+07	1.96748e+07	1.61079e+07	2.50207e+07	2.54016e+07	8.2152e+06	1.31502e+07	1.90694e+07	1.61147e+07	2.15204e+07	1.42288e+07	6.04003e+06	1.82393e+07	1.36101e+07	1.43415e+07	2.44788e+07	1.82863e+07	1.92916e+07	2.69885e+07	2.659e+07	9.27772e+06
1355	718.344	43.8347	1.20995	1434.67	2	3987	-0.00175367	-1.22234	Q92466	DNA damage-binding protein 2 OS=Homo sapiens GN=DDB2 PE=1 SV=1 - [DDB2_HUMAN]	FALSE	SRSPLELEPEAK	[3] Phospho (S)	High	FALSE	1.08902e+07	9.92637e+06	7.51641e+06	8.6077e+06	6.70082e+06	8.10717e+06	5.83874e+06	1.01776e+07	8.30634e+06	1.3794e+07	1.03032e+07	1.05358e+07	7.41788e+06	7.06243e+06	4.47722e+06	8.78492e+06	7.55793e+06	6.42006e+06	1.02863e+07	8.61824e+06	8.1724e+06	5.75043e+06	1.03812e+07	9.45523e+06	1.21862e+07	6.80974e+06	1.05358e+07	5.26941e+06	4.67737e+06	4.16125e+06	1.05788e+07	8.27726e+06	6.71717e+06	1.16942e+07
1361	789.328	77.2068	0.54205	3153.28	4	88.94	-0.00196104	-0.621902	Q9HCK8	Chromodomain-helicase-DNA-binding protein 8 OS=Homo sapiens GN=CHD8 PE=1 SV=5 - [CHD8_HUMAN]	FALSE	HFSTLKDDDLVEFSDLESEDDERPR	[14] Phospho; (S)|[18] Phospho (S)	High	FALSE	1.00914e+07	1.66053e+07	1.64376e+07	8.8084e+06	9.68296e+06	1.67078e+07	7.99436e+06	6.85159e+06	7.19339e+06	1.11123e+07	2.30315e+07	1.36879e+07	1.0221e+07	1.09597e+07	1.5379e+07	8.14049e+06	1.26433e+07	1.404e+07	1.05261e+07	1.24537e+07	1.68422e+07	7.87345e+06	6.98866e+06	8.18834e+06	9.81708e+06	1.52223e+07	1.36879e+07	7.26064e+06	7.25846e+06	1.42936e+07	9.83728e+06	1.33034e+07	1.42742e+07	1.20294e+07
1368	675.236	23.5646	1.13053	1348.46	2	26.76	-0.000215476	-0.159795	Q9BXP5	Serrate RNA effector molecule homolog OS=Homo sapiens GN=SRRT PE=1 SV=1 - [SRRT_HUMAN]	FALSE	GDSDDEYDRR	[N-term] Acetyl; (N-Term)|[3] Phospho (S)	High	FALSE	9.28027e+06	5.82815e+06	8.48748e+06	3.7208e+06	2.76849e+06	2.57431e+06	3.74837e+06	6.85197e+06	5.13548e+06	5.49567e+06	5.79148e+06	2.96793e+06	4.82443e+06	5.13665e+06	5.34899e+06	7.48619e+06	4.43754e+06	7.24949e+06	4.44638e+06	3.56068e+06	2.59502e+06	3.69168e+06	6.98904e+06	5.84579e+06	4.85511e+06	3.82781e+06	2.96793e+06	3.42711e+06	3.40195e+06	4.97148e+06	9.02834e+06	4.77297e+06	7.59677e+06	4.79474e+06
1373	616.327	80.7128	0.525833	1845.96	3	6620	-0.000106248	-0.057557	Q01433	AMP deaminase 2 OS=Homo sapiens GN=AMPD2 PE=1 SV=2 - [AMPD2_HUMAN]	FALSE	QISQDVKLEPDILLR	[3] Phospho (S)	High	FALSE	5.35305e+06	5.75792e+06	4.75929e+06	4.73335e+06	3.36573e+06	2.66706e+06	9.92902e+06	1.55388e+07	5.24477e+06	7.91659e+06	1.58199e+07	5.05461e+06	9.1693e+06	1.05456e+07	6.44205e+06	4.31819e+06	4.38407e+06	4.06509e+06	5.65639e+06	4.32882e+06	2.68851e+06	9.77886e+06	1.58497e+07	5.9702e+06	6.99385e+06	1.0456e+07	5.05461e+06	6.51356e+06	6.98425e+06	5.98741e+06	4.97172e+06	4.6686e+06	4.3021e+06	6.32614e+06
1377	779.838	43.268	0.912083	1557.66	2	85.07	-0.00104353	-0.669935	P06493	Cyclin-dependent kinase 1 OS=Homo sapiens GN=CDK1 PE=1 SV=3 - [CDK1_HUMAN]	FALSE	IGEGTYGVVYKGR	[5] Phospho; (T)|[6] Phospho (Y)	High	FALSE	8.45577e+06	9.34173e+06	8.35387e+06	5.04704e+06	5.55232e+06	6.38893e+06	1.1649e+07	7.01192e+06	6.08835e+06	6.00584e+06	1.26641e+07	7.40208e+06	4.27398e+06	8.37415e+06	3.99345e+06	6.82109e+06	7.11278e+06	7.13537e+06	6.03126e+06	7.14109e+06	6.44033e+06	1.14729e+07	7.15219e+06	6.93045e+06	5.30581e+06	8.37018e+06	7.40208e+06	3.03609e+06	5.54611e+06	3.71161e+06	8.1609e+06	7.69867e+06	7.51316e+06	6.79148e+06
1382	1087.18	68.0735	0.872583	3258.51	3	5.4	0.000630534	0.193503	Q9UQ35	Serine/arginine repetitive matrix protein 2 OS=Homo sapiens GN=SRRM2 PE=1 SV=2 - [SRRM2_HUMAN]	FALSE	MGQAPSQSLLPPAQDQPRSPVPSAFSDQSR	[19] Phospho (S)	High	FALSE	7.47419e+07	5.29962e+07	4.04129e+07	2.20267e+07	2.53071e+07	3.77386e+07	4.66989e+07	4.22927e+07	3.82063e+07	3.11176e+07	4.97502e+07	3.57589e+07	5.98183e+07	5.14782e+07	3.02591e+07	6.02927e+07	4.03512e+07	3.45183e+07	2.63221e+07	3.25487e+07	3.80422e+07	4.59926e+07	4.31387e+07	4.34908e+07	2.74906e+07	3.28818e+07	3.57589e+07	4.24929e+07	3.40934e+07	2.81236e+07	8.29977e+07	4.5363e+07	3.85092e+07	3.05834e+07
1392	692.344	72.0524	1.08045	2074.01	3	5623	-0.000176983	-0.0853338	P58107	Epiplakin OS=Homo sapiens GN=EPPK1 PE=1 SV=2 - [EPIPL_HUMAN]	FALSE	QVSASELHTSGILGPETLR	[3] Phospho (S)	High	FALSE	1.89299e+07	1.50149e+07	1.12677e+07	1.86004e+07	1.08087e+07	1.5475e+07	5.89983e+06	5.26783e+06	7.66171e+06	1.17324e+07	2.07443e+07	2.17111e+07	1.72838e+07	2.70802e+07	2.88693e+07	1.52704e+07	1.14323e+07	9.62416e+06	2.22277e+07	1.39016e+07	1.55995e+07	5.8106e+06	5.37321e+06	8.72144e+06	1.03649e+07	1.37107e+07	2.17111e+07	1.22778e+07	1.79349e+07	2.68318e+07	1.83991e+07	1.24532e+07	1.01583e+07	2.64206e+07
1394	997.433	79.175	0.438183	2989.28	3	7129	0.000184382	0.0616811	Q86X95	Corepressor interacting with RBPJ 1 OS=Homo sapiens GN=CIR1 PE=1 SV=1 - [CIR1_HUMAN]	FALSE	NLTANDPSQEYVASEGEEDPEVEFLK	[14] Phospho (S)	High	FALSE	2.3446e+07	2.21568e+07	1.79629e+07	1.51459e+07	1.39087e+07	1.51331e+07	1.41666e+07	2.16599e+07	1.74419e+07	1.19074e+07	2.27537e+07	1.35106e+07	2.6572e+07	1.60302e+07	6.85132e+06	1.89133e+07	1.68701e+07	1.53428e+07	1.80995e+07	1.78886e+07	1.52548e+07	1.39523e+07	2.20932e+07	1.98544e+07	1.05195e+07	1.50388e+07	1.35106e+07	1.88758e+07	1.06166e+07	6.36779e+06	2.29666e+07	1.7917e+07	1.54571e+07	2.14611e+07
1396	1192	26.7099	0.794067	2381.99	2	9442	0.000507945	0.213244	P35579	Myosin-9 OS=Homo sapiens GN=MYH9 PE=1 SV=4 - [MYH9_HUMAN]	FALSE	KGAGDGSDEEVDGKADGAEAKPAE	[7] Phospho (S)	High	TRUE	3.71184e+07	1.89663e+07	2.25628e+07	1.15818e+07	1.54699e+07	2.41073e+07	8.67797e+06	1.49618e+07	1.33948e+07	2.45733e+07	3.46446e+07	2.33834e+07	1.57204e+07	1.1412e+07	8.96874e+06	2.99426e+07	1.44409e+07	1.92718e+07	1.38404e+07	1.98965e+07	2.43012e+07	8.54673e+06	1.52611e+07	1.52475e+07	2.17091e+07	2.28979e+07	2.33834e+07	1.11672e+07	7.55804e+06	8.33577e+06	3.78585e+07	1.52899e+07	1.95021e+07	1.55147e+07
1399	1039.97	72.8961	1.12215	2077.92	2	46.38	0.000644239	0.31004	P11388	DNA topoisomerase 2-alpha OS=Homo sapiens GN=TOP2A PE=1 SV=3 - [TOP2A_HUMAN]	FALSE	MEVSPLQPVNENMQVNK	[N-term] Acetyl; (N-Term)|[4] Phospho (S)	High	FALSE	1.95854e+07	1.87575e+07	1.51106e+07	7.31872e+06	5.71566e+06	9.08661e+06	1.98025e+07	1.3092e+07	1.21142e+07	1.4887e+07	4.0003e+07	1.92911e+07	8.77418e+07	1.23928e+08	7.61282e+07	1.57991e+07	1.42819e+07	1.29065e+07	8.74593e+06	7.35118e+06	9.15971e+06	1.9503e+07	1.33539e+07	1.37897e+07	1.31518e+07	2.64395e+07	1.92911e+07	6.23288e+07	8.20763e+07	7.07555e+07	1.89212e+07	1.49772e+07	1.30512e+07	9.91567e+06
1403	640.59	33.8503	1.84015	1918.75	3	43.07	-0.000345972	-0.180311	Q9UQ35	Serine/arginine repetitive matrix protein 2 OS=Homo sapiens GN=SRRM2 PE=1 SV=2 - [SRRM2_HUMAN]	FALSE	NHSGSRTPPVALNSSR	[3] Phospho; (S)|[5] Phospho; (S)|[7] Phospho (T)	High	FALSE	5.77866e+06	7.74717e+06	9.2782e+06	8.80975e+06	6.63972e+06	7.32388e+06	7.69352e+06	6.24303e+06	5.60209e+06	7.13759e+06	1.12618e+07	5.70891e+06	6.77337e+06	1.27883e+07	6.534e+06	4.66152e+06	5.89868e+06	7.92487e+06	1.05277e+07	8.53965e+06	7.3828e+06	7.57716e+06	6.36792e+06	6.37694e+06	6.30565e+06	7.44337e+06	5.70891e+06	4.81157e+06	8.46956e+06	6.07287e+06	5.37225e+06	6.26406e+06	8.29641e+06	1.20647e+07
1409	1063.35	81.096	0.893667	2124.68	2	63.31	-0.000723418	-0.340483	P05386;P05387	60S acidic ribosomal protein P1 OS=Homo sapiens GN=RPLP1 PE=1 SV=1 - [RLA1_HUMAN];60S acidic ribosomal protein P2 OS=Homo sapiens GN=RPLP2 PE=1 SV=1 - [RLA2_HUMAN]	TRUE	KEESEESDDDMGFGLFD	[4] Phospho; (S)|[7] Phospho; (S)|[11] Oxidation (M)	High	FALSE	1.60026e+06	1.55818e+08	2.00321e+08	1.10854e+06	9.11751e+07	9.65079e+07	1.92867e+06	1.5715e+06	2.49428e+06	1.36273e+06	2.75894e+06	4.23923e+06	1.37992e+06	6.29511e+07	1.11244e+08	1.2909e+06	1.18639e+08	1.71102e+08	1.32472e+06	1.17264e+08	9.72844e+07	1.89951e+06	1.60293e+06	2.83928e+06	1.20389e+06	1.82349e+06	4.23923e+06	980246	4.16919e+07	1.03393e+08	1.49122e+06	1.55287e+08	1.87567e+08	1.46267e+06
1410	1211.17	78.8144	0.3269	3630.49	3	0.4147	0.000195485	0.0538453	Q99733	Nucleosome assembly protein 1-like 4 OS=Homo sapiens GN=NAP1L4 PE=1 SV=1 - [NP1L4_HUMAN]	FALSE	EFITGDVEPTDAESEWHSENEEEEKLAGDMK	[4] Phospho (T)	Low	FALSE	2.77516e+07	1.76008e+07	1.40783e+07	2.09123e+07	1.24294e+07	1.67148e+07	9.77755e+06	2.33316e+07	9.17417e+06	1.88967e+07	4.59419e+07	2.22871e+07	1.36196e+07	2.31588e+07	1.04699e+07	2.23866e+07	1.34012e+07	1.20249e+07	2.49904e+07	1.5986e+07	1.68492e+07	9.62968e+06	2.37983e+07	1.04431e+07	1.66942e+07	3.03647e+07	2.22871e+07	9.67491e+06	1.53378e+07	9.73097e+06	2.81336e+07	1.39438e+07	1.23953e+07	2.90796e+07
1415	646.609	29.8322	0.733967	1936.81	3	83.43	-0.000359113	-0.185415	Q96ST2	Protein IWS1 homolog OS=Homo sapiens GN=IWS1 PE=1 SV=2 - [IWS1_HUMAN]	FALSE	KAAVLSDSEDEEKASAK	[6] Phospho; (S)|[8] Phospho (S)	High	FALSE	5.38037e+06	6.79913e+06	7.27033e+06	3.7804e+06	4.42941e+06	5.22291e+06	4.17743e+06	2.75876e+06	2.74718e+06	4.29971e+06	1.00671e+07	3.95319e+06	6.03371e+06	4.83007e+06	4.86394e+06	4.34023e+06	5.17684e+06	6.20987e+06	4.51762e+06	5.69687e+06	5.26493e+06	4.11425e+06	2.81395e+06	3.12715e+06	3.79855e+06	6.65375e+06	3.95319e+06	4.28614e+06	3.19891e+06	4.52067e+06	5.02981e+06	5.40734e+06	6.47115e+06	4.91475e+06
1417	799.793	28.0913	1.08055	1597.57	2	23.45	-0.00192982	-1.20797	Q9H2J4	Phosducin-like protein 3 OS=Homo sapiens GN=PDCL3 PE=1 SV=1 - [PDCL3_HUMAN]	FALSE	SVLMKRDSDSEGD	[8] Phospho; (S)|[10] Phospho (S)	High	FALSE	1.00045e+07	1.17116e+07	1.16494e+07	5.99094e+06	3.53321e+06	5.36894e+06	8.56861e+06	1.0221e+07	5.94896e+06	1.30236e+07	1.80255e+07	1.16196e+07	1.0697e+07	1.04723e+07	6.38549e+06	8.07037e+06	8.9172e+06	9.95019e+06	7.15923e+06	4.54422e+06	5.41214e+06	8.43902e+06	1.04255e+07	6.77179e+06	1.15056e+07	1.19137e+07	1.16196e+07	7.59877e+06	6.93569e+06	5.93484e+06	9.70671e+06	9.48996e+06	1.07331e+07	7.99055e+06
1422	789.309	54.2729	1.26182	1576.6	2	10502	-0.000144872	-0.0918889	Q7Z6Z7	E3 ubiquitin-protein ligase HUWE1 OS=Homo sapiens GN=HUWE1 PE=1 SV=3 - [HUWE1_HUMAN]	FALSE	GSGTASDDEFENLR	[6] Phospho (S)	High	FALSE	1.38535e+07	1.72646e+07	1.25668e+07	1.29542e+07	1.27572e+07	1.33158e+07	1.30707e+07	1.08463e+07	1.3727e+07	1.48866e+07	1.91676e+07	1.50063e+07	1.36929e+07	1.35501e+07	1.04595e+07	1.11753e+07	1.31452e+07	1.07338e+07	1.54804e+07	1.64076e+07	1.34229e+07	1.2873e+07	1.10632e+07	1.56257e+07	1.31515e+07	1.26686e+07	1.50063e+07	9.72699e+06	8.97408e+06	9.72133e+06	1.33034e+07	1.37494e+07	1.12467e+07	1.74968e+07
1425	945.429	46.2409	1.62705	1888.84	2	0.4731	-0.000393223	-0.208182	P02545	Prelamin-A/C OS=Homo sapiens GN=LMNA PE=1 SV=1 - [LMNA_HUMAN]	FALSE	SGAQASSTPLSPTRITR	[6] Phospho; (S)|[7] Phospho (S)	Low	FALSE	8.68188e+06	1.00754e+07	9.13967e+06	1.65479e+06	4.72356e+06	6.15817e+06	4.08715e+06	3.36392e+06	2.09882e+06	1.00136e+07	1.05242e+07	4.51175e+06	9.98411e+07	8.68455e+07	7.49518e+07	7.00348e+06	7.67143e+06	7.80655e+06	1.97749e+06	6.07519e+06	6.20772e+06	4.02533e+06	3.43122e+06	2.38912e+06	8.84643e+06	6.95585e+06	4.51175e+06	7.09236e+07	5.75169e+07	6.96621e+07	8.42207e+06	8.42207e+06	8.17807e+06	2.18006e+06
1429	938.728	87.274	0.6711	3750.88	4	0.3332	0.00212744	0.567185	P06748	Nucleophosmin OS=Homo sapiens GN=NPM1 PE=1 SV=2 - [NPM_HUMAN]	FALSE	TVSLGAGAKDELHIVEAEAMNYEGSPIKVTLATLK	[20] Oxidation; (M)|[25] Phospho (S)	Low	FALSE	1.00301e+07	7.72952e+06	5.06606e+06	3.18287e+07	5.22541e+06	3.30571e+06	4.30651e+07	1.40061e+08	1.54848e+08	1.43371e+07	9.29226e+06	1.12134e+07	8.29393e+07	2.19812e+07	3.27661e+06	8.09105e+06	5.88524e+06	4.32712e+06	3.80356e+07	6.72064e+06	3.33231e+06	4.24138e+07	1.42863e+08	1.76266e+08	1.2666e+07	6.1416e+06	1.12134e+07	5.89172e+07	1.45579e+07	3.04537e+06	9.73086e+06	6.22375e+06	4.55536e+06	4.24725e+07
1430	609.622	43.84	0.972967	1825.84	3	5842	-0.00116722	-0.639276	Q09666	Neuroblast differentiation-associated protein AHNAK OS=Homo sapiens GN=AHNAK PE=1 SV=2 - [AHNK_HUMAN]	FALSE	GGVTGSPEASISGSKGDLK	[6] Phospho (S)	High	FALSE	5.94475e+06	7.87692e+06	5.90477e+06	6.12315e+06	5.14621e+06	6.81589e+06	4.57787e+06	4.73092e+06	6.40436e+06	9.9926e+06	7.50125e+06	7.5075e+06	6.16174e+06	9.01477e+06	5.88366e+06	4.7955e+06	5.99748e+06	5.04349e+06	7.31721e+06	6.61877e+06	6.87072e+06	4.50864e+06	4.82556e+06	7.29018e+06	8.82789e+06	4.95786e+06	7.5075e+06	4.37709e+06	5.97039e+06	5.46843e+06	5.59935e+06	6.39261e+06	5.27605e+06	8.29641e+06
1436	643.062	62.7744	1.33828	2568.22	4	0.4847	-0.000228956	-0.0891497	Q96JM3	Chromosome alignment-maintaining phosphoprotein 1 OS=Homo sapiens GN=CHAMP1 PE=1 SV=2 - [CHAP1_HUMAN]	FALSE	RPAPAVSPGSWKPGPPGSPRPWK	[7] Phospho; (S)|[18] Phospho (S)	Low	FALSE	2.04679e+07	2.0254e+07	2.14196e+07	1.37943e+07	1.4214e+07	1.69879e+07	1.59519e+07	6.68911e+06	1.13594e+07	1.24804e+07	2.03375e+07	1.4287e+07	1.33985e+07	8.81201e+06	1.58601e+07	1.6511e+07	1.54213e+07	1.82953e+07	1.64843e+07	1.82813e+07	1.71246e+07	1.57107e+07	6.82293e+06	1.29305e+07	1.10257e+07	1.34418e+07	1.4287e+07	9.5178e+06	5.8361e+06	1.47407e+07	1.99436e+07	1.60455e+07	1.88264e+07	1.95021e+07
1438	503.554	19.5879	1.17175	1507.64	3	5452	-0.000756469	-0.501756	Q8WWI1	LIM domain only protein 7 OS=Homo sapiens GN=LMO7 PE=1 SV=3 - [LMO7_HUMAN]	FALSE	SHSPSASQSGSQLR	[3] Phospho (S)	High	TRUE	5.21403e+06	4.91484e+06	5.45914e+06	1.87798e+06	2.20774e+06	3.63156e+06	2.76734e+06	3.47176e+06	1.98561e+06	3.36204e+06	2.56117e+06	2.38386e+06	3.52312e+06	3.1746e+06	2.92455e+06	4.20604e+06	3.74215e+06	4.66286e+06	2.2442e+06	2.83948e+06	3.66078e+06	2.72548e+06	3.54121e+06	2.26025e+06	2.97017e+06	1.69277e+06	2.38386e+06	2.5027e+06	2.10251e+06	2.71815e+06	4.85154e+06	3.93959e+06	4.95329e+06	2.4312e+06
1444	490.917	49.6877	0.7636	1469.73	3	4185	0.000437424	0.297622	Q15424	Scaffold attachment factor B1 OS=Homo sapiens GN=SAFB PE=1 SV=4 - [SAFB1_HUMAN]	FALSE	SVVSFDKVKEPR	[4] Phospho (S)	High	FALSE	6.36357e+06	4.45945e+06	3.84152e+06	4.16686e+06	2.90774e+06	3.49578e+06	4.00614e+06	5.3374e+06	3.58433e+06	3.5952e+06	3.38992e+06	2.37973e+06	2.45559e+06	2.90928e+06	3.39492e+06	5.13335e+06	3.39542e+06	3.28119e+06	4.97944e+06	3.73977e+06	3.5239e+06	3.94556e+06	5.44417e+06	4.08009e+06	3.17615e+06	2.24052e+06	2.37973e+06	1.74437e+06	1.92679e+06	3.15533e+06	6.18756e+06	3.58303e+06	3.47949e+06	5.50167e+06
1445	982.457	81.2273	0.364717	1962.9	2	5.57	0.000798251	0.40667	Q9UQ35	Serine/arginine repetitive matrix protein 2 OS=Homo sapiens GN=SRRM2 PE=1 SV=2 - [SRRM2_HUMAN]	FALSE	SSTPPGESYFGVSSLQLK	[3] Phospho (T)	High	FALSE	1.60165e+07	1.57837e+07	1.11007e+07	3.29544e+07	1.31634e+07	1.36962e+07	2.45887e+07	2.96009e+07	1.74433e+07	5.85671e+06	6.54152e+06	6.04961e+06	1.26033e+07	1.62271e+07	6.14276e+06	1.29202e+07	1.20177e+07	9.4815e+06	3.93808e+07	1.693e+07	1.38064e+07	2.42169e+07	3.01931e+07	1.9856e+07	5.17407e+06	4.32353e+06	6.04961e+06	8.95297e+06	1.0747e+07	5.70924e+06	1.52192e+07	1.27406e+07	9.89394e+06	4.4525e+07
1449	844.92	76.8195	0.6467	3375.65	4	0.465	-0.00232816	-0.689692	O75531	Barrier-to-autointegration factor OS=Homo sapiens GN=BANF1 PE=1 SV=1 - [BAF_HUMAN]	FALSE	TTSQKHRDFVAEPMGEKPVGSLAGIGEVLGK	[N-term] Acetyl; (N-Term)|[3] Phospho; (S)|[14] Oxidation (M)	Low	FALSE	1.79378e+07	2.17722e+07	2.07169e+07	1.5484e+07	1.31562e+07	2.16509e+07	1.93622e+07	2.03917e+07	1.91607e+07	1.65923e+07	1.93377e+07	1.29381e+07	1.24126e+07	6.18987e+06	1.26422e+07	1.447e+07	1.65773e+07	1.76951e+07	1.85035e+07	1.69208e+07	2.18251e+07	1.90693e+07	2.07996e+07	2.18109e+07	1.46583e+07	1.2781e+07	1.29381e+07	8.81747e+06	4.09949e+06	1.175e+07	1.73534e+07	1.77432e+07	1.7917e+07	2.18129e+07
1456	538.915	34.3265	2.17518	1613.72	3	0.363	0.000271655	0.16834	Q2M2I8	AP2-associated protein kinase 1 OS=Homo sapiens GN=AAK1 PE=1 SV=3 - [AAK1_HUMAN]	FALSE	VGSLTPPSSPKTQR	[5] Phospho; (T)|[9] Phospho (S)	Low	FALSE	5.63237e+06	7.25569e+06	6.54753e+06	3.58342e+06	4.62824e+06	5.21429e+06	4.36954e+06	3.75529e+06	2.90517e+06	6.67547e+06	1.15761e+07	4.73791e+06	3.47239e+06	7.41246e+06	3.74973e+06	4.54351e+06	5.52447e+06	5.5925e+06	4.28222e+06	5.95259e+06	5.25624e+06	4.30346e+06	3.83042e+06	3.307e+06	5.8974e+06	7.65108e+06	4.73791e+06	2.46667e+06	4.90919e+06	3.48509e+06	5.26248e+06	5.75927e+06	5.83342e+06	4.62976e+06
1460	663.314	51.2797	0.951083	2649.23	4	81.64	-0.000668835	-0.252464	P11388	DNA topoisomerase 2-alpha OS=Homo sapiens GN=TOP2A PE=1 SV=3 - [TOP2A_HUMAN]	FALSE	IKNENTEGSPQEDGVELEGLKQR	[9] Phospho (S)	High	FALSE	7.92619e+06	1.2031e+07	1.1491e+07	6.77218e+06	8.65396e+06	1.15769e+07	5.85158e+06	4.47801e+06	6.46095e+06	1.06404e+07	8.81842e+06	8.81757e+06	1.22611e+07	1.31597e+07	1.30854e+07	6.39388e+06	9.1604e+06	9.81494e+06	8.09282e+06	1.11303e+07	1.167e+07	5.76308e+06	4.56759e+06	7.35459e+06	9.40019e+06	5.82842e+06	8.81757e+06	8.70988e+06	8.71551e+06	1.21619e+07	7.68091e+06	9.80304e+06	1.04189e+07	9.13545e+06
1461	752.304	29.4784	0.928033	2253.89	3	6683	-0.000927972	-0.41172	P35579	Myosin-9 OS=Homo sapiens GN=MYH9 PE=1 SV=4 - [MYH9_HUMAN]	FALSE	GAGDGSDEEVDGKADGAEAKPAE	[6] Phospho (S)	High	FALSE	6.33247e+06	9.35889e+06	7.61182e+06	4.55057e+06	5.86398e+06	6.01878e+06	4.51728e+06	3.65933e+06	4.45394e+06	1.15087e+07	1.3561e+07	9.09476e+06	5.01933e+06	5.13504e+06	4.11711e+06	5.10826e+06	7.12585e+06	6.50155e+06	5.43797e+06	7.54193e+06	6.06721e+06	4.44896e+06	3.73254e+06	5.06999e+06	1.01673e+07	8.96298e+06	9.09476e+06	3.56556e+06	3.40088e+06	3.82655e+06	6.13049e+06	7.7167e+06	6.84257e+06	6.03128e+06
1463	839.686	58.9537	1.24492	2516.04	3	8578	-0.000780125	-0.310061	Q15019	Septin-2 OS=Homo sapiens GN=SEPT2 PE=1 SV=1 - [SEPT2_HUMAN]	FALSE	IYHLPDAESDEDEDFKEQTR	[9] Phospho (S)	High	FALSE	2.45479e+07	2.51659e+07	1.8925e+07	2.749e+07	2.00853e+07	2.41685e+07	1.62357e+07	1.48916e+07	1.52372e+07	1.71373e+07	2.03053e+07	2.09233e+07	1.20626e+07	1.5515e+07	1.28989e+07	1.98022e+07	1.91613e+07	1.61646e+07	3.28508e+07	2.58327e+07	2.43629e+07	1.59901e+07	1.51895e+07	1.73447e+07	1.51398e+07	1.34205e+07	2.09233e+07	8.56884e+06	1.02754e+07	1.19886e+07	2.4037e+07	2.00287e+07	1.63434e+07	3.71531e+07
1464	668.804	27.9032	1.37643	1335.59	2	25.38	-0.000749597	-0.561246	P49736	DNA replication licensing factor MCM2 OS=Homo sapiens GN=MCM2 PE=1 SV=4 - [MCM2_HUMAN]	FALSE	RGNDPLTSSPGR	[9] Phospho (S)	High	FALSE	7.901e+06	7.37473e+06	6.21228e+06	5.16669e+06	3.9694e+06	5.26555e+06	7.66574e+06	1.18827e+07	6.69637e+06	1.12361e+07	1.23413e+07	8.36014e+06	1.01625e+07	6.62151e+06	4.40489e+06	6.37356e+06	5.61511e+06	5.30615e+06	6.17424e+06	5.10522e+06	5.30791e+06	7.5498e+06	1.21204e+07	7.62258e+06	9.92649e+06	8.15684e+06	8.36014e+06	7.21908e+06	4.38535e+06	4.09401e+06	7.5835e+06	5.87678e+06	5.54582e+06	6.94273e+06
1471	1213.56	72.3724	1.25085	3637.65	3	7.53	-0.000548228	-0.15071	Q13263	Transcription intermediary factor 1-beta OS=Homo sapiens GN=TRIM28 PE=1 SV=5 - [TIF1B_HUMAN]	FALSE	LASPSGSTSSGLEVVAPEGTSAPGGGPGTLDDSATICR	[10] Phospho; (S)|[37] Carbamidomethyl (C)	High	FALSE	4.1596e+07	5.44276e+07	3.52568e+07	4.70828e+07	4.82826e+07	6.75992e+07	4.92702e+07	3.70575e+07	4.34728e+07	2.53386e+07	5.51083e+07	3.66865e+07	6.21346e+07	9.17102e+07	7.45126e+07	3.35546e+07	4.14411e+07	3.01142e+07	5.62644e+07	6.20985e+07	6.8143e+07	4.85251e+07	3.77989e+07	4.94858e+07	2.23852e+07	3.64231e+07	3.66865e+07	4.41383e+07	6.07387e+07	6.92539e+07	4.15306e+07	4.80315e+07	3.28379e+07	6.35701e+07
1473	570.036	57.7019	1.18473	2276.12	4	42.07	0.000200346	0.0880212	P02545	Prelamin-A/C OS=Homo sapiens GN=LMNA PE=1 SV=1 - [LMNA_HUMAN]	FALSE	LLEGEEERLRLSPSPTSQR	[12] Phospho (S)	High	FALSE	1.51976e+07	8.8816e+06	7.31601e+06	3.2477e+06	5.96516e+06	7.3953e+06	9.74066e+06	9.75444e+06	5.88832e+06	1.37874e+07	1.13341e+07	8.05477e+06	9.68472e+06	3.58727e+06	3.49129e+06	1.22596e+07	6.76244e+06	6.24888e+06	3.88103e+06	7.67206e+06	7.4548e+06	9.59334e+06	9.94957e+06	6.70276e+06	1.21804e+07	7.49114e+06	8.05477e+06	6.87969e+06	2.37581e+06	3.24489e+06	1.47746e+07	7.29638e+06	6.49341e+06	4.22288e+06
1475	1094.84	81.7097	0.309383	3281.5	3	5745	0.00012934	0.0394149	Q12888	Tumor suppressor p53-binding protein 1 OS=Homo sapiens GN=TP53BP1 PE=1 SV=2 - [TP53B_HUMAN]	FALSE	RSDSPEIPFQAAAGPSDGLDASSPGNSFVGLR	[4] Phospho (S)	High	FALSE	2.21333e+07	1.60235e+07	1.57888e+07	1.42746e+07	1.54689e+07	1.67033e+07	2.4192e+07	3.22976e+07	1.91891e+07	7.2758e+06	1.30341e+07	1.09793e+07	1.44582e+07	1.28558e+07	2.62391e+06	1.78545e+07	1.22003e+07	1.34858e+07	1.70582e+07	1.98952e+07	1.68377e+07	2.38261e+07	3.29437e+07	2.18432e+07	6.42775e+06	8.6147e+06	1.09793e+07	1.02706e+07	8.51424e+06	2.43873e+06	2.14611e+07	1.29653e+07	1.38132e+07	2.00287e+07
1477	775.344	63.3116	0.88145	2323.01	3	3612	-0.00175344	-0.754814	Q92785	Zinc finger protein ubi-d4 OS=Homo sapiens GN=DPF2 PE=1 SV=2 - [REQU_HUMAN]	FALSE	GAPDPRVDDDSLGEFPVTNSR	[11] Phospho (S)	High	FALSE	2.6672e+07	2.389e+07	2.12154e+07	1.16548e+07	1.28603e+07	1.65001e+07	1.41156e+07	1.08717e+07	1.12779e+07	1.39706e+07	1.68175e+07	1.12377e+07	2.5502e+07	1.48848e+07	1.97273e+07	2.15157e+07	1.81898e+07	1.81209e+07	1.39275e+07	1.65402e+07	1.66328e+07	1.39021e+07	1.10892e+07	1.28378e+07	1.23422e+07	1.11153e+07	1.12377e+07	1.81157e+07	9.85803e+06	1.83351e+07	2.60555e+07	1.92302e+07	1.85542e+07	1.56653e+07
1481	575.768	35.5165	0.655167	1149.52	2	45.46	-0.000505911	-0.440105	Q9Y463	Dual specificity tyrosine-phosphorylation-regulated kinase 1B OS=Homo sapiens GN=DYRK1B PE=1 SV=1 - [DYR1B_HUMAN]	FALSE	IYQYIQSR	[4] Phospho (Y)	High	FALSE	1.17348e+06	1.7573e+06	2.29632e+06	1.48264e+06	1.91439e+06	1.74306e+06	3.19669e+06	3.23371e+06	3.13851e+06	3.34897e+06	5.26033e+06	1.847e+06	1.6325e+06	2.21619e+06	1.76286e+06	946624	1.33801e+06	1.96137e+06	1.77177e+06	2.46219e+06	1.75708e+06	3.14834e+06	3.2984e+06	3.57262e+06	2.95862e+06	3.47675e+06	1.847e+06	1.15967e+06	1.46776e+06	1.63844e+06	1.09927e+06	1.44349e+06	2.11232e+06	1.94367e+06
1482	969.751	79.942	0.482283	2906.23	3	0.4139	-0.00098441	-0.338724	P02794	Ferritin heavy chain OS=Homo sapiens GN=FTH1 PE=1 SV=2 - [FRIH_HUMAN]	FALSE	KMGAPESGLAEYLFDKHTLGDSDNES	[2] Oxidation; (M)|[26] Phospho (S)	Low	FALSE	1.39508e+07	2.72621e+07	2.66906e+07	6.11872e+06	1.04019e+07	1.46779e+07	1.92145e+07	9.29454e+06	9.95558e+06	1.62049e+07	2.43166e+07	2.63444e+07	1.52651e+07	5.85638e+06	1.94579e+07	1.12538e+07	2.07573e+07	2.27975e+07	7.31192e+06	1.33784e+07	1.4796e+07	1.89239e+07	9.48047e+06	1.13326e+07	1.43161e+07	1.60717e+07	2.63444e+07	1.08438e+07	3.87862e+06	1.80846e+07	1.33814e+07	2.22894e+07	2.32282e+07	8.27726e+06
1484	551.582	18.6772	1.09768	1651.72	3	36.64	0.000721707	0.436942	P49450	Histone H3-like centromeric protein A OS=Homo sapiens GN=CENPA PE=1 SV=1 - [CENPA_HUMAN]	FALSE	RRSPSPTPTPGPSR	[3] Phospho; (S)|[5] Phospho (S)	High	FALSE	4.8606e+06	6.84995e+06	6.62369e+06	2.26978e+06	2.60954e+06	3.13261e+06	7.46019e+06	2.33254e+06	3.09752e+06	5.42939e+06	7.6681e+06	8.55574e+06	5.89505e+06	3.60207e+06	5.85504e+06	3.92094e+06	5.21554e+06	5.65755e+06	2.7124e+06	3.35625e+06	3.15781e+06	7.34736e+06	2.3792e+06	3.52596e+06	4.79656e+06	5.06813e+06	8.55574e+06	4.18764e+06	2.38561e+06	5.44183e+06	4.52264e+06	5.46937e+06	5.90084e+06	2.96446e+06
1499	372.192	30.2237	1.29965	1484.74	4	38.35	-0.000470794	-0.317089	Q9H1E3	Nuclear ubiquitous casein and cyclin-dependent kinases substrate OS=Homo sapiens GN=NUCKS1 PE=1 SV=1 - [NUCKS_HUMAN]	FALSE	LKATVTPSPVKGK	[6] Phospho; (T)|[8] Phospho (S)	High	FALSE	974988	1.10283e+06	2.03673e+06	636419	687209	1.29972e+06	871893	565670	627547	1.92318e+06	2.28266e+06	1.40327e+06	4.49027e+06	6.67151e+06	4.82564e+06	786501	839696	1.73965e+06	760526	883851	1.31018e+06	858707	576986	714346	1.69902e+06	1.50869e+06	1.40327e+06	3.18973e+06	4.41847e+06	4.48508e+06	911826	960207	1.89816e+06	862280
1500	552.734	18.9233	0.90625	1103.45	2	26.92	-5.98566e-05	-0.0542448	Q8IYB3	Serine/arginine repetitive matrix protein 1 OS=Homo sapiens GN=SRRM1 PE=1 SV=2 - [SRRM1_HUMAN]	FALSE	SRVSVSPGR	[4] Phospho; (S)|[6] Phospho (S)	High	FALSE	186843	2.67094e+06	3.46875e+06	4.24347e+06	2.5862e+06	3.41852e+06	5.9724e+06	3.46912e+06	3.2018e+06	2.82068e+06	5.6526e+06	3.73407e+06	3.54723e+06	4.84005e+06	3.84737e+06	150722	2.03365e+06	2.9628e+06	5.07098e+06	3.32623e+06	3.44602e+06	5.88207e+06	3.53851e+06	3.64466e+06	2.49191e+06	3.73601e+06	3.73407e+06	2.51983e+06	3.20551e+06	3.57585e+06	187273	2.19853e+06	3.21372e+06	5.63101e+06
1505	637.961	13.9801	1.73072	1910.86	3	0.6961	-0.00096745	-0.50629	Q9BZZ5	Apoptosis inhibitor 5 OS=Homo sapiens GN=API5 PE=1 SV=3 - [API5_HUMAN]	FALSE	ASEDTTSGSPPKKSSAGPK	[9] Phospho (S)	Low	TRUE	6.55247e+06	9.66003e+06	9.07517e+06	4.01937e+06	5.37161e+06	5.50735e+06	6.35769e+06	5.16406e+06	3.70684e+06	8.33425e+06	7.75292e+06	7.09969e+06	4.03719e+06	3.09615e+06	3.39777e+06	5.28573e+06	7.35513e+06	7.75145e+06	4.80318e+06	6.90867e+06	5.55166e+06	6.26154e+06	5.26736e+06	4.21955e+06	7.36283e+06	5.12419e+06	7.09969e+06	2.86788e+06	2.05055e+06	3.15797e+06	6.32614e+06	8.03186e+06	8.07568e+06	5.27605e+06
1511	796.383	22.0044	0.806633	1590.75	2	8473	-0.000623298	-0.391826	P49756	RNA-binding protein 25 OS=Homo sapiens GN=RBM25 PE=1 SV=3 - [RBM25_HUMAN]	FALSE	LGASNSPGQPNSVKR	[6] Phospho (S)	High	TRUE	1.1774e+07	1.07139e+07	9.3429e+06	3.77993e+06	3.6826e+06	6.15748e+06	4.81425e+06	7.89119e+06	5.65416e+06	1.14535e+07	9.71188e+06	4.99242e+06	6.42642e+06	5.15757e+06	4.72332e+06	9.49782e+06	8.15751e+06	7.98014e+06	4.51704e+06	4.73636e+06	6.20702e+06	4.74144e+06	8.04905e+06	6.43622e+06	1.01185e+07	6.41894e+06	4.99242e+06	4.56511e+06	3.41581e+06	4.38997e+06	1.1216e+07	8.88626e+06	8.35062e+06	4.90625e+06
1513	811.573	53.6441	0.937333	3242.26	4	93.5	-0.00166216	-0.512653	Q08945	FACT complex subunit SSRP1 OS=Homo sapiens GN=SSRP1 PE=1 SV=1 - [SSRP1_HUMAN]	FALSE	GLKEGMNPSYDEYADSDEDQHDAYLER	[6] Oxidation; (M)|[16] Phospho (S)	High	FALSE	1.82266e+07	3.6125e+07	3.65261e+07	1.01983e+07	1.95903e+07	2.20106e+07	7.45645e+06	6.90651e+06	9.3731e+06	1.80788e+07	1.1501e+07	2.39725e+07	1.7468e+07	5.47722e+06	1.9912e+07	1.4703e+07	2.75055e+07	3.11984e+07	1.21871e+07	2.5196e+07	2.21877e+07	7.34368e+06	7.04467e+06	1.06695e+07	1.59716e+07	7.60141e+06	2.39725e+07	1.24086e+07	3.6275e+06	1.85068e+07	1.76673e+07	2.94521e+07	3.42056e+07	1.37014e+07
1514	577.921	73.7366	0.819633	1730.74	3	3217	-0.000704449	-0.407021	Q7Z417	Nuclear fragile X mental retardation-interacting protein 2 OS=Homo sapiens GN=NUFIP2 PE=1 SV=1 - [NUFP2_HUMAN]	FALSE	GLERNDSWGSFDLR	[7] Phospho (S)	High	FALSE	1.18068e+07	5.33981e+06	4.68019e+06	4.22046e+06	2.05142e+06	1.83808e+06	5.47573e+06	5.16746e+06	3.98173e+06	1.08525e+07	1.86851e+07	7.52172e+06	2.1359e+07	2.30586e+07	1.393e+07	9.52426e+06	4.06573e+06	3.99754e+06	5.04349e+06	2.63842e+06	1.85287e+06	5.39292e+06	5.27083e+06	4.53246e+06	9.58757e+06	1.23497e+07	7.52172e+06	1.51727e+07	1.52715e+07	1.29469e+07	1.12714e+07	4.25005e+06	4.25562e+06	5.5857e+06
1516	810.316	38.0863	1.16553	1618.62	2	38.38	-0.000456415	-0.281979	P05787	Keratin, type II cytoskeletal 8 OS=Homo sapiens GN=KRT8 PE=1 SV=7 - [K2C8_HUMAN]	FALSE	AFSSRSYTSGPGSR	[3] Phospho; (S)|[4] Phospho (S)	High	FALSE	6.6893e+06	6.99791e+06	6.73038e+06	3.61572e+06	5.12477e+06	5.05795e+06	2.71684e+06	1.90676e+06	1.82251e+06	4.8258e+06	6.25547e+06	4.96433e+06	1.25151e+07	2.33773e+07	1.62639e+07	5.39611e+06	5.3282e+06	5.74868e+06	4.32082e+06	6.59121e+06	5.09864e+06	2.67575e+06	1.9449e+06	2.07459e+06	4.26331e+06	4.13447e+06	4.96433e+06	8.8903e+06	1.54825e+07	1.5116e+07	6.46165e+06	5.5857e+06	6.03128e+06	4.68781e+06
1521	519.268	32.64	1.19765	2073.04	4	0.3531	0.0020673	0.997231	Q01518	Adenylyl cyclase-associated protein 1 OS=Homo sapiens GN=CAP1 PE=1 SV=5 - [CAP1_HUMAN]	FALSE	SGPKPFSAPKPQTSPSPKR	[14] Phospho (S)	Low	FALSE	6.64659e+06	8.99057e+06	9.77424e+06	6.04041e+06	5.9182e+06	8.5703e+06	6.22169e+06	6.22736e+06	5.74827e+06	1.31564e+07	8.61503e+06	8.49413e+06	2.10122e+06	2.83707e+06	2.05367e+06	5.36166e+06	6.8454e+06	8.34856e+06	7.21834e+06	7.61167e+06	8.63925e+06	6.12759e+06	6.35193e+06	6.54335e+06	1.16229e+07	5.69399e+06	8.49413e+06	1.49263e+06	1.87896e+06	1.90874e+06	6.41754e+06	7.41378e+06	8.66868e+06	8.14119e+06
1527	580.253	38.1957	1.07537	2896.23	5	0.4214	-0.000276183	-0.0953595	O15173	Membrane-associated progesterone receptor component 2 OS=Homo sapiens GN=PGRMC2 PE=1 SV=1 - [PGRC2_HUMAN]	FALSE	LLKPGEEPSEYTDEEDTKDHNKQD	[12] Phospho (T)	Low	FALSE	5.41325e+06	5.73594e+06	5.53665e+06	3.04708e+06	4.8129e+06	6.72878e+06	4.28098e+06	3.91513e+06	4.26429e+06	6.1137e+06	6.42764e+06	5.24999e+06	7.02274e+06	5.47484e+06	2.79579e+06	4.36675e+06	4.36733e+06	4.72907e+06	3.64129e+06	6.1901e+06	6.78291e+06	4.21624e+06	3.99345e+06	4.8541e+06	5.40111e+06	4.24826e+06	5.24999e+06	4.98871e+06	3.62593e+06	2.59848e+06	5.07064e+06	4.65016e+06	5.00654e+06	3.98065e+06
1535	514.928	47.4264	0.99995	1541.76	3	33.11	0.000422752	0.274201	Q9NYF8	Bcl-2-associated transcription factor 1 OS=Homo sapiens GN=BCLAF1 PE=1 SV=2 - [BCLF1_HUMAN]	FALSE	STFREESPLRIK	[7] Phospho (S)	High	FALSE	6.92684e+06	5.83278e+06	5.88784e+06	4.33641e+06	3.64137e+06	5.03539e+06	5.02723e+06	6.05597e+06	4.84008e+06	7.24005e+06	6.64753e+06	3.4435e+06	5.38441e+06	5.16268e+06	3.07674e+06	5.58773e+06	4.44107e+06	5.02903e+06	5.18205e+06	4.68333e+06	5.0759e+06	4.95119e+06	6.17712e+06	5.50954e+06	6.39617e+06	4.3936e+06	3.4435e+06	3.8249e+06	3.41919e+06	2.8596e+06	6.64263e+06	4.78163e+06	5.25047e+06	5.75927e+06
1539	671.328	39.714	1.12767	2010.96	3	7106	8.34186e-06	0.00414819	Q09666	Neuroblast differentiation-associated protein AHNAK OS=Homo sapiens GN=AHNAK PE=1 SV=2 - [AHNK_HUMAN]	FALSE	GKGGVTGSPEASISGSKGDLK	[8] Phospho (S)	High	FALSE	8.05699e+06	1.042e+07	9.46376e+06	5.81542e+06	6.01435e+06	8.31376e+06	6.9394e+06	6.39851e+06	8.07498e+06	6.5891e+06	7.35501e+06	9.14887e+06	8.07778e+06	7.11633e+06	7.76051e+06	6.4994e+06	7.93374e+06	8.08336e+06	6.94948e+06	7.73534e+06	8.38064e+06	6.83445e+06	6.52651e+06	9.19187e+06	5.82109e+06	4.8612e+06	9.14887e+06	5.73818e+06	4.71307e+06	7.21282e+06	7.74565e+06	8.642e+06	8.44472e+06	7.68091e+06
1545	935.355	42.2786	1.86108	1868.7	2	111.49	-0.000642272	-0.343701	O60231	Putative pre-mRNA-splicing factor ATP-dependent RNA helicase DHX16 OS=Homo sapiens GN=DHX16 PE=1 SV=2 - [DHX16_HUMAN]	FALSE	LLEDSEESSEETVSR	[5] Phospho; (S)|[8] Phospho (S)	High	FALSE	1.40921e+07	2.49239e+07	2.36918e+07	1.37334e+07	1.69052e+07	1.67427e+07	1.42326e+07	1.30748e+07	9.36362e+06	1.49251e+07	3.23914e+07	2.08358e+07	1.00433e+07	1.36221e+07	1.18477e+07	1.13678e+07	1.8977e+07	2.02361e+07	1.64115e+07	2.17426e+07	1.68774e+07	1.40173e+07	1.33363e+07	1.06588e+07	1.31855e+07	2.14087e+07	2.08358e+07	7.13443e+06	9.02174e+06	1.10116e+07	1.35795e+07	1.99436e+07	2.04516e+07	1.92302e+07
1546	783.275	35.1615	1.2314	2346.8	3	82.84	-0.000483477	-0.206015	Q13442	28 kDa heat- and acid-stable phosphoprotein OS=Homo sapiens GN=PDAP1 PE=1 SV=1 - [HAP28_HUMAN]	FALSE	SLDSDESEDEEDDYQQKR	[4] Phospho; (S)|[7] Phospho (S)	High	FALSE	8.77979e+06	1.26049e+07	9.85307e+06	1.03114e+07	9.35158e+06	1.0019e+07	8.29039e+06	8.12908e+06	8.3902e+06	6.13387e+06	2.08279e+07	9.27105e+06	5.28425e+06	1.26683e+07	5.45011e+06	7.08246e+06	9.59739e+06	8.41589e+06	1.23223e+07	1.20275e+07	1.00996e+07	8.165e+06	8.29169e+06	9.55069e+06	5.41892e+06	1.37659e+07	9.27105e+06	3.75375e+06	8.39008e+06	5.06548e+06	8.54035e+06	1.03525e+07	8.69858e+06	1.38683e+07
1551	642.658	59.547	1.13353	1924.95	3	61.93	-0.000622354	-0.323308	Q9Y2W1	Thyroid hormone receptor-associated protein 3 OS=Homo sapiens GN=THRAP3 PE=1 SV=2 - [TR150_HUMAN]	FALSE	ERSPALKSPLQSVVVR	[3] Phospho; (S)|[8] Phospho (S)	High	FALSE	1.13613e+07	1.11883e+07	1.18417e+07	6.97536e+06	6.19373e+06	8.17743e+06	6.46721e+06	2.89932e+06	3.1196e+06	5.13967e+06	9.05465e+06	7.2397e+06	9.57826e+06	7.92222e+06	1.3311e+07	9.16493e+06	8.51878e+06	1.01145e+07	8.33562e+06	7.96604e+06	8.24322e+06	6.3694e+06	2.95732e+06	3.55109e+06	4.5406e+06	5.98455e+06	7.2397e+06	6.80407e+06	5.2468e+06	1.23716e+07	1.08931e+07	9.17974e+06	1.08931e+07	9.41663e+06
1564	1040.18	65.4869	0.617367	4156.69	4	49.55	0.00125661	0.302309	O60763	General vesicular transport factor p115 OS=Homo sapiens GN=USO1 PE=1 SV=2 - [USO1_HUMAN]	FALSE	LKDLGHPVEEEDELESGDQEDEDDESEDPGKDLDHI	[16] Phospho (S)	High	FALSE	3.12572e+07	4.08602e+07	3.72188e+07	1.6841e+07	2.7553e+07	3.93837e+07	1.34537e+07	7.32738e+06	1.08483e+07	2.33116e+07	2.69288e+07	2.16162e+07	2.17364e+07	1.86537e+07	2.12436e+07	2.52145e+07	3.11109e+07	3.179e+07	2.01251e+07	3.54372e+07	3.97006e+07	1.32502e+07	7.47397e+06	1.23488e+07	2.05945e+07	1.77983e+07	2.16162e+07	1.54408e+07	1.23542e+07	1.97443e+07	3.17152e+07	3.446e+07	3.53286e+07	2.35874e+07
1567	543.263	28.0604	1.76573	1626.77	3	3525	-0.000948865	-0.583282	Q9UHB6	LIM domain and actin-binding protein 1 OS=Homo sapiens GN=LIMA1 PE=1 SV=1 - [LIMA1_HUMAN]	FALSE	ASSLSESSPPKAMKK	[8] Phospho (S)	High	FALSE	8.57035e+06	7.52338e+06	6.3083e+06	3.54106e+06	2.68053e+06	4.86557e+06	5.73256e+06	7.60016e+06	4.94893e+06	6.66331e+06	5.93629e+06	5.22836e+06	5.86467e+06	3.92357e+06	3.3107e+06	6.91351e+06	5.72829e+06	5.38817e+06	4.2316e+06	3.44755e+06	4.90472e+06	5.64586e+06	7.7522e+06	5.63344e+06	5.88665e+06	3.92352e+06	5.22836e+06	4.16606e+06	2.59854e+06	3.07705e+06	8.27726e+06	5.9973e+06	5.6546e+06	4.56503e+06
1571	921.669	81.5626	0.32705	3682.65	4	0.2905	-0.00154393	-0.419243	Q16204	Coiled-coil domain-containing protein 6 OS=Homo sapiens GN=CCDC6 PE=1 SV=2 - [CCDC6_HUMAN]	FALSE	ILQEKLDQPVSAPPSPRDISMEIDSPENMMR	[15] Phospho; (S)|[20] Phospho (S)	Low	FALSE	1.38277e+07	1.35832e+07	1.66333e+07	4.95702e+06	7.82393e+06	1.00836e+07	2.45978e+07	1.90163e+07	1.74436e+07	1.38882e+07	2.97943e+07	1.74338e+07	2.1568e+07	2.18818e+07	1.8602e+07	1.11545e+07	1.03422e+07	1.42071e+07	5.92368e+06	1.00627e+07	1.01647e+07	2.42258e+07	1.93967e+07	1.98563e+07	1.22694e+07	1.96922e+07	1.74338e+07	1.53212e+07	1.44921e+07	1.72892e+07	1.32483e+07	1.1216e+07	1.44008e+07	6.67516e+06
1582	667.052	56.2033	0.934383	2664.18	4	0.7863	-0.000750363	-0.281649	Q13263	Transcription intermediary factor 1-beta OS=Homo sapiens GN=TRIM28 PE=1 SV=5 - [TIF1B_HUMAN]	FALSE	AASAAAASAAAASAASGSPGPGEGSAGGEKR	[N-term] Acetyl; (N-Term)|[18] Phospho (S)	Low	TRUE	1.13286e+07	1.66353e+07	1.91602e+07	8.35132e+06	1.35855e+07	1.93069e+07	8.5433e+06	6.8677e+06	8.50189e+06	1.80718e+07	1.43027e+07	1.05833e+07	1.32725e+07	1.22006e+07	2.63811e+07	9.1385e+06	1.26661e+07	1.63655e+07	9.9799e+06	1.74729e+07	1.94622e+07	8.4141e+06	7.00509e+06	9.67783e+06	1.59654e+07	9.45318e+06	1.05833e+07	9.42833e+06	8.08031e+06	2.45193e+07	1.08702e+07	1.34363e+07	1.64972e+07	1.1216e+07
1590	636.744	25.1477	1.4384	1271.47	2	38.13	-0.000494055	-0.388569	P62995;Q13595	Transformer-2 protein homolog beta OS=Homo sapiens GN=TRA2B PE=1 SV=1 - [TRA2B_HUMAN];Transformer-2 protein homolog alpha OS=Homo sapiens GN=TRA2A PE=1 SV=1 - [TRA2A_HUMAN]	TRUE	RSPSPYYSR	[2] Phospho; (S)|[4] Phospho (S)	High	FALSE	7.31341e+06	3.89176e+06	3.88878e+06	3.51375e+06	2.84784e+06	3.08654e+06	3.53166e+06	3.31171e+06	4.17153e+06	4.35615e+06	7.76639e+06	5.14535e+06	4.22507e+06	3.46775e+06	4.75701e+06	5.89957e+06	2.96318e+06	3.32156e+06	4.19896e+06	3.66274e+06	3.11138e+06	3.47824e+06	3.37796e+06	4.74851e+06	3.8484e+06	5.1331e+06	5.14535e+06	3.00134e+06	2.29665e+06	4.42128e+06	6.9687e+06	3.11626e+06	3.52895e+06	4.50656e+06
1593	572.621	44.8654	1.11325	1714.84	3	0.2611	-0.000375259	-0.218831	Q96PK6	RNA-binding protein 14 OS=Homo sapiens GN=RBM14 PE=1 SV=2 - [RBM14_HUMAN]	FALSE	LSESQLSFRRSPTK	[11] Phospho (S)	Low	FALSE	5.07257e+06	6.05149e+06	4.61861e+06	3.86502e+06	3.74848e+06	4.75018e+06	4.79397e+06	4.99506e+06	4.89411e+06	3.43149e+06	3.88856e+06	2.93067e+06	5.63086e+06	3.55518e+06	3.25889e+06	4.09193e+06	4.60759e+06	3.94494e+06	4.61873e+06	4.8211e+06	4.78839e+06	4.72147e+06	5.09498e+06	5.57104e+06	3.03152e+06	2.57009e+06	2.93067e+06	3.99997e+06	2.35456e+06	3.0289e+06	4.74763e+06	4.93447e+06	4.2145e+06	5.03975e+06
1595	897.934	73.5898	1.03702	1793.85	2	5630	-9.16936e-05	-0.0511155	P04183	Thymidine kinase, cytosolic OS=Homo sapiens GN=TK1 PE=1 SV=2 - [KITH_HUMAN]	FALSE	KLFAPQQILQCSPAN	[11] Carbamidomethyl; (C)|[12] Phospho (S)	High	FALSE	1.09382e+07	7.78638e+06	9.33226e+06	1.98262e+06	928402	2.04647e+06	7.49283e+06	4.89838e+06	2.64288e+06	5.53649e+06	1.39989e+07	5.07712e+06	6.70564e+07	7.37764e+07	7.83131e+07	8.82358e+06	5.92854e+06	7.97104e+06	2.36925e+06	1.19406e+06	2.06294e+06	7.37951e+06	4.99637e+06	3.00843e+06	4.89117e+06	9.25236e+06	5.07712e+06	4.76345e+07	4.88614e+07	7.27862e+07	1.06318e+07	6.31691e+06	8.33064e+06	2.58219e+06
1599	692.131	79.0607	0.396983	3455.62	5	0.4183	-0.00311301	-0.900856	O75531	Barrier-to-autointegration factor OS=Homo sapiens GN=BANF1 PE=1 SV=1 - [BAF_HUMAN]	FALSE	TTSQKHRDFVAEPMGEKPVGSLAGIGEVLGK	[N-term] Acetyl; (N-Term)|[2] Phospho; (T)|[3] Phospho; (S)|[14] Oxidation (M)	Low	FALSE	4.22457e+06	1.0085e+07	1.28633e+07	3.40005e+06	5.32598e+06	8.18124e+06	2.68176e+06	1.67282e+06	3.55115e+06	9.1915e+06	1.17265e+07	1.50693e+07	9.527e+06	5.65434e+06	1.8843e+07	3.40787e+06	7.67871e+06	1.09871e+07	4.06309e+06	6.84999e+06	8.24706e+06	2.6412e+06	1.70629e+06	4.04232e+06	8.12016e+06	7.75048e+06	1.50693e+07	6.76765e+06	3.74481e+06	1.75132e+07	3.9111e+06	8.45424e+06	1.16105e+07	4.34872e+06
1600	701.602	29.1709	1.6715	2101.79	3	5321	-0.000932008	-0.443436	Q96I25	Splicing factor 45 OS=Homo sapiens GN=RBM17 PE=1 SV=1 - [SPF45_HUMAN]	FALSE	RPDPDSDEDEDYERER	[6] Phospho (S)	High	FALSE	1.14925e+07	8.53626e+06	9.08976e+06	4.56196e+06	5.82094e+06	6.39895e+06	6.61927e+06	7.4796e+06	8.58043e+06	1.02208e+07	1.45776e+07	9.13888e+06	1.16048e+07	7.24698e+06	5.7018e+06	9.27077e+06	6.4995e+06	7.76392e+06	5.45158e+06	7.48658e+06	6.45044e+06	6.51916e+06	7.62923e+06	9.76723e+06	9.0295e+06	9.63489e+06	9.13888e+06	8.24361e+06	4.7996e+06	5.2994e+06	1.09959e+07	6.9687e+06	8.14119e+06	6.07853e+06
1606	667.827	34.7992	0.871833	1333.64	2	30.93	-0.00030676	-0.230017	P36507	Dual specificity mitogen-activated protein kinase kinase 2 OS=Homo sapiens GN=MAP2K2 PE=1 SV=1 - [MP2K2_HUMAN]	FALSE	LNQPGTPTRTAV	[6] Phospho (T)	High	FALSE	3.36891e+06	3.63142e+06	3.13604e+06	4.09032e+06	2.95919e+06	4.54389e+06	3.82997e+06	5.29569e+06	3.38186e+06	4.71797e+06	8.38426e+06	3.46947e+06	6.17697e+06	8.77041e+06	4.466e+06	2.71762e+06	2.76495e+06	2.67861e+06	4.88797e+06	3.80595e+06	4.58044e+06	3.77205e+06	5.40163e+06	3.84962e+06	4.16806e+06	5.54147e+06	3.46947e+06	4.38791e+06	5.80855e+06	4.15082e+06	3.13399e+06	2.93288e+06	2.87995e+06	5.36423e+06
1610	603.254	42.4104	0.23405	1204.49	2	45.53	-0.000331619	-0.275318	Q14978	Nucleolar and coiled-body phosphoprotein 1 OS=Homo sapiens GN=NOLC1 PE=1 SV=2 - [NOLC1_HUMAN]	FALSE	LQTPNTFPK	[3] Phospho; (T)|[6] Phospho (T)	High	FALSE	371173	388241	306265	445910	322450	373610	236205	643601	322571	499781	1.42108e+06	549360	2.88692e+06	7.80965e+06	3.73752e+06	299417	295606	261593	532867	414718	376616	232633	656476	367187	441528	939245	549360	2.05077e+06	5.17225e+06	3.47375e+06	359725	360105	331120	614118
1619	862.352	62.5787	0.970967	1722.69	2	51.7	0.000475592	0.276075	P20042	Eukaryotic translation initiation factor 2 subunit 2 OS=Homo sapiens GN=EIF2S2 PE=1 SV=2 - [IF2B_HUMAN]	FALSE	SGDEMIFDPTMSKK	[N-term] Acetyl; (N-Term)|[1] Phospho; (S)|[5] Oxidation (M)	High	FALSE	1.29e+07	2.12493e+07	1.91312e+07	7.10156e+06	9.37645e+06	1.11441e+07	1.24726e+07	1.02222e+07	1.50625e+07	1.88701e+07	1.80201e+07	1.29106e+07	1.0392e+07	4.86598e+06	1.06003e+07	1.04061e+07	1.61792e+07	1.63407e+07	8.48643e+06	1.20595e+07	1.12338e+07	1.2284e+07	1.04267e+07	1.71459e+07	1.66707e+07	1.19102e+07	1.29106e+07	7.38209e+06	3.22269e+06	9.8522e+06	1.23132e+07	1.7105e+07	1.63999e+07	9.63348e+06
1620	726.375	77.3627	1.04578	2176.1	3	6.71	-0.00125518	-0.576801	Q09666	Neuroblast differentiation-associated protein AHNAK OS=Homo sapiens GN=AHNAK PE=1 SV=2 - [AHNK_HUMAN]	FALSE	VSVGAPDLSLEASEGSIKLPK	[13] Phospho (S)	High	FALSE	7.91554e+06	8.37776e+06	6.15576e+06	5.54507e+06	6.53222e+06	6.49115e+06	9.6479e+06	1.73634e+07	6.19885e+06	1.27519e+07	2.90757e+07	1.06106e+07	1.40458e+07	2.34182e+07	1.20083e+07	6.3853e+06	6.37881e+06	5.25787e+06	6.62641e+06	8.40139e+06	6.54338e+06	9.50199e+06	1.77107e+07	7.05624e+06	1.12656e+07	1.92172e+07	1.06106e+07	9.97765e+06	1.55096e+07	1.11608e+07	7.63399e+06	6.76577e+06	5.50167e+06	7.29638e+06
1625	1034.49	62.8615	1.01215	3100.45	3	5	0.000648412	0.209135	P78347	General transcription factor II-I OS=Homo sapiens GN=GTF2I PE=1 SV=2 - [GTF2I_HUMAN]	FALSE	SPGSNSKVPEIEVTVEGPNNNNPQTSAVR	[14] Phospho (T)	High	FALSE	2.1053e+07	2.88334e+07	2.91469e+07	2.85837e+07	2.82307e+07	3.56147e+07	2.56925e+07	1.69369e+07	2.35399e+07	2.09654e+07	2.9842e+07	2.24058e+07	1.79975e+07	1.42159e+07	2.09486e+07	1.6983e+07	2.19537e+07	2.48955e+07	3.41577e+07	3.63088e+07	3.59012e+07	2.53039e+07	1.72757e+07	2.67958e+07	1.85218e+07	1.97237e+07	2.24058e+07	1.27848e+07	9.41504e+06	1.94701e+07	2.05511e+07	2.33215e+07	2.60555e+07	3.81384e+07
1626	739.023	68.6283	0.893583	2214.05	3	3244	-0.00025318	-0.114351	P21333	Filamin-A OS=Homo sapiens GN=FLNA PE=1 SV=4 - [FLNA_HUMAN]	FALSE	AFGPGLQGGSAGSPARFTIDTK	[13] Phospho (S)	High	FALSE	8.17878e+06	5.94913e+06	5.34054e+06	4.24435e+06	4.62651e+06	6.39588e+06	3.72434e+06	3.78832e+06	3.0548e+06	4.84741e+06	6.05217e+06	5.58087e+06	3.21135e+07	3.5168e+07	2.80922e+07	6.59764e+06	4.52966e+06	4.56156e+06	5.07204e+06	5.95037e+06	6.44734e+06	3.66801e+06	3.8641e+06	3.47732e+06	4.28241e+06	4.00011e+06	5.58087e+06	2.28123e+07	2.32914e+07	2.61096e+07	7.84073e+06	4.84387e+06	4.82416e+06	5.64409e+06
1633	595.791	80.197	0.439517	2379.13	4	57.8	-0.000482777	-0.202921	Q9NYV4	Cyclin-dependent kinase 12 OS=Homo sapiens GN=CDK12 PE=1 SV=2 - [CDK12_HUMAN]	FALSE	HSSISPVRLPLNSSLGAELSR	[3] Phospho; (S)|[5] Phospho (S)	High	FALSE	4.90055e+06	7.73348e+06	9.72033e+06	5.63547e+06	4.2768e+06	5.52526e+06	6.89141e+06	3.90684e+06	4.86502e+06	4.15293e+06	1.02003e+07	5.7542e+06	4.94225e+06	3.30737e+06	3.39422e+06	3.95317e+06	5.88826e+06	8.30251e+06	6.73444e+06	5.50059e+06	5.56971e+06	6.78719e+06	3.985e+06	5.53793e+06	3.66887e+06	6.74178e+06	5.7542e+06	3.51081e+06	2.19043e+06	3.15468e+06	4.57208e+06	6.23702e+06	8.62614e+06	7.39299e+06
1638	644.794	39.6196	0.91405	1287.57	2	43.7	-0.000103771	-0.080594	Q86VM9	Zinc finger CCCH domain-containing protein 18 OS=Homo sapiens GN=ZC3H18 PE=1 SV=2 - [ZCH18_HUMAN]	FALSE	LGVSVSPSRAR	[4] Phospho; (S)|[6] Phospho (S)	High	FALSE	6.61851e+06	7.46444e+06	8.02659e+06	4.24779e+06	3.95891e+06	4.55161e+06	7.17863e+06	5.14364e+06	4.00223e+06	3.81855e+06	6.30804e+06	4.09204e+06	4.54481e+06	3.94174e+06	3.35619e+06	5.339e+06	5.68341e+06	6.85582e+06	5.07614e+06	5.09174e+06	4.58823e+06	7.07006e+06	5.24653e+06	4.5558e+06	3.37347e+06	4.16922e+06	4.09204e+06	3.22847e+06	2.61057e+06	3.11933e+06	6.39261e+06	5.95332e+06	7.26185e+06	5.66117e+06
1647	583.935	15.3747	0.815617	1748.78	3	3508	-0.00028317	-0.161924	Q9Y3T9	Nucleolar complex protein 2 homolog OS=Homo sapiens GN=NOC2L PE=1 SV=4 - [NOC2L_HUMAN]	FALSE	EAARSPDKPGGSPSASR	[5] Phospho (S)	High	TRUE	6.04477e+06	5.45441e+06	4.41366e+06	2.21874e+06	2.54249e+06	3.08589e+06	5.11273e+06	4.23967e+06	3.55052e+06	4.25564e+06	4.71526e+06	3.22548e+06	4.55482e+06	2.79149e+06	1.84375e+06	4.87618e+06	4.15298e+06	3.76988e+06	2.65142e+06	3.27002e+06	3.11071e+06	5.03541e+06	4.32448e+06	4.04161e+06	3.75961e+06	3.11649e+06	3.22548e+06	3.23559e+06	1.84877e+06	1.71363e+06	5.73868e+06	4.33912e+06	4.00937e+06	2.90878e+06
1648	696.976	52.6391	0.958133	2087.91	3	0.4194	-0.00102481	-0.490829	P08670	Vimentin OS=Homo sapiens GN=VIM PE=1 SV=4 - [VIME_HUMAN]	FALSE	SLYASSPGGVYATRSSAVR	[6] Phospho; (S)|[16] Phospho (S)	Low	FALSE	4.91674e+06	4.5379e+06	4.15306e+06	2.15865e+06	2.71754e+06	3.42186e+06	3.19129e+06	2.41139e+06	1.91523e+06	4.09081e+06	4.81628e+06	3.51717e+06	2.3654e+07	2.11619e+07	2.56124e+07	3.96623e+06	3.45515e+06	3.54729e+06	2.57961e+06	3.49515e+06	3.44939e+06	3.14302e+06	2.45963e+06	2.18014e+06	3.61399e+06	3.18326e+06	3.51717e+06	1.6803e+07	1.40153e+07	2.38048e+07	4.5919e+06	3.65626e+06	3.77429e+06	2.85258e+06
1649	515.28	26.7099	1.14055	1542.82	3	4665	0.000504672	0.327111	Q15149	Plectin OS=Homo sapiens GN=PLEC PE=1 SV=3 - [PLEC_HUMAN]	FALSE	AQLEPVASPAKKPK	[8] Phospho (S)	High	FALSE	6.0016e+06	4.26594e+06	4.85815e+06	2.17839e+06	2.09614e+06	3.99021e+06	2.96568e+06	2.43656e+06	1.99254e+06	3.76129e+06	5.4091e+06	3.79297e+06	7.34403e+06	8.68287e+06	7.73901e+06	4.84135e+06	3.24808e+06	4.14953e+06	2.6032e+06	2.69595e+06	4.02231e+06	2.92083e+06	2.4853e+06	2.26814e+06	3.32288e+06	3.57508e+06	3.79297e+06	5.21695e+06	5.75057e+06	7.19284e+06	5.69782e+06	3.45699e+06	4.39814e+06	2.87995e+06
1650	629.782	27.4494	0.905	1257.55	2	0.2686	-0.000827251	-0.657828	Q9Y520	Protein PRRC2C OS=Homo sapiens GN=PRRC2C PE=1 SV=4 - [PRC2C_HUMAN]	FALSE	SFSSQRPVDR	[3] Phospho (S)	Low	FALSE	4.97372e+06	2.95902e+06	2.54102e+06	2.03148e+06	1.77515e+06	2.63948e+06	2.35406e+06	4.22684e+06	2.98795e+06	2.56437e+06	3.39884e+06	1.93903e+06	8.00061e+06	6.5055e+06	3.54156e+06	4.01219e+06	2.25299e+06	2.17038e+06	2.42764e+06	2.2831e+06	2.66072e+06	2.31846e+06	4.31139e+06	3.40123e+06	2.26547e+06	2.24642e+06	1.93903e+06	5.68335e+06	4.30852e+06	3.29162e+06	4.65855e+06	2.40733e+06	2.32654e+06	2.66242e+06
1654	663.54	71.2599	0.962217	2650.13	4	76.57	-0.000960959	-0.362608	Q6PD62	RNA polymerase-associated protein CTR9 homolog OS=Homo sapiens GN=CTR9 PE=1 SV=1 - [CTR9_HUMAN]	FALSE	SKKGGEFDEFVNDDTDDDLPISK	[15] Phospho (T)	High	FALSE	1.48658e+07	1.47926e+07	1.23676e+07	7.60586e+06	8.75549e+06	1.02561e+07	8.79751e+06	5.23675e+06	8.10624e+06	1.21088e+07	1.21575e+07	1.08576e+07	1.50885e+07	9.31892e+06	8.44375e+06	1.19919e+07	1.1263e+07	1.05636e+07	9.08907e+06	1.12608e+07	1.03386e+07	8.66446e+06	5.34151e+06	9.22745e+06	1.06974e+07	8.03536e+06	1.08576e+07	1.07183e+07	6.17182e+06	7.84784e+06	1.43354e+07	1.23597e+07	1.11385e+07	1.01843e+07
1660	627.303	68.2147	0.696733	1878.89	3	3226	-0.000449459	-0.239216	O43399	Tumor protein D54 OS=Homo sapiens GN=TPD52L2 PE=1 SV=2 - [TPD54_HUMAN]	FALSE	NSATFKSFEDRVGTIK	[7] Phospho (S)	High	FALSE	8.74763e+06	8.39822e+06	4.94308e+06	4.23797e+06	4.92369e+06	4.39011e+06	9.7593e+06	1.28275e+07	4.80029e+06	9.35742e+06	1.15919e+07	4.78715e+06	1.07012e+07	1.52726e+07	4.14701e+06	7.05652e+06	6.39439e+06	4.22207e+06	5.06441e+06	6.33259e+06	4.42543e+06	9.6117e+06	1.30841e+07	5.46425e+06	8.26674e+06	7.6615e+06	4.78715e+06	7.60177e+06	1.01149e+07	3.85433e+06	8.48722e+06	6.77668e+06	4.43372e+06	5.62099e+06
1662	548.768	31.7647	1.27238	1095.52	2	2569	-0.000296321	-0.270484	Q8IYB3	Serine/arginine repetitive matrix protein 1 OS=Homo sapiens GN=SRRM1 PE=1 SV=2 - [SRRM1_HUMAN]	FALSE	RYSPPIQR	[3] Phospho (S)	High	FALSE	4.99022e+06	4.1873e+06	4.41715e+06	3.52935e+06	2.70942e+06	3.76621e+06	4.80266e+06	8.43399e+06	3.5372e+06	5.4808e+06	6.55636e+06	3.85523e+06	3.92098e+06	4.87655e+06	3.4308e+06	4.0255e+06	3.1882e+06	3.77286e+06	4.2176e+06	3.48471e+06	3.79651e+06	4.73003e+06	8.60271e+06	4.02645e+06	4.84197e+06	4.33334e+06	3.85523e+06	2.78533e+06	3.22969e+06	3.18868e+06	4.6738e+06	3.40917e+06	4.01473e+06	4.52264e+06
1665	1307.25	85.8223	0.399183	3918.73	3	0.382	0.00366343	0.934852	Q9NQG5	Regulation of nuclear pre-mRNA domain-containing protein 1B OS=Homo sapiens GN=RPRD1B PE=1 SV=1 - [RPR1B_HUMAN]	FALSE	TFQQIQEEEDDDYPGSYSPQDPSAGPLLTEELIK	[13] Phospho (Y)	Low	FALSE	1.44706e+07	2.3092e+07	2.27686e+07	1.35578e+07	1.31036e+07	1.3234e+07	3.26263e+07	1.14997e+07	1.84933e+06	4.28918e+06	6.80574e+07	4.24422e+07	1.65206e+07	5.25032e+07	3.64101e+07	1.16731e+07	1.75822e+07	1.94475e+07	1.62017e+07	1.68532e+07	1.33405e+07	3.21328e+07	1.17298e+07	2.10512e+06	3.78924e+06	4.49817e+07	4.24422e+07	1.17356e+07	3.47723e+07	3.38405e+07	1.39851e+07	1.85542e+07	1.99436e+07	1.89212e+07
1667	595.758	33.2907	1.01707	1189.5	2	5595	-0.000320619	-0.269541	Q04637	Eukaryotic translation initiation factor 4 gamma 1 OS=Homo sapiens GN=EIF4G1 PE=1 SV=4 - [IF4G1_HUMAN]	FALSE	SFSKEVEER	[1] Phospho (S)	High	FALSE	2.69375e+06	2.40445e+06	2.46587e+06	2.61761e+06	1.76094e+06	1.69321e+06	1.0633e+06	1.69815e+06	1.97807e+06	5.05997e+06	3.7895e+06	3.83951e+06	3.55009e+06	8.78673e+06	4.64523e+06	2.17299e+06	1.83075e+06	2.1062e+06	3.12806e+06	2.26483e+06	1.70683e+06	1.04722e+06	1.73212e+06	2.25167e+06	4.47019e+06	2.50462e+06	3.83951e+06	2.52186e+06	5.81936e+06	4.31739e+06	2.54148e+06	1.94745e+06	2.2554e+06	3.41606e+06
1670	657.302	65.348	1.09687	1968.89	3	7812	-0.00278415	-1.41407	Q92685	Dol-P-Man:Man(5)GlcNAc(2)-PP-Dol alpha-1,3-mannosyltransferase OS=Homo sapiens GN=ALG3 PE=1 SV=1 - [ALG3_HUMAN]	FALSE	SGSAAQAEGLCKQWLQR	[3] Phospho; (S)|[11] Carbamidomethyl (C)	High	FALSE	2.16899e+07	2.06352e+07	1.87016e+07	4.49056e+06	9.60873e+06	1.15451e+07	2.07662e+07	9.38984e+06	1.11102e+07	1.71248e+07	1.73015e+07	1.02107e+07	1.29469e+07	5.49318e+06	5.87994e+06	1.74968e+07	1.57116e+07	1.59738e+07	5.36625e+06	1.23582e+07	1.16379e+07	2.04521e+07	9.57768e+06	1.26469e+07	1.51288e+07	1.14352e+07	1.02107e+07	9.197e+06	3.63807e+06	5.46497e+06	2.10195e+07	1.62809e+07	1.60867e+07	5.96523e+06
1672	526.263	30.0451	1.33105	1050.51	2	4395	-0.000111878	-0.106499	Q92598	Heat shock protein 105 kDa OS=Homo sapiens GN=HSPH1 PE=1 SV=1 - [HS105_HUMAN]	FALSE	IESPKLER	[3] Phospho (S)	High	FALSE	2.59602e+06	3.23768e+06	4.04701e+06	4.10046e+06	2.43272e+06	3.52973e+06	2.82532e+06	3.70118e+06	3.86585e+06	3.2242e+06	4.93869e+06	3.15078e+06	4.32281e+06	5.60441e+06	4.24547e+06	2.09416e+06	2.46517e+06	3.45671e+06	4.90009e+06	3.12883e+06	3.55813e+06	2.78259e+06	3.77522e+06	4.40056e+06	2.84839e+06	3.26416e+06	3.15078e+06	3.07077e+06	3.71174e+06	3.94585e+06	2.4312e+06	2.64925e+06	3.70498e+06	5.40734e+06
1682	721.298	23.9762	0.906433	2160.87	3	58.99	-0.000939512	-0.434783	Q9BW71	HIRA-interacting protein 3 OS=Homo sapiens GN=HIRIP3 PE=1 SV=3 - [HIRP3_HUMAN]	FALSE	KQAREESEESEAEPVQR	[7] Phospho; (S)|[10] Phospho (S)	High	FALSE	1.39793e+07	9.24068e+06	9.08584e+06	3.77463e+06	4.80135e+06	5.84938e+06	8.32956e+06	6.43392e+06	5.18011e+06	8.34711e+06	9.73153e+06	8.69513e+06	5.13053e+06	6.06879e+06	5.99139e+06	1.12768e+07	7.03584e+06	7.76057e+06	4.51071e+06	6.17524e+06	5.89644e+06	8.20358e+06	6.56263e+06	5.8966e+06	7.37419e+06	6.43193e+06	8.69513e+06	3.64455e+06	4.0193e+06	5.56855e+06	1.34363e+07	7.63399e+06	8.1265e+06	4.89713e+06
1688	626.233	14.0666	0.74385	2500.9	4	42.76	-0.000481896	-0.192689	Q9H1E3	Nuclear ubiquitous casein and cyclin-dependent kinases substrate OS=Homo sapiens GN=NUCKS1 PE=1 SV=1 - [NUCKS_HUMAN]	FALSE	DDSHSAEDSEDEKEDHKNVR	[5] Phospho; (S)|[9] Phospho (S)	High	TRUE	6.60647e+06	7.55514e+06	8.1819e+06	5.46884e+06	4.55328e+06	4.1741e+06	4.36175e+06	2.71247e+06	2.09735e+06	4.93161e+06	7.65525e+06	5.3402e+06	1.67756e+06	2.1208e+06	2.35148e+06	5.3293e+06	5.75247e+06	6.98848e+06	6.53532e+06	5.85619e+06	4.20769e+06	4.29578e+06	2.76673e+06	2.38745e+06	4.3568e+06	5.05964e+06	5.3402e+06	1.19168e+06	1.40458e+06	2.18553e+06	6.37478e+06	6.01693e+06	7.39299e+06	7.19776e+06
1691	905.363	32.2013	0.9395	1808.71	2	82.4	-0.000754035	-0.416891	Q96ST2	Protein IWS1 homolog OS=Homo sapiens GN=IWS1 PE=1 SV=2 - [IWS1_HUMAN]	FALSE	AAVLSDSEDEEKASAK	[5] Phospho; (S)|[7] Phospho (S)	High	FALSE	9.76698e+06	1.02153e+07	8.90502e+06	5.85453e+06	6.95921e+06	7.15149e+06	1.20577e+07	9.38636e+06	7.13217e+06	1.07559e+07	1.72037e+07	1.0378e+07	6.98462e+06	9.71386e+06	6.93276e+06	7.87881e+06	7.77793e+06	7.60612e+06	6.99622e+06	8.95056e+06	7.20903e+06	1.18754e+07	9.57413e+06	8.11865e+06	9.50222e+06	1.13706e+07	1.0378e+07	4.96163e+06	6.43338e+06	6.44348e+06	9.38517e+06	8.51652e+06	7.93684e+06	7.7167e+06
1692	1059.52	77.0737	0.943383	3175.55	3	61.78	-0.00107891	-0.339756	Q96TA1	Niban-like protein 1 OS=Homo sapiens GN=FAM129B PE=1 SV=3 - [NIBL1_HUMAN]	FALSE	GLLAQGLRPESPPPAGPLLNGAPAGESPQPK	[11] Phospho; (S)|[27] Phospho (S)	High	FALSE	3.24232e+07	4.17312e+07	3.80807e+07	2.10276e+07	2.59724e+07	2.9965e+07	3.36335e+07	2.90414e+07	2.1213e+07	2.32377e+07	6.55166e+07	3.38261e+07	4.14782e+07	7.20479e+07	8.97562e+07	2.61551e+07	3.17741e+07	3.25262e+07	2.51282e+07	3.34042e+07	3.02061e+07	3.31248e+07	2.96223e+07	2.41471e+07	2.05292e+07	4.33024e+07	3.38261e+07	2.94647e+07	4.77165e+07	8.34218e+07	3.2468e+07	3.59452e+07	3.66984e+07	2.95833e+07
1694	872.669	78.0644	0.5033	3486.65	4	0.4046	-0.000325963	-0.0934889	Q01130	Serine/arginine-rich splicing factor 2 OS=Homo sapiens GN=SRSF2 PE=1 SV=4 - [SRSF2_HUMAN]	FALSE	SYGRPPPDVEGMTSLKVDNLTYRTSPDTLR	[N-term] Acetyl; (N-Term)|[24] Phospho (T)	Low	FALSE	1.31791e+07	8.04782e+06	7.39754e+06	1.08063e+07	7.92486e+06	1.19492e+07	1.08134e+07	2.21068e+07	1.3868e+07	1.12411e+07	1.88825e+07	1.34264e+07	1.8429e+07	1.90131e+07	1.41491e+07	1.06313e+07	6.1276e+06	6.31853e+06	1.29136e+07	1.01925e+07	1.20454e+07	1.06498e+07	2.25491e+07	1.57862e+07	9.93083e+06	1.24801e+07	1.34264e+07	1.30913e+07	1.25922e+07	1.31505e+07	1.24532e+07	6.57442e+06	6.54895e+06	1.46049e+07
1697	814.371	37.4623	1.0219	1626.73	2	5657	-0.00254103	-1.56205	Q9UHB6	LIM domain and actin-binding protein 1 OS=Homo sapiens GN=LIMA1 PE=1 SV=1 - [LIMA1_HUMAN]	FALSE	ETPHSPGVEDAPIAK	[5] Phospho (S)	High	FALSE	8.81555e+06	9.78942e+06	1.04133e+07	7.07266e+06	6.34631e+06	8.66173e+06	5.70846e+06	7.35385e+06	8.52697e+06	7.23731e+06	9.16149e+06	8.40276e+06	7.76139e+06	1.60634e+07	1.03072e+07	7.11131e+06	7.45364e+06	8.89438e+06	8.45189e+06	8.16228e+06	8.73141e+06	5.62213e+06	7.50096e+06	9.70638e+06	6.39375e+06	6.05517e+06	8.40276e+06	5.51342e+06	1.06386e+07	9.57977e+06	8.57853e+06	8.14119e+06	9.38517e+06	9.55365e+06
1699	855.392	69.1615	0.965383	1708.77	2	6942	-0.00106952	-0.625902	Q5HYJ3	Protein FAM76B OS=Homo sapiens GN=FAM76B PE=1 SV=3 - [FA76B_HUMAN]	FALSE	ISNLSPEEEQGLWK	[5] Phospho (S)	High	FALSE	1.66415e+07	1.47473e+07	1.10306e+07	1.71513e+07	1.39249e+07	1.40421e+07	1.69427e+07	1.55455e+07	1.70812e+07	1.209e+07	1.79152e+07	1.59115e+07	1.74493e+07	1.47106e+07	1.02832e+07	1.34243e+07	1.12286e+07	9.42165e+06	2.04959e+07	1.79095e+07	1.41551e+07	1.66865e+07	1.58565e+07	1.94437e+07	1.06808e+07	1.18408e+07	1.59115e+07	1.23954e+07	9.74268e+06	9.55744e+06	1.58077e+07	1.22678e+07	9.83728e+06	2.38938e+07
1708	972.666	77.4466	0.500817	3886.63	4	0.5848	-0.00154557	-0.397662	Q09666	Neuroblast differentiation-associated protein AHNAK OS=Homo sapiens GN=AHNAK PE=1 SV=2 - [AHNK_HUMAN]	FALSE	HRSNSFSDEREFSGPSTPTGTLEFEGGEVSLEGGK	[7] Phospho; (S)|[13] Phospho (S)	Low	FALSE	2.2331e+06	5.43437e+06	6.76843e+06	9.84971e+06	8.85236e+06	8.37168e+06	1.39151e+07	6.82786e+06	7.1539e+06	1.31676e+07	2.41652e+07	1.37822e+07	2.05681e+07	2.24317e+07	3.61443e+07	1.80139e+06	4.13772e+06	5.78118e+06	1.17705e+07	1.13854e+07	8.43903e+06	1.37046e+07	6.96445e+06	8.14339e+06	1.16328e+07	1.59717e+07	1.37822e+07	1.46109e+07	1.48563e+07	3.35935e+07	2.08084e+06	4.31583e+06	6.04677e+06	1.32483e+07
1710	738.704	88.2037	0.379317	2213.09	3	93.89	-0.00172495	-0.779428	P23528	Cofilin-1 OS=Homo sapiens GN=CFL1 PE=1 SV=3 - [COF1_HUMAN]	FALSE	ASGVAVSDGVIKVFNDMKVR	[N-term] Acetyl; (N-Term)|[2] Phospho (S)	High	TRUE	6.16974e+06	3.48551e+07	1.8252e+07	419408	3.49924e+06	928861	8.34961e+06	3.69688e+07	4.75182e+06	1.15686e+07	8.31641e+06	3.46574e+06	5.00178e+06	1.71276e+06	581780	4.97699e+06	2.65386e+07	1.55898e+07	501197	4.50053e+06	936334	8.22333e+06	3.77083e+07	5.40907e+06	1.02202e+07	5.49663e+06	3.46574e+06	3.55309e+06	1.13435e+06	540721	5.91772e+06	2.773e+07	1.56653e+07	583858
1712	923.91	63.807	0.8309	3691.61	4	67.18	-0.00032848	-0.0889801	O95197	Reticulon-3 OS=Homo sapiens GN=RTN3 PE=1 SV=2 - [RTN3_HUMAN]	FALSE	AEPSAATQSHSISSSSFGAEPSAPGGGGSPGACPALGTK	[N-term] Acetyl; (N-Term)|[29] Phospho; (S)|[33] Carbamidomethyl (C)	High	FALSE	2.03718e+07	3.44411e+07	2.92878e+07	1.17232e+07	2.35165e+07	3.42948e+07	9.1658e+06	6.88263e+06	1.29702e+07	1.37027e+07	1.66602e+07	1.70219e+07	3.04101e+07	2.44834e+07	3.45245e+07	1.64335e+07	2.62234e+07	2.50159e+07	1.40094e+07	3.02456e+07	3.45707e+07	9.02718e+06	7.02032e+06	1.47642e+07	1.21055e+07	1.10113e+07	1.70219e+07	2.16023e+07	1.62151e+07	3.20879e+07	1.98683e+07	2.75601e+07	2.62122e+07	1.58536e+07
1716	749.85	61.3362	1.13277	1497.69	2	7108	-0.000853038	-0.569571	Q14847	LIM and SH3 domain protein 1 OS=Homo sapiens GN=LASP1 PE=1 SV=2 - [LASP1_HUMAN]	FALSE	GFSVVADTPELQR	[8] Phospho (T)	High	FALSE	1.75456e+06	1.60708e+06	1.55476e+06	1.52268e+06	1.32681e+06	1.7442e+06	1.12857e+06	1.21697e+06	1.14481e+06	1.83796e+06	2.16096e+06	1.63719e+06	3.97443e+07	4.27294e+07	3.74639e+07	1.41537e+06	1.22363e+06	1.32798e+06	1.81962e+06	1.70647e+06	1.75823e+06	1.1115e+06	1.24131e+06	1.30316e+06	1.62374e+06	1.42826e+06	1.63719e+06	2.8233e+07	2.82992e+07	3.48199e+07	1.62872e+06	1.32142e+06	1.4509e+06	2.00336e+06
1722	631.668	69.6211	0.9082	1891.98	3	54.29	0.000424777	0.224514	O60934	Nibrin OS=Homo sapiens GN=NBN PE=1 SV=1 - [NBN_HUMAN]	FALSE	IPNYQLSPTKLPSINK	[7] Phospho (S)	High	FALSE	1.59746e+07	1.6023e+07	1.35101e+07	9.19608e+06	7.96909e+06	1.05529e+07	1.22678e+07	9.26384e+06	9.67973e+06	9.17623e+06	9.8693e+06	7.89913e+06	1.30692e+07	1.08238e+07	8.76381e+06	1.28864e+07	1.21999e+07	1.15395e+07	1.09894e+07	1.02494e+07	1.06378e+07	1.20822e+07	9.44916e+06	1.10186e+07	8.10667e+06	6.52299e+06	7.89913e+06	9.28388e+06	7.16849e+06	8.14531e+06	1.51707e+07	1.29338e+07	1.20294e+07	1.25915e+07
1724	757.105	42.0576	0.87765	3024.39	4	86.03	-0.00141148	-0.4667	Q9H307	Pinin OS=Homo sapiens GN=PNN PE=1 SV=4 - [PININ_HUMAN]	FALSE	ESRQESDPEDDDVKKPALQSSVVATSK	[6] Phospho (S)	High	FALSE	8.31545e+06	1.28558e+07	1.03053e+07	9.78582e+06	9.63991e+06	1.5097e+07	7.93151e+06	9.72834e+06	9.75646e+06	7.35241e+06	1.11885e+07	1.24775e+07	5.44827e+06	6.34249e+06	3.84003e+06	6.70789e+06	9.78839e+06	8.80219e+06	1.16941e+07	1.23983e+07	1.52184e+07	7.81155e+06	9.92295e+06	1.11059e+07	6.49543e+06	7.39492e+06	1.24775e+07	3.87026e+06	4.20056e+06	3.56902e+06	8.01383e+06	1.05097e+07	9.25197e+06	1.31312e+07
1726	1103.52	106.358	0.219067	4410.05	4	0.9411	0.00375378	0.851189	O95400	CD2 antigen cytoplasmic tail-binding protein 2 OS=Homo sapiens GN=CD2BP2 PE=1 SV=1 - [CD2B2_HUMAN]	FALSE	ERPPGQRQASDSEEEDSLGQTSMSAQALLEGLLELLLPR	[10] Phospho; (S)|[24] Phospho (S)	Low	FALSE	1.08086e+07	2.99466e+06	454445	5.79352e+06	1.25104e+06	607937	1.91974e+07	1.6788e+07	1.78071e+07	2.04096e+07	2.34333e+07	4.4804e+06	1.50185e+07	4.68082e+06	2.54509e+06	8.7191e+06	2.28013e+06	388159	6.9233e+06	1.60902e+06	612828	1.8907e+07	1.71238e+07	2.02701e+07	1.80307e+07	1.5488e+07	4.4804e+06	1.06686e+07	3.10006e+06	2.36548e+06	1.04771e+07	2.45952e+06	462337	7.61828e+06
1739	806.371	83.4255	0.472367	2416.09	3	0.9034	-0.000665025	-0.275248	Q9UQ88	Cyclin-dependent kinase 11A OS=Homo sapiens GN=CDK11A PE=1 SV=4 - [CD11A_HUMAN]	FALSE	EYGSPLKAYTPVVVTQWYR	[4] Phospho; (S)|[10] Phospho (T)	Low	FALSE	9.05884e+06	1.91664e+07	2.17997e+07	1.65336e+07	1.25138e+07	1.02049e+07	8.70617e+06	7.54755e+06	7.20035e+06	7.98018e+06	1.63095e+07	1.37042e+07	1.03613e+07	9.4681e+06	1.20446e+07	7.30757e+06	1.45933e+07	1.862e+07	1.97578e+07	1.60945e+07	1.0287e+07	8.5745e+06	7.69854e+06	8.19627e+06	7.05003e+06	1.07796e+07	1.37042e+07	7.36033e+06	6.27062e+06	1.11946e+07	8.83096e+06	1.53279e+07	1.89863e+07	2.30956e+07
1754	1245.21	72.299	0.908217	3732.6	3	7	0.0011536	0.30906	Q86XP3	ATP-dependent RNA helicase DDX42 OS=Homo sapiens GN=DDX42 PE=1 SV=1 - [DDX42_HUMAN]	FALSE	YMAENPTAGVVQEEEEDNLEYDSDGNPIAPTKK	[7] Phospho (T)	High	FALSE	2.87827e+07	5.36683e+07	4.13862e+07	2.35515e+07	2.60431e+07	4.17732e+07	2.33965e+07	1.36289e+07	1.92493e+07	1.86066e+07	6.12172e+07	3.21243e+07	2.65961e+07	3.66379e+07	4.24317e+07	2.32184e+07	4.0863e+07	3.53496e+07	2.81442e+07	3.34953e+07	4.21093e+07	2.30426e+07	1.39015e+07	2.19118e+07	1.64378e+07	4.04608e+07	3.21243e+07	1.8893e+07	2.42649e+07	3.94371e+07	2.90796e+07	4.59838e+07	3.95214e+07	3.26439e+07
1755	690.793	59.8175	1.01202	2759.14	4	0.4624	0.00062851	0.227792	O60841	Eukaryotic translation initiation factor 5B OS=Homo sapiens GN=EIF5B PE=1 SV=4 - [IF2P_HUMAN]	FALSE	TAKPKVEMYSGSDDDDDFNKLPK	[10] Phospho; (S)|[12] Phospho (S)	Low	FALSE	1.48458e+07	1.8196e+07	1.55942e+07	6.23636e+06	7.3793e+06	1.33333e+07	9.32375e+06	3.10059e+06	5.77482e+06	8.64233e+06	1.65446e+07	1.55809e+07	9.00256e+06	5.9496e+06	6.18883e+06	1.19758e+07	1.38544e+07	1.33196e+07	7.4525e+06	9.49086e+06	1.34406e+07	9.18274e+06	3.16261e+06	6.57356e+06	7.63501e+06	1.09349e+07	1.55809e+07	6.39511e+06	3.94036e+06	5.75206e+06	1.42742e+07	1.46443e+07	1.35795e+07	8.46968e+06
1762	734.18	76.7663	0.528367	4399.04	6	45.48	-0.00275145	-0.625465	P06748	Nucleophosmin OS=Homo sapiens GN=NPM1 PE=1 SV=2 - [NPM_HUMAN]	FALSE	LKCGSGPVHISGQHLVAVEEDAESEDEEEEDVKLLSISGK	[3] Carbamidomethyl; (C)|[24] Phospho (S)	High	FALSE	4.76816e+06	6.17933e+06	6.99422e+06	1.20839e+07	9.49874e+06	1.60761e+07	6.36552e+06	7.83549e+06	1.3959e+07	1.04772e+07	1.6439e+07	1.182e+07	8.44655e+06	8.53385e+06	1.10004e+07	3.84637e+06	4.70493e+06	5.97403e+06	1.44403e+07	1.22168e+07	1.62054e+07	6.26925e+06	7.99223e+06	1.58897e+07	9.25601e+06	1.08651e+07	1.182e+07	6.00014e+06	5.65188e+06	1.02241e+07	4.44867e+06	5.02021e+06	6.31691e+06	1.66406e+07
1768	638.753	76.1734	0.986417	1275.49	2	5817	-0.000207682	-0.162825	Q7Z417	Nuclear fragile X mental retardation-interacting protein 2 OS=Homo sapiens GN=NUFIP2 PE=1 SV=1 - [NUFP2_HUMAN]	FALSE	NDSWGSFDLR	[3] Phospho (S)	High	FALSE	4.99065e+06	3.22582e+06	2.72196e+06	5.26365e+06	2.9443e+06	2.43786e+06	4.78598e+06	7.80883e+06	5.51366e+06	6.32166e+06	1.30838e+07	5.90973e+06	1.19293e+07	2.28412e+07	1.5108e+07	4.02585e+06	2.45613e+06	2.32493e+06	6.29011e+06	3.78679e+06	2.45748e+06	4.7136e+06	7.96504e+06	6.27628e+06	5.58483e+06	8.64758e+06	5.90973e+06	8.47417e+06	1.51275e+07	1.40417e+07	4.6775e+06	2.64155e+06	2.45952e+06	7.0883e+06
1770	994.727	52.0197	0.819817	2981.16	3	42.55	-0.000264358	-0.0886761	P61244	Protein max OS=Homo sapiens GN=MAX PE=1 SV=1 - [MAX_HUMAN]	FALSE	SDNDDIEVESDEEQPRFQSAADKR	[N-term] Acetyl; (N-Term)|[1] Phospho; (S)|[10] Phospho (S)	High	FALSE	1.72059e+07	2.31552e+07	2.06957e+07	8.99954e+06	1.47962e+07	1.66667e+07	1.35411e+07	7.32502e+06	7.98788e+06	1.16713e+07	1.99447e+07	1.7195e+07	1.41964e+07	1.29725e+07	1.72099e+07	1.38797e+07	1.76303e+07	1.7677e+07	1.07545e+07	1.90301e+07	1.68008e+07	1.33363e+07	7.47156e+06	9.09272e+06	1.03109e+07	1.31822e+07	1.7195e+07	1.00846e+07	8.59153e+06	1.59953e+07	1.63999e+07	1.87001e+07	1.76673e+07	1.23132e+07
1772	967.769	81.6894	0.346883	2900.29	3	32.25	-0.0017526	-0.604284	Q12888	Tumor suppressor p53-binding protein 1 OS=Homo sapiens GN=TP53BP1 PE=1 SV=2 - [TP53B_HUMAN]	FALSE	ETAVPGPLGIEDISPNLSPDDKSFSR	[14] Phospho; (S)|[18] Phospho (S)	High	FALSE	8.63129e+06	2.12626e+07	2.4156e+07	1.33367e+07	1.42063e+07	1.92716e+07	1.49697e+07	8.93934e+06	6.2329e+06	5.24505e+06	1.3686e+07	9.4118e+06	8.17862e+06	1.40879e+07	1.27427e+07	6.96267e+06	1.61893e+07	2.06325e+07	1.59375e+07	1.82714e+07	1.94267e+07	1.47433e+07	9.11817e+06	7.095e+06	4.6337e+06	9.04561e+06	9.4118e+06	5.80981e+06	9.33025e+06	1.18434e+07	8.33064e+06	1.72705e+07	2.09286e+07	1.84679e+07
1775	674.075	21.3132	1.12148	2692.27	4	39.24	-0.000512992	-0.190542	Q9BQG0	Myb-binding protein 1A OS=Homo sapiens GN=MYBBP1A PE=1 SV=2 - [MBB1A_HUMAN]	FALSE	NQKPSQVNGAPGSPTEPAGQKQHQK	[13] Phospho (S)	High	FALSE	9.58935e+06	1.08424e+07	1.08875e+07	3.27074e+06	5.11225e+06	7.92124e+06	5.49934e+06	3.45032e+06	4.56636e+06	8.4779e+06	8.811e+06	9.70879e+06	4.58432e+06	5.44104e+06	6.73535e+06	7.73552e+06	8.25541e+06	9.29945e+06	3.90856e+06	6.5751e+06	7.98497e+06	5.41617e+06	3.51935e+06	5.19796e+06	7.48974e+06	5.82352e+06	9.70879e+06	3.25654e+06	3.60354e+06	6.26e+06	9.27772e+06	8.9983e+06	9.73086e+06	4.25005e+06
1776	689.348	41.3164	1.61983	1376.68	2	28.23	-0.000319946	-0.232404	Q9UQ35	Serine/arginine repetitive matrix protein 2 OS=Homo sapiens GN=SRRM2 PE=1 SV=2 - [SRRM2_HUMAN]	FALSE	VSGRTSPPLLDR	[6] Phospho (S)	High	FALSE	1.04501e+07	7.2388e+06	5.85531e+06	8.84278e+06	5.91866e+06	5.93171e+06	9.02011e+06	1.14575e+07	9.43673e+06	5.90841e+06	1.13978e+07	6.24907e+06	6.19632e+06	6.32087e+06	3.63607e+06	8.42987e+06	5.51161e+06	5.00125e+06	1.05672e+07	7.61226e+06	5.97943e+06	8.88369e+06	1.16867e+07	1.0742e+07	5.21974e+06	7.53321e+06	6.24907e+06	4.40165e+06	4.18624e+06	3.37946e+06	1.00826e+07	5.73868e+06	5.21714e+06	1.21024e+07
1782	537.255	60.5932	1.05152	1072.5	2	6880	0.00019203	0.17905	Q9H0B6	Kinesin light chain 2 OS=Homo sapiens GN=KLC2 PE=1 SV=1 - [KLC2_HUMAN]	FALSE	ASSLNFLNK	[3] Phospho (S)	High	FALSE	5.86643e+06	6.00327e+06	4.57825e+06	4.92543e+06	4.51884e+06	4.53627e+06	5.99494e+06	5.89503e+06	5.35909e+06	5.47948e+06	8.05543e+06	4.43222e+06	5.45557e+06	4.78127e+06	3.97122e+06	4.73232e+06	4.57088e+06	3.91046e+06	5.88593e+06	5.81189e+06	4.57277e+06	5.90428e+06	6.01296e+06	6.10033e+06	4.84081e+06	5.32414e+06	4.43222e+06	3.87545e+06	3.16658e+06	3.69095e+06	5.50167e+06	4.88956e+06	4.15625e+06	6.60501e+06
1788	817.376	64.3147	1.20022	2449.1	3	5.71	-0.00104553	-0.426901	Q71RC2	La-related protein 4 OS=Homo sapiens GN=LARP4 PE=1 SV=3 - [LARP4_HUMAN]	FALSE	ASTASPCNNNINAATAVALQEPR	[5] Phospho; (S)|[7] Carbamidomethyl (C)	High	FALSE	2.26899e+07	3.25662e+07	2.8102e+07	1.30013e+07	1.66003e+07	2.18077e+07	1.73603e+07	1.00796e+07	1.55622e+07	1.63843e+07	2.22392e+07	1.57218e+07	9.18129e+06	1.00537e+07	7.88417e+06	1.83035e+07	2.47958e+07	2.4003e+07	1.55366e+07	2.13503e+07	2.19831e+07	1.70977e+07	1.02812e+07	1.77146e+07	1.44746e+07	1.46987e+07	1.57218e+07	6.52207e+06	6.65847e+06	7.32775e+06	2.24211e+07	2.64206e+07	2.42078e+07	1.76673e+07
1790	1055.35	87.4478	0.4928	2108.69	2	37.91	0.00917296	4.35009	P05386;P05387	60S acidic ribosomal protein P1 OS=Homo sapiens GN=RPLP1 PE=1 SV=1 - [RLA1_HUMAN];60S acidic ribosomal protein P2 OS=Homo sapiens GN=RPLP2 PE=1 SV=1 - [RLA2_HUMAN]	TRUE	KEESEESDDDMGFGLFD	[4] Phospho; (S)|[7] Phospho (S)	High	FALSE	4.28296e+06	1.02906e+08	2.8528e+06	6.96724e+06	4.80973e+07	5.06238e+07	3.86719e+06	4.74005e+06	4.75591e+06	6.80437e+06	5.25753e+06	8.42945e+06	6.53887e+06	1.23614e+08	2.64323e+06	3.45497e+06	7.83523e+07	2.43669e+06	8.32591e+06	6.18602e+07	5.10311e+07	3.8087e+06	4.83487e+06	5.41372e+06	6.01127e+06	3.4749e+06	8.42945e+06	4.64499e+06	8.1868e+07	2.45669e+06	3.97494e+06	9.80069e+07	2.61381e+06	9.38517e+06
1792	590.802	63.1639	0.956183	1179.59	2	4584	-0.000603016	-0.511208	Q6KC79	Nipped-B-like protein OS=Homo sapiens GN=NIPBL PE=1 SV=2 - [NIPBL_HUMAN]	FALSE	AITSLLGGGSPK	[10] Phospho (S)	High	FALSE	4.49913e+06	5.22762e+06	4.33393e+06	1.09565e+07	5.30008e+06	6.44134e+06	6.77143e+06	7.20158e+06	7.69738e+06	4.42826e+06	5.90643e+06	3.80715e+06	4.7881e+06	4.85068e+06	4.83151e+06	3.62935e+06	3.9803e+06	3.70178e+06	1.30931e+07	6.81668e+06	6.49316e+06	6.66902e+06	7.34565e+06	8.76204e+06	3.91211e+06	3.90378e+06	3.80715e+06	3.4013e+06	3.21255e+06	4.49053e+06	4.16154e+06	4.17093e+06	3.9484e+06	1.48283e+07
1801	815.635	68.058	0.877033	3258.51	4	35.09	-0.00112424	-0.345016	Q9UQ35	Serine/arginine repetitive matrix protein 2 OS=Homo sapiens GN=SRRM2 PE=1 SV=2 - [SRRM2_HUMAN]	FALSE	MGQAPSQSLLPPAQDQPRSPVPSAFSDQSR	[19] Phospho (S)	High	FALSE	3.30802e+07	2.32038e+07	1.97663e+07	1.04982e+07	1.24934e+07	2.12989e+07	1.94476e+07	1.82666e+07	2.21415e+07	1.84256e+07	2.82284e+07	2.05119e+07	3.47615e+07	2.65209e+07	1.76575e+07	2.66851e+07	1.76674e+07	1.68832e+07	1.25454e+07	1.60683e+07	2.14703e+07	1.91535e+07	1.8632e+07	2.5204e+07	1.6278e+07	1.86572e+07	2.05119e+07	2.46934e+07	1.75645e+07	1.64113e+07	3.28379e+07	1.87627e+07	1.69987e+07	1.43354e+07
1803	653.05	54.7188	1.0619	2608.17	4	49.71	-0.000265159	-0.101665	Q02880	DNA topoisomerase 2-beta OS=Homo sapiens GN=TOP2B PE=1 SV=3 - [TOP2B_HUMAN]	FALSE	VVEAVNSDSDSEFGIPKKTTTPK	[7] Phospho; (S)|[9] Phospho (S)	High	FALSE	1.03631e+07	1.37671e+07	1.20582e+07	5.69795e+06	8.5761e+06	1.25909e+07	7.97785e+06	3.7909e+06	5.09588e+06	8.17533e+06	1.34006e+07	7.93926e+06	8.38941e+06	5.90728e+06	9.19303e+06	8.35968e+06	1.04822e+07	1.02994e+07	6.8091e+06	1.10301e+07	1.26922e+07	7.85719e+06	3.86673e+06	5.80072e+06	7.22243e+06	8.85697e+06	7.93926e+06	5.95955e+06	3.91233e+06	8.54424e+06	1.00588e+07	1.14226e+07	1.10214e+07	7.49743e+06
1808	650.323	76.6616	0.800117	1947.95	3	32.88	-0.000625747	-0.321234	P04183	Thymidine kinase, cytosolic OS=Homo sapiens GN=TK1 PE=1 SV=2 - [KITH_HUMAN]	FALSE	SCINLPTVLPGSPSKTR	[N-term] Acetyl; (N-Term)|[2] Carbamidomethyl; (C)|[12] Phospho (S)	High	FALSE	1.01446e+07	6.60681e+06	5.45751e+06	8.92738e+06	6.63386e+06	9.6798e+06	1.30334e+07	1.89702e+07	1.6464e+07	7.59897e+06	1.56794e+07	9.47508e+06	1.42213e+07	1.82625e+07	1.08227e+07	8.18339e+06	5.03041e+06	4.66147e+06	1.06683e+07	8.53212e+06	9.75768e+06	1.28363e+07	1.93497e+07	1.87412e+07	6.71326e+06	1.03631e+07	9.47508e+06	1.01023e+07	1.20951e+07	1.00589e+07	9.91567e+06	5.30496e+06	4.94466e+06	1.22251e+07
1817	977.031	58.5418	0.873383	2928.07	3	7994	0.000665073	0.227137	Q08945	FACT complex subunit SSRP1 OS=Homo sapiens GN=SSRP1 PE=1 SV=1 - [SSRP1_HUMAN]	FALSE	EGMNPSYDEYADSDEDQHDAYLER	[13] Phospho (S)	High	FALSE	2.64315e+07	2.12884e+07	1.71128e+07	1.7645e+07	1.26042e+07	1.96541e+07	1.67866e+07	9.16829e+06	1.61493e+07	1.81533e+07	2.4433e+07	2.16997e+07	2.12567e+07	2.34001e+07	1.3174e+07	2.13217e+07	1.6209e+07	1.46167e+07	2.10859e+07	1.62109e+07	1.98122e+07	1.65327e+07	9.3517e+06	1.8383e+07	1.60374e+07	1.61487e+07	2.16997e+07	1.51e+07	1.54976e+07	1.22443e+07	2.57175e+07	1.73534e+07	1.47746e+07	2.45354e+07
1826	1089.47	63.8938	0.917833	4353.85	4	49.44	-0.000973524	-0.223601	Q9UHB6	LIM domain and actin-binding protein 1 OS=Homo sapiens GN=LIMA1 PE=1 SV=1 - [LIMA1_HUMAN]	FALSE	SKEGHSLEMENENLVENGADSDEDDNSFLKQQSPQEPK	[21] Phospho (S)	High	FALSE	3.42346e+07	4.85633e+07	4.4538e+07	1.8279e+07	3.27642e+07	4.92642e+07	1.80265e+07	8.62409e+06	1.68879e+07	2.18104e+07	2.75048e+07	2.36906e+07	1.88056e+07	7.96496e+06	1.28379e+07	2.76163e+07	3.6976e+07	3.80417e+07	2.18436e+07	4.21395e+07	4.96605e+07	1.77539e+07	8.79661e+06	1.92237e+07	1.92682e+07	1.8179e+07	2.36906e+07	1.33588e+07	5.27511e+06	1.19319e+07	3.446e+07	4.29247e+07	4.39467e+07	2.56092e+07
1827	1065.93	70.8257	1.20095	4259.68	4	47.01	-0.00339035	-0.795917	P24534	Elongation factor 1-beta OS=Homo sapiens GN=EEF1B2 PE=1 SV=3 - [EF1B_HUMAN]	FALSE	YGPADVEDTTGSGATDSKDDDDIDLFGSDDEEESEEAKR	[28] Phospho (S)	High	FALSE	1.81386e+07	5.28e+07	4.82717e+07	6.31158e+07	5.88217e+07	7.5973e+07	1.54324e+07	1.14924e+07	3.11248e+07	2.86121e+07	3.95454e+07	4.45396e+07	1.83654e+07	3.5184e+07	4.1771e+07	1.4632e+07	4.02018e+07	4.12307e+07	7.54239e+07	7.56533e+07	7.65843e+07	1.5199e+07	1.17223e+07	3.54298e+07	2.52771e+07	2.6137e+07	4.45396e+07	1.30462e+07	2.3302e+07	3.8823e+07	1.75809e+07	4.4525e+07	4.80315e+07	7.91804e+07
1831	921.917	48.6801	1.24527	1841.82	2	92.78	-7.04652e-06	-0.00382585	Q13177	Serine/threonine-protein kinase PAK 2 OS=Homo sapiens GN=PAK2 PE=1 SV=3 - [PAK2_HUMAN]	FALSE	SDNGELEDKPPAPPVR	[N-term] Acetyl; (N-Term)|[1] Phospho (S)	High	FALSE	1.93864e+07	2.1416e+07	1.63948e+07	9.1799e+06	1.06752e+07	1.17702e+07	1.02689e+07	8.28689e+06	7.71008e+06	1.35816e+07	2.42073e+07	1.27189e+07	1.02906e+07	1.47955e+07	9.29374e+06	1.56386e+07	1.63061e+07	1.40034e+07	1.09701e+07	1.37298e+07	1.18649e+07	1.01136e+07	8.45266e+06	8.77649e+06	1.19985e+07	1.59995e+07	1.27189e+07	7.31011e+06	9.79892e+06	8.63784e+06	1.87627e+07	1.7417e+07	1.41594e+07	1.24894e+07
1834	1152.88	79.0316	0.371033	3455.62	3	0.356	4.23719e-05	0.0122617	O75531	Barrier-to-autointegration factor OS=Homo sapiens GN=BANF1 PE=1 SV=1 - [BAF_HUMAN]	FALSE	TTSQKHRDFVAEPMGEKPVGSLAGIGEVLGK	[N-term] Acetyl; (N-Term)|[2] Phospho; (T)|[3] Phospho; (S)|[14] Oxidation (M)	Low	FALSE	1.31962e+07	3.81995e+07	3.71249e+07	1.01055e+07	1.44175e+07	1.73135e+07	8.65612e+06	5.60177e+06	4.81482e+06	2.32683e+07	3.12537e+07	2.77154e+07	2.00415e+07	1.45155e+07	4.3211e+07	1.06451e+07	2.9085e+07	3.17098e+07	1.20762e+07	1.8543e+07	1.74528e+07	8.52521e+06	5.71383e+06	5.48078e+06	2.05562e+07	2.06567e+07	2.77154e+07	1.42368e+07	9.61345e+06	4.01614e+07	1.25536e+07	3.17152e+07	3.49098e+07	1.34901e+07
1836	847.37	77.4109	0.7561	2539.09	3	39.04	0.000214684	0.0845516	Q9H4G0	Band 4.1-like protein 1 OS=Homo sapiens GN=EPB41L1 PE=1 SV=2 - [E41L1_HUMAN]	FALSE	SLPELDRDKSDSDTEGLLFSR	[10] Phospho; (S)|[12] Phospho (S)	High	FALSE	1.67183e+07	1.58455e+07	1.26807e+07	1.03806e+07	9.80722e+06	1.2638e+07	1.74771e+07	1.42195e+07	1.50414e+07	1.23885e+07	3.07552e+07	1.82447e+07	1.50117e+07	2.08541e+07	2.17604e+07	1.34863e+07	1.20647e+07	1.08311e+07	1.24049e+07	1.26135e+07	1.27396e+07	1.72128e+07	1.45039e+07	1.71219e+07	1.09445e+07	2.03272e+07	1.82447e+07	1.06638e+07	1.38114e+07	2.02247e+07	1.58905e+07	1.27884e+07	1.14226e+07	1.40351e+07
1841	836.822	39.6196	0.784767	1671.63	2	5652	-9.60157e-05	-0.0574383	P49585	Choline-phosphate cytidylyltransferase A OS=Homo sapiens GN=PCYT1A PE=1 SV=2 - [PCY1A_HUMAN]	FALSE	HKAAAYDISEDEED	[9] Phospho (S)	High	FALSE	1.2851e+07	1.26398e+07	1.10243e+07	5.11362e+06	6.45765e+06	6.42017e+06	5.40514e+06	6.61521e+06	4.43842e+06	9.35575e+06	1.19802e+07	1.18505e+07	5.10635e+06	4.68735e+06	5.09672e+06	1.03666e+07	9.62393e+06	9.41632e+06	6.11082e+06	8.30548e+06	6.47182e+06	5.32339e+06	6.74755e+06	5.05232e+06	8.26527e+06	7.91818e+06	1.18505e+07	3.62737e+06	3.10438e+06	4.73703e+06	1.22251e+07	1.03805e+07	9.80304e+06	6.88368e+06
1852	653.769	25.3872	1.01878	1305.52	2	5401	-0.000564257	-0.432207	O94875	Sorbin and SH3 domain-containing protein 2 OS=Homo sapiens GN=SORBS2 PE=1 SV=3 - [SRBS2_HUMAN]	FALSE	SFTSSSPSSPSR	[9] Phospho (S)	High	FALSE	5.45363e+06	4.14557e+06	3.2173e+06	3.82813e+06	3.19652e+06	4.04866e+06	3.47225e+06	4.74067e+06	2.72882e+06	3.02454e+06	5.61311e+06	2.68001e+06	2.36905e+06	2.09013e+06	1.19902e+06	4.39932e+06	3.15643e+06	2.74802e+06	4.57465e+06	4.11119e+06	4.08123e+06	3.41974e+06	4.8355e+06	3.10626e+06	2.67201e+06	3.70991e+06	2.68001e+06	1.68289e+06	1.38427e+06	1.1144e+06	5.11653e+06	3.36306e+06	2.97087e+06	4.98048e+06
1854	718.294	31.5698	0.753567	1434.57	2	73.29	-0.000602151	-0.419742	P26639	Threonine--tRNA ligase, cytoplasmic OS=Homo sapiens GN=TARS PE=1 SV=3 - [SYTC_HUMAN]	FALSE	MFEEKASSPSGK	[N-term] Acetyl; (N-Term)|[1] Oxidation; (M)|[8] Phospho (S)	High	FALSE	4.02673e+06	5.61615e+06	6.86931e+06	2.39571e+06	4.08215e+06	3.75259e+06	3.72331e+06	7.50772e+06	3.74322e+06	5.44594e+06	7.27404e+06	5.38664e+06	4.74313e+06	5.24989e+06	6.82391e+06	3.24827e+06	4.27613e+06	5.86735e+06	2.86289e+06	5.25024e+06	3.78278e+06	3.667e+06	7.6579e+06	4.26096e+06	4.81117e+06	4.80769e+06	5.38664e+06	3.36936e+06	3.47695e+06	6.34232e+06	3.73403e+06	4.47697e+06	6.18756e+06	3.11626e+06
1857	859.055	53.7702	1.33685	2574.14	3	57.1	-0.000188601	-0.0732676	Q8NE71	ATP-binding cassette sub-family F member 1 OS=Homo sapiens GN=ABCF1 PE=1 SV=2 - [ABCF1_HUMAN]	FALSE	LKKLSVPTSDEEDEVPAPKPR	[5] Phospho; (S)|[8] Phospho; (T)|[9] Phospho (S)	High	FALSE	1.87809e+07	2.92964e+07	2.20389e+07	9.67434e+06	1.79089e+07	2.10337e+07	1.84309e+07	7.13365e+06	9.04896e+06	5.72462e+06	1.38774e+07	1.0587e+07	1.05643e+07	1.32208e+07	1.39804e+07	1.51501e+07	2.23062e+07	1.88243e+07	1.15609e+07	2.30335e+07	2.12029e+07	1.81521e+07	7.27636e+06	1.03006e+07	5.05737e+06	9.17211e+06	1.0587e+07	7.50451e+06	8.756e+06	1.29938e+07	1.81818e+07	2.38938e+07	1.90674e+07	1.30102e+07
1878	702.948	56.0832	1.00142	3509.7	5	0.2877	-1.85956e-05	-0.00529834	P78347	General transcription factor II-I OS=Homo sapiens GN=GTF2I PE=1 SV=2 - [GTF2I_HUMAN]	FALSE	RPRSPGSNSKVPEIEVTVEGPNNNNPQTSAVR	[9] Phospho (S)	Low	FALSE	1.20316e+07	1.28822e+07	1.11642e+07	1.13903e+07	1.17495e+07	1.7898e+07	1.40646e+07	1.60452e+07	1.44612e+07	2.02815e+07	1.66419e+07	1.07226e+07	1.48638e+07	9.84658e+06	1.03267e+07	9.70565e+06	9.80851e+06	9.53576e+06	1.36115e+07	1.51116e+07	1.8042e+07	1.38519e+07	1.63662e+07	1.64614e+07	1.79175e+07	1.09993e+07	1.07226e+07	1.05587e+07	6.52129e+06	9.59792e+06	1.14226e+07	1.05788e+07	9.96829e+06	1.52192e+07
1882	497.237	29.5032	1.14075	1488.69	3	33.43	0.000381598	0.256332	Q14978	Nucleolar and coiled-body phosphoprotein 1 OS=Homo sapiens GN=NOLC1 PE=1 SV=2 - [NOLC1_HUMAN]	FALSE	LQTPNTFPKRK	[3] Phospho; (T)|[6] Phospho (T)	High	FALSE	1.14684e+06	1.48029e+06	1.72546e+06	616373	791750	975557	1.03501e+06	704496	588251	1.22677e+06	1.76573e+06	1.01861e+06	7.53003e+06	1.01594e+07	8.46562e+06	925132	1.12709e+06	1.47379e+06	736571	1.01831e+06	983406	1.01936e+06	718589	669615	1.08378e+06	1.16704e+06	1.01861e+06	5.34907e+06	6.72845e+06	7.86816e+06	1.07966e+06	1.23928e+06	1.60473e+06	839113
1891	835.029	39.8488	0.726283	2502.07	3	7.08	-0.000950113	-0.379731	P08670	Vimentin OS=Homo sapiens GN=VIM PE=1 SV=4 - [VIME_HUMAN]	FALSE	TVETRDGQVINETSQHHDDLE	[14] Phospho (S)	High	FALSE	5.74201e+06	5.47669e+06	5.2215e+06	913946	2.43066e+06	3.04297e+06	2.74734e+06	3.49354e+06	2.19562e+06	3.23188e+06	4.5143e+06	3.22907e+06	2.25391e+07	1.29268e+07	1.66135e+07	4.63195e+06	4.16994e+06	4.45988e+06	1.09217e+06	3.12618e+06	3.06745e+06	2.70579e+06	3.56343e+06	2.49931e+06	2.85518e+06	2.98367e+06	3.22907e+06	1.6011e+07	8.56125e+06	1.5441e+07	5.32218e+06	4.35716e+06	4.69385e+06	1.22022e+06
1894	570.245	36.4043	1.17293	1707.71	3	60.54	-0.00105622	-0.618497	Q07955	Serine/arginine-rich splicing factor 1 OS=Homo sapiens GN=SRSF1 PE=1 SV=2 - [SRSF1_HUMAN]	FALSE	SGGGVIRGPAGNNDCR	[N-term] Acetyl; (N-Term)|[1] Phospho; (S)|[15] Carbamidomethyl (C)	High	FALSE	4.66142e+06	5.40807e+06	5.21188e+06	2.65448e+06	3.67335e+06	4.12855e+06	4.62579e+06	3.36349e+06	3.39166e+06	7.29953e+06	9.50931e+06	5.26852e+06	5.75765e+06	4.86684e+06	2.73896e+06	3.76026e+06	4.11769e+06	4.45167e+06	3.17212e+06	4.72446e+06	4.16176e+06	4.55583e+06	3.43077e+06	3.86078e+06	6.44872e+06	6.28506e+06	5.26852e+06	4.09004e+06	3.22325e+06	2.54566e+06	4.38252e+06	4.2963e+06	4.6775e+06	3.48545e+06
1897	580.287	32.1344	0.957817	2317.12	4	0.3864	0.000806772	0.348179	P60468	Protein transport protein Sec61 subunit beta OS=Homo sapiens GN=SEC61B PE=1 SV=2 - [SC61B_HUMAN]	FALSE	PGPTPSGTNVGSSGRSPSKAVAAR	[16] Phospho (S)	Low	FALSE	6.48253e+06	6.11833e+06	5.15583e+06	2.32963e+06	3.98966e+06	6.05462e+06	5.8566e+06	3.9814e+06	3.09277e+06	6.68648e+06	6.06902e+06	4.9893e+06	4.79383e+06	3.57742e+06	3.15911e+06	5.22932e+06	4.65848e+06	4.4038e+06	2.78393e+06	5.13129e+06	6.10333e+06	5.76803e+06	4.06105e+06	3.52054e+06	5.90712e+06	4.01124e+06	4.9893e+06	3.40537e+06	2.36929e+06	2.93616e+06	6.24869e+06	4.97172e+06	4.61993e+06	3.03787e+06
1917	544.59	26.5724	0.9713	1630.75	3	3233	0.000229682	0.140845	Q13112	Chromatin assembly factor 1 subunit B OS=Homo sapiens GN=CHAF1B PE=1 SV=1 - [CAF1B_HUMAN]	FALSE	GSSPGPRPVEGTPASR	[3] Phospho (S)	High	FALSE	4.38158e+06	4.27692e+06	3.98719e+06	2.64256e+06	2.25596e+06	3.21821e+06	4.04201e+06	5.03571e+06	3.36077e+06	3.60176e+06	4.31426e+06	2.47429e+06	3.6307e+06	3.10865e+06	2.06706e+06	3.53452e+06	3.25644e+06	3.40561e+06	3.15789e+06	2.90149e+06	3.2441e+06	3.98088e+06	5.13645e+06	3.82561e+06	3.18195e+06	2.85146e+06	2.47429e+06	2.57912e+06	2.05883e+06	1.92118e+06	4.04211e+06	3.47071e+06	3.63214e+06	3.45042e+06
1918	701.307	45.01	1.30542	2100.9	3	5860	-0.000533786	-0.254075	P49736	DNA replication licensing factor MCM2 OS=Homo sapiens GN=MCM2 PE=1 SV=4 - [MCM2_HUMAN]	FALSE	GLLYDSDEEDEERPARK	[6] Phospho (S)	High	FALSE	8.24616e+06	1.0081e+07	7.46482e+06	4.68639e+06	6.13946e+06	7.96347e+06	6.39574e+06	8.30107e+06	8.00596e+06	6.20066e+06	8.2033e+06	5.42982e+06	8.3005e+06	6.25107e+06	4.64543e+06	6.652e+06	7.67563e+06	6.37599e+06	5.60028e+06	7.89624e+06	8.02754e+06	6.29901e+06	8.46713e+06	9.1133e+06	5.47792e+06	5.42186e+06	5.42982e+06	5.89639e+06	4.14002e+06	4.31759e+06	7.87499e+06	8.44472e+06	6.65966e+06	6.29607e+06
1925	618.313	46.4081	1.67823	1851.92	3	6075	-0.000900472	-0.486238	P06748	Nucleophosmin OS=Homo sapiens GN=NPM1 PE=1 SV=2 - [NPM_HUMAN]	FALSE	MQASIEKGGSLPKVEAK	[4] Phospho (S)	High	FALSE	5.43389e+06	5.49038e+06	4.29694e+06	2.40778e+06	2.02626e+06	3.98977e+06	3.61989e+06	3.78511e+06	3.35906e+06	5.77341e+06	4.46041e+06	2.64299e+06	3.96331e+07	4.03061e+07	2.8271e+07	4.3834e+06	4.18037e+06	3.67018e+06	2.87731e+06	2.60607e+06	4.02187e+06	3.56514e+06	3.86083e+06	3.82366e+06	5.10048e+06	2.94805e+06	2.64299e+06	2.8154e+07	2.66943e+07	2.62758e+07	5.10167e+06	4.36627e+06	3.92549e+06	3.13399e+06
1926	650.289	64.7753	0.847717	2597.13	4	0.547	-0.00138175	-0.532028	P43243	Matrin-3 OS=Homo sapiens GN=MATR3 PE=1 SV=2 - [MATR3_HUMAN]	FALSE	RDSFDDRGPSLNPVLDYDHGSR	[10] Phospho (S)	Low	FALSE	3.78197e+06	2.52083e+06	2.19627e+06	3.9572e+06	2.53796e+06	2.96345e+06	2.50579e+06	2.57559e+06	3.78936e+06	2.18356e+06	2.14213e+06	3.33789e+06	1.97582e+07	3.17933e+07	2.81189e+07	3.05083e+06	1.91936e+06	1.87592e+06	4.72889e+06	3.26419e+06	2.98729e+06	2.4679e+06	2.62711e+06	4.31348e+06	1.92905e+06	1.41582e+06	3.33789e+06	1.40355e+07	2.10564e+07	2.61344e+07	3.46257e+06	2.04843e+06	2.02929e+06	5.18246e+06
1932	605.315	51.151	1.2625	1208.62	2	43.41	-0.000642602	-0.531684	Q9NYF8	Bcl-2-associated transcription factor 1 OS=Homo sapiens GN=BCLAF1 PE=1 SV=2 - [BCLF1_HUMAN]	FALSE	IDISPSTLRK	[4] Phospho (S)	High	FALSE	5.53203e+06	5.95269e+06	5.27369e+06	4.05889e+06	3.71889e+06	4.19537e+06	5.16599e+06	6.74657e+06	4.50976e+06	6.71863e+06	5.44017e+06	4.04699e+06	4.17403e+06	3.77172e+06	3.00207e+06	4.46256e+06	4.53237e+06	4.50447e+06	4.85041e+06	4.78304e+06	4.22912e+06	5.08786e+06	6.88153e+06	5.13353e+06	5.93552e+06	3.59561e+06	4.04699e+06	2.96509e+06	2.49797e+06	2.7902e+06	5.19312e+06	4.85154e+06	4.74066e+06	5.30496e+06
1939	562.221	16.4836	1.13522	1683.64	3	0.3222	-0.00113539	-0.674367	P43243	Matrin-3 OS=Homo sapiens GN=MATR3 PE=1 SV=2 - [MATR3_HUMAN]	FALSE	SYSPDGKESPSDKK	[3] Phospho; (S)|[9] Phospho (S)	Low	FALSE	3.38301e+07	1.60413e+07	1.03257e+07	8.54423e+06	4.6782e+06	3.68162e+06	1.27301e+07	1.16751e+07	3.9358e+06	2.48415e+07	8.21736e+06	5.13405e+06	4.3673e+06	3.17784e+06	1.66538e+06	2.729e+07	1.22138e+07	8.81961e+06	1.02104e+07	6.01685e+06	3.71124e+06	1.25375e+07	1.19087e+07	4.48018e+06	2.1946e+07	5.43116e+06	5.13405e+06	3.10238e+06	2.10465e+06	1.54784e+06	3.42056e+07	1.30102e+07	9.29809e+06	1.16105e+07
1948	629.698	51.7146	0.727517	3143.46	5	33.33	-0.000652419	-0.207548	Q12996	Cleavage stimulation factor subunit 3 OS=Homo sapiens GN=CSTF3 PE=1 SV=1 - [CSTF3_HUMAN]	FALSE	AVKRPNEDSDEDEEKGAVVPPVHDIYR	[9] Phospho (S)	High	FALSE	1.17471e+07	1.14236e+07	1.06852e+07	5.60838e+06	7.38141e+06	1.23042e+07	7.08408e+06	6.31579e+06	8.37547e+06	8.24426e+06	8.83645e+06	1.27016e+07	7.73309e+06	5.59347e+06	4.73603e+06	9.47616e+06	8.69794e+06	9.12664e+06	6.70206e+06	9.49358e+06	1.24032e+07	6.97694e+06	6.44213e+06	9.53392e+06	7.28333e+06	5.84034e+06	1.27016e+07	5.49332e+06	3.7045e+06	4.40178e+06	1.11652e+07	9.32576e+06	9.60989e+06	7.35335e+06
1950	757.35	83.1948	0.425933	3025.37	4	34.24	-0.00162438	-0.536918	Q9H2U2	Inorganic pyrophosphatase 2, mitochondrial OS=Homo sapiens GN=PPA2 PE=1 SV=2 - [IPYR2_HUMAN]	FALSE	SLVESVSSSPNKESNEEEQVWHFLGK	[14] Phospho (S)	High	FALSE	6.6346e+06	9.24942e+06	8.87412e+06	5.08227e+06	5.5765e+06	5.79233e+06	4.76212e+06	6.95042e+06	5.29426e+06	5.81225e+06	9.59119e+06	1.11219e+07	4.03065e+06	4.19869e+06	3.55941e+06	5.35199e+06	7.04249e+06	7.57973e+06	6.07335e+06	7.17219e+06	5.83894e+06	4.6901e+06	7.08946e+06	6.02654e+06	5.13478e+06	6.33917e+06	1.11219e+07	2.86324e+06	2.78075e+06	3.30821e+06	6.40566e+06	7.64886e+06	7.90561e+06	6.84257e+06
1951	769.357	67.3598	1.03512	1536.7	2	66.55	-0.000387031	-0.251858	Q6XQN6	Nicotinate phosphoribosyltransferase OS=Homo sapiens GN=NAPRT1 PE=1 SV=2 - [PNCB_HUMAN]	FALSE	LQALVNSLCAGQSP	[9] Carbamidomethyl; (C)|[13] Phospho (S)	High	FALSE	6.57768e+06	6.93656e+06	6.65053e+06	3.88687e+06	5.52672e+06	4.85782e+06	6.68351e+06	4.45011e+06	3.89984e+06	7.4882e+06	1.1912e+07	4.53429e+06	1.55727e+07	2.44175e+07	2.51512e+07	5.30607e+06	5.28148e+06	5.68048e+06	4.64485e+06	7.10817e+06	4.8969e+06	6.58243e+06	4.53913e+06	4.43925e+06	6.61539e+06	7.87308e+06	4.53429e+06	1.10623e+07	1.61715e+07	2.33761e+07	6.35343e+06	5.54582e+06	5.96523e+06	5.11653e+06
1961	776.34	78.9711	0.501983	2326	3	5.29	-0.00128039	-0.550466	P17812	CTP synthase 1 OS=Homo sapiens GN=CTPS PE=1 SV=2 - [PYRG1_HUMAN]	FALSE	SGSSSPDSEITELKFPSINHD	[5] Phospho (S)	High	FALSE	1.75158e+07	1.50648e+07	1.26109e+07	1.75318e+07	8.38508e+06	1.27526e+07	1.04063e+07	1.39768e+07	1.64792e+07	7.1908e+06	1.35825e+07	1.07905e+07	2.9796e+06	4.24718e+06	2.3688e+06	1.41296e+07	1.14703e+07	1.07715e+07	2.09507e+07	1.07844e+07	1.28552e+07	1.02489e+07	1.42564e+07	1.87586e+07	6.35266e+06	8.97716e+06	1.07905e+07	2.1166e+06	2.81286e+06	2.20162e+06	1.67827e+07	1.24894e+07	1.13856e+07	2.43601e+07
1965	767.885	32.1344	1.08353	1533.75	2	5476	-0.000741252	-0.483292	Q8ND56	Protein LSM14 homolog A OS=Homo sapiens GN=LSM14A PE=1 SV=3 - [LS14A_HUMAN]	FALSE	SPVSTRPLPSASQK	[1] Phospho (S)	High	FALSE	7.20748e+06	9.45452e+06	8.95307e+06	6.46069e+06	5.15001e+06	7.89957e+06	6.01503e+06	6.91791e+06	5.49498e+06	9.65261e+06	1.05073e+07	7.70331e+06	4.21454e+06	7.49348e+06	4.94324e+06	5.81412e+06	7.19865e+06	7.64717e+06	7.72058e+06	6.62366e+06	7.96312e+06	5.92406e+06	7.0563e+06	6.25501e+06	8.52753e+06	6.94469e+06	7.70331e+06	2.99386e+06	4.96285e+06	4.59437e+06	6.90542e+06	7.79948e+06	7.97417e+06	8.62614e+06
1968	762.358	50.9952	1.06757	1522.7	2	5004	-0.00149934	-0.984655	Q9Y4F1	FERM, RhoGEF and pleckstrin domain-containing protein 1 OS=Homo sapiens GN=FARP1 PE=1 SV=1 - [FARP1_HUMAN]	FALSE	LGAPENSGISTLER	[11] Phospho (T)	High	FALSE	6.06784e+06	5.35838e+06	4.52692e+06	5.4887e+06	5.45789e+06	5.63515e+06	9.6652e+06	8.36451e+06	1.09589e+07	6.40607e+06	6.96414e+06	7.45167e+06	8.95567e+06	1.0336e+07	6.87928e+06	4.89479e+06	4.07986e+06	3.86662e+06	6.55904e+06	7.01965e+06	5.68048e+06	9.51902e+06	8.53184e+06	1.24747e+07	5.65939e+06	4.60286e+06	7.45167e+06	6.3618e+06	6.84541e+06	6.39378e+06	5.75927e+06	4.25562e+06	4.11267e+06	7.26185e+06
1978	876.386	67.815	1.08858	1750.76	2	6385	0.00141295	0.807054	Q9Y446	Plakophilin-3 OS=Homo sapiens GN=PKP3 PE=1 SV=1 - [PKP3_HUMAN]	FALSE	AGGLDWPEATEVSPSR	[13] Phospho (S)	High	FALSE	1.82439e+07	1.79018e+07	1.44625e+07	1.32762e+07	1.42396e+07	1.48848e+07	1.47847e+07	1.34012e+07	1.23053e+07	1.3029e+07	2.23465e+07	9.46588e+06	2.15422e+07	2.47385e+07	1.84305e+07	1.47169e+07	1.36304e+07	1.23529e+07	1.58651e+07	1.83141e+07	1.50046e+07	1.45611e+07	1.36693e+07	1.40073e+07	1.15104e+07	1.47696e+07	9.46588e+06	1.53028e+07	1.6384e+07	1.71298e+07	1.77432e+07	1.42742e+07	1.25915e+07	1.83115e+07
1997	449.213	33.6203	1.24078	896.412	2	4701	-9.78917e-07	-0.00109204	O00443	Phosphatidylinositol 4-phosphate 3-kinase C2 domain-containing subunit alpha OS=Homo sapiens GN=PIK3C2A PE=1 SV=2 - [P3C2A_HUMAN]	FALSE	SQSLNIR	[3] Phospho (S)	High	FALSE	2.0492e+06	1.68158e+06	1.86303e+06	1.13494e+06	1.16387e+06	1.33672e+06	1.78883e+06	3.0121e+06	1.49638e+06	3.08605e+06	2.60537e+06	1.16229e+06	1.44729e+06	1.82891e+06	693700	1.65305e+06	1.28035e+06	1.59129e+06	1.35626e+06	1.49691e+06	1.34748e+06	1.76178e+06	3.07236e+06	1.70336e+06	2.72635e+06	1.72199e+06	1.16229e+06	1.02811e+06	1.21126e+06	644742	1.89098e+06	1.38296e+06	1.71726e+06	1.49785e+06
1999	710.643	46.4923	1.11823	2128.91	3	5467	-0.000588265	-0.276323	P49736	DNA replication licensing factor MCM2 OS=Homo sapiens GN=MCM2 PE=1 SV=4 - [MCM2_HUMAN]	FALSE	RGLLYDSDEEDEERPAR	[7] Phospho (S)	High	FALSE	8.2654e+06	7.38567e+06	5.01146e+06	4.94677e+06	4.08597e+06	4.69372e+06	4.75517e+06	5.91731e+06	4.73434e+06	5.2229e+06	5.36038e+06	2.74119e+06	5.79555e+06	4.73542e+06	2.428e+06	6.66751e+06	5.62344e+06	4.28048e+06	5.91143e+06	5.25516e+06	4.73148e+06	4.68326e+06	6.03568e+06	5.38917e+06	4.61413e+06	3.54288e+06	2.74119e+06	4.11696e+06	3.13622e+06	2.25664e+06	7.90561e+06	5.8912e+06	4.52264e+06	6.64263e+06
2004	640.324	36.7054	0.90485	1278.63	2	3387	-9.54417e-05	-0.0746435	Q53EL6	Programmed cell death protein 4 OS=Homo sapiens GN=PDCD4 PE=1 SV=2 - [PDCD4_HUMAN]	FALSE	SGLTVPTSPKGR	[8] Phospho (S)	High	FALSE	3.54744e+06	4.06303e+06	3.79222e+06	4.37749e+06	2.74165e+06	4.09787e+06	4.43176e+06	6.17909e+06	4.66709e+06	6.85575e+06	6.32408e+06	4.99452e+06	1.22453e+06	1.81291e+06	666345	2.86164e+06	3.09359e+06	3.23908e+06	5.23114e+06	3.52617e+06	4.13084e+06	4.36474e+06	6.3027e+06	5.31262e+06	6.05666e+06	4.17982e+06	4.99452e+06	869861	1.20067e+06	619319	3.2874e+06	3.29048e+06	3.42898e+06	5.83342e+06
2010	494.752	29.2391	1.22518	987.49	2	4766	-6.62873e-05	-0.0671271	Q16643	Drebrin OS=Homo sapiens GN=DBN1 PE=1 SV=4 - [DREB_HUMAN]	FALSE	LSSPVLHR	[3] Phospho (S)	High	TRUE	2.19934e+06	2.10586e+06	2.46257e+06	1.64206e+06	1.51678e+06	1.89483e+06	1.85111e+06	2.48254e+06	1.58517e+06	2.8006e+06	3.18701e+06	1.56698e+06	1.66308e+06	1.5584e+06	1.09877e+06	1.77416e+06	1.6034e+06	2.10338e+06	1.96228e+06	1.9508e+06	1.91007e+06	1.82312e+06	2.5322e+06	1.80442e+06	2.47417e+06	2.10641e+06	1.56698e+06	1.1814e+06	1.03211e+06	1.02123e+06	2.02929e+06	1.73087e+06	2.24595e+06	2.1674e+06
2011	503.244	25.2849	1.26687	1506.71	3	41.14	0.000860101	0.570848	P09651	Heterogeneous nuclear ribonucleoprotein A1 OS=Homo sapiens GN=HNRNPA1 PE=1 SV=5 - [ROA1_HUMAN]	FALSE	SESPKEPEQLRK	[3] Phospho (S)	High	FALSE	2.99252e+06	2.4683e+06	2.34032e+06	2.7977e+06	1.64239e+06	2.41775e+06	2.02141e+06	2.26937e+06	1.76359e+06	2.84921e+06	3.72771e+06	3.01794e+06	4.57319e+06	6.02941e+06	4.3083e+06	2.414e+06	1.87936e+06	1.99895e+06	3.34327e+06	2.11235e+06	2.4372e+06	1.99084e+06	2.31477e+06	2.00752e+06	2.51711e+06	2.46378e+06	3.01794e+06	3.24864e+06	3.99321e+06	4.00424e+06	2.82295e+06	2.00675e+06	2.15977e+06	3.62582e+06
2019	1148.51	72.1901	1.03228	3442.51	3	7.18	0.00450995	1.31008	P52948	Nuclear pore complex protein Nup98-Nup96 OS=Homo sapiens GN=NUP98 PE=1 SV=4 - [NUP98_HUMAN]	FALSE	NLNNSNLFSPVNRDSENLASPSEYPENGER	[20] Phospho (S)	High	FALSE	4.39159e+07	4.7747e+07	3.22067e+07	2.29807e+07	2.7487e+07	3.16669e+07	2.91448e+07	1.79353e+07	2.28005e+07	2.59117e+07	4.56002e+07	3.20141e+07	2.9067e+07	2.87969e+07	2.98684e+07	3.5426e+07	3.63545e+07	2.7509e+07	2.74621e+07	3.53523e+07	3.19217e+07	2.8704e+07	1.82941e+07	2.59541e+07	2.28915e+07	3.01389e+07	3.20141e+07	2.06482e+07	1.90719e+07	2.77605e+07	4.48899e+07	4.15306e+07	2.97703e+07	3.21238e+07
2021	909.137	56.8965	1.04415	3632.52	4	0.4402	-0.000983359	-0.27071	Q9NY61	Protein AATF OS=Homo sapiens GN=AATF PE=1 SV=1 - [AATF_HUMAN]	FALSE	YLVDGTKPNAGSEEISSEDDELVEEKKQQR	[12] Phospho; (S)|[16] Phospho; (S)|[17] Phospho (S)	Low	FALSE	1.52875e+07	2.59198e+07	2.35674e+07	1.03747e+07	1.73618e+07	2.70714e+07	1.23857e+07	6.05993e+06	7.06169e+06	1.77294e+07	2.24709e+07	1.54478e+07	1.42234e+07	1.27749e+07	2.06405e+07	1.23321e+07	1.97353e+07	2.01299e+07	1.23978e+07	2.23298e+07	2.72892e+07	1.21983e+07	6.18116e+06	8.03843e+06	1.56629e+07	1.48518e+07	1.54478e+07	1.01038e+07	8.46066e+06	1.91838e+07	1.48283e+07	2.05511e+07	2.03351e+07	1.39851e+07
2024	662.784	34.9012	1.91278	1323.55	2	6.87	0.00039431	0.297918	Q9Y6M5	Zinc transporter 1 OS=Homo sapiens GN=SLC30A1 PE=1 SV=3 - [ZNT1_HUMAN]	FALSE	NMPNKQPESSL	[10] Phospho (S)	High	FALSE	4.87867e+06	5.51798e+06	4.22796e+06	3.12338e+06	2.16021e+06	3.02953e+06	7.29745e+06	7.27153e+06	8.1535e+06	5.75932e+06	1.17079e+07	5.18565e+06	6.16817e+06	6.62459e+06	3.92369e+06	3.93551e+06	4.20138e+06	3.61127e+06	3.73247e+06	2.77834e+06	3.0539e+06	7.18709e+06	7.41699e+06	9.28125e+06	5.08803e+06	7.73818e+06	5.18565e+06	4.38165e+06	4.38739e+06	3.64678e+06	4.53257e+06	4.38984e+06	3.84399e+06	4.12834e+06
2025	714.231	26.0802	1.28357	1426.45	2	6231	-0.000713551	-0.500229	O14737	Programmed cell death protein 5 OS=Homo sapiens GN=PDCD5 PE=1 SV=3 - [PDCD5_HUMAN]	FALSE	KVMDSDEDDDY	[3] Oxidation; (M)|[5] Phospho (S)	High	FALSE	5.88979e+06	7.64181e+06	1.07726e+07	2.44575e+06	4.61716e+06	3.94138e+06	3.63752e+06	2.84918e+06	3.69813e+06	9.62364e+06	7.59367e+06	5.69688e+06	2.80522e+06	771697	4.08612e+06	4.75116e+06	5.81846e+06	9.20133e+06	2.92269e+06	5.93834e+06	3.97309e+06	3.58251e+06	2.90618e+06	4.20963e+06	8.50193e+06	5.01894e+06	5.69688e+06	1.99273e+06	511087	3.79774e+06	5.52101e+06	6.14424e+06	9.63348e+06	3.1723e+06
2035	958.886	38.0693	0.831817	1915.76	2	2742	-0.000662603	-0.34587	P08670	Vimentin OS=Homo sapiens GN=VIM PE=1 SV=4 - [VIME_HUMAN]	FALSE	DGQVINETSQHHDDLE	[9] Phospho (S)	High	FALSE	2.765e+06	3.17011e+06	3.16104e+06	2.0648e+06	3.22674e+06	3.12293e+06	1.51133e+06	1.67421e+06	1.7783e+06	2.81569e+06	3.31215e+06	3.79297e+06	1.27902e+07	4.00903e+07	2.23501e+07	2.23047e+06	2.41372e+06	2.69996e+06	2.46745e+06	4.15006e+06	3.14806e+06	1.48847e+06	1.7077e+06	2.02427e+06	2.4875e+06	2.18912e+06	3.79297e+06	9.08574e+06	2.65514e+07	2.07728e+07	2.62281e+06	2.57843e+06	2.90878e+06	2.6834e+06
2037	548.294	38.4328	1.26687	1094.57	2	38.81	-0.000434219	-0.396701	Q9UIG0	Tyrosine-protein kinase BAZ1B OS=Homo sapiens GN=BAZ1B PE=1 SV=2 - [BAZ1B_HUMAN]	FALSE	SLSGSPLKVK	[5] Phospho (S)	High	FALSE	3.60928e+06	3.41718e+06	3.02315e+06	1.93808e+06	1.89656e+06	2.7565e+06	3.61936e+06	4.69063e+06	2.60065e+06	3.25618e+06	2.98075e+06	1.86385e+06	2.28321e+06	1.93378e+06	825324	2.91153e+06	2.60184e+06	2.58219e+06	2.31602e+06	2.43926e+06	2.77868e+06	3.56462e+06	4.78447e+06	2.96036e+06	2.87665e+06	1.97009e+06	1.86385e+06	1.62192e+06	1.28072e+06	767077	3.32655e+06	2.78363e+06	2.78363e+06	2.52093e+06
2046	1001.79	73.3229	0.824867	3002.35	3	6723	-0.000489071	-0.162896	Q8WWI1	LIM domain only protein 7 OS=Homo sapiens GN=LMO7 PE=1 SV=3 - [LMO7_HUMAN]	FALSE	ATLSSTSGLDLMSESGEGEISPQREVSR	[21] Phospho (S)	High	FALSE	2.06339e+07	4.05645e+07	3.73782e+07	2.73422e+07	2.2816e+07	4.02087e+07	2.01448e+07	1.51741e+07	1.75626e+07	1.99935e+07	4.04351e+07	2.50464e+07	1.54178e+07	1.36947e+07	1.57475e+07	1.6645e+07	3.08858e+07	3.19262e+07	3.26742e+07	2.93448e+07	4.05322e+07	1.98401e+07	1.54776e+07	1.99918e+07	1.76631e+07	2.6725e+07	2.50464e+07	1.09523e+07	9.06986e+06	1.46361e+07	2.00287e+07	3.42056e+07	3.57747e+07	3.62336e+07
2049	532.232	21.2718	2.00602	1062.45	2	5266	0.000195462	0.183973	P10398	Serine/threonine-protein kinase A-Raf OS=Homo sapiens GN=ARAF PE=1 SV=2 - [ARAF_HUMAN]	FALSE	SASEPSLHR	[3] Phospho (S)	High	FALSE	6.24161e+06	5.70951e+06	5.76039e+06	2.86348e+06	2.169e+06	3.21911e+06	4.64118e+06	5.94495e+06	4.45947e+06	6.22542e+06	7.86144e+06	4.12656e+06	3.45421e+06	4.14164e+06	2.42408e+06	5.03497e+06	4.34721e+06	4.92017e+06	3.42188e+06	2.78965e+06	3.24501e+06	4.57099e+06	6.06387e+06	5.07628e+06	5.4998e+06	5.19592e+06	4.12656e+06	2.45375e+06	2.74297e+06	2.253e+06	5.9973e+06	4.60983e+06	5.17122e+06	3.71811e+06
2056	850.9	81.7097	0.273033	1699.79	2	3307	-0.000177265	-0.104286	Q9H1A4	Anaphase-promoting complex subunit 1 OS=Homo sapiens GN=ANAPC1 PE=1 SV=1 - [APC1_HUMAN]	FALSE	NFDFEGSLSPVIAPK	[9] Phospho (S)	High	FALSE	4.09908e+06	5.86146e+06	5.97709e+06	4.82166e+06	6.42274e+06	4.61291e+06	7.13513e+06	7.87856e+06	5.75678e+06	3.81267e+06	7.02319e+06	4.90736e+06	4.30593e+06	6.46195e+06	4.00369e+06	3.30664e+06	4.4629e+06	5.10526e+06	5.76193e+06	8.26058e+06	4.65002e+06	7.02722e+06	8.03617e+06	6.55303e+06	3.36827e+06	4.64189e+06	4.90736e+06	3.05878e+06	4.27968e+06	3.72113e+06	3.80269e+06	4.79474e+06	5.36423e+06	6.44903e+06
2059	582.805	21.1096	1.4169	1163.6	2	30.33	-0.000107783	-0.0926296	Q9H1E3	Nuclear ubiquitous casein and cyclin-dependent kinases substrate OS=Homo sapiens GN=NUCKS1 PE=1 SV=1 - [NUCKS_HUMAN]	FALSE	ATVTPSPVKGK	[6] Phospho (S)	High	FALSE	6.09951e+06	5.16229e+06	4.26603e+06	3.49881e+06	2.34293e+06	3.06331e+06	4.33947e+06	4.31005e+06	3.58925e+06	4.87945e+06	5.57588e+06	3.14542e+06	1.12489e+06	1.4818e+06	865626	4.92034e+06	3.93056e+06	3.64378e+06	4.18111e+06	3.01334e+06	3.08795e+06	4.27384e+06	4.39627e+06	4.0857e+06	4.31071e+06	3.68531e+06	3.14542e+06	799086	981381	804535	5.8203e+06	4.10661e+06	3.89984e+06	4.49107e+06
2065	450.877	18.3209	0.781417	1349.61	3	4830	-7.72037e-05	-0.0572045	Q9UQ35	Serine/arginine repetitive matrix protein 2 OS=Homo sapiens GN=SRRM2 PE=1 SV=2 - [SRRM2_HUMAN]	FALSE	SRTPPSAPSQSR	[3] Phospho (T)	High	FALSE	4.17942e+06	3.28549e+06	2.831e+06	1.57403e+06	1.214e+06	1.93995e+06	2.87657e+06	2.7792e+06	1.51757e+06	3.12787e+06	2.41675e+06	1.58131e+06	1.52481e+06	902099	741888	3.37144e+06	2.50157e+06	2.41807e+06	1.88098e+06	1.56138e+06	1.95556e+06	2.83307e+06	2.8348e+06	1.72748e+06	2.7633e+06	1.59732e+06	1.58131e+06	1.08317e+06	597451	689530	3.87539e+06	2.69706e+06	2.59803e+06	2.0596e+06
2070	481.585	26.7099	1.67487	1441.73	3	3598	0.000235478	0.16333	P35658	Nuclear pore complex protein Nup214 OS=Homo sapiens GN=NUP214 PE=1 SV=2 - [NU214_HUMAN]	FALSE	ITPPAAKPGSPQAK	[10] Phospho (S)	High	FALSE	7.36043e+06	6.02118e+06	6.2661e+06	2.17387e+06	2.58111e+06	4.29063e+06	5.47059e+06	5.02613e+06	3.10619e+06	3.66572e+06	5.52744e+06	2.2863e+06	3.20379e+06	2.52814e+06	1.85198e+06	5.9375e+06	4.58452e+06	5.35212e+06	2.5978e+06	3.31969e+06	4.32515e+06	5.38785e+06	5.12668e+06	3.53582e+06	3.23845e+06	3.65329e+06	2.2863e+06	2.27586e+06	1.67436e+06	1.72127e+06	7.05381e+06	4.89713e+06	5.62099e+06	2.87319e+06
2082	716.826	46.7045	1.63102	2863.27	4	0.51	-0.00104697	-0.365654	P42166;P42167	Lamina-associated polypeptide 2, isoform alpha OS=Homo sapiens GN=TMPO PE=1 SV=2 - [LAP2A_HUMAN];Lamina-associated polypeptide 2, isoforms beta/gamma OS=Homo sapiens GN=TMPO PE=1 SV=2 - [LAP2B_HUMAN]	TRUE	LREQGTESRSSTPLPTISSSAENTR	[11] Phospho; (S)|[12] Phospho (T)	Low	FALSE	7.07287e+06	1.39699e+07	1.02973e+07	1.0168e+07	9.97337e+06	1.31292e+07	4.80996e+06	2.28325e+06	2.85072e+06	1.33718e+07	1.47729e+07	8.58628e+06	8.53728e+06	8.28118e+06	7.94946e+06	5.70553e+06	1.06366e+07	8.79536e+06	1.21508e+07	1.28272e+07	1.32349e+07	4.73721e+06	2.32893e+06	3.24501e+06	1.18132e+07	9.76393e+06	8.58628e+06	6.06458e+06	5.48453e+06	7.38843e+06	6.76577e+06	1.15872e+07	9.21394e+06	1.35795e+07
2085	782.724	72.9149	1.21005	2345.15	3	4652	-0.000630022	-0.268649	O76021	Ribosomal L1 domain-containing protein 1 OS=Homo sapiens GN=RSL1D1 PE=1 SV=3 - [RL1D1_HUMAN]	FALSE	AQVKATNESEDEIPQLVPIGK	[9] Phospho (S)	High	FALSE	2.6106e+07	2.84733e+07	2.22823e+07	5.95575e+06	1.334e+07	1.59605e+07	2.23112e+07	1.38039e+07	1.48837e+07	1.87376e+07	3.09556e+07	2.19218e+07	2.43552e+07	1.28762e+07	1.43845e+07	2.10591e+07	2.16795e+07	1.90322e+07	7.11717e+06	1.71572e+07	1.60889e+07	2.19738e+07	1.40801e+07	1.69423e+07	1.65536e+07	2.04597e+07	2.19218e+07	1.73011e+07	8.52777e+06	1.33693e+07	2.5516e+07	2.28489e+07	1.93987e+07	7.93684e+06
2086	617.287	75.9387	0.616017	4313.96	7	33.96	-0.00309847	-0.718242	P06748	Nucleophosmin OS=Homo sapiens GN=NPM1 PE=1 SV=2 - [NPM_HUMAN]	FALSE	CGSGPVHISGQHLVAVEEDAESEDEEEEDVKLLSISGKR	[1] Carbamidomethyl; (C)|[22] Phospho (S)	High	TRUE	5.2611e+06	5.23173e+06	6.10367e+06	6.6701e+06	6.44204e+06	8.1106e+06	6.17684e+06	7.58137e+06	1.28142e+07	1.15777e+07	1.23863e+07	1.24892e+07	9.78238e+06	7.67828e+06	9.69959e+06	4.24402e+06	3.98343e+06	5.21338e+06	7.97083e+06	8.2854e+06	8.17585e+06	6.08342e+06	7.73304e+06	1.45866e+07	1.02282e+07	8.18656e+06	1.24892e+07	6.94906e+06	5.08524e+06	9.01505e+06	4.90625e+06	4.18071e+06	5.45897e+06	9.02834e+06
2104	661.335	37.289	1.12252	1320.65	2	4288	-0.000233481	-0.176792	P02545	Prelamin-A/C OS=Homo sapiens GN=LMNA PE=1 SV=1 - [LMNA_HUMAN]	FALSE	LRLSPSPTSQR	[4] Phospho (S)	High	TRUE	4.9297e+06	5.26347e+06	5.30319e+06	7.89864e+06	4.66141e+06	5.70408e+06	5.86707e+06	8.9364e+06	4.73022e+06	7.30278e+06	8.48358e+06	5.04098e+06	4.42715e+06	7.31165e+06	3.50366e+06	3.97668e+06	4.0076e+06	4.52966e+06	9.43894e+06	5.99526e+06	5.74997e+06	5.77834e+06	9.11517e+06	5.38448e+06	6.45158e+06	5.60711e+06	5.04098e+06	3.1449e+06	4.84243e+06	3.25639e+06	4.60983e+06	4.20532e+06	4.77297e+06	1.06318e+07
2110	834.419	80.6219	0.393267	2500.23	3	5.3	-0.000491906	-0.196744	Q9UKV3	Apoptotic chromatin condensation inducer in the nucleus OS=Homo sapiens GN=ACIN1 PE=1 SV=2 - [ACINU_HUMAN]	FALSE	ASLVALPEQTASEEETPPPLLTK	[12] Phospho (S)	High	FALSE	8.54098e+06	9.96059e+06	8.53853e+06	1.17146e+07	7.2335e+06	8.40463e+06	1.04989e+07	1.19045e+07	8.02884e+06	3.79483e+06	1.12846e+07	8.48702e+06	1.34744e+07	1.41201e+07	9.15273e+06	6.88982e+06	7.58398e+06	7.29309e+06	1.3999e+07	9.30333e+06	8.47225e+06	1.03402e+07	1.21426e+07	9.13934e+06	3.35252e+06	7.45844e+06	8.48702e+06	9.57175e+06	9.3516e+06	8.50678e+06	8.25829e+06	8.31503e+06	7.64886e+06	1.58077e+07
2113	720.966	42.9112	1.22102	2159.88	3	43.71	-8.16006e-05	-0.0377802	Q9C0C2	182 kDa tankyrase-1-binding protein OS=Homo sapiens GN=TNKS1BP1 PE=1 SV=4 - [TB182_HUMAN]	FALSE	ASRVPSSDEEVVEEPQSR	[6] Phospho; (S)|[7] Phospho (S)	High	FALSE	1.26854e+07	1.18792e+07	1.01413e+07	5.78335e+06	7.54357e+06	7.82631e+06	7.95191e+06	5.22321e+06	5.03018e+06	8.33068e+06	1.49839e+07	1.0042e+07	4.46524e+06	8.48014e+06	5.20891e+06	1.0233e+07	9.04483e+06	8.66208e+06	6.91116e+06	9.70214e+06	7.88928e+06	7.83165e+06	5.3277e+06	5.72592e+06	7.35968e+06	9.90344e+06	1.0042e+07	3.17195e+06	5.61631e+06	4.84129e+06	1.20647e+07	9.63348e+06	9.02834e+06	7.59677e+06
2126	684.842	32.151	0.902983	1367.67	2	0.0374	-0.000493972	-0.361177	Q05682	Caldesmon OS=Homo sapiens GN=CALD1 PE=1 SV=3 - [CALD1_HUMAN]	FALSE	QSVDKVTSPTKV	[7] Phospho (T)	Low	FALSE	5.76118e+06	4.22904e+06	3.86183e+06	3.51117e+06	2.70111e+06	4.2922e+06	3.57426e+06	3.82134e+06	2.80198e+06	2.51215e+06	3.10338e+06	2.28917e+06	3.64274e+06	6.10667e+06	5.33827e+06	4.64741e+06	3.21999e+06	3.29854e+06	4.19588e+06	3.47402e+06	4.32674e+06	3.52021e+06	3.89778e+06	3.18954e+06	2.21934e+06	2.05114e+06	2.28917e+06	2.58767e+06	4.04438e+06	4.96153e+06	5.35041e+06	3.43474e+06	3.50892e+06	4.49606e+06
2127	942.6	60.9033	1.35533	3766.37	4	44.58	-0.000138796	-0.0368513	Q9UKM9	RNA-binding protein Raly OS=Homo sapiens GN=RALY PE=1 SV=1 - [RALY_HUMAN]	FALSE	TRDDGDEEGLLTHSEEELEHSQDTDADDGALQ	[14] Phospho; (S)|[21] Phospho; (S)|[24] Phospho (T)	High	FALSE	1.63419e+07	3.5578e+07	3.34417e+07	1.15264e+07	2.32239e+07	3.26407e+07	1.47598e+07	7.01448e+06	1.24785e+07	2.16387e+07	3.61052e+07	3.89584e+07	2.03065e+07	1.93549e+07	3.697e+07	1.31827e+07	2.7089e+07	2.85639e+07	1.37741e+07	2.98693e+07	3.29033e+07	1.45365e+07	7.15481e+06	1.42045e+07	1.91165e+07	2.38633e+07	3.89584e+07	1.4425e+07	1.28185e+07	3.43609e+07	1.55723e+07	2.86198e+07	3.14159e+07	1.54571e+07
2131	860.73	70.3518	0.916533	2579.17	3	53.54	-0.00343977	-1.33367	P09923	Intestinal-type alkaline phosphatase OS=Homo sapiens GN=ALPI PE=1 SV=2 - [PPBI_HUMAN]	FALSE	TYNVDRQVPDSAATATAYLCGVK	[11] Phospho; (S)|[20] Carbamidomethyl (C)	High	FALSE	3.4527e+07	2.48768e+07	1.33964e+07	4.30671e+06	1.28116e+07	1.23197e+07	1.69293e+07	9.87351e+06	5.47219e+06	1.36837e+07	1.48777e+07	1.05022e+07	1.87809e+07	6.51388e+06	3.75127e+06	2.78522e+07	1.89411e+07	1.14424e+07	5.14656e+06	1.64775e+07	1.24188e+07	1.66733e+07	1.0071e+07	6.22908e+06	1.20887e+07	9.83324e+06	1.05022e+07	1.33413e+07	4.31407e+06	3.48653e+06	3.46735e+07	1.98683e+07	1.19931e+07	5.72596e+06
2133	665.998	41.3164	1.00037	1994.97	3	0.5387	-0.000432763	-0.216927	P16403	Histone H1.2 OS=Homo sapiens GN=HIST1H1C PE=1 SV=2 - [H12_HUMAN]	FALSE	SETAPAAPAAAPPAEKAPVK	[N-term] Acetyl; (N-Term)|[1] Phospho (S)	Low	FALSE	4.25883e+06	6.96381e+06	5.71155e+06	4.54039e+06	4.51031e+06	6.19894e+06	5.38869e+06	3.39702e+06	5.27795e+06	8.15589e+06	1.20225e+07	9.6511e+06	6.45548e+06	5.91893e+06	6.60225e+06	3.43551e+06	5.30223e+06	4.87845e+06	5.4258e+06	5.80092e+06	6.24881e+06	5.3072e+06	3.46498e+06	6.00797e+06	7.20526e+06	7.9461e+06	9.6511e+06	4.58575e+06	3.92005e+06	6.1363e+06	3.9484e+06	5.55548e+06	5.14322e+06	6.01693e+06
2142	1231.54	63.8016	0.731367	3691.61	3	79.34	0.0022441	0.607892	O95197	Reticulon-3 OS=Homo sapiens GN=RTN3 PE=1 SV=2 - [RTN3_HUMAN]	FALSE	AEPSAATQSHSISSSSFGAEPSAPGGGGSPGACPALGTK	[N-term] Acetyl; (N-Term)|[29] Phospho; (S)|[33] Carbamidomethyl (C)	High	FALSE	2.7094e+07	4.67707e+07	3.51108e+07	1.50315e+07	2.63964e+07	3.90285e+07	1.3483e+07	1.00204e+07	1.28079e+07	1.40119e+07	1.79322e+07	1.77503e+07	3.33407e+07	3.02495e+07	3.68757e+07	2.18561e+07	3.56111e+07	2.99895e+07	1.79627e+07	3.39497e+07	3.93425e+07	1.32791e+07	1.02209e+07	1.45794e+07	1.23787e+07	1.1852e+07	1.77503e+07	2.36841e+07	2.00339e+07	3.42733e+07	2.64206e+07	4.01102e+07	3.2468e+07	2.13659e+07
2149	520.549	49.6065	1.35743	1558.62	3	4155	0.00057799	0.370834	Q14204	Cytoplasmic dynein 1 heavy chain 1 OS=Homo sapiens GN=DYNC1H1 PE=1 SV=5 - [DYHC1_HUMAN]	FALSE	TDSTSDGRPAWMR	[3] Phospho (S)	High	FALSE	7.37116e+06	5.41134e+06	4.02339e+06	4.51262e+06	3.16735e+06	4.2317e+06	5.76638e+06	7.19506e+06	7.57768e+06	7.49769e+06	9.58405e+06	6.26292e+06	3.44466e+06	6.85008e+06	3.44418e+06	5.94615e+06	4.12019e+06	3.43653e+06	5.39261e+06	4.07367e+06	4.26574e+06	5.67917e+06	7.339e+06	8.62578e+06	6.62377e+06	6.33446e+06	6.26292e+06	2.44697e+06	4.53673e+06	3.20111e+06	7.07325e+06	4.3021e+06	3.65626e+06	5.9973e+06
2154	648.974	38.0036	1.15568	1943.9	3	47.98	3.80186e-05	0.0195579	Q9BY44	Eukaryotic translation initiation factor 2A OS=Homo sapiens GN=EIF2A PE=1 SV=3 - [EIF2A_HUMAN]	FALSE	SDKSPDLAPTPAPQSTPR	[4] Phospho (S)	High	FALSE	6.58298e+06	5.071e+06	4.56449e+06	3.61069e+06	4.35714e+06	5.30866e+06	4.79301e+06	5.12093e+06	4.16179e+06	4.83658e+06	5.74296e+06	4.06038e+06	4.48115e+06	5.99662e+06	2.15448e+06	5.31035e+06	3.86105e+06	3.8987e+06	4.31481e+06	5.60392e+06	5.35137e+06	4.72052e+06	5.22337e+06	4.73743e+06	4.27284e+06	3.79573e+06	4.06038e+06	3.18325e+06	3.9715e+06	2.00243e+06	6.36325e+06	4.04825e+06	4.14866e+06	4.6738e+06
2156	728.316	63.6275	0.876233	1454.62	2	31.02	-0.00117509	-0.807834	Q15388	Mitochondrial import receptor subunit TOM20 homolog OS=Homo sapiens GN=TOMM20 PE=1 SV=1 - [TOM20_HUMAN]	FALSE	IVSAQSLAEDDVE	[6] Phospho (S)	High	FALSE	6.52551e+06	8.06191e+06	6.63496e+06	3.7363e+06	5.91782e+06	4.68933e+06	7.21634e+06	4.67525e+06	4.95498e+06	4.86951e+06	7.80086e+06	4.08539e+06	1.53092e+07	1.33569e+07	1.66144e+07	5.26398e+06	6.13832e+06	5.66718e+06	4.46491e+06	7.61118e+06	4.72705e+06	7.1072e+06	4.76877e+06	5.64033e+06	4.30193e+06	5.15588e+06	4.08539e+06	1.08751e+07	8.84617e+06	1.54419e+07	6.29607e+06	6.6157e+06	5.93542e+06	4.83741e+06
2161	491.897	35.9209	1.38727	1472.67	3	25.73	-9.75912e-05	-0.0662683	Q14181	DNA polymerase alpha subunit B OS=Homo sapiens GN=POLA2 PE=1 SV=2 - [DPOA2_HUMAN]	FALSE	AISTPETPLTKR	[4] Phospho; (T)|[7] Phospho (T)	High	FALSE	3.37465e+06	3.87578e+06	4.4727e+06	2.05682e+06	2.24066e+06	2.30594e+06	3.10326e+06	1.71218e+06	1.74651e+06	2.34681e+06	4.1817e+06	2.12379e+06	6.74303e+06	7.49381e+06	4.539e+06	2.72225e+06	2.95101e+06	3.8203e+06	2.45792e+06	2.88181e+06	2.32449e+06	3.05632e+06	1.74643e+06	1.98808e+06	2.07327e+06	2.76384e+06	2.12379e+06	4.79001e+06	4.96307e+06	4.21866e+06	3.13703e+06	3.10327e+06	4.0696e+06	2.67554e+06
2170	708.696	36.102	0.973817	2123.07	3	46.87	-0.00131129	-0.617642	P16403	Histone H1.2 OS=Homo sapiens GN=HIST1H1C PE=1 SV=2 - [H12_HUMAN]	FALSE	SETAPAAPAAAPPAEKAPVKK	[N-term] Acetyl; (N-Term)|[3] Phospho (T)	High	FALSE	6.09481e+06	7.79345e+06	6.79047e+06	2.72786e+06	3.82651e+06	4.28999e+06	6.64585e+06	4.49517e+06	4.38583e+06	1.0731e+07	9.3836e+06	8.5228e+06	7.85749e+06	5.65856e+06	4.05078e+06	4.91655e+06	5.93392e+06	5.8e+06	3.25981e+06	4.92145e+06	4.3245e+06	6.54534e+06	4.58509e+06	4.99245e+06	9.48024e+06	6.20197e+06	8.5228e+06	5.58169e+06	3.7476e+06	3.7649e+06	5.78937e+06	6.33681e+06	6.08546e+06	3.56216e+06
2174	1172.18	79.9048	0.3514	3513.51	3	0.7213	0.000471615	0.134229	Q09666	Neuroblast differentiation-associated protein AHNAK OS=Homo sapiens GN=AHNAK PE=1 SV=2 - [AHNK_HUMAN]	FALSE	SNSFSDEREFSGPSTPTGTLEFEGGEVSLEGGK	[15] Phospho (T)	Low	FALSE	4.94433e+06	1.14429e+07	1.09323e+07	1.09488e+07	1.38659e+07	1.38946e+07	1.73605e+07	1.68251e+07	1.62734e+07	1.71392e+07	2.74417e+07	2.11218e+07	7.37736e+06	4.60869e+06	2.74815e+06	3.98848e+06	8.71262e+06	9.33766e+06	1.30839e+07	1.78336e+07	1.40064e+07	1.70979e+07	1.71616e+07	1.85243e+07	1.51415e+07	1.81373e+07	2.11218e+07	5.24062e+06	3.05229e+06	2.5542e+06	4.65016e+06	9.35786e+06	9.77486e+06	1.47746e+07
2191	617.285	24.0898	0.795683	1848.83	3	4.99	-0.00220901	-1.19481	P60468	Protein transport protein Sec61 subunit beta OS=Homo sapiens GN=SEC61B PE=1 SV=2 - [SC61B_HUMAN]	FALSE	PGPTPSGTNVGSSGRSPSK	[12] Phospho (S)	High	FALSE	5.11673e+06	5.14894e+06	4.04178e+06	2.65096e+06	2.13006e+06	3.79682e+06	3.66531e+06	3.18412e+06	3.39112e+06	4.21671e+06	3.55952e+06	4.30664e+06	3.88888e+06	4.89891e+06	3.94123e+06	4.12756e+06	3.92039e+06	3.45224e+06	3.16792e+06	2.73957e+06	3.82737e+06	3.60988e+06	3.24781e+06	3.86017e+06	3.72522e+06	2.35262e+06	4.30664e+06	2.76252e+06	3.2445e+06	3.66308e+06	4.79474e+06	4.08543e+06	3.69217e+06	3.47071e+06
2200	921.786	76.9884	0.5019	2762.34	3	0.6268	-0.00145895	-0.528156	Q8WWI1	LIM domain only protein 7 OS=Homo sapiens GN=LMO7 PE=1 SV=3 - [LMO7_HUMAN]	FALSE	VTTEIQLPSQSPVEEQSPASLSSLR	[11] Phospho (S)	Low	FALSE	1.17245e+07	1.24212e+07	1.16842e+07	1.15954e+07	9.23756e+06	1.23041e+07	1.23103e+07	1.5394e+07	1.33659e+07	8.03535e+06	1.65351e+07	1.09926e+07	1.1923e+07	1.87727e+07	1.9467e+07	9.45786e+06	9.45745e+06	9.97993e+06	1.38566e+07	1.18809e+07	1.2403e+07	1.21241e+07	1.5702e+07	1.52146e+07	7.09877e+06	1.09286e+07	1.09926e+07	8.46966e+06	1.24329e+07	1.80931e+07	1.11385e+07	1.02136e+07	1.07571e+07	1.55723e+07
2203	545.246	32.4474	1.38698	1088.48	2	34	-0.000321763	-0.295608	Q9UQ35	Serine/arginine repetitive matrix protein 2 OS=Homo sapiens GN=SRRM2 PE=1 SV=2 - [SRRM2_HUMAN]	FALSE	SRTPLISR	[1] Phospho; (S)|[3] Phospho (T)	High	FALSE	3.34097e+06	3.70584e+06	4.58762e+06	4.2859e+06	2.60327e+06	2.86821e+06	3.83896e+06	3.19461e+06	2.91177e+06	3.48944e+06	4.85893e+06	2.92753e+06	2.33284e+06	3.63742e+06	2.59537e+06	2.69509e+06	2.82162e+06	3.91846e+06	5.12169e+06	3.34819e+06	2.89129e+06	3.7809e+06	3.25852e+06	3.31451e+06	3.08272e+06	3.21145e+06	2.92753e+06	1.65717e+06	2.40903e+06	2.4122e+06	3.10727e+06	2.97087e+06	4.16154e+06	5.71451e+06
2206	1229.81	60.6236	0.9306	3686.41	3	0.5287	0.000544117	0.147601	Q9UKM9	RNA-binding protein Raly OS=Homo sapiens GN=RALY PE=1 SV=1 - [RALY_HUMAN]	FALSE	TRDDGDEEGLLTHSEEELEHSQDTDADDGALQ	[14] Phospho; (S)|[24] Phospho (T)	Low	FALSE	2.29071e+07	3.57187e+07	2.86136e+07	1.6167e+07	2.28274e+07	2.58643e+07	2.44891e+07	1.69443e+07	2.05206e+07	3.23951e+07	4.30646e+07	4.52637e+07	1.83436e+07	1.3114e+07	2.14509e+07	1.84786e+07	2.71962e+07	2.444e+07	1.93197e+07	2.93594e+07	2.60724e+07	2.41187e+07	1.72832e+07	2.3359e+07	2.86192e+07	2.8463e+07	4.52637e+07	1.30307e+07	8.6853e+06	1.9937e+07	2.28489e+07	2.89602e+07	2.50384e+07	2.22894e+07
2209	534.754	35.4521	1.5783	1067.49	2	4301	0.00321388	3.01068	O95453	Poly(A)-specific ribonuclease PARN OS=Homo sapiens GN=PARN PE=1 SV=1 - [PARN_HUMAN]	FALSE	ELSPAGSISK	[3] Phospho (S)	High	FALSE	2.29371e+06	2.65428e+06	2.56763e+06	2.95362e+06	2.05609e+06	2.75432e+06	3.27776e+06	3.96504e+06	3.46648e+06	3.19762e+06	4.64997e+06	2.06022e+06	3.18139e+06	5.11832e+06	2.77173e+06	1.85028e+06	2.02097e+06	2.19311e+06	3.5296e+06	2.64444e+06	2.77648e+06	3.22819e+06	4.04436e+06	3.94594e+06	2.82492e+06	3.07334e+06	2.06022e+06	2.25995e+06	3.38981e+06	2.57612e+06	2.13137e+06	2.18006e+06	2.35565e+06	3.84399e+06
2213	718.699	36.2181	1.44835	2153.08	3	35.72	-0.000705925	-0.327868	P10412	Histone H1.4 OS=Homo sapiens GN=HIST1H1E PE=1 SV=2 - [H14_HUMAN]	FALSE	SETAPAAPAAPAPAEKTPVKK	[N-term] Acetyl; (N-Term)|[3] Phospho (T)	High	FALSE	7.24734e+06	8.71522e+06	8.09073e+06	4.76054e+06	6.06074e+06	8.02637e+06	9.92942e+06	7.25744e+06	7.11902e+06	1.09668e+07	1.01031e+07	1.1264e+07	1.68883e+07	1.21449e+07	7.49262e+06	5.84627e+06	6.63576e+06	6.91061e+06	5.68889e+06	7.79499e+06	8.09094e+06	9.77924e+06	7.40262e+06	8.10368e+06	9.68855e+06	6.67749e+06	1.1264e+07	1.19968e+07	8.04342e+06	6.96383e+06	6.93005e+06	7.14171e+06	7.32016e+06	6.37478e+06
2217	863.025	83.3184	0.7159	2586.05	3	0.96	-0.00187183	-0.723819	O75822	Eukaryotic translation initiation factor 3 subunit J OS=Homo sapiens GN=EIF3J PE=1 SV=2 - [EIF3J_HUMAN]	FALSE	AAAAAAAGDSDSWDADAFSVEDPVR	[N-term] Acetyl; (N-Term)|[12] Phospho (S)	Low	FALSE	5.306e+06	5.88605e+07	8.18734e+07	9.08873e+06	3.50765e+07	3.56073e+07	6.06404e+06	7.11113e+06	3.6932e+06	4.83367e+06	8.6389e+06	1.08614e+07	4.4095e+06	1.45987e+07	2.44219e+07	4.28024e+06	4.48163e+07	6.99313e+07	1.08611e+07	4.51134e+07	3.58938e+07	5.97233e+06	7.25338e+06	4.20403e+06	4.27027e+06	5.70977e+06	1.08614e+07	3.13235e+06	9.66854e+06	2.26983e+07	4.92552e+06	5.21513e+07	7.27274e+07	1.23597e+07
2218	682.956	42.481	1.40868	2045.84	3	0.7105	-0.000972943	-0.47557	Q04695	Keratin, type I cytoskeletal 17 OS=Homo sapiens GN=KRT17 PE=1 SV=2 - [K1C17_HUMAN]	FALSE	QFTSSSSIKGSSGLGGGSSR	[5] Phospho; (S)|[6] Phospho (S)	Low	FALSE	6.3615e+06	1.12562e+07	9.7248e+06	5.19578e+06	6.31074e+06	7.1489e+06	1.87612e+06	1.6099e+06	1.24939e+06	3.93087e+06	6.07848e+06	4.27531e+06	9.68707e+06	1.71085e+07	1.71165e+07	5.13168e+06	8.57043e+06	8.30633e+06	6.209e+06	8.11653e+06	7.20641e+06	1.84775e+06	1.6421e+06	1.4222e+06	3.4727e+06	4.0175e+06	4.27531e+06	6.88136e+06	1.13308e+07	1.59085e+07	6.17092e+06	9.2337e+06	8.642e+06	7.01352e+06
2220	1032.1	50.6095	1.3699	3093.28	3	9007	0.00151986	0.491342	Q08J23	tRNA (cytosine(34)-C(5))-methyltransferase OS=Homo sapiens GN=NSUN2 PE=1 SV=2 - [NSUN2_HUMAN]	FALSE	AGEPNSPDAEEANSPDVTAGCDPAGVHPPR	[6] Phospho; (S)|[21] Carbamidomethyl (C)	High	FALSE	2.73108e+07	3.69928e+07	2.48434e+07	2.31341e+07	2.39864e+07	3.05909e+07	1.75704e+07	2.08975e+07	2.51611e+07	2.54045e+07	2.79139e+07	2.81454e+07	1.21763e+07	1.54967e+07	1.37806e+07	2.2031e+07	2.81662e+07	2.12197e+07	2.76455e+07	3.08501e+07	3.0837e+07	1.73047e+07	2.13156e+07	2.86412e+07	2.24434e+07	1.84493e+07	2.81454e+07	8.64961e+06	1.02633e+07	1.2808e+07	2.72826e+07	3.0394e+07	2.1594e+07	3.2468e+07
2227	683.306	45.7	0.829433	2729.2	4	0.6953	-0.000182864	-0.0670028	O00264	Membrane-associated progesterone receptor component 1 OS=Homo sapiens GN=PGRMC1 PE=1 SV=3 - [PGRC1_HUMAN]	FALSE	LLKEGEEPTVYSDEEEPKDESAR	[12] Phospho (S)	Low	FALSE	4.3606e+06	7.50654e+06	4.42434e+06	6.68794e+06	6.80018e+06	8.74155e+06	4.49026e+06	3.50689e+06	6.24778e+06	3.71452e+06	5.19671e+06	3.98146e+06	6.42693e+06	7.54302e+06	4.16093e+06	3.5176e+06	5.71547e+06	3.779e+06	7.99214e+06	8.74603e+06	8.81188e+06	4.42235e+06	3.57704e+06	7.11194e+06	3.28156e+06	3.4347e+06	3.98146e+06	4.56547e+06	4.99566e+06	3.86728e+06	4.02165e+06	5.98003e+06	4.02165e+06	9.10208e+06
2235	748.826	59.4035	1.06412	2991.28	4	0.4034	-0.000886916	-0.296501	Q8IWS0	PHD finger protein 6 OS=Homo sapiens GN=PHF6 PE=1 SV=1 - [PHF6_HUMAN]	FALSE	TAHNSEADLEESFNEHELEPSSPKSK	[22] Phospho (S)	Low	FALSE	1.01728e+07	1.40359e+07	1.14546e+07	8.92319e+06	1.01429e+07	1.5517e+07	7.50256e+06	6.53632e+06	7.64186e+06	1.10862e+07	1.08543e+07	1.25536e+07	8.5199e+06	3.95868e+06	5.31208e+06	8.20615e+06	1.06869e+07	9.78381e+06	1.06633e+07	1.30453e+07	1.56418e+07	7.38909e+06	6.66707e+06	8.69884e+06	9.794e+06	7.17403e+06	1.25536e+07	6.05224e+06	2.62179e+06	4.93718e+06	9.94139e+06	1.17218e+07	1.03525e+07	1.21993e+07
2239	528.213	38.0863	1.31022	1054.41	2	4643	4.60592e-05	0.0436824	P05783	Keratin, type I cytoskeletal 18 OS=Homo sapiens GN=KRT18 PE=1 SV=2 - [K1C18_HUMAN]	FALSE	STFSTNYR	[1] Phospho (S)	High	FALSE	1.61552e+06	1.88549e+06	1.90323e+06	2.08314e+06	1.67728e+06	2.0859e+06	1.73359e+06	2.20795e+06	2.13872e+06	2.06595e+06	2.25961e+06	1.5178e+06	4.28118e+06	6.08114e+06	4.14144e+06	1.3032e+06	1.43561e+06	1.62562e+06	2.48937e+06	2.15723e+06	2.10268e+06	1.70737e+06	2.25212e+06	2.43454e+06	1.82515e+06	1.49346e+06	1.5178e+06	3.0412e+06	4.02747e+06	3.84916e+06	1.49927e+06	1.5488e+06	1.77492e+06	2.72009e+06
2241	502.198	22.7294	1.00733	1002.38	2	58.99	-0.000221363	-0.220837	Q53EL6	Programmed cell death protein 4 OS=Homo sapiens GN=PDCD4 PE=1 SV=2 - [PDCD4_HUMAN]	FALSE	FVSEGDGGR	[3] Phospho (S)	High	FALSE	2.6809e+06	2.81424e+06	2.83651e+06	1.15759e+06	1.07569e+06	1.28138e+06	2.10088e+06	3.09747e+06	2.67958e+06	1.97945e+06	3.19734e+06	1.15207e+06	1.17899e+06	1.52536e+06	763971	2.16262e+06	2.14276e+06	2.42277e+06	1.38333e+06	1.38349e+06	1.29169e+06	2.0691e+06	3.15944e+06	3.05021e+06	1.74873e+06	2.11324e+06	1.15207e+06	837517	1.01023e+06	710054	2.50994e+06	2.29986e+06	2.60344e+06	1.52387e+06
2253	789.83	22.6991	1.37895	1577.65	2	9774	-0.00115999	-0.735263	Q9UKV3	Apoptotic chromatin condensation inducer in the nucleus OS=Homo sapiens GN=ACIN1 PE=1 SV=2 - [ACINU_HUMAN]	FALSE	GVPAGNSDTEGGQPGR	[7] Phospho (S)	High	FALSE	9.51228e+06	7.87813e+06	7.64756e+06	2.64651e+06	3.39562e+06	4.36273e+06	4.81711e+06	5.82559e+06	4.43892e+06	6.89589e+06	9.53138e+06	4.64697e+06	1.13451e+07	1.77121e+07	1.33571e+07	7.67334e+06	5.9984e+06	6.53208e+06	3.1626e+06	4.36726e+06	4.39783e+06	4.74426e+06	5.94213e+06	5.05289e+06	6.09212e+06	6.29964e+06	4.64697e+06	8.05918e+06	1.17305e+07	1.24145e+07	9.21394e+06	6.40566e+06	6.85848e+06	3.46257e+06
2259	516.724	30.2664	1.03943	1031.43	2	36.12	0.000272044	0.263753	Q96B36	Proline-rich AKT1 substrate 1 OS=Homo sapiens GN=AKT1S1 PE=1 SV=1 - [AKTS1_HUMAN]	FALSE	LNTSDFQK	[3] Phospho (T)	High	FALSE	2.5235e+06	2.21388e+06	2.05214e+06	2.08581e+06	1.34845e+06	2.21466e+06	2.62369e+06	3.07917e+06	3.51116e+06	2.72901e+06	3.89237e+06	2.12176e+06	1.87887e+06	1.64092e+06	924109	2.03565e+06	1.68565e+06	1.75282e+06	2.49256e+06	1.7343e+06	2.23248e+06	2.58401e+06	3.14077e+06	3.99681e+06	2.41092e+06	2.57261e+06	2.12176e+06	1.33469e+06	1.08676e+06	858891	2.34711e+06	1.80899e+06	1.91301e+06	2.7243e+06
2264	1008.07	63.7006	1.08253	3021.2	3	39.09	-0.00191481	-0.633789	P85037	Forkhead box protein K1 OS=Homo sapiens GN=FOXK1 PE=1 SV=1 - [FOXK1_HUMAN]	FALSE	SGGLQTPECLSREGSPIPHDPEFGSK	[6] Phospho; (T)|[9] Carbamidomethyl; (C)|[11] Phospho; (S)|[15] Phospho (S)	High	FALSE	2.72875e+07	4.26163e+07	3.28725e+07	1.31889e+07	2.47472e+07	2.42616e+07	2.00572e+07	9.56324e+06	8.21375e+06	1.49238e+07	2.54683e+07	1.82706e+07	2.02261e+07	2.06685e+07	2.3983e+07	2.20122e+07	3.2448e+07	2.80777e+07	1.57608e+07	3.18285e+07	2.44568e+07	1.97538e+07	9.75455e+06	9.34983e+06	1.31843e+07	1.68329e+07	1.82706e+07	1.43679e+07	1.36885e+07	2.22904e+07	2.71644e+07	3.66984e+07	3.0009e+07	1.80927e+07
2272	594.245	23.4475	0.9367	1779.71	3	34.89	8.57826e-05	0.0482002	Q9UQ35	Serine/arginine repetitive matrix protein 2 OS=Homo sapiens GN=SRRM2 PE=1 SV=2 - [SRRM2_HUMAN]	FALSE	RSRSVSPCSNVESR	[4] Phospho; (S)|[6] Phospho; (S)|[8] Carbamidomethyl (C)	High	FALSE	6.02232e+06	3.6279e+06	3.98665e+06	1.52961e+06	1.90648e+06	1.83959e+06	2.80584e+06	2.63941e+06	2.03335e+06	4.20203e+06	4.32991e+06	2.67383e+06	2.46379e+06	1.94623e+06	1.61456e+06	4.85807e+06	2.76228e+06	3.40515e+06	1.8279e+06	2.45202e+06	1.85439e+06	2.76341e+06	2.69221e+06	2.31459e+06	3.71225e+06	2.8618e+06	2.67383e+06	1.75019e+06	1.28897e+06	1.50061e+06	5.72596e+06	2.91948e+06	3.62582e+06	2.01502e+06
2277	540.247	20.0802	1.33788	1078.48	2	4350	-0.00116557	-1.08075	Q8IYB3	Serine/arginine repetitive matrix protein 1 OS=Homo sapiens GN=SRRM1 PE=1 SV=2 - [SRRM1_HUMAN]	FALSE	AASPSPQSVR	[3] Phospho (S)	High	FALSE	3.63725e+06	4.59467e+06	4.43642e+06	1.75136e+06	1.83561e+06	3.02171e+06	4.12683e+06	5.49187e+06	3.90355e+06	4.14272e+06	4.57921e+06	2.17273e+06	2.40937e+06	1.22687e+06	1.06706e+06	2.93409e+06	3.49838e+06	3.78932e+06	2.09289e+06	2.36087e+06	3.04602e+06	4.06442e+06	5.60173e+06	4.44347e+06	3.65985e+06	3.02657e+06	2.17273e+06	1.71153e+06	812544	991752	3.36306e+06	3.71112e+06	4.03697e+06	2.30773e+06
2281	693.297	20.9693	1.28157	1384.58	2	0.0449	-0.000371106	-0.268028	Q9UQ35	Serine/arginine repetitive matrix protein 2 OS=Homo sapiens GN=SRRM2 PE=1 SV=2 - [SRRM2_HUMAN]	FALSE	MTSERAPSPSSR	[8] Phospho (S)	Low	TRUE	8.7816e+06	3.89186e+06	3.91073e+06	1.70184e+06	1.40748e+06	1.892e+06	3.89101e+06	3.73685e+06	4.03917e+06	4.99623e+06	6.55103e+06	3.18368e+06	3.70129e+06	3.65434e+06	1.80449e+06	7.08393e+06	2.96326e+06	3.3403e+06	2.03372e+06	1.81022e+06	1.90723e+06	3.83217e+06	3.8116e+06	4.59784e+06	4.41388e+06	4.32982e+06	3.18368e+06	2.62927e+06	2.42023e+06	1.67714e+06	8.55822e+06	3.1223e+06	3.56216e+06	2.2302e+06
2286	810.839	52.9576	1.2327	1619.66	2	0.5086	-0.000829974	-0.512436	Q6PKG0	La-related protein 1 OS=Homo sapiens GN=LARP1 PE=1 SV=2 - [LARP1_HUMAN]	FALSE	SLPTTVPESPNYR	[1] Phospho; (S)|[9] Phospho (S)	Low	FALSE	5.01517e+06	9.8452e+06	6.62242e+06	1.31394e+07	8.07575e+06	8.45616e+06	8.22058e+06	6.36516e+06	7.73263e+06	4.84849e+06	8.99965e+06	6.38266e+06	3.73556e+06	8.85692e+06	5.07187e+06	4.04563e+06	7.49612e+06	5.65647e+06	1.57017e+07	1.03866e+07	8.5242e+06	8.09625e+06	6.49249e+06	8.80217e+06	4.28336e+06	5.94821e+06	6.38266e+06	2.65361e+06	5.86584e+06	4.71392e+06	4.70205e+06	8.1609e+06	5.8912e+06	1.7917e+07
2290	840.033	61.9973	1.14437	2517.08	3	122.08	-0.00104023	-0.413267	Q01804	OTU domain-containing protein 4 OS=Homo sapiens GN=OTUD4 PE=1 SV=3 - [OTUD4_HUMAN]	FALSE	VQRPKEESSEDENEVSNILR	[8] Phospho; (S)|[9] Phospho (S)	High	FALSE	1.92269e+07	2.14607e+07	1.63055e+07	1.02821e+07	1.07657e+07	1.41672e+07	1.10294e+07	5.08546e+06	6.38159e+06	2.18367e+07	2.62902e+07	2.03243e+07	7.16496e+06	6.07775e+06	7.54577e+06	1.55099e+07	1.63402e+07	1.39271e+07	1.22872e+07	1.38462e+07	1.42812e+07	1.08626e+07	5.18719e+06	7.26426e+06	1.92914e+07	1.73762e+07	2.03243e+07	5.08974e+06	4.02523e+06	7.01323e+06	1.85979e+07	1.74968e+07	1.41123e+07	1.38132e+07
2306	566.285	49.5704	1.25513	1695.83	3	44.66	-4.161e-05	-0.0245366	Q8IY67	Ribonucleoprotein PTB-binding 1 OS=Homo sapiens GN=RAVER1 PE=1 SV=1 - [RAVR1_HUMAN]	FALSE	AADVSVTHRPPLSPK	[N-term] Acetyl; (N-Term)|[13] Phospho (S)	High	FALSE	6.81707e+06	9.20265e+06	8.32362e+06	1.18438e+07	7.90559e+06	9.50466e+06	6.30338e+06	6.95545e+06	5.3689e+06	3.93421e+06	4.45167e+06	2.30044e+06	3.96769e+06	6.0546e+06	5.77428e+06	5.49918e+06	7.00689e+06	7.10953e+06	1.41535e+07	1.01677e+07	9.58113e+06	6.20805e+06	7.09459e+06	6.1115e+06	3.47565e+06	2.94227e+06	2.30044e+06	2.81851e+06	4.0099e+06	5.36677e+06	6.54895e+06	7.59677e+06	7.47992e+06	1.60455e+07
2313	415.528	22.9895	1.75043	1243.56	3	30.97	-0.000728105	-0.5855	Q9H1E3	Nuclear ubiquitous casein and cyclin-dependent kinases substrate OS=Homo sapiens GN=NUCKS1 PE=1 SV=1 - [NUCKS_HUMAN]	FALSE	ATVTPSPVKGK	[4] Phospho; (T)|[6] Phospho (S)	High	FALSE	2.47723e+06	2.8393e+06	3.04024e+06	985244	1.15638e+06	1.54003e+06	1.4992e+06	962376	787081	1.82949e+06	2.9309e+06	1.51209e+06	4.0922e+06	7.29155e+06	5.02467e+06	1.99833e+06	2.16184e+06	2.59679e+06	1.17737e+06	1.48728e+06	1.55242e+06	1.47653e+06	981628	895946	1.61625e+06	1.93714e+06	1.51209e+06	2.90695e+06	4.82911e+06	4.67006e+06	2.30238e+06	2.31983e+06	2.80863e+06	1.32142e+06
2329	764.092	77.4288	0.582033	3052.34	4	51.51	-0.00111085	-0.363933	P55795	Heterogeneous nuclear ribonucleoprotein H2 OS=Homo sapiens GN=HNRNPH2 PE=1 SV=1 - [HNRH2_HUMAN]	FALSE	SNSVEMDWVLKHTGPNSPDTANDGFVR	[17] Phospho (S)	High	FALSE	3.3766e+06	3.54376e+06	3.75497e+06	1.73436e+06	2.43216e+06	2.92129e+06	7.79425e+06	1.00452e+07	7.4454e+06	6.4317e+06	1.55618e+07	6.53765e+06	1.25572e+07	1.59081e+07	1.25735e+07	2.72383e+06	2.69821e+06	3.20726e+06	2.07257e+06	3.12811e+06	2.94479e+06	7.67637e+06	1.02461e+07	8.4752e+06	5.68203e+06	1.02854e+07	6.53765e+06	8.9202e+06	1.05357e+07	1.16861e+07	3.14225e+06	2.87319e+06	3.40463e+06	2.28351e+06
2335	531.225	37.4036	0.99345	1060.44	2	46.92	0.000674277	0.635849	Q86VM9	Zinc finger CCCH domain-containing protein 18 OS=Homo sapiens GN=ZC3H18 PE=1 SV=2 - [ZCH18_HUMAN]	FALSE	LGVSVSPSR	[4] Phospho; (S)|[6] Phospho (S)	High	FALSE	1.66815e+06	2.22362e+06	2.54388e+06	2.87898e+06	2.21317e+06	2.32782e+06	3.14467e+06	2.43933e+06	1.98975e+06	2.72247e+06	5.41675e+06	2.13932e+06	2.6715e+06	4.05441e+06	2.25903e+06	1.34566e+06	1.69306e+06	2.17283e+06	3.4404e+06	2.84646e+06	2.34655e+06	3.09711e+06	2.48813e+06	2.26497e+06	2.40514e+06	3.58013e+06	2.13932e+06	1.89774e+06	2.6852e+06	2.0996e+06	1.54185e+06	1.81442e+06	2.33274e+06	3.74215e+06
2338	735.101	35.68	1.1442	2936.38	4	54.31	-0.0011323	-0.38561	Q9BTA9	WW domain-containing adapter protein with coiled-coil OS=Homo sapiens GN=WAC PE=1 SV=3 - [WAC_HUMAN]	FALSE	QGPVSQSATQQPVTADKQQGHEPVSPR	[25] Phospho (S)	High	FALSE	5.8499e+06	7.22455e+06	7.04538e+06	3.4729e+06	4.65324e+06	7.82306e+06	5.04579e+06	3.74444e+06	4.32776e+06	7.36044e+06	7.40483e+06	5.41512e+06	5.12905e+06	4.61549e+06	2.89794e+06	4.71898e+06	5.50076e+06	6.01773e+06	4.15015e+06	5.98475e+06	7.886e+06	4.96948e+06	3.81934e+06	4.92636e+06	6.50252e+06	4.89413e+06	5.41512e+06	3.6435e+06	3.05679e+06	2.69342e+06	5.49214e+06	5.7086e+06	6.35343e+06	4.46666e+06
2348	801.752	76.7183	0.57925	2402.23	3	50.1	-0.00130606	-0.543686	P53611	Geranylgeranyl transferase type-2 subunit beta OS=Homo sapiens GN=RABGGTB PE=1 SV=2 - [PGTB2_HUMAN]	FALSE	GTPQKDVIIKSDAPDTLLLEK	[N-term] Acetyl; (N-Term)|[2] Phospho (T)	High	FALSE	5.11623e+06	4.35281e+06	4.17142e+06	4.99142e+06	3.16571e+06	4.95993e+06	5.51607e+06	7.03444e+06	7.71162e+06	2.52778e+06	5.68786e+06	3.88136e+06	1.23367e+07	2.23643e+07	2.04353e+07	4.12715e+06	3.31422e+06	3.56298e+06	5.96479e+06	4.07156e+06	4.99984e+06	5.43264e+06	7.17516e+06	8.77825e+06	2.23315e+06	3.75932e+06	3.88136e+06	8.7636e+06	1.48117e+07	1.89931e+07	4.78775e+06	3.51622e+06	3.79538e+06	6.73405e+06
2349	785.365	75.2881	1.11892	1568.72	2	6478	0.000116428	0.0742187	Q09666	Neuroblast differentiation-associated protein AHNAK OS=Homo sapiens GN=AHNAK PE=1 SV=2 - [AHNK_HUMAN]	FALSE	ISMQDVDLSLGSPK	[12] Phospho (S)	High	FALSE	5.97578e+06	5.50485e+06	4.58953e+06	5.76987e+06	3.58899e+06	5.23068e+06	7.15902e+06	4.22317e+06	6.61721e+06	4.74218e+06	1.59417e+07	8.45905e+06	2.73502e+07	4.04932e+07	3.51486e+07	4.82053e+06	4.19138e+06	3.9201e+06	6.89504e+06	4.61597e+06	5.27276e+06	7.05075e+06	4.30765e+06	7.53246e+06	4.18944e+06	1.05365e+07	8.45905e+06	1.94286e+07	2.68182e+07	3.2668e+07	5.64409e+06	4.37671e+06	4.17093e+06	7.5835e+06
2355	405.199	42.0746	0.842083	808.384	2	3131	-0.000234031	-0.289504	Q8WWI1	LIM domain only protein 7 OS=Homo sapiens GN=LMO7 PE=1 SV=3 - [LMO7_HUMAN]	FALSE	GISSLPR	[4] Phospho (S)	High	FALSE	746958	777429	701272	587175	620180	713759	1.18512e+06	1.6621e+06	726055	1.04286e+06	1.68552e+06	857427	2.94879e+06	3.74484e+06	2.15223e+06	602555	591933	598984	701679	797641	719502	1.1672e+06	1.69535e+06	826479	921309	1.11402e+06	857427	2.09472e+06	2.48017e+06	2.00034e+06	702071	691754	690769	795873
2365	934.158	72.2936	0.918083	3732.6	4	32.4	-0.000328632	-0.0880436	Q86XP3	ATP-dependent RNA helicase DDX42 OS=Homo sapiens GN=DDX42 PE=1 SV=1 - [DDX42_HUMAN]	FALSE	YMAENPTAGVVQEEEEDNLEYDSDGNPIAPTKK	[23] Phospho (S)	High	FALSE	1.21148e+07	2.26582e+07	1.83167e+07	1.04461e+07	1.17917e+07	2.05019e+07	9.0831e+06	5.29047e+06	1.0968e+07	1.03504e+07	3.44263e+07	2.29306e+07	1.54189e+07	1.81802e+07	2.46018e+07	9.77271e+06	1.72519e+07	1.5645e+07	1.24832e+07	1.51658e+07	2.06669e+07	8.94573e+06	5.39631e+06	1.24851e+07	9.14402e+06	2.27536e+07	2.29306e+07	1.0953e+07	1.20406e+07	2.28655e+07	1.15145e+07	1.80927e+07	1.58536e+07	1.42091e+07
2372	411.187	34.8701	1.37213	1230.54	3	56.23	-0.000801448	-0.651297	P20700;Q03252	Lamin-B1 OS=Homo sapiens GN=LMNB1 PE=1 SV=2 - [LMNB1_HUMAN];Lamin-B2 OS=Homo sapiens GN=LMNB2 PE=1 SV=3 - [LMNB2_HUMAN]	TRUE	LKLSPSPSSR	[4] Phospho; (S)|[6] Phospho (S)	High	FALSE	699780	1.1688e+06	1.33863e+06	1.8662e+06	1.21372e+06	1.57426e+06	958148	794897	823008	773104	1.89294e+06	904533	2.31405e+06	6.27312e+06	4.10303e+06	564497	889922	1.14338e+06	2.23012e+06	1.56102e+06	1.58693e+06	943658	810799	936843	682993	1.25112e+06	904533	1.64382e+06	4.15462e+06	3.81347e+06	660685	1.00501e+06	1.2698e+06	2.42694e+06
2380	1018.68	70.1455	0.85425	4070.7	4	69.36	0.00197516	0.485213	P29692	Elongation factor 1-delta OS=Homo sapiens GN=EEF1D PE=1 SV=5 - [EF1D_HUMAN]	FALSE	KPATPAEDDEDDDIDLFGSDNEEEDKEAAQLREER	[19] Phospho (S)	High	FALSE	1.19949e+07	2.36018e+07	1.77809e+07	2.47277e+07	2.22008e+07	2.68204e+07	1.10048e+07	8.6491e+06	1.52231e+07	1.42292e+07	2.05339e+07	2.33452e+07	9.34993e+06	1.45579e+07	1.3785e+07	9.67601e+06	1.79704e+07	1.51873e+07	2.95498e+07	2.85534e+07	2.70362e+07	1.08384e+07	8.82212e+06	1.73287e+07	1.25707e+07	1.35716e+07	2.33452e+07	6.64187e+06	9.64152e+06	1.28122e+07	1.13535e+07	1.89863e+07	1.52192e+07	3.39611e+07
2384	576.295	33.8503	1.25572	1150.57	2	4200	-0.000211977	-0.184236	P20700;Q03252	Lamin-B1 OS=Homo sapiens GN=LMNB1 PE=1 SV=2 - [LMNB1_HUMAN];Lamin-B2 OS=Homo sapiens GN=LMNB2 PE=1 SV=3 - [LMNB2_HUMAN]	TRUE	LKLSPSPSSR	[4] Phospho (S)	High	FALSE	2.54057e+06	2.67681e+06	3.01523e+06	3.74702e+06	2.26715e+06	2.96935e+06	2.68199e+06	4.8163e+06	2.25608e+06	2.84047e+06	3.16496e+06	1.24643e+06	1.43974e+06	2.21227e+06	1.06054e+06	2.04942e+06	2.03812e+06	2.57543e+06	4.47772e+06	2.91588e+06	2.99323e+06	2.64143e+06	4.91265e+06	2.56813e+06	2.50939e+06	2.09184e+06	1.24643e+06	1.02274e+06	1.46517e+06	985698	2.37316e+06	2.2061e+06	2.76659e+06	4.86712e+06
2385	630.017	58.8996	1.13693	2516.04	4	64.76	-0.000521011	-0.207076	Q15019	Septin-2 OS=Homo sapiens GN=SEPT2 PE=1 SV=1 - [SEPT2_HUMAN]	FALSE	IYHLPDAESDEDEDFKEQTR	[9] Phospho (S)	High	FALSE	8.88696e+06	8.87582e+06	7.51905e+06	1.04401e+07	8.29119e+06	1.0628e+07	5.99747e+06	4.93607e+06	6.26828e+06	7.31894e+06	8.31873e+06	9.04432e+06	5.06577e+06	6.26561e+06	5.73893e+06	7.16892e+06	6.75803e+06	6.42231e+06	1.2476e+07	1.06637e+07	1.07135e+07	5.90676e+06	5.03481e+06	7.13528e+06	6.46586e+06	5.49816e+06	9.04432e+06	3.59855e+06	4.14965e+06	5.3339e+06	8.72253e+06	7.27942e+06	6.73405e+06	1.41594e+07
2388	755.091	84.7806	0.296533	3016.33	4	52.9	-0.00485895	-1.61088	Q02880	DNA topoisomerase 2-beta OS=Homo sapiens GN=TOP2B PE=1 SV=3 - [TOP2B_HUMAN]	FALSE	KTSFDQDSDVDIFPSDFPTEPPSLPR	[8] Phospho (S)	High	FALSE	7.75431e+06	8.67712e+06	8.41397e+06	5.91536e+06	5.60376e+06	6.89757e+06	5.1987e+06	5.41664e+06	4.23654e+06	8.50491e+06	1.06324e+07	6.15559e+06	5.9518e+06	2.31167e+06	3.72829e+06	6.25523e+06	6.60675e+06	7.1867e+06	7.06891e+06	7.20725e+06	6.95306e+06	5.12007e+06	5.525e+06	4.82252e+06	7.5136e+06	7.02737e+06	6.15559e+06	4.22795e+06	1.53099e+06	3.46516e+06	7.43758e+06	7.09576e+06	7.5472e+06	7.84073e+06
2395	769.051	69.8587	0.95315	2304.13	3	5.26	-0.00234947	-1.01968	P18583	Protein SON OS=Homo sapiens GN=SON PE=1 SV=4 - [SON_HUMAN]	FALSE	SVESTSPEPSKIMLVEPPVAK	[4] Phospho (S)	High	FALSE	1.26878e+07	1.03058e+07	8.52889e+06	4.23046e+06	3.74822e+06	6.62019e+06	6.09403e+06	6.07522e+06	5.60319e+06	6.58963e+06	8.80228e+06	9.05871e+06	1.17344e+07	1.04441e+07	9.31292e+06	1.0235e+07	7.84684e+06	7.28485e+06	5.05544e+06	4.82075e+06	6.67345e+06	6.00186e+06	6.19676e+06	6.37819e+06	5.82156e+06	5.81776e+06	9.05871e+06	8.33571e+06	6.91702e+06	8.65567e+06	1.21024e+07	8.57853e+06	7.63399e+06	5.60903e+06
2401	631.288	37.301	0.83575	1890.84	3	4994	0.000176309	0.093244	Q9NWH9	SAFB-like transcription modulator OS=Homo sapiens GN=SLTM PE=1 SV=2 - [SLTM_HUMAN]	FALSE	AGAGMITQHSSNASPINR	[14] Phospho (S)	High	FALSE	3.65585e+06	4.43636e+06	5.15729e+06	2.87721e+06	1.99717e+06	3.2868e+06	3.26399e+06	3.4307e+06	3.04413e+06	4.064e+06	5.16562e+06	3.13044e+06	7.33766e+06	1.09263e+07	6.42759e+06	2.9491e+06	3.37784e+06	4.40504e+06	3.43829e+06	2.56865e+06	3.31324e+06	3.21463e+06	3.49933e+06	3.46518e+06	3.59031e+06	3.41415e+06	3.13044e+06	5.21242e+06	7.23636e+06	5.97396e+06	3.381e+06	3.56216e+06	4.63862e+06	3.72935e+06
2402	682.302	56.868	0.83025	2043.88	3	3620	-0.00229196	-1.12137	Q02241	Kinesin-like protein KIF23 OS=Homo sapiens GN=KIF23 PE=1 SV=3 - [KIF23_HUMAN]	FALSE	YMLTHQELASDGEIETK	[10] Phospho (S)	High	FALSE	5.46384e+06	6.88549e+06	5.65697e+06	3.43804e+06	3.07507e+06	5.06691e+06	3.25226e+06	3.50143e+06	2.80282e+06	5.62633e+06	4.81617e+06	3.04858e+06	7.52675e+06	7.77383e+06	7.22532e+06	4.40756e+06	5.2426e+06	4.83184e+06	4.10849e+06	3.95499e+06	5.10768e+06	3.20308e+06	3.57147e+06	3.19049e+06	4.97054e+06	3.18318e+06	3.04858e+06	5.34674e+06	5.14852e+06	6.7154e+06	5.1335e+06	5.50167e+06	5.09068e+06	4.40716e+06
2405	617.731	27.9032	1.2626	1233.45	2	3517	-0.000481066	-0.390017	P61978	Heterogeneous nuclear ribonucleoprotein K OS=Homo sapiens GN=HNRNPK PE=1 SV=1 - [HNRPK_HUMAN]	FALSE	RDYDDMSPR	[7] Phospho (S)	High	FALSE	1.91512e+06	1.78402e+06	1.50438e+06	2.30851e+06	768530	1.13028e+06	1.67229e+06	4.02467e+06	2.5721e+06	2.17012e+06	3.79624e+06	2.22343e+06	6.14177e+06	7.38843e+06	3.98259e+06	1.54489e+06	1.35835e+06	1.28495e+06	2.75869e+06	988441	1.13937e+06	1.647e+06	4.10519e+06	2.92786e+06	1.91717e+06	2.50908e+06	2.22343e+06	4.3629e+06	4.89328e+06	3.70153e+06	1.77492e+06	1.46987e+06	1.40424e+06	3.00613e+06
2406	773	41.4132	0.821333	2315.98	3	42.3	-0.00113296	-0.489192	Q9C0C2	182 kDa tankyrase-1-binding protein OS=Homo sapiens GN=TNKS1BP1 PE=1 SV=4 - [TB182_HUMAN]	FALSE	ASRVPSSDEEVVEEPQSRR	[6] Phospho; (S)|[7] Phospho (S)	High	FALSE	8.64356e+06	9.7618e+06	9.65342e+06	4.65594e+06	5.77735e+06	6.12566e+06	5.7977e+06	3.81377e+06	4.20873e+06	6.55084e+06	1.26663e+07	7.71586e+06	4.45137e+06	5.05304e+06	4.83656e+06	6.97257e+06	7.43261e+06	8.24537e+06	5.56389e+06	7.43052e+06	6.17494e+06	5.71002e+06	3.89007e+06	4.79086e+06	5.78729e+06	8.37164e+06	7.71586e+06	3.1621e+06	3.34657e+06	4.49522e+06	8.3627e+06	8.1265e+06	8.55822e+06	6.26406e+06
2408	875.316	20.8727	1.20835	2622.93	3	0.7026	0.000286773	0.109333	O75475	PC4 and SFRS1-interacting protein OS=Homo sapiens GN=PSIP1 PE=1 SV=1 - [PSIP1_HUMAN]	FALSE	TGVTSTSDSEEEGDDQEGEKKR	[6] Phospho; (T)|[7] Phospho; (S)|[9] Phospho (S)	Low	FALSE	1.20103e+07	9.00322e+06	7.98307e+06	3.26592e+06	5.85667e+06	5.04059e+06	4.51227e+06	2.58497e+06	3.56525e+06	4.69473e+06	1.14726e+07	5.04412e+06	5.45093e+06	7.91522e+06	5.87627e+06	9.68845e+06	6.85504e+06	6.81865e+06	3.9028e+06	7.53254e+06	5.08115e+06	4.44403e+06	2.63668e+06	4.05837e+06	4.14752e+06	7.58267e+06	5.04412e+06	3.87215e+06	5.24217e+06	5.46156e+06	1.13856e+07	7.45267e+06	7.19776e+06	4.246e+06
2409	613.935	32.1287	0.763667	1838.78	3	0.3928	-0.000430445	-0.234092	Q9UQ35	Serine/arginine repetitive matrix protein 2 OS=Homo sapiens GN=SRRM2 PE=1 SV=2 - [SRRM2_HUMAN]	FALSE	NHSGSRTPPVALNSSR	[5] Phospho; (S)|[7] Phospho (T)	Low	FALSE	4.38585e+06	5.66076e+06	5.43028e+06	3.41832e+06	3.21853e+06	3.60126e+06	6.1518e+06	3.35993e+06	3.37129e+06	5.00188e+06	6.80986e+06	4.77434e+06	1.56701e+06	2.3856e+06	2.08211e+06	3.53797e+06	4.31009e+06	4.63822e+06	4.08492e+06	4.13949e+06	3.63024e+06	6.05876e+06	3.42714e+06	3.83759e+06	4.41887e+06	4.50089e+06	4.77434e+06	1.11315e+06	1.57996e+06	1.93517e+06	4.04825e+06	4.53257e+06	4.90625e+06	4.38984e+06
2418	797.98	61.0912	1.20127	2390.92	3	0.6291	-0.000283666	-0.118643	Q92614	Unconventional myosin-XVIIIa OS=Homo sapiens GN=MYO18A PE=1 SV=3 - [MY18A_HUMAN]	FALSE	YSHSYLSDSDTEAKLTETNA	[7] Phospho; (S)|[9] Phospho (S)	Low	FALSE	1.41185e+07	1.52335e+07	1.51863e+07	7.70593e+06	9.95298e+06	1.10176e+07	1.00924e+07	5.07419e+06	6.47127e+06	1.20559e+07	2.09117e+07	1.47341e+07	8.16224e+06	5.9853e+06	8.02795e+06	1.13891e+07	1.15988e+07	1.29712e+07	9.20865e+06	1.2801e+07	1.11062e+07	9.93974e+06	5.17569e+06	7.36634e+06	1.06506e+07	1.38213e+07	1.47341e+07	5.79817e+06	3.964e+06	7.46139e+06	1.37014e+07	1.25536e+07	1.32483e+07	1.02814e+07
2422	640.257	20.3118	1.67528	1278.5	2	29.02	-0.0003034	-0.23731	Q9UQ35	Serine/arginine repetitive matrix protein 2 OS=Homo sapiens GN=SRRM2 PE=1 SV=2 - [SRRM2_HUMAN]	FALSE	SSRSSPELTR	[4] Phospho; (S)|[5] Phospho (S)	High	FALSE	1.2782e+06	4.17193e+06	5.7488e+06	2.94671e+06	2.4434e+06	2.56073e+06	5.64218e+06	5.81261e+06	5.44273e+06	3.80188e+06	7.65073e+06	2.86934e+06	3.32398e+06	3.07771e+06	2.75105e+06	1.03109e+06	3.1765e+06	4.91028e+06	3.52135e+06	3.14257e+06	2.58134e+06	5.55685e+06	5.92889e+06	6.19554e+06	3.35874e+06	5.05665e+06	2.86934e+06	2.36124e+06	2.03834e+06	2.5569e+06	1.217e+06	3.381e+06	5.15312e+06	3.8291e+06
2431	618.287	32.572	1.09663	1234.56	2	49.73	0.000101286	0.0820425	Q13601	KRR1 small subunit processome component homolog OS=Homo sapiens GN=KRR1 PE=1 SV=4 - [KRR1_HUMAN]	FALSE	ASPSLERPEK	[N-term] Acetyl; (N-Term)|[2] Phospho (S)	High	FALSE	2.53238e+06	2.90158e+06	3.70282e+06	3.58315e+06	2.7593e+06	3.43266e+06	3.64091e+06	4.52217e+06	3.91764e+06	4.58728e+06	4.65048e+06	3.1018e+06	3.26051e+06	4.85512e+06	2.8261e+06	2.04282e+06	2.20926e+06	3.16272e+06	4.2819e+06	3.54886e+06	3.46027e+06	3.58585e+06	4.61263e+06	4.45951e+06	4.05259e+06	3.07368e+06	3.1018e+06	2.31615e+06	3.21549e+06	2.62665e+06	2.35121e+06	2.35916e+06	3.3707e+06	4.60983e+06
2433	711.334	52.1332	1.06705	1420.65	2	11109	-0.000319077	-0.224599	Q9UQ35	Serine/arginine repetitive matrix protein 2 OS=Homo sapiens GN=SRRM2 PE=1 SV=2 - [SRRM2_HUMAN]	FALSE	TPAAAAAMNLASPR	[12] Phospho (S)	High	FALSE	4.15068e+06	3.80931e+06	3.41085e+06	4.39404e+06	2.19295e+06	3.35991e+06	4.30373e+06	4.20271e+06	4.18085e+06	2.99649e+06	4.96007e+06	3.6579e+06	1.11677e+07	2.03993e+07	1.45179e+07	3.34827e+06	2.9004e+06	2.91334e+06	5.25092e+06	2.82046e+06	3.38694e+06	4.23864e+06	4.28678e+06	4.75912e+06	2.64722e+06	3.2783e+06	3.6579e+06	7.93314e+06	1.35103e+07	1.34933e+07	3.84399e+06	3.04313e+06	3.14225e+06	5.87678e+06
2434	791.401	76.8016	0.68315	2371.18	3	28.09	0.000554982	0.234053	P28290	Sperm-specific antigen 2 OS=Homo sapiens GN=SSFA2 PE=1 SV=3 - [SSFA2_HUMAN]	FALSE	AGYPLRRSQSLPTTLLSPVR	[8] Phospho; (S)|[10] Phospho (S)	High	FALSE	1.13736e+07	9.51768e+06	8.89922e+06	3.82493e+06	5.72431e+06	6.14558e+06	1.37969e+07	1.07102e+07	6.53196e+06	7.67934e+06	1.94731e+07	7.44655e+06	4.17736e+06	3.5507e+06	944117	9.17487e+06	7.24675e+06	7.60117e+06	4.57082e+06	7.3623e+06	6.19503e+06	1.35882e+07	1.09245e+07	7.43542e+06	6.78426e+06	1.28705e+07	7.44655e+06	2.96745e+06	2.35159e+06	877487	1.09522e+07	7.86395e+06	7.92301e+06	4.97172e+06
2439	873.04	82.9804	0.352767	2616.1	3	5131	-0.0023757	-0.908105	O75379	Vesicle-associated membrane protein 4 OS=Homo sapiens GN=VAMP4 PE=1 SV=2 - [VAMP4_HUMAN]	FALSE	NLLEDDSDEEEDFFLRGPSGPR	[7] Phospho (S)	High	FALSE	5.68817e+06	1.04148e+07	1.26942e+07	4.90545e+06	6.3993e+06	4.89176e+06	8.12653e+06	7.0028e+06	5.27721e+06	5.07606e+06	1.19619e+07	4.85562e+06	5.9338e+06	1.75965e+06	2.76325e+06	4.58852e+06	7.92979e+06	1.08426e+07	5.86206e+06	8.23043e+06	4.93112e+06	8.00363e+06	7.14289e+06	6.00713e+06	4.48441e+06	7.90608e+06	4.85562e+06	4.21517e+06	1.16539e+06	2.56824e+06	5.30496e+06	8.62614e+06	1.14503e+07	6.5581e+06
2440	1292.91	102.355	0.4016	3875.72	3	96.18	0.0101624	2.62207	Q9BQG0	Myb-binding protein 1A OS=Homo sapiens GN=MYBBP1A PE=1 SV=2 - [MBB1A_HUMAN]	FALSE	ALGGEDSENEEELGDEAMMALDQSLASLFAEQKLR	[7] Phospho (S)	High	FALSE	2.3634e+07	9.41555e+06	2.4047e+07	3.8575e+06	4.21815e+06	9.92944e+06	4.59167e+07	7.48463e+07	1.73813e+07	3.23554e+07	4.38034e+07	8.14134e+06	2.97891e+07	1.03249e+07	6.86339e+06	1.9065e+07	7.16898e+06	2.05395e+07	4.60975e+06	5.42516e+06	1.00093e+07	4.52223e+07	7.63436e+07	1.97854e+07	2.85841e+07	2.89513e+07	8.14134e+06	2.11612e+07	6.83805e+06	6.37901e+06	2.30956e+07	7.7713e+06	2.07878e+07	5.02021e+06
2454	878.371	72.3085	0.89485	2632.09	3	55.51	0.000421821	0.160261	O00567	Nucleolar protein 56 OS=Homo sapiens GN=NOP56 PE=1 SV=4 - [NOP56_HUMAN]	FALSE	SFSKEELMSSDLEETAGSTSIPK	[9] Phospho; (S)|[10] Phospho (S)	High	FALSE	1.44156e+07	1.72953e+07	1.12796e+07	7.8579e+06	8.65027e+06	1.14322e+07	1.0938e+07	4.27327e+06	7.45887e+06	4.61681e+06	2.04269e+07	1.18167e+07	1.18423e+07	1.38884e+07	1.49548e+07	1.16287e+07	1.31686e+07	9.63436e+06	9.39026e+06	1.11255e+07	1.15242e+07	1.07726e+07	4.35876e+06	8.49054e+06	4.07869e+06	1.35009e+07	1.18167e+07	8.41237e+06	9.19811e+06	1.38994e+07	1.39438e+07	1.38132e+07	1.01843e+07	1.054e+07
2457	705.591	26.5139	1.01843	2113.75	3	53.29	0.00211529	1.00073	Q8WX93	Palladin OS=Homo sapiens GN=PALLD PE=1 SV=3 - [PALLD_HUMAN]	FALSE	SRSRDSGDENEPIQER	[1] Phospho; (S)|[3] Phospho; (S)|[6] Phospho (S)	High	FALSE	7.32072e+06	7.85326e+06	8.64796e+06	5.11507e+06	5.27812e+06	5.45613e+06	2.93017e+06	2.80148e+06	2.61841e+06	3.83079e+06	6.46436e+06	3.17696e+06	3.0617e+06	5.45675e+06	4.67378e+06	5.90546e+06	5.97946e+06	7.38656e+06	6.11256e+06	6.78843e+06	5.50003e+06	2.88585e+06	2.85752e+06	2.98058e+06	3.38428e+06	4.27254e+06	3.17696e+06	2.17493e+06	3.61395e+06	4.34393e+06	6.98491e+06	6.37478e+06	7.74565e+06	6.90542e+06
2480	756.307	63.6831	1.15168	3021.2	4	29.46	-0.00190801	-0.631541	P85037	Forkhead box protein K1 OS=Homo sapiens GN=FOXK1 PE=1 SV=1 - [FOXK1_HUMAN]	FALSE	SGGLQTPECLSREGSPIPHDPEFGSK	[6] Phospho; (T)|[9] Carbamidomethyl; (C)|[11] Phospho; (S)|[15] Phospho (S)	High	FALSE	1.46709e+07	2.29062e+07	2.04419e+07	7.187e+06	1.63539e+07	1.72151e+07	1.07971e+07	4.18239e+06	4.90701e+06	9.95407e+06	1.64287e+07	1.15564e+07	1.425e+07	1.38216e+07	1.53127e+07	1.18347e+07	1.74407e+07	1.74602e+07	8.58853e+06	2.10335e+07	1.73536e+07	1.06338e+07	4.26605e+06	5.58573e+06	8.79385e+06	1.08583e+07	1.15564e+07	1.01227e+07	9.15387e+06	1.4232e+07	1.42091e+07	1.83991e+07	1.7417e+07	9.77486e+06
2486	925.092	75.6885	0.772583	2772.26	3	0.5237	-0.000857502	-0.309316	Q15424	Scaffold attachment factor B1 OS=Homo sapiens GN=SAFB PE=1 SV=4 - [SAFB1_HUMAN]	FALSE	AETLSGLGDSGAAGAAALSSASSETGTRR	[N-term] Acetyl; (N-Term)|[23] Phospho (S)	Low	FALSE	1.59142e+07	1.44213e+07	1.31861e+07	7.81375e+06	8.36389e+06	1.17185e+07	1.28215e+07	1.08117e+07	1.2859e+07	1.18093e+07	2.23022e+07	1.31666e+07	1.82508e+07	9.7032e+06	1.08112e+07	1.28376e+07	1.09804e+07	1.12628e+07	9.3375e+06	1.07572e+07	1.18128e+07	1.26276e+07	1.1028e+07	1.46376e+07	1.04329e+07	1.47403e+07	1.31666e+07	1.29647e+07	6.42633e+06	1.00482e+07	1.50971e+07	1.20647e+07	1.18581e+07	1.04189e+07
2489	715.328	66.4534	1.06728	1428.64	2	48.78	-2.67676e-05	-0.0187364	Q9UJX2	Cell division cycle protein 23 homolog OS=Homo sapiens GN=CDC23 PE=1 SV=3 - [CDC23_HUMAN]	FALSE	RVSPLNLSSVTP	[3] Phospho; (S)|[11] Phospho (T)	High	FALSE	8.66271e+06	1.00052e+07	9.13985e+06	8.96688e+06	8.60223e+06	8.58283e+06	1.40694e+07	7.99204e+06	7.60388e+06	9.09787e+06	1.46465e+07	7.63742e+06	6.70326e+06	5.76081e+06	8.47008e+06	6.98802e+06	7.61797e+06	7.80671e+06	1.07155e+07	1.10637e+07	8.65188e+06	1.38566e+07	8.15192e+06	8.65561e+06	8.03745e+06	9.68041e+06	7.63742e+06	4.76177e+06	3.81532e+06	7.87231e+06	8.3764e+06	8.3627e+06	8.20282e+06	1.22678e+07
2490	706.119	74.9712	0.75275	2820.45	4	63.57	-0.00370409	-1.3133	P67870	Casein kinase II subunit beta OS=Homo sapiens GN=CSNK2B PE=1 SV=1 - [CSK2B_HUMAN]	FALSE	IHPMAYQLQLQAASNFKSPVKTIR	[18] Phospho (S)	High	FALSE	6.33944e+06	8.05453e+06	7.57733e+06	4.78137e+06	3.81006e+06	8.09649e+06	1.06451e+07	8.36017e+06	1.0394e+07	1.04679e+07	1.38174e+07	5.59402e+06	8.4751e+06	7.96942e+06	9.04885e+06	5.11389e+06	6.13271e+06	6.47209e+06	5.71378e+06	4.9003e+06	8.16163e+06	1.04841e+07	8.52741e+06	1.18316e+07	9.24781e+06	9.13244e+06	5.59402e+06	6.02042e+06	5.27806e+06	8.41023e+06	6.14424e+06	6.59121e+06	6.82647e+06	6.41754e+06
2499	734.615	67.1939	0.617817	2934.43	4	0.3459	-0.0111879	-3.81262	Q9UHB6	LIM domain and actin-binding protein 1 OS=Homo sapiens GN=LIMA1 PE=1 SV=1 - [LIMA1_HUMAN]	FALSE	SRPFTVAASFQSTSVKSPKTVSPPIR	[17] Phospho; (S)|[20] Phospho (T)	Low	FALSE	4.37932e+06	5.06097e+06	4.55325e+06	3.46024e+06	2.38374e+06	4.40196e+06	5.13382e+06	2.59587e+06	4.98468e+06	5.04455e+06	6.27848e+06	2.70033e+06	8.92349e+06	1.10107e+07	1.44929e+07	3.53271e+06	3.85341e+06	3.88911e+06	4.13502e+06	3.06583e+06	4.43737e+06	5.05617e+06	2.6478e+06	5.67413e+06	4.45657e+06	4.14968e+06	2.70033e+06	6.33894e+06	7.29226e+06	1.347e+07	4.03697e+06	4.04211e+06	4.14112e+06	4.43372e+06
2519	656.574	77.5387	0.58425	2622.27	4	0.8084	-0.00171079	-0.652409	Q9NYV4	Cyclin-dependent kinase 12 OS=Homo sapiens GN=CDK12 PE=1 SV=2 - [CDK12_HUMAN]	FALSE	SRHSSISPVRLPLNSSLGAELSR	[4] Phospho; (S)|[5] Phospho (S)	Low	FALSE	4.9351e+06	5.75893e+06	6.09196e+06	4.91078e+06	4.6884e+06	5.87273e+06	8.04666e+06	7.66667e+06	6.58782e+06	6.12054e+06	1.23538e+07	6.83829e+06	4.13311e+06	2.67778e+06	2.88336e+06	3.98104e+06	4.38484e+06	5.20338e+06	5.86843e+06	6.02997e+06	5.91998e+06	7.92496e+06	7.82004e+06	7.49901e+06	5.40714e+06	8.16505e+06	6.83829e+06	2.93602e+06	1.77347e+06	2.67987e+06	4.62976e+06	4.6738e+06	5.44678e+06	6.57442e+06
2525	411.523	17.3639	0.929283	1231.55	3	0.3068	-0.000541159	-0.439414	Q8IYB3	Serine/arginine repetitive matrix protein 1 OS=Homo sapiens GN=SRRM1 PE=1 SV=2 - [SRRM1_HUMAN]	FALSE	KSRVSVSPGR	[5] Phospho; (S)|[7] Phospho (S)	Low	FALSE	837.922	235321	474110	1.04286e+06	905170	1.14428e+06	1.99472e+06	1.26657e+06	1.08109e+06	1.16514e+06	1.78629e+06	1.63328e+06	1.30519e+06	2.04917e+06	2.86161e+06	675.934	179173	404955	1.24623e+06	1.16418e+06	1.15349e+06	1.96455e+06	1.2919e+06	1.23062e+06	1.02934e+06	1.18062e+06	1.63328e+06	927162	1.35714e+06	2.65965e+06	4976.84	230646	479213	1.39519e+06
2527	550.257	42.1844	1.4265	1098.5	2	33.95	-5.63074e-05	-0.0512585	Q9UQ35	Serine/arginine repetitive matrix protein 2 OS=Homo sapiens GN=SRRM2 PE=1 SV=2 - [SRRM2_HUMAN]	FALSE	SRTPLLPR	[1] Phospho; (S)|[3] Phospho (T)	High	FALSE	4.27083e+06	4.54195e+06	4.04251e+06	4.8911e+06	2.81235e+06	3.34941e+06	3.32237e+06	3.55207e+06	2.6839e+06	3.67296e+06	6.1268e+06	3.9237e+06	3.04019e+06	5.14993e+06	3.19595e+06	3.44518e+06	3.45824e+06	3.45286e+06	5.8449e+06	3.61709e+06	3.37635e+06	3.27212e+06	3.62313e+06	3.05513e+06	3.24485e+06	4.04943e+06	3.9237e+06	2.15964e+06	3.41074e+06	2.9704e+06	3.96325e+06	3.66223e+06	3.69625e+06	6.54895e+06
2531	612.797	51.7908	1.02203	1223.58	2	58.24	-0.000968692	-0.791687	P23528	Cofilin-1 OS=Homo sapiens GN=CFL1 PE=1 SV=3 - [COF1_HUMAN]	FALSE	ASGVAVSDGVIK	[N-term] Acetyl; (N-Term)|[2] Phospho (S)	High	TRUE	3.16252e+06	4.77423e+06	3.46597e+06	3.86973e+06	4.78705e+06	4.0398e+06	5.29129e+06	4.48644e+06	4.28366e+06	4.96516e+06	7.66882e+06	6.5405e+06	6.36318e+06	1.22107e+07	5.3591e+06	2.55113e+06	3.63509e+06	2.96042e+06	4.62436e+06	6.15684e+06	4.0723e+06	5.21127e+06	4.57619e+06	4.87616e+06	4.38643e+06	5.06861e+06	6.5405e+06	4.52018e+06	8.08701e+06	4.98088e+06	2.9533e+06	3.81689e+06	3.20913e+06	5.05993e+06
2537	734.636	49.9647	0.973367	2200.89	3	59.92	-0.000292829	-0.13305	P17275	Transcription factor jun-B OS=Homo sapiens GN=JUNB PE=1 SV=1 - [JUNB_HUMAN]	FALSE	SRDATPPVSPINMEDQER	[5] Phospho; (T)|[9] Phospho (S)	High	FALSE	8.32524e+06	9.03576e+06	7.75948e+06	4.73614e+06	4.02457e+06	6.48651e+06	6.71133e+06	5.30583e+06	4.78207e+06	7.54902e+06	1.38021e+07	8.08577e+06	8.12899e+06	1.2878e+07	9.0544e+06	6.71579e+06	6.87981e+06	6.62767e+06	5.65973e+06	5.17618e+06	6.53869e+06	6.60983e+06	5.41197e+06	5.4435e+06	6.66912e+06	9.12231e+06	8.08577e+06	5.77455e+06	8.52897e+06	8.4154e+06	8.03186e+06	7.49743e+06	6.9687e+06	6.33681e+06
2539	794.293	41.8775	1.26805	2379.86	3	62.06	-0.000349236	-0.146747	Q96QR8	Transcriptional activator protein Pur-beta OS=Homo sapiens GN=PURB PE=1 SV=3 - [PURB_HUMAN]	FALSE	ADGDSGSERGGGGGPCGFQPASR	[N-term] Acetyl; (N-Term)|[5] Phospho; (S)|[7] Phospho; (S)|[16] Carbamidomethyl (C)	High	FALSE	1.02369e+07	1.29477e+07	1.21433e+07	5.63265e+06	9.9717e+06	9.58659e+06	6.05451e+06	4.22736e+06	3.19658e+06	9.67054e+06	2.53299e+07	1.4699e+07	8.15081e+06	1.3639e+07	6.57329e+06	8.2579e+06	9.85836e+06	1.0372e+07	6.73107e+06	1.28251e+07	9.66371e+06	5.96295e+06	4.31192e+06	3.63872e+06	8.54337e+06	1.67415e+07	1.4699e+07	5.79005e+06	9.03295e+06	6.10939e+06	9.96829e+06	1.06944e+07	1.1084e+07	7.3716e+06
2546	556.897	30.5288	1.4666	1667.67	3	4108	0.000551062	0.330439	Q53GS9	U4/U6.U5 tri-snRNP-associated protein 2 OS=Homo sapiens GN=USP39 PE=1 SV=2 - [SNUT2_HUMAN]	FALSE	EVDEDSEPEREVR	[6] Phospho (S)	High	FALSE	5.06964e+06	4.11115e+06	4.02204e+06	2.99209e+06	2.73661e+06	3.92198e+06	4.21757e+06	4.44541e+06	3.69484e+06	4.52637e+06	5.94656e+06	3.97249e+06	6.47254e+06	4.56774e+06	3.07024e+06	4.08957e+06	3.13022e+06	3.43538e+06	3.57558e+06	3.51968e+06	3.95353e+06	4.15378e+06	4.53434e+06	4.20589e+06	3.99879e+06	3.9303e+06	3.97249e+06	4.59787e+06	3.02517e+06	2.85356e+06	4.74066e+06	3.34367e+06	3.65107e+06	3.85901e+06
2553	655.307	81.2796	0.380517	1962.9	3	5.44	0.000376327	0.19172	Q9UQ35	Serine/arginine repetitive matrix protein 2 OS=Homo sapiens GN=SRRM2 PE=1 SV=2 - [SRRM2_HUMAN]	FALSE	SSTPPGESYFGVSSLQLK	[3] Phospho (T)	High	FALSE	3.08133e+06	4.52033e+06	3.67085e+06	1.06553e+07	4.42884e+06	3.84466e+06	6.8804e+06	8.21032e+06	7.49669e+06	2.01758e+06	3.80457e+06	2.26847e+06	3.87728e+06	4.4646e+06	2.19163e+06	2.48564e+06	3.44177e+06	3.13541e+06	1.27332e+07	5.69613e+06	3.8756e+06	6.77634e+06	8.37456e+06	8.53359e+06	1.78241e+06	2.51458e+06	2.26847e+06	2.75429e+06	2.95686e+06	2.03696e+06	2.89413e+06	3.62582e+06	3.34894e+06	1.44572e+07
2559	624.551	51.9834	1.44125	2494.18	4	0.3082	-0.000746819	-0.299425	Q8NE71	ATP-binding cassette sub-family F member 1 OS=Homo sapiens GN=ABCF1 PE=1 SV=2 - [ABCF1_HUMAN]	FALSE	LKKLSVPTSDEEDEVPAPKPR	[8] Phospho; (T)|[9] Phospho (S)	Low	FALSE	1.07329e+07	1.15233e+07	1.01468e+07	2.13652e+06	5.59523e+06	6.78297e+06	7.45807e+06	3.36246e+06	3.24403e+06	7.00354e+06	1.18049e+07	9.55261e+06	6.22679e+06	4.11472e+06	4.09823e+06	8.65797e+06	8.77385e+06	8.66677e+06	2.55316e+06	7.19628e+06	6.83754e+06	7.34527e+06	3.42972e+06	3.69273e+06	6.18723e+06	7.80227e+06	9.55261e+06	4.4233e+06	2.72513e+06	3.809e+06	1.04489e+07	9.41663e+06	9.04931e+06	2.81763e+06
2566	642.773	29.8795	1.25307	1283.53	2	52.36	-0.000424289	-0.330564	Q03252	Lamin-B2 OS=Homo sapiens GN=LMNB2 PE=1 SV=3 - [LMNB2_HUMAN]	FALSE	AGGPATPLSPTR	[6] Phospho; (T)|[9] Phospho (S)	High	FALSE	746660	930184	1.08257e+06	1.36034e+06	904486	1.18051e+06	610814	444963	539900	565537	1.33906e+06	587486	9.85428e+06	1.27725e+07	1.28174e+07	602314	708241	924665	1.62561e+06	1.1633e+06	1.19001e+06	601576	453864	614576	499620	885037	587486	7.00014e+06	8.45911e+06	1.19128e+07	701361	851243	1.05528e+06	1.77286e+06
2568	1025.2	61.0792	1.0422	4096.76	4	48.98	0.000141026	0.0344238	P13861	cAMP-dependent protein kinase type II-alpha regulatory subunit OS=Homo sapiens GN=PRKAR2A PE=1 SV=2 - [KAP2_HUMAN]	FALSE	QSLGHPPPEPGPDRVADAKGDSESEEDEDLEVPVPSR	[22] Phospho; (S)|[24] Phospho (S)	High	FALSE	1.61444e+07	2.87291e+07	2.58769e+07	1.8322e+07	2.09602e+07	3.05631e+07	1.49966e+07	5.54845e+06	1.20661e+07	1.45819e+07	2.76341e+07	3.00003e+07	1.11256e+07	1.33115e+07	1.65257e+07	1.30234e+07	2.18743e+07	2.21025e+07	2.1895e+07	2.69578e+07	3.0809e+07	1.47698e+07	5.65944e+06	1.3735e+07	1.28822e+07	1.82644e+07	3.00003e+07	7.90321e+06	8.81607e+06	1.53594e+07	1.53762e+07	2.30956e+07	2.24918e+07	2.58622e+07
2571	946.777	78.3774	0.6534	2837.31	3	0.7214	0.000190835	0.0672591	P41212	Transcription factor ETV6 OS=Homo sapiens GN=ETV6 PE=1 SV=1 - [ETV6_HUMAN]	FALSE	ISYTPPESPVPSYASSTPLHVPVPR	[3] Phospho; (Y)|[4] Phospho (T)	Low	FALSE	1.41699e+07	1.39933e+07	1.32459e+07	7.15368e+06	7.57239e+06	8.46561e+06	1.56212e+07	1.42314e+07	1.0184e+07	6.9007e+06	2.21505e+07	7.32732e+06	1.44929e+07	1.01904e+07	1.2012e+07	1.14305e+07	1.06545e+07	1.13139e+07	8.54871e+06	9.7392e+06	8.53372e+06	1.53849e+07	1.45161e+07	1.15926e+07	6.09637e+06	1.46401e+07	7.32732e+06	1.02952e+07	6.74901e+06	1.11642e+07	1.37494e+07	1.16462e+07	1.19382e+07	9.73086e+06
2573	664.625	48.8214	0.963267	1990.85	3	0.2924	-0.000489981	-0.246116	Q6PKG0	La-related protein 1 OS=Homo sapiens GN=LARP1 PE=1 SV=2 - [LARP1_HUMAN]	FALSE	SLPTTVPESPNYRNTR	[1] Phospho; (S)|[9] Phospho (S)	Low	FALSE	7.0924e+06	8.25753e+06	7.43634e+06	3.44359e+06	5.07985e+06	5.5782e+06	5.17736e+06	3.64047e+06	3.82748e+06	4.93949e+06	7.71124e+06	4.59057e+06	3.99474e+06	5.06549e+06	2.78491e+06	5.72128e+06	6.28727e+06	6.35167e+06	4.11512e+06	6.53342e+06	5.62308e+06	5.09905e+06	3.71329e+06	4.35688e+06	4.36375e+06	5.09665e+06	4.59057e+06	2.83772e+06	3.35482e+06	2.58837e+06	6.79148e+06	6.69857e+06	6.6157e+06	4.41476e+06
2579	504.239	40.074	0.7929	1509.69	3	6550	0.000179276	0.11875	Q9BX95	Sphingosine-1-phosphate phosphatase 1 OS=Homo sapiens GN=SGPP1 PE=1 SV=2 - [SGPP1_HUMAN]	FALSE	RNSLTGEEGQLAR	[3] Phospho (S)	High	FALSE	2.01994e+06	2.57264e+06	2.73277e+06	1.25605e+06	1.41576e+06	1.33967e+06	1.70799e+06	2.25953e+06	1.68617e+06	937144	1.09344e+06	666705	3.19737e+06	2.73309e+06	2.77235e+06	1.62944e+06	1.9588e+06	2.33417e+06	1.50099e+06	1.82088e+06	1.35045e+06	1.68216e+06	2.30473e+06	1.91939e+06	827913	722697	666705	2.2713e+06	1.8101e+06	2.57669e+06	1.86174e+06	2.0889e+06	2.47258e+06	1.64168e+06
2585	952.675	75.1398	0.86305	3806.67	4	0.5898	-0.000248288	-0.0652245	Q09666	Neuroblast differentiation-associated protein AHNAK OS=Homo sapiens GN=AHNAK PE=1 SV=2 - [AHNK_HUMAN]	FALSE	HRSNSFSDEREFSGPSTPTGTLEFEGGEVSLEGGK	[13] Phospho (S)	Low	FALSE	9.97294e+06	1.21353e+07	1.03288e+07	1.89351e+07	1.7746e+07	1.92739e+07	2.24503e+07	1.94476e+07	3.32364e+07	2.39735e+07	4.37731e+07	2.78088e+07	1.25422e+07	8.31804e+06	3.716e+06	8.04495e+06	9.23982e+06	8.82224e+06	2.26276e+07	2.28239e+07	1.94289e+07	2.21107e+07	1.98367e+07	3.78335e+07	2.11792e+07	2.89313e+07	2.78088e+07	8.90958e+06	5.50895e+06	3.45375e+06	9.6629e+06	9.89394e+06	9.32576e+06	2.68214e+07
2590	494.255	50.0344	0.88825	986.495	2	4180	-1.52744e-05	-0.0154835	P49006	MARCKS-related protein OS=Homo sapiens GN=MARCKSL1 PE=1 SV=2 - [MRP_HUMAN]	FALSE	LSGLSFKR	[5] Phospho (S)	High	FALSE	1.64629e+06	2.05763e+06	1.51532e+06	2.81638e+06	1.79804e+06	1.77938e+06	2.11882e+06	3.74968e+06	1.87134e+06	2.22503e+06	2.5804e+06	1.34044e+06	1.40374e+06	2.96686e+06	1.21328e+06	1.32802e+06	1.56668e+06	1.2943e+06	3.3656e+06	2.31254e+06	1.7937e+06	2.08677e+06	3.82469e+06	2.13017e+06	1.96569e+06	1.70548e+06	1.34044e+06	997166	1.96492e+06	1.12765e+06	1.52057e+06	1.69399e+06	1.41221e+06	3.65107e+06
2608	1358.08	79.6695	0.5278	2714.15	2	98.48	0.00146489	0.539722	O75822	Eukaryotic translation initiation factor 3 subunit J OS=Homo sapiens GN=EIF3J PE=1 SV=2 - [EIF3J_HUMAN]	FALSE	AAAAAAAGDSDSWDADAFSVEDPVRK	[N-term] Acetyl; (N-Term)|[10] Phospho (S)	High	FALSE	1.1093e+07	4.6888e+07	4.61928e+07	1.37684e+07	2.84661e+07	2.94827e+07	1.77748e+07	1.25802e+07	6.40732e+06	6.69208e+06	3.61761e+07	1.39745e+07	7.82072e+06	1.85981e+07	8.83298e+06	8.94851e+06	3.57004e+07	3.9455e+07	1.64534e+07	3.66115e+07	2.97199e+07	1.7506e+07	1.28319e+07	7.29354e+06	5.91206e+06	2.39101e+07	1.39745e+07	5.55557e+06	1.23173e+07	8.2096e+06	1.07571e+07	4.0489e+07	4.48899e+07	1.93987e+07
2615	503.564	51.5783	0.786967	1507.67	3	0.6269	0.000368074	0.244134	P08670	Vimentin OS=Homo sapiens GN=VIM PE=1 SV=4 - [VIME_HUMAN]	FALSE	SLYASSPGGVYATR	[6] Phospho (S)	Low	TRUE	2.29141e+06	1.6909e+06	2.1082e+06	2.01766e+06	2.02738e+06	2.66245e+06	1.84637e+06	2.00922e+06	2.62129e+06	2.35623e+06	2.49092e+06	1.4983e+06	6.83952e+06	6.63606e+06	4.01816e+06	1.84843e+06	1.28745e+06	1.80069e+06	2.41112e+06	2.60751e+06	2.68387e+06	1.81844e+06	2.04941e+06	2.98385e+06	2.08159e+06	1.64634e+06	1.4983e+06	4.85856e+06	4.39499e+06	3.73458e+06	2.12091e+06	1.38743e+06	1.96193e+06	2.64155e+06
2617	864.396	48.0754	1.1883	1726.78	2	7274	-0.000925116	-0.535747	P42167;P42166	Lamina-associated polypeptide 2, isoforms beta/gamma OS=Homo sapiens GN=TMPO PE=1 SV=2 - [LAP2B_HUMAN];Lamina-associated polypeptide 2, isoform alpha OS=Homo sapiens GN=TMPO PE=1 SV=2 - [LAP2A_HUMAN]	TRUE	SSTPLPTISSSAENTR	[3] Phospho (T)	High	FALSE	8.71825e+06	8.49651e+06	6.21269e+06	1.17715e+07	8.32221e+06	1.05232e+07	6.31981e+06	6.79608e+06	7.78102e+06	9.30693e+06	1.17211e+07	8.81061e+06	1.18847e+07	1.72399e+07	6.78062e+06	7.03282e+06	6.46923e+06	5.3065e+06	1.40671e+07	1.07036e+07	1.06079e+07	6.22423e+06	6.93203e+06	8.85726e+06	8.22214e+06	7.74691e+06	8.81061e+06	8.44248e+06	1.14178e+07	6.30208e+06	8.46968e+06	6.93005e+06	5.55548e+06	1.58905e+07
2622	681.635	23.8173	0.7257	2041.88	3	3239	-0.000322624	-0.158003	O60832	H/ACA ribonucleoprotein complex subunit 4 OS=Homo sapiens GN=DKC1 PE=1 SV=3 - [DKC1_HUMAN]	FALSE	AGLESGAEPGDGDSDTTKKK	[14] Phospho (S)	High	FALSE	6.25429e+06	4.8895e+06	5.15652e+06	3.73333e+06	3.17093e+06	3.63371e+06	3.28261e+06	3.10999e+06	4.11347e+06	3.57831e+06	2.37646e+06	3.18229e+06	2.65255e+06	3.81655e+06	3.52642e+06	5.0452e+06	3.72285e+06	4.40439e+06	4.46137e+06	4.07827e+06	3.66295e+06	3.23296e+06	3.17221e+06	4.68243e+06	3.16123e+06	1.57069e+06	3.18229e+06	1.88428e+06	2.52766e+06	3.27755e+06	6.01693e+06	3.9111e+06	4.62976e+06	4.81675e+06
2628	808.545	27.9152	1.02338	3230.15	4	31.78	-0.00145922	-0.451751	Q13435	Splicing factor 3B subunit 2 OS=Homo sapiens GN=SF3B2 PE=1 SV=2 - [SF3B2_HUMAN]	FALSE	GFEEEHKDSDDDSSDDEQEKKPEAPK	[9] Phospho; (S)|[13] Phospho; (S)|[14] Phospho (S)	High	FALSE	5.9453e+06	9.68825e+06	8.03137e+06	5.16361e+06	5.5753e+06	7.39597e+06	5.19878e+06	3.65891e+06	3.64233e+06	7.23546e+06	1.08728e+07	9.09795e+06	8.05156e+06	8.85188e+06	6.56378e+06	4.79594e+06	7.37661e+06	6.85991e+06	6.17056e+06	7.17066e+06	7.45547e+06	5.12016e+06	3.73211e+06	4.14612e+06	6.39212e+06	7.18624e+06	9.09795e+06	5.71955e+06	5.86251e+06	6.10054e+06	5.60903e+06	8.05101e+06	7.27942e+06	6.93005e+06
2636	351.178	30.0321	1.19367	1050.51	3	3375	-0.000375254	-0.357211	Q92598	Heat shock protein 105 kDa OS=Homo sapiens GN=HSPH1 PE=1 SV=1 - [HS105_HUMAN]	FALSE	IESPKLER	[3] Phospho (S)	High	FALSE	823932	1.06303e+06	1.4496e+06	1.32835e+06	798840	1.37298e+06	978764	1.23189e+06	1.19652e+06	1.00482e+06	1.35281e+06	888301	1.20466e+06	1.8925e+06	1.14632e+06	664648	809389	1.23816e+06	1.58738e+06	1.02742e+06	1.38403e+06	963961	1.25653e+06	1.36202e+06	887697	894125	888301	855747	1.25338e+06	1.06542e+06	758368	937935	1.36061e+06	1.72362e+06
2648	796.857	30.9882	0.928667	1591.7	2	9615	-0.000674027	-0.423464	O94804	Serine/threonine-protein kinase 10 OS=Homo sapiens GN=STK10 PE=1 SV=1 - [STK10_HUMAN]	FALSE	QVAEQGGDLSPAANR	[10] Phospho (S)	High	FALSE	3.70649e+06	4.4341e+06	3.66518e+06	3.05135e+06	3.3337e+06	3.7077e+06	2.86118e+06	3.54973e+06	2.3182e+06	2.92718e+06	7.00114e+06	4.86862e+06	2.71566e+06	3.26391e+06	2.3274e+06	2.98994e+06	3.37612e+06	3.13057e+06	3.64639e+06	4.28762e+06	3.73753e+06	2.81791e+06	3.62074e+06	2.63885e+06	2.58599e+06	4.62731e+06	4.86862e+06	1.92911e+06	2.16165e+06	2.16315e+06	3.44102e+06	3.55665e+06	3.33975e+06	4.00937e+06
2652	858.865	33.9914	0.936467	1715.72	2	47.07	-0.000870898	-0.5076	P09651	Heterogeneous nuclear ribonucleoprotein A1 OS=Homo sapiens GN=HNRNPA1 PE=1 SV=5 - [ROA1_HUMAN]	FALSE	SKSESPKEPEQLR	[N-term] Acetyl; (N-Term)|[1] Phospho; (S)|[3] Phospho (S)	High	FALSE	5.66624e+06	5.36743e+06	5.47668e+06	4.35653e+06	3.23838e+06	3.97511e+06	5.71462e+06	5.61774e+06	3.90298e+06	6.47971e+06	1.34797e+07	3.81125e+06	4.99587e+06	8.22723e+06	4.26776e+06	4.57083e+06	4.08675e+06	4.67785e+06	5.2061e+06	4.16503e+06	4.00709e+06	5.62819e+06	5.73012e+06	4.44282e+06	5.72445e+06	8.90923e+06	3.81125e+06	3.54889e+06	5.44881e+06	3.96656e+06	5.27605e+06	4.26494e+06	4.97172e+06	5.80293e+06
2661	754.84	39.7598	0.805817	1507.67	2	4496	-0.000915554	-0.607265	P27824	Calnexin OS=Homo sapiens GN=CANX PE=1 SV=2 - [CALX_HUMAN]	FALSE	AEEDEILNRSPR	[10] Phospho (S)	High	FALSE	6.30427e+06	6.76159e+06	5.06749e+06	6.22319e+06	4.878e+06	6.444e+06	6.15764e+06	8.23707e+06	7.94632e+06	3.62123e+06	4.78445e+06	5.86834e+06	6.03503e+06	5.7019e+06	5.36303e+06	5.08551e+06	5.14827e+06	4.32834e+06	7.43677e+06	6.27382e+06	6.49585e+06	6.06452e+06	8.40184e+06	9.04542e+06	3.19914e+06	3.16222e+06	5.86834e+06	4.28708e+06	3.77631e+06	4.98454e+06	6.11679e+06	5.39713e+06	4.56503e+06	8.42207e+06
2662	894.427	53.9868	1.26732	2680.26	3	4542	0.00037591	0.140251	Q13428	Treacle protein OS=Homo sapiens GN=TCOF1 PE=1 SV=3 - [TCOF_HUMAN]	FALSE	TQPSSGVDSAVGTLPATSPQSTSVQAK	[18] Phospho (S)	High	FALSE	1.895e+07	2.55277e+07	2.03252e+07	1.02509e+07	1.56851e+07	2.26011e+07	1.13471e+07	7.61059e+06	1.24444e+07	9.98067e+06	1.30717e+07	1.66457e+07	1.56742e+07	1.36646e+07	1.35117e+07	1.52865e+07	1.94368e+07	1.73606e+07	1.22499e+07	2.01733e+07	2.27829e+07	1.11755e+07	7.76284e+06	1.41657e+07	8.81735e+06	8.63957e+06	1.66457e+07	1.11344e+07	9.04993e+06	1.25581e+07	1.84679e+07	2.03351e+07	1.73534e+07	1.37494e+07
2665	1000.74	54.7425	0.965967	2999.2	3	6274	0.000808831	0.269682	Q9H1E3	Nuclear ubiquitous casein and cyclin-dependent kinases substrate OS=Homo sapiens GN=NUCKS1 PE=1 SV=1 - [NUCKS_HUMAN]	FALSE	VVDYSQFQESDDADEDYGRDSGPPTK	[10] Phospho (S)	High	FALSE	1.22176e+07	2.36178e+07	1.86278e+07	1.01246e+07	1.58085e+07	1.86125e+07	6.15985e+06	5.60034e+06	6.99484e+06	1.54581e+07	1.73872e+07	1.21136e+07	5.73038e+06	5.45087e+06	7.88255e+06	9.85569e+06	1.79826e+07	1.59107e+07	1.2099e+07	2.03321e+07	1.87623e+07	6.06669e+06	5.71237e+06	7.96233e+06	1.36564e+07	1.14919e+07	1.21136e+07	4.07066e+06	3.61006e+06	7.32624e+06	1.16462e+07	1.90674e+07	1.59818e+07	1.35391e+07
2668	926.159	60.8331	0.956983	3700.61	4	61.95	-0.000506297	-0.136815	P06748	Nucleophosmin OS=Homo sapiens GN=NPM1 PE=1 SV=2 - [NPM_HUMAN]	FALSE	LKCGSGPVHISGQHLVAVEEDAESEDEEEEDVK	[3] Carbamidomethyl; (C)|[24] Phospho (S)	High	FALSE	7.70294e+06	1.89378e+07	1.75261e+07	1.36375e+07	1.35706e+07	2.31647e+07	7.02579e+06	4.03902e+06	9.62331e+06	8.88037e+06	1.17914e+07	1.3714e+07	9.36044e+06	8.10423e+06	1.72771e+07	6.21379e+06	1.44192e+07	1.49697e+07	1.62969e+07	1.74537e+07	2.3351e+07	6.91953e+06	4.11982e+06	1.09544e+07	7.84529e+06	7.79336e+06	1.3714e+07	6.64933e+06	5.36735e+06	1.60578e+07	7.41378e+06	1.52192e+07	1.50971e+07	1.90674e+07
2702	864.062	62.1464	0.9736	2589.16	3	0.05	-0.00062075	-0.239749	Q8NE71	ATP-binding cassette sub-family F member 1 OS=Homo sapiens GN=ABCF1 PE=1 SV=2 - [ABCF1_HUMAN]	FALSE	QQPPEPEWIGDGESTSPSDKVVK	[16] Phospho (S)	Low	FALSE	1.66798e+07	1.86082e+07	1.3881e+07	8.41913e+06	1.12952e+07	1.45437e+07	1.32474e+07	8.95163e+06	1.04499e+07	1.11816e+07	1.60032e+07	1.19188e+07	1.02396e+07	8.55131e+06	1.07479e+07	1.34552e+07	1.41683e+07	1.18563e+07	1.00609e+07	1.45273e+07	1.46607e+07	1.3047e+07	9.13071e+06	1.18953e+07	9.87826e+06	1.05771e+07	1.19188e+07	7.27384e+06	5.66344e+06	9.98938e+06	1.58536e+07	1.48283e+07	1.21993e+07	1.13856e+07
2715	724.986	78.3774	0.561133	2171.94	3	5089	-0.00139317	-0.641443	Q16637	Survival motor neuron protein OS=Homo sapiens GN=SMN1 PE=1 SV=1 - [SMN_HUMAN]	FALSE	RGTGQSDDSDIWDDTALIK	[6] Phospho (S)	High	FALSE	9.10055e+06	6.74099e+06	5.91138e+06	5.79703e+06	3.75966e+06	4.20221e+06	4.75378e+06	8.74763e+06	7.08935e+06	5.8992e+06	1.15663e+07	7.74887e+06	3.26639e+06	4.53434e+06	2.17777e+06	7.34121e+06	5.13258e+06	5.04914e+06	6.92751e+06	4.83547e+06	4.23601e+06	4.68189e+06	8.92263e+06	8.06991e+06	5.21161e+06	7.64461e+06	7.74887e+06	2.32033e+06	3.00305e+06	2.02408e+06	8.88626e+06	5.37225e+06	5.2905e+06	7.64886e+06
2716	741.353	45.9406	1.0591	1480.69	2	6.31	-0.000838435	-0.566245	Q5T200	Zinc finger CCCH domain-containing protein 13 OS=Homo sapiens GN=ZC3H13 PE=1 SV=1 - [ZC3HD_HUMAN]	FALSE	TSAVSSPLLDQQR	[6] Phospho (S)	High	FALSE	8.2952e+06	5.80093e+06	4.85157e+06	4.09355e+06	4.4083e+06	5.46212e+06	6.6322e+06	7.30561e+06	7.24915e+06	5.25502e+06	6.95712e+06	2.9248e+06	7.26755e+06	4.34577e+06	2.45622e+06	6.69156e+06	4.41682e+06	4.14391e+06	4.89183e+06	5.66972e+06	5.50607e+06	6.5319e+06	7.45175e+06	8.25181e+06	4.64251e+06	4.59822e+06	2.9248e+06	5.16261e+06	2.87816e+06	2.28287e+06	7.97417e+06	4.72913e+06	4.38984e+06	5.39713e+06
2717	453.886	28.2783	1.8088	1358.64	3	30.12	0.000818984	0.602798	Q5T200	Zinc finger CCCH domain-containing protein 13 OS=Homo sapiens GN=ZC3H13 PE=1 SV=1 - [ZC3HD_HUMAN]	FALSE	SKLSPSPSLRK	[4] Phospho; (S)|[6] Phospho (S)	High	FALSE	3.52307e+06	3.4817e+06	3.55115e+06	1.72259e+06	1.87655e+06	2.25947e+06	3.23461e+06	3.49979e+06	2.06279e+06	4.59024e+06	4.19359e+06	3.04239e+06	5.95397e+06	3.98596e+06	2.26644e+06	2.84199e+06	2.65096e+06	3.03318e+06	2.05851e+06	2.41352e+06	2.27765e+06	3.18569e+06	3.5698e+06	2.3481e+06	4.05521e+06	2.7717e+06	3.04239e+06	4.22949e+06	2.63986e+06	2.10649e+06	3.25659e+06	2.82295e+06	3.2874e+06	2.26096e+06
2719	644.278	17.5038	1.19582	1286.54	2	63.79	-0.000296631	-0.230565	Q8IYB3	Serine/arginine repetitive matrix protein 1 OS=Homo sapiens GN=SRRM1 PE=1 SV=2 - [SRRM1_HUMAN]	FALSE	KAASPSPQSVR	[4] Phospho; (S)|[6] Phospho (S)	High	FALSE	247070	2.52625e+06	3.06853e+06	3.04694e+06	2.06399e+06	2.44474e+06	4.60396e+06	3.10206e+06	2.47165e+06	2.68496e+06	4.46332e+06	3.20981e+06	2.75876e+06	3.15321e+06	4.64384e+06	199306	1.92348e+06	2.62095e+06	3.64112e+06	2.65459e+06	2.46441e+06	4.53433e+06	3.16411e+06	2.81351e+06	2.37201e+06	2.94997e+06	3.20981e+06	1.95973e+06	2.08834e+06	4.3161e+06	240658	2.05436e+06	2.83227e+06	3.97494e+06
2726	677.318	57.3422	1.20417	1352.62	2	50.71	-0.000458561	-0.339017	Q9Y281	Cofilin-2 OS=Homo sapiens GN=CFL2 PE=1 SV=1 - [COF2_HUMAN]	FALSE	ASGVTVNDEVIK	[N-term] Acetyl; (N-Term)|[2] Phospho (S)	High	FALSE	1.38042e+06	2.24912e+06	1.2311e+06	1.76456e+06	2.01372e+06	1.72207e+06	6.12907e+06	6.43042e+06	5.2866e+06	6.22363e+06	6.23886e+06	3.34827e+06	2.99568e+06	3.96587e+06	2.76782e+06	1.11355e+06	1.71248e+06	1.05153e+06	2.10867e+06	2.58994e+06	1.73592e+06	6.03637e+06	6.55906e+06	6.01781e+06	5.49822e+06	4.1235e+06	3.34827e+06	2.12802e+06	2.62656e+06	2.57248e+06	1.31484e+06	1.82979e+06	1.18973e+06	2.32654e+06
2742	687.915	29.1709	1.03403	2060.72	3	72.7	-0.000701476	-0.340403	Q9Y5J1	U3 small nucleolar RNA-associated protein 18 homolog OS=Homo sapiens GN=UTP18 PE=1 SV=3 - [UTP18_HUMAN]	FALSE	VQEHEDSGDSEVENEAK	[7] Phospho; (S)|[10] Phospho (S)	High	FALSE	2.83189e+06	3.33854e+06	3.92624e+06	2.47114e+06	2.91136e+06	3.57681e+06	2.5599e+06	1.11424e+06	2.27519e+06	2.20518e+06	5.07338e+06	3.32614e+06	3.26053e+06	3.86822e+06	2.58831e+06	2.28442e+06	2.54196e+06	3.35356e+06	2.95303e+06	3.74444e+06	3.60559e+06	2.52118e+06	1.13653e+06	2.58988e+06	1.94815e+06	3.35318e+06	3.32614e+06	2.31617e+06	2.56188e+06	2.40565e+06	2.69706e+06	2.73412e+06	3.57543e+06	3.20294e+06
2744	525.923	58.8547	0.978767	1574.75	3	3672	0.000533616	0.338858	P08670	Vimentin OS=Homo sapiens GN=VIM PE=1 SV=4 - [VIME_HUMAN]	FALSE	TYSLGSALRPSTSR	[6] Phospho (S)	High	FALSE	2.02009e+06	1.30303e+06	1.28109e+06	1.18045e+06	1.03415e+06	1.52407e+06	1.28376e+06	1.30812e+06	653488	1.13741e+06	1.11461e+06	680377	1.27189e+07	1.03031e+07	1.04443e+07	1.62957e+06	992126	1.09423e+06	1.41065e+06	1.33007e+06	1.53633e+06	1.26435e+06	1.33429e+06	743875	1.00484e+06	736688	680377	9.03506e+06	6.8236e+06	9.70718e+06	1.86444e+06	1.11516e+06	1.22341e+06	1.55052e+06
2757	565.237	22.2677	1.195	1128.46	2	64.38	-0.00130389	-1.15546	O15131	Importin subunit alpha-6 OS=Homo sapiens GN=KPNA5 PE=1 SV=2 - [IMA5_HUMAN]	FALSE	ASPGKDNYR	[N-term] Acetyl; (N-Term)|[2] Phospho (S)	High	FALSE	4.1699e+06	3.03125e+06	2.9923e+06	1.04966e+06	1.06133e+06	1.2471e+06	2.47027e+06	4.03781e+06	2.85468e+06	2.31561e+06	4.22508e+06	1.15176e+06	2.40665e+06	2.43689e+06	2.08113e+06	3.36377e+06	2.30799e+06	2.55584e+06	1.25435e+06	1.36503e+06	1.25713e+06	2.43291e+06	4.11858e+06	3.24952e+06	2.04571e+06	2.79251e+06	1.15176e+06	1.7096e+06	1.61392e+06	1.93426e+06	3.85901e+06	2.49572e+06	2.74149e+06	1.40024e+06
2760	597.928	36.0049	1.25652	1790.76	3	4895	-0.000246402	-0.137596	Q9NR30	Nucleolar RNA helicase 2 OS=Homo sapiens GN=DDX21 PE=1 SV=5 - [DDX21_HUMAN]	FALSE	NEEPSEEEIDAPKPK	[5] Phospho (S)	High	FALSE	5.1039e+06	6.23063e+06	5.89988e+06	4.68044e+06	3.80617e+06	4.34564e+06	4.12372e+06	3.72959e+06	4.8307e+06	4.23838e+06	5.34379e+06	3.68299e+06	4.269e+06	5.72883e+06	2.9854e+06	4.1172e+06	4.74399e+06	5.03932e+06	5.59316e+06	4.89529e+06	4.3806e+06	4.06135e+06	3.80419e+06	5.49886e+06	3.74436e+06	3.53191e+06	3.68299e+06	3.03255e+06	3.79414e+06	2.77471e+06	4.76419e+06	5.10167e+06	5.26248e+06	6.28052e+06
2782	539.247	54.3717	0.852583	1614.72	3	7.07	-0.000115349	-0.0714362	Q09666	Neuroblast differentiation-associated protein AHNAK OS=Homo sapiens GN=AHNAK PE=1 SV=2 - [AHNK_HUMAN]	FALSE	EGAKDIDISSPEFK	[10] Phospho (S)	High	FALSE	2.43084e+06	3.19509e+06	2.68089e+06	3.73639e+06	2.49949e+06	3.20124e+06	1.90192e+06	1.29846e+06	2.76215e+06	2.11852e+06	3.13118e+06	3.53102e+06	4.11273e+06	6.48848e+06	6.11464e+06	1.96091e+06	2.43274e+06	2.28986e+06	4.46502e+06	3.2147e+06	3.227e+06	1.87315e+06	1.32443e+06	3.14419e+06	1.87159e+06	2.06951e+06	3.53102e+06	2.92154e+06	4.29725e+06	5.68311e+06	2.2554e+06	2.60695e+06	2.43681e+06	4.84387e+06
2792	887.837	24.878	1.64242	1773.66	2	5.42	0.000188147	0.106078	P09651	Heterogeneous nuclear ribonucleoprotein A1 OS=Homo sapiens GN=HNRNPA1 PE=1 SV=5 - [ROA1_HUMAN]	FALSE	NQGGYGGSSSSSSYGSGR	[12] Phospho (S)	High	FALSE	6.50291e+06	3.1974e+06	2.60037e+06	2.02399e+06	2.03621e+06	1.79179e+06	2.16207e+06	4.03867e+06	4.22784e+06	4.8497e+06	3.852e+06	4.18596e+06	1.1323e+07	1.56247e+07	1.87994e+07	5.24576e+06	2.4345e+06	2.22108e+06	2.41869e+06	2.61887e+06	1.8062e+06	2.12937e+06	4.11946e+06	4.81262e+06	4.28443e+06	2.54593e+06	4.18596e+06	8.04349e+06	1.03481e+07	1.74726e+07	6.28052e+06	2.60971e+06	2.37726e+06	2.65861e+06
2796	555.9	43.7106	1.59092	1664.68	3	58.8	-0.000327007	-0.196438	P85037	Forkhead box protein K1 OS=Homo sapiens GN=FOXK1 PE=1 SV=1 - [FOXK1_HUMAN]	FALSE	SAPASPTHPGLMSPR	[1] Phospho; (S)|[5] Phospho (S)	High	FALSE	6.17402e+06	7.27916e+06	5.9991e+06	5.98739e+06	3.86958e+06	5.26051e+06	4.74381e+06	3.40598e+06	3.75323e+06	5.21457e+06	7.54512e+06	5.03984e+06	4.96269e+06	9.85279e+06	5.81116e+06	4.98044e+06	5.54234e+06	5.12407e+06	7.15498e+06	4.97685e+06	5.30283e+06	4.67207e+06	3.47412e+06	4.27236e+06	4.60677e+06	4.98685e+06	5.03984e+06	3.52532e+06	6.5254e+06	5.40104e+06	5.93542e+06	5.78937e+06	5.38394e+06	7.97417e+06
2797	638.934	52.1554	1.09655	1913.78	3	0.3993	-0.000268846	-0.140479	Q15149	Plectin OS=Homo sapiens GN=PLEC PE=1 SV=3 - [PLEC_HUMAN]	FALSE	SSSVGSSSSYPISPAVSR	[3] Phospho; (S)|[6] Phospho (S)	Low	FALSE	4.54497e+06	5.0037e+06	5.36097e+06	4.5507e+06	4.42478e+06	4.74321e+06	3.55102e+06	2.35305e+06	3.9912e+06	7.74043e+06	1.14317e+07	8.29338e+06	3.50425e+06	3.99228e+06	2.87252e+06	3.66633e+06	3.80981e+06	4.57902e+06	5.43812e+06	5.69091e+06	4.78137e+06	3.49732e+06	2.40013e+06	4.54324e+06	6.83822e+06	7.55563e+06	8.29338e+06	2.48929e+06	2.64405e+06	2.6698e+06	4.20532e+06	3.99816e+06	4.85154e+06	6.04677e+06
2805	519.26	31.5644	1.16163	1554.76	3	43.98	0.000581276	0.373869	P19338	Nucleolin OS=Homo sapiens GN=NCL PE=1 SV=3 - [NUCL_HUMAN]	FALSE	GATPGKALVATPGKK	[3] Phospho; (T)|[11] Phospho (T)	High	FALSE	291952	668041	893132	580777	441926	719025	247297	276253	137685	573499	764182	618105	6.05744e+06	1.62274e+07	7.59892e+06	235511	508645	762859	694033	568381	724809	243557	281779	156728	506653	505077	618105	4.30299e+06	1.07472e+07	7.06263e+06	284917	585616	877399	791029
2842	746.856	39.778	1.11132	1491.7	2	9349	-0.000183375	-0.12293	Q53SF7	Cordon-bleu protein-like 1 OS=Homo sapiens GN=COBLL1 PE=1 SV=2 - [COBL1_HUMAN]	FALSE	DQTASAPATPLVNK	[5] Phospho (S)	High	FALSE	4.50208e+06	5.78189e+06	5.3143e+06	2.5211e+06	3.38815e+06	3.81919e+06	4.74287e+06	5.3528e+06	3.44067e+06	4.59993e+06	7.51567e+06	4.5206e+06	3.95149e+06	3.86835e+06	2.45677e+06	3.63173e+06	4.40232e+06	4.53915e+06	3.01273e+06	4.35765e+06	3.84992e+06	4.67114e+06	5.45988e+06	3.91657e+06	4.06377e+06	4.96739e+06	4.5206e+06	2.807e+06	2.56197e+06	2.28339e+06	4.17093e+06	4.71982e+06	4.78163e+06	3.26918e+06
2848	675.842	56.1055	0.88725	1349.67	2	5691	-0.000531819	-0.394036	P21731	Thromboxane A2 receptor OS=Homo sapiens GN=TBXA2R PE=1 SV=3 - [TA2R_HUMAN]	FALSE	SLSLQPQLTQR	[3] Phospho (S)	High	FALSE	5.91581e+06	5.76846e+06	4.48001e+06	2.57464e+06	3.28253e+06	3.32762e+06	8.27632e+06	6.64608e+06	4.35731e+06	8.4819e+06	7.72121e+06	3.48439e+06	4.31578e+06	1.44149e+06	1.57679e+06	4.77215e+06	4.39209e+06	3.82655e+06	3.07671e+06	4.22181e+06	3.35439e+06	8.15115e+06	6.77904e+06	4.95999e+06	7.49327e+06	5.10324e+06	3.48439e+06	3.06578e+06	954683	1.46551e+06	5.56532e+06	4.69385e+06	4.07744e+06	3.33437e+06
2860	884.083	51.2373	0.870433	2649.23	3	7.45	-0.0002778	-0.104861	P11388	DNA topoisomerase 2-alpha OS=Homo sapiens GN=TOP2A PE=1 SV=3 - [TOP2A_HUMAN]	FALSE	IKNENTEGSPQEDGVELEGLKQR	[6] Phospho (T)	High	FALSE	7.46323e+06	1.09011e+07	9.86869e+06	6.00759e+06	7.4167e+06	9.5708e+06	5.81669e+06	5.06656e+06	5.67709e+06	9.46877e+06	7.41413e+06	7.69212e+06	1.00402e+07	1.04393e+07	1.17262e+07	6.02042e+06	8.3001e+06	8.42923e+06	7.17912e+06	9.53896e+06	9.6478e+06	5.72872e+06	5.16792e+06	6.46232e+06	8.36511e+06	4.90028e+06	7.69212e+06	7.13218e+06	6.91383e+06	1.08986e+07	7.12265e+06	9.02834e+06	8.75108e+06	8.05101e+06
2866	548.254	32.572	0.8926	1641.74	3	4746	0.000194776	0.11864	Q14980	Nuclear mitotic apparatus protein 1 OS=Homo sapiens GN=NUMA1 PE=1 SV=2 - [NUMA1_HUMAN]	FALSE	VSLEPHQGPGTPESK	[11] Phospho (T)	High	FALSE	2.74714e+06	2.53456e+06	3.31217e+06	2.57999e+06	2.22874e+06	2.93748e+06	3.01153e+06	3.594e+06	3.18365e+06	3.5502e+06	3.13463e+06	2.64002e+06	2.1629e+06	2.18359e+06	1.10908e+06	2.21606e+06	1.92981e+06	2.82905e+06	3.08312e+06	2.86648e+06	2.96111e+06	2.96599e+06	3.6659e+06	3.624e+06	3.1364e+06	2.07179e+06	2.64002e+06	1.53645e+06	1.44617e+06	1.03081e+06	2.59803e+06	2.0596e+06	3.05051e+06	3.35457e+06
2869	743.324	50.7798	0.914117	1484.63	2	6.05	-0.000232342	-0.156498	Q53TN4	Cytochrome b reductase 1 OS=Homo sapiens GN=CYBRD1 PE=1 SV=1 - [CYBR1_HUMAN]	FALSE	NLALDEAGQRSTM	[12] Phospho (T)	High	FALSE	4.43363e+06	4.53711e+06	3.69413e+06	2.256e+06	1.81163e+06	2.44764e+06	7.40579e+06	6.75189e+06	7.14588e+06	9.03914e+06	1.09671e+07	7.18682e+06	3.90176e+06	2.51543e+06	1.99324e+06	3.57651e+06	3.45454e+06	3.1553e+06	2.69594e+06	2.33003e+06	2.46733e+06	7.29378e+06	6.88696e+06	8.13426e+06	7.98556e+06	7.24859e+06	7.18682e+06	2.77168e+06	1.66594e+06	1.85257e+06	4.08543e+06	3.65107e+06	3.36306e+06	2.94581e+06
2871	768.863	54.7425	0.92525	1535.71	2	6361	-7.70959e-05	-0.0502021	O43166	Signal-induced proliferation-associated 1-like protein 1 OS=Homo sapiens GN=SIPA1L1 PE=1 SV=4 - [SI1L1_HUMAN]	FALSE	LIDLESPTPESQK	[6] Phospho (S)	High	FALSE	5.17736e+06	5.69145e+06	4.18905e+06	8.24085e+06	5.4272e+06	7.22037e+06	5.3953e+06	5.06312e+06	4.54997e+06	3.76641e+06	6.09026e+06	3.08843e+06	6.60629e+06	7.051e+06	5.34119e+06	4.17646e+06	4.33346e+06	3.57803e+06	9.84788e+06	6.98017e+06	7.27846e+06	5.3137e+06	5.16441e+06	5.1793e+06	3.32741e+06	4.02528e+06	3.08843e+06	4.69288e+06	4.6698e+06	4.96424e+06	4.84387e+06	4.56503e+06	3.80269e+06	1.1084e+07
2877	1032.82	65.6653	0.734917	3095.44	3	0.6386	-0.000493579	-0.159454	Q8N556	Actin filament-associated protein 1 OS=Homo sapiens GN=AFAP1 PE=1 SV=2 - [AFAP1_HUMAN]	FALSE	TLENSPISSCDTSDTEGPVPVNSAAVLKK	[10] Carbamidomethyl; (C)|[13] Phospho (S)	Low	FALSE	1.78239e+07	1.87609e+07	1.53183e+07	7.81123e+06	9.45864e+06	1.13163e+07	1.26791e+07	8.39175e+06	9.78545e+06	1.47207e+07	1.80947e+07	1.20744e+07	9.32357e+06	7.36542e+06	5.7317e+06	1.43781e+07	1.42845e+07	1.3084e+07	9.33449e+06	1.21652e+07	1.14073e+07	1.24873e+07	8.55963e+06	1.11389e+07	1.30049e+07	1.19595e+07	1.20744e+07	6.62314e+06	4.87804e+06	5.32718e+06	1.7105e+07	1.50155e+07	1.33034e+07	1.03805e+07
2885	874.394	80.7217	0.33945	1746.77	2	0.5526	0.00125461	0.718247	Q6GYQ0	Ral GTPase-activating protein subunit alpha-1 OS=Homo sapiens GN=RALGAPA1 PE=1 SV=1 - [RGPA1_HUMAN]	FALSE	SSSTSDILEPFTVER	[3] Phospho (S)	Low	FALSE	7.88065e+06	5.76552e+06	6.13921e+06	3.35389e+06	3.16448e+06	3.32116e+06	9.94575e+06	1.23327e+07	6.17029e+06	4.12133e+06	1.07923e+07	5.77794e+06	3.34083e+06	3.97923e+06	1.79613e+06	6.35715e+06	4.38986e+06	5.24374e+06	4.00793e+06	4.06998e+06	3.34788e+06	9.79533e+06	1.25794e+07	7.02373e+06	3.64096e+06	7.13305e+06	5.77794e+06	2.37321e+06	2.6354e+06	1.66937e+06	7.5472e+06	4.68781e+06	5.49214e+06	4.33179e+06
2887	565.284	23.8173	0.77045	1128.55	2	0.3846	-0.000346975	-0.307451	P62753	40S ribosomal protein S6 OS=Homo sapiens GN=RPS6 PE=1 SV=1 - [RS6_HUMAN]	FALSE	LSSLRASTSK	[3] Phospho (S)	Low	TRUE	2.83608e+06	2.42637e+06	2.35337e+06	1.80598e+06	1.45314e+06	1.45946e+06	2.76387e+06	3.57087e+06	2.53322e+06	2.095e+06	1.9217e+06	1.41182e+06	1.16003e+06	1.37521e+06	909297	2.2878e+06	1.84743e+06	2.0101e+06	2.15816e+06	1.86895e+06	1.4712e+06	2.72207e+06	3.64231e+06	2.8836e+06	1.85081e+06	1.27012e+06	1.41182e+06	824047	910788	845124	2.70762e+06	1.97702e+06	2.17154e+06	2.38403e+06
2892	661.762	57.1202	1.31257	1321.51	2	0.2686	-0.00106443	-0.805463	Q9NSK0	Kinesin light chain 4 OS=Homo sapiens GN=KLC4 PE=1 SV=3 - [KLC4_HUMAN]	FALSE	GLSASTMDLSSSS	[3] Phospho (S)	Low	FALSE	4.83957e+06	5.82793e+06	4.96384e+06	3.04227e+06	3.37816e+06	4.17016e+06	4.60892e+06	5.42186e+06	2.87921e+06	6.56914e+06	8.43709e+06	2.66426e+06	3.60737e+06	4.74246e+06	2.46977e+06	3.90398e+06	4.43738e+06	4.23981e+06	3.63554e+06	4.34481e+06	4.20371e+06	4.53922e+06	5.53032e+06	3.27745e+06	5.80346e+06	5.57639e+06	2.66426e+06	2.56255e+06	3.14088e+06	2.29546e+06	4.49606e+06	4.76419e+06	4.48141e+06	3.95979e+06
2898	554.925	35.2411	0.869667	1661.75	3	4118	-5.83455e-05	-0.0351108	Q5T200	Zinc finger CCCH domain-containing protein 13 OS=Homo sapiens GN=ZC3H13 PE=1 SV=1 - [ZC3HD_HUMAN]	FALSE	SLSPSHLTEDRQGR	[3] Phospho (S)	High	FALSE	4.2349e+06	3.36555e+06	2.72332e+06	1.67943e+06	1.71412e+06	2.23756e+06	3.65464e+06	4.43469e+06	3.09035e+06	2.6884e+06	3.82171e+06	1.79108e+06	2.4587e+06	2.48012e+06	1.18686e+06	3.4162e+06	2.56253e+06	2.32609e+06	2.00694e+06	2.20461e+06	2.25556e+06	3.59937e+06	4.52341e+06	3.5178e+06	2.37505e+06	2.52591e+06	1.79108e+06	1.74657e+06	1.64256e+06	1.1031e+06	3.92549e+06	2.75204e+06	2.46439e+06	2.19853e+06
2902	428.542	25.9158	0.921633	1282.6	3	7.27	0.000122846	0.0957788	Q15642	Cdc42-interacting protein 4 OS=Homo sapiens GN=TRIP10 PE=1 SV=3 - [CIP4_HUMAN]	FALSE	VLSNRGDSLSR	[10] Phospho (S)	High	FALSE	1.90991e+06	1.18459e+06	1.08204e+06	826095	888250	1.13488e+06	869938	1.01294e+06	682126	1.46584e+06	1.76697e+06	851270	1.84259e+06	1.45953e+06	773701	1.54068e+06	901947	924212	987190	1.14242e+06	1.14401e+06	856781	1.0332e+06	776474	1.29499e+06	1.16786e+06	851270	1.30891e+06	966629	719097	1.77005e+06	1.01395e+06	1.05414e+06	1.11223e+06
2904	931.883	49.5116	1.45298	1861.75	2	83.46	-0.000368616	-0.197994	Q15149	Plectin OS=Homo sapiens GN=PLEC PE=1 SV=3 - [PLEC_HUMAN]	FALSE	GYYSPYSVSGSGSTAGSR	[9] Phospho (S)	High	FALSE	1.49228e+07	1.43762e+07	1.19725e+07	1.14948e+07	1.14647e+07	1.24939e+07	7.42531e+06	1.19132e+07	1.12081e+07	2.19274e+07	2.6815e+07	2.56727e+07	6.28666e+06	5.96397e+06	5.2251e+06	1.20379e+07	1.0946e+07	1.02262e+07	1.37363e+07	1.47453e+07	1.25944e+07	7.31301e+06	1.21515e+07	1.27584e+07	1.93716e+07	1.7723e+07	2.56727e+07	4.46582e+06	3.94988e+06	4.85634e+06	1.45236e+07	1.19931e+07	1.09522e+07	1.52899e+07
2907	446.205	27.9499	1.26813	1335.59	3	6.85	-0.000295523	-0.221267	P49736	DNA replication licensing factor MCM2 OS=Homo sapiens GN=MCM2 PE=1 SV=4 - [MCM2_HUMAN]	FALSE	RGNDPLTSSPGR	[9] Phospho (S)	High	FALSE	2.29623e+06	2.27315e+06	1.89103e+06	1.39841e+06	1.30616e+06	1.69263e+06	2.27256e+06	2.66078e+06	1.5396e+06	3.11119e+06	3.16755e+06	2.1021e+06	2.67871e+06	1.90979e+06	1.13436e+06	1.85232e+06	1.73077e+06	1.6152e+06	1.67111e+06	1.67992e+06	1.70624e+06	2.23819e+06	2.71401e+06	1.75254e+06	2.74856e+06	2.09355e+06	2.1021e+06	1.90286e+06	1.26483e+06	1.0543e+06	2.13329e+06	1.86174e+06	1.75367e+06	1.83593e+06
2911	929.73	69.1481	0.922467	5572.34	6	53.92	-0.000214772	-0.0385425	Q9BQ67	Glutamate-rich WD repeat-containing protein 1 OS=Homo sapiens GN=GRWD1 PE=1 SV=1 - [GRWD1_HUMAN]	FALSE	MHNLHGTKPPPSEGSDEEEEEEDEEDEEERKPQLELAMVPHYGGINR	[12] Phospho; (S)|[15] Phospho (S)	High	FALSE	1.6852e+07	3.00098e+07	2.35659e+07	9.18751e+06	1.28083e+07	2.72072e+07	1.63831e+07	7.39605e+06	1.23842e+07	1.95503e+07	2.93797e+07	2.73542e+07	1.69662e+07	1.53774e+07	3.08165e+07	1.35941e+07	2.28494e+07	2.01286e+07	1.09791e+07	1.64733e+07	2.74261e+07	1.61353e+07	7.54401e+06	1.40971e+07	1.72716e+07	1.94181e+07	2.73542e+07	1.20522e+07	1.01843e+07	2.86416e+07	1.61518e+07	2.45354e+07	2.01915e+07	1.25536e+07
2921	559.251	42.614	0.991033	1116.49	2	4512	0.00138482	1.24034	Q9UQ35	Serine/arginine repetitive matrix protein 2 OS=Homo sapiens GN=SRRM2 PE=1 SV=2 - [SRRM2_HUMAN]	FALSE	SLSYSPVER	[5] Phospho (S)	High	FALSE	2.75903e+06	1.816e+06	1.47719e+06	1.39434e+06	1.31238e+06	1.48219e+06	2.6515e+06	3.84586e+06	2.22615e+06	3.47014e+06	4.46443e+06	2.20174e+06	1.93995e+06	1.66887e+06	858607	2.22565e+06	1.3827e+06	1.26172e+06	1.66624e+06	1.68791e+06	1.49411e+06	2.6114e+06	3.9228e+06	2.53405e+06	3.06567e+06	2.95071e+06	2.20174e+06	1.37807e+06	1.10528e+06	798011	2.60971e+06	1.49371e+06	1.38296e+06	1.82415e+06
2930	839.053	63.571	0.912933	2514.14	3	42.69	-0.000951551	-0.37848	Q02241	Kinesin-like protein KIF23 OS=Homo sapiens GN=KIF23 PE=1 SV=3 - [KIF23_HUMAN]	FALSE	GGGQSVQFTDIETLKQESPNGSR	[18] Phospho (S)	High	FALSE	8.27032e+06	1.76455e+07	1.78447e+07	6.09215e+06	1.16951e+07	1.53895e+07	6.36723e+06	4.31909e+06	4.62639e+06	7.27027e+06	7.65716e+06	7.9725e+06	8.54529e+06	7.42404e+06	1.11875e+07	6.67149e+06	1.34353e+07	1.52419e+07	7.28018e+06	1.50417e+07	1.55134e+07	6.27093e+06	4.40549e+06	5.26629e+06	6.42287e+06	5.0609e+06	7.9725e+06	6.07028e+06	4.91687e+06	1.03979e+07	7.92301e+06	1.40351e+07	1.52899e+07	8.24079e+06
2940	1027.46	77.485	0.49345	3079.35	3	6.56	-0.00160644	-0.521681	P31943	Heterogeneous nuclear ribonucleoprotein H OS=Homo sapiens GN=HNRNPH1 PE=1 SV=4 - [HNRH1_HUMAN]	FALSE	SNNVEMDWVLKHTGPNSPDTANDGFVR	[17] Phospho (S)	High	FALSE	4.27302e+06	4.75198e+06	4.20187e+06	2.485e+06	2.36863e+06	2.54241e+06	8.98465e+06	1.37284e+07	8.02725e+06	6.81453e+06	1.80179e+07	6.27629e+06	1.59722e+07	1.9221e+07	1.41394e+07	3.44695e+06	3.61815e+06	3.58898e+06	2.96959e+06	3.0464e+06	2.56287e+06	8.84876e+06	1.4003e+07	9.13754e+06	6.02024e+06	1.19087e+07	6.27629e+06	1.13461e+07	1.27299e+07	1.31415e+07	3.96959e+06	3.80752e+06	3.80752e+06	3.21372e+06
2958	842.751	83.2625	0.542783	2525.23	3	0.5452	0.0027135	1.07456	Q99618	Cell division cycle-associated protein 3 OS=Homo sapiens GN=CDCA3 PE=1 SV=1 - [CDCA3_HUMAN]	FALSE	VLGRSPLTILQDDNSPGTLTLR	[8] Phospho; (T)|[15] Phospho (S)	Low	FALSE	2.47916e+06	3.51152e+06	3.71e+06	2.53108e+06	1.97666e+06	2.46857e+06	2.95661e+06	1.40243e+06	2.63031e+06	1.60467e+06	5.10868e+06	2.25473e+06	2.79872e+07	2.59218e+07	2.86552e+07	1.99989e+06	2.67366e+06	3.16886e+06	3.02466e+06	2.54227e+06	2.48843e+06	2.9119e+06	1.43049e+06	2.99412e+06	1.41764e+06	3.37652e+06	2.25473e+06	1.98812e+07	1.71677e+07	2.66329e+07	2.30773e+06	2.85258e+06	3.381e+06	3.2874e+06
2959	754.828	19.6112	0.606717	1507.64	2	6458	-0.000522114	-0.346312	Q8WWI1	LIM domain only protein 7 OS=Homo sapiens GN=LMO7 PE=1 SV=3 - [LMO7_HUMAN]	FALSE	SHSPSASQSGSQLR	[3] Phospho (S)	High	TRUE	4.67101e+06	3.75322e+06	4.77742e+06	1.78367e+06	1.28305e+06	2.61496e+06	1.90511e+06	3.12607e+06	1.87176e+06	3.14649e+06	2.09655e+06	2.3649e+06	3.46043e+06	2.54046e+06	2.74901e+06	3.768e+06	2.85769e+06	4.08058e+06	2.1315e+06	1.65019e+06	2.636e+06	1.8763e+06	3.18861e+06	2.13065e+06	2.77974e+06	1.38569e+06	2.3649e+06	2.45817e+06	1.68252e+06	2.555e+06	4.39814e+06	2.98661e+06	4.32208e+06	2.35121e+06
2969	619.318	55.7824	1.28417	1236.62	2	48.57	-0.000397039	-0.321067	Q9NYF8	Bcl-2-associated transcription factor 1 OS=Homo sapiens GN=BCLAF1 PE=1 SV=2 - [BCLF1_HUMAN]	FALSE	RIDISPSTLR	[5] Phospho (S)	High	FALSE	7.484e+06	5.21743e+06	3.85126e+06	4.99236e+06	3.55229e+06	4.06191e+06	6.8178e+06	1.08327e+07	3.61761e+06	4.25484e+06	4.34319e+06	2.09481e+06	4.79339e+06	3.69682e+06	3.11829e+06	6.03718e+06	3.97254e+06	3.28951e+06	5.96591e+06	4.56876e+06	4.09459e+06	6.71468e+06	1.10494e+07	4.11797e+06	3.7589e+06	2.87058e+06	2.09481e+06	3.40506e+06	2.44836e+06	2.89822e+06	7.18026e+06	4.14112e+06	3.48955e+06	6.75162e+06
2983	579.313	44.3592	1.20533	1156.61	2	37.4	-0.00105265	-0.910113	Q9UKM9	RNA-binding protein Raly OS=Homo sapiens GN=RALY PE=1 SV=1 - [RALY_HUMAN]	FALSE	GRLSPVPVPR	[4] Phospho (S)	High	TRUE	2.53872e+06	2.86428e+06	2.65784e+06	2.50748e+06	1.70286e+06	2.32802e+06	3.0441e+06	3.68486e+06	1.94034e+06	3.37948e+06	2.33144e+06	2.29789e+06	2.33369e+06	2.88457e+06	1.99936e+06	2.04793e+06	2.18086e+06	2.27016e+06	2.99646e+06	2.19012e+06	2.34674e+06	2.99806e+06	3.75858e+06	2.20872e+06	2.98558e+06	1.54093e+06	2.29789e+06	1.65777e+06	1.91042e+06	1.85825e+06	2.36959e+06	2.33274e+06	2.42694e+06	3.24335e+06
2984	882.87	37.6076	0.886083	1763.73	2	9335	-0.000353995	-0.200708	P55795;P31943	Heterogeneous nuclear ribonucleoprotein H2 OS=Homo sapiens GN=HNRNPH2 PE=1 SV=1 - [HNRH2_HUMAN];Heterogeneous nuclear ribonucleoprotein H OS=Homo sapiens GN=HNRNPH1 PE=1 SV=4 - [HNRH1_HUMAN]	TRUE	HTGPNSPDTANDGFVR	[6] Phospho (S)	High	FALSE	3.41303e+06	4.32715e+06	4.23235e+06	3.56979e+06	2.72634e+06	3.47387e+06	3.46033e+06	4.59167e+06	5.83829e+06	6.2362e+06	8.41624e+06	8.67731e+06	6.34677e+06	2.5513e+07	1.08091e+07	2.75322e+06	3.29468e+06	3.61502e+06	4.26593e+06	3.50647e+06	3.50182e+06	3.40799e+06	4.68352e+06	6.64581e+06	5.50932e+06	5.56261e+06	8.67731e+06	4.50853e+06	1.6897e+07	1.00462e+07	3.15864e+06	3.50164e+06	3.85901e+06	4.60384e+06
2986	642.309	25.9158	0.941267	1282.6	2	31.01	0.000259	0.201933	Q15642	Cdc42-interacting protein 4 OS=Homo sapiens GN=TRIP10 PE=1 SV=3 - [CIP4_HUMAN]	FALSE	VLSNRGDSLSR	[8] Phospho (S)	High	FALSE	3.96168e+06	2.15656e+06	1.83192e+06	1.6014e+06	1.43478e+06	1.87285e+06	1.52173e+06	2.01194e+06	1.17808e+06	2.50606e+06	3.23497e+06	1.44812e+06	2.85581e+06	2.43462e+06	1.3211e+06	3.1958e+06	1.642e+06	1.56472e+06	1.91369e+06	1.84533e+06	1.88792e+06	1.49872e+06	2.05219e+06	1.34102e+06	2.21396e+06	2.13812e+06	1.44812e+06	2.02867e+06	1.61242e+06	1.22787e+06	3.65626e+06	1.77492e+06	1.69399e+06	2.09204e+06
3002	633.63	43.7814	0.963517	1897.87	3	0.5966	-0.000790722	-0.416637	Q7Z5K2	Wings apart-like protein homolog OS=Homo sapiens GN=WAPAL PE=1 SV=1 - [WAPL_HUMAN]	FALSE	RPESPSEISPIKGSVR	[4] Phospho; (S)|[9] Phospho (S)	Low	FALSE	4.01317e+06	5.75992e+06	5.01852e+06	5.73144e+06	3.91223e+06	4.51613e+06	3.45476e+06	2.66476e+06	3.28931e+06	5.58167e+06	5.55363e+06	5.43431e+06	3.08585e+06	5.6861e+06	4.15835e+06	3.23733e+06	4.3856e+06	4.28651e+06	6.84912e+06	5.0317e+06	4.55246e+06	3.40251e+06	2.71806e+06	3.74426e+06	4.93108e+06	3.6706e+06	5.43431e+06	2.19208e+06	3.76584e+06	3.86487e+06	3.70498e+06	4.6775e+06	4.53844e+06	7.56217e+06
3008	671.308	79.4988	0.42235	2010.9	3	4195	-0.00082663	-0.411074	Q86V48	Leucine zipper protein 1 OS=Homo sapiens GN=LUZP1 PE=1 SV=2 - [LUZP1_HUMAN]	FALSE	EKPDSDDDLDIASLVTAK	[5] Phospho (S)	High	FALSE	4.79393e+06	7.56607e+06	6.56489e+06	5.89793e+06	2.91971e+06	5.27602e+06	4.43031e+06	5.30788e+06	3.863e+06	2.47586e+06	5.42615e+06	3.21643e+06	3.8446e+06	4.34747e+06	2.14562e+06	3.86716e+06	5.76079e+06	5.60733e+06	7.04808e+06	3.75517e+06	5.31847e+06	4.36331e+06	5.41406e+06	4.39731e+06	2.18728e+06	3.58635e+06	3.21643e+06	2.73107e+06	2.87929e+06	1.99419e+06	4.46666e+06	6.06196e+06	5.84336e+06	7.79948e+06
3021	1266.57	79.4504	0.359783	2531.13	2	95.51	0.000441391	0.174385	Q9UQ80	Proliferation-associated protein 2G4 OS=Homo sapiens GN=PA2G4 PE=1 SV=3 - [PA2G4_HUMAN]	FALSE	SGEDEQQEQTIAEDLVVTKYK	[N-term] Acetyl; (N-Term)|[1] Phospho (S)	High	FALSE	1.61332e+07	2.42208e+07	2.49255e+07	995192	6.82186e+06	7.2963e+06	8.09323e+06	9.08193e+06	1.62876e+06	2.34133e+07	2.75467e+07	1.30296e+07	3.17932e+06	1.69002e+06	1.13696e+06	1.30143e+07	1.84417e+07	2.12898e+07	1.18926e+06	8.77391e+06	7.355e+06	7.97083e+06	9.26361e+06	1.85404e+06	2.06843e+07	1.82067e+07	1.30296e+07	2.25848e+06	1.11928e+06	1.05672e+06	1.53279e+07	1.95021e+07	2.18129e+07	1.33701e+06
3022	523.192	32.2961	1.07258	1566.56	3	6370	0.000472528	0.301635	O14737	Programmed cell death protein 5 OS=Homo sapiens GN=PDCD5 PE=1 SV=3 - [PDCD5_HUMAN]	FALSE	RKVMDSDEDDDY	[6] Phospho (S)	High	FALSE	3.71657e+06	2.53534e+06	3.52805e+06	1.61923e+06	1.36991e+06	1.73722e+06	2.55606e+06	3.02969e+06	2.33693e+06	4.60529e+06	6.10524e+06	3.42765e+06	2.37871e+06	2.88895e+06	1.51425e+06	2.99808e+06	1.9304e+06	3.01344e+06	1.935e+06	1.7619e+06	1.7512e+06	2.51741e+06	3.09029e+06	2.66016e+06	4.06851e+06	4.03518e+06	3.42765e+06	1.68975e+06	1.91332e+06	1.40738e+06	3.45042e+06	2.06281e+06	3.26918e+06	2.11232e+06
3024	736.965	34.3001	0.8527	2207.87	3	8074	-0.000794557	-0.359874	O60841	Eukaryotic translation initiation factor 5B OS=Homo sapiens GN=EIF5B PE=1 SV=4 - [IF2P_HUMAN]	FALSE	KQSFDDNDSEELEDKDSK	[9] Phospho (S)	High	FALSE	3.96318e+06	5.68737e+06	4.26826e+06	3.48349e+06	3.62261e+06	4.51315e+06	2.62685e+06	3.12481e+06	2.87524e+06	4.03056e+06	6.13284e+06	3.78895e+06	1.67476e+06	2.9308e+06	1.34354e+06	3.19701e+06	4.33035e+06	3.64568e+06	4.1628e+06	4.65921e+06	4.54946e+06	2.58712e+06	3.18732e+06	3.27293e+06	3.56077e+06	4.05342e+06	3.78895e+06	1.18969e+06	1.94104e+06	1.24872e+06	3.66223e+06	4.55536e+06	3.9111e+06	4.47697e+06
3026	572.645	55.9344	1.20112	1714.91	3	7366	0.000115816	0.0675344	Q13330	Metastasis-associated protein MTA1 OS=Homo sapiens GN=MTA1 PE=1 SV=2 - [MTA1_HUMAN]	FALSE	VAPVINNGSPTILGKR	[9] Phospho (S)	High	FALSE	7.15759e+06	9.98996e+06	9.0629e+06	5.53266e+06	4.64779e+06	6.37696e+06	6.11421e+06	6.55027e+06	3.55871e+06	8.09561e+06	5.22894e+06	2.41826e+06	3.63974e+06	2.27336e+06	3.28228e+06	5.77387e+06	7.60634e+06	7.74097e+06	6.61158e+06	5.97774e+06	6.42827e+06	6.02174e+06	6.6813e+06	4.05094e+06	7.15201e+06	3.456e+06	2.41826e+06	2.58554e+06	1.50562e+06	3.05064e+06	6.82647e+06	8.35062e+06	8.05101e+06	7.27942e+06
3031	897.071	78.2132	0.5005	2688.19	3	5.08	0.00208965	0.777344	P78312	Protein FAM193A OS=Homo sapiens GN=FAM193A PE=1 SV=2 - [F193A_HUMAN]	FALSE	LILTDSGSAPTFCSDDEDVAPLSAK	[4] Phospho; (T)|[13] Carbamidomethyl (C)	High	FALSE	6.52713e+06	6.72914e+06	6.98862e+06	2.60558e+06	4.3245e+06	4.46437e+06	4.02336e+06	5.86949e+06	4.59125e+06	6.06335e+06	1.05931e+07	5.62718e+06	3.70761e+06	2.40711e+06	1.72935e+06	5.26529e+06	5.12356e+06	5.96926e+06	3.11369e+06	5.56194e+06	4.50028e+06	3.96251e+06	5.9869e+06	5.22628e+06	5.35662e+06	7.0014e+06	5.62718e+06	2.63376e+06	1.5942e+06	1.6073e+06	6.30922e+06	5.36423e+06	6.30922e+06	3.40463e+06
3034	871.369	30.2237	0.935217	2611.08	3	0.4342	-0.000864072	-0.330924	Q14157	Ubiquitin-associated protein 2-like OS=Homo sapiens GN=UBAP2L PE=1 SV=2 - [UBP2L_HUMAN]	FALSE	STSAPQMSPGSSDNQSSSPQPAQQK	[3] Phospho (S)	Low	FALSE	5.9193e+06	7.83536e+06	7.92855e+06	6.00934e+06	3.63686e+06	6.98002e+06	5.07889e+06	4.30862e+06	6.40349e+06	8.11688e+06	1.32087e+07	1.00602e+07	4.49419e+06	5.00346e+06	3.39463e+06	4.77497e+06	5.96583e+06	6.77208e+06	7.18122e+06	4.67753e+06	7.03617e+06	5.00208e+06	4.39481e+06	7.28919e+06	7.1708e+06	8.73011e+06	1.00602e+07	3.19252e+06	3.31374e+06	3.15506e+06	5.5802e+06	6.36325e+06	7.15613e+06	8.07568e+06
3092	644.645	37.8609	0.843917	1930.91	3	8398	-0.00046282	-0.239689	Q29RF7	Sister chromatid cohesion protein PDS5 homolog A OS=Homo sapiens GN=PDS5A PE=1 SV=1 - [PDS5A_HUMAN]	FALSE	AAVGQESPGGLEAGNAKAPK	[7] Phospho (S)	High	FALSE	2.98377e+06	3.25216e+06	3.43303e+06	1.37891e+06	1.75533e+06	2.51824e+06	2.49607e+06	2.12944e+06	1.83872e+06	3.14489e+06	3.07206e+06	2.18592e+06	4.5549e+06	5.152e+06	2.53601e+06	2.40694e+06	2.47619e+06	2.93229e+06	1.64781e+06	2.25762e+06	2.5385e+06	2.45832e+06	2.17204e+06	2.09304e+06	2.77833e+06	2.03044e+06	2.18592e+06	3.23564e+06	3.41212e+06	2.35703e+06	2.80863e+06	2.65861e+06	3.1723e+06	1.79996e+06
3094	413.191	16.4516	1.50393	1236.55	3	26.86	-0.000768889	-0.6218	Q8IYB3	Serine/arginine repetitive matrix protein 1 OS=Homo sapiens GN=SRRM1 PE=1 SV=2 - [SRRM1_HUMAN]	FALSE	RRTPTPPPR	[3] Phospho; (T)|[5] Phospho (T)	High	FALSE	1.35751e+06	2.18906e+06	2.50625e+06	2.11831e+06	962615	1.07458e+06	1.65159e+06	1.46578e+06	1.19006e+06	1.22277e+06	2.10999e+06	1.52417e+06	1.24314e+06	1.3315e+06	1.33815e+06	1.09508e+06	1.66675e+06	2.14069e+06	2.5314e+06	1.23806e+06	1.08322e+06	1.62662e+06	1.4951e+06	1.35466e+06	1.08025e+06	1.39457e+06	1.52417e+06	883085	881838	1.24371e+06	1.28225e+06	1.78397e+06	2.30238e+06	2.78363e+06
3105	749.643	44.0583	1.23192	2245.91	3	0.4842	-0.00129065	-0.574666	Q99590	Protein SCAF11 OS=Homo sapiens GN=SCAF11 PE=1 SV=2 - [SCAFB_HUMAN]	FALSE	FHSPSTTWSPNKDTPQEK	[7] Phospho; (T)|[9] Phospho (S)	Low	FALSE	7.5597e+06	8.44887e+06	7.99049e+06	5.86111e+06	4.80059e+06	6.18725e+06	6.07494e+06	5.24393e+06	6.03922e+06	6.91108e+06	6.11954e+06	5.39394e+06	4.21518e+06	5.32427e+06	4.3489e+06	6.09825e+06	6.43295e+06	6.82499e+06	7.00407e+06	6.17426e+06	6.23703e+06	5.98306e+06	5.34883e+06	6.87453e+06	6.10554e+06	4.04463e+06	5.39394e+06	2.99432e+06	3.52621e+06	4.04198e+06	7.27942e+06	6.85848e+06	7.20856e+06	7.74565e+06
3115	691.651	31.1536	1.0252	2071.93	3	7436	0.000388617	0.187563	Q13428	Treacle protein OS=Homo sapiens GN=TCOF1 PE=1 SV=3 - [TCOF_HUMAN]	FALSE	LGAGEGGEASVSPEKTSTTSK	[12] Phospho (S)	High	FALSE	3.86006e+06	6.75688e+06	6.54278e+06	3.53899e+06	3.46215e+06	5.87845e+06	2.92993e+06	4.68314e+06	2.3689e+06	2.21949e+06	3.49375e+06	3.74372e+06	3.82552e+06	5.00112e+06	2.52658e+06	3.11382e+06	5.14467e+06	5.58844e+06	4.22913e+06	4.45283e+06	5.92574e+06	2.88561e+06	4.77683e+06	2.69656e+06	1.96079e+06	2.30915e+06	3.74372e+06	2.71752e+06	3.31219e+06	2.34827e+06	3.51622e+06	5.38394e+06	5.8203e+06	4.53257e+06
3119	689.288	22.886	0.824183	1376.56	2	0.4806	0.00453957	3.29777	Q8IVT2	Uncharacterized protein C19orf21 OS=Homo sapiens GN=C19orf21 PE=1 SV=1 - [CS021_HUMAN]	FALSE	AATSPKATMSPR	[4] Phospho; (S)|[10] Phospho (S)	Low	FALSE	4.14587e+06	3.6301e+06	3.90886e+06	1.53538e+06	1.45895e+06	2.06178e+06	2.09221e+06	2.24174e+06	2.5672e+06	2.62124e+06	3.15551e+06	1.92079e+06	1.62266e+06	2.44757e+06	2.06505e+06	3.34438e+06	2.76395e+06	3.33871e+06	1.83479e+06	1.87642e+06	2.07837e+06	2.06057e+06	2.28658e+06	2.92228e+06	2.31572e+06	2.0856e+06	1.92079e+06	1.15268e+06	1.621e+06	1.91931e+06	3.8291e+06	2.92667e+06	3.55089e+06	2.0252e+06
3129	910.404	70.2866	0.9406	2728.19	3	9945	-0.000846309	-0.310209	Q9BUA3	Uncharacterized protein C11orf84 OS=Homo sapiens GN=C11orf84 PE=1 SV=3 - [CK084_HUMAN]	FALSE	NLDPDPEPPSPDSPTETFAAPAEVR	[10] Phospho (S)	High	FALSE	1.99518e+07	2.43703e+07	1.74768e+07	1.21783e+07	1.60042e+07	1.82759e+07	1.13929e+07	6.89763e+06	8.3297e+06	9.60524e+06	1.51737e+07	8.46793e+06	1.18987e+07	6.49417e+06	4.26647e+06	1.60947e+07	1.85555e+07	1.49276e+07	1.45532e+07	2.05837e+07	1.8423e+07	1.12206e+07	7.03561e+06	9.48182e+06	8.48568e+06	1.00289e+07	8.46793e+06	8.45241e+06	4.30102e+06	3.96536e+06	1.92302e+07	1.95761e+07	1.50155e+07	1.66919e+07
3146	677.621	35.0288	1.61918	2029.84	3	0.2773	-0.000182293	-0.0898064	Q9H6F5	Coiled-coil domain-containing protein 86 OS=Homo sapiens GN=CCDC86 PE=1 SV=1 - [CCD86_HUMAN]	FALSE	AGLGSPERPPKTSPGSPR	[5] Phospho; (S)|[13] Phospho; (S)|[16] Phospho (S)	Low	FALSE	3.45313e+06	6.2295e+06	5.04486e+06	4.58522e+06	3.82662e+06	4.91251e+06	4.44799e+06	2.9661e+06	3.44304e+06	3.56206e+06	8.55783e+06	5.03339e+06	2.88151e+06	4.76469e+06	3.45256e+06	2.78556e+06	4.74313e+06	4.30901e+06	5.47938e+06	4.9216e+06	4.95203e+06	4.38072e+06	3.02543e+06	3.91926e+06	3.14688e+06	5.65619e+06	5.03339e+06	2.04693e+06	3.1556e+06	3.2089e+06	3.18551e+06	5.09068e+06	4.54549e+06	6.09813e+06
3164	678.063	66.7472	0.579933	2708.22	4	0.659	-0.00252613	-0.932761	O00567	Nucleolar protein 56 OS=Homo sapiens GN=NOP56 PE=1 SV=4 - [NOP56_HUMAN]	FALSE	SFSKEELMSSDLEETAGSTSIPKR	[10] Phospho (S)	Low	FALSE	8.84904e+06	7.79079e+06	6.04047e+06	6.46816e+06	4.87298e+06	7.59798e+06	7.26137e+06	5.82828e+06	7.51389e+06	7.42415e+06	7.57197e+06	4.01749e+06	7.33916e+06	4.51111e+06	3.18892e+06	7.13833e+06	5.93189e+06	5.1594e+06	7.7295e+06	6.26737e+06	7.65911e+06	7.15155e+06	5.94487e+06	8.55318e+06	6.55881e+06	5.0046e+06	4.01749e+06	5.21349e+06	2.98766e+06	2.96387e+06	8.62614e+06	6.32614e+06	5.41897e+06	8.642e+06
3166	542.909	52.2251	0.861667	1625.71	3	3922	-9.28034e-05	-0.057085	Q9UQ35	Serine/arginine repetitive matrix protein 2 OS=Homo sapiens GN=SRRM2 PE=1 SV=2 - [SRRM2_HUMAN]	FALSE	CRSPGMLEPLGSSR	[1] Carbamidomethyl; (C)|[3] Phospho (S)	High	FALSE	3.57774e+06	2.91113e+06	2.36355e+06	3.56067e+06	1.61383e+06	2.21219e+06	2.76138e+06	3.90334e+06	3.05002e+06	2.46362e+06	2.83718e+06	2.71308e+06	2.70626e+06	3.38843e+06	2.0491e+06	2.88608e+06	2.21653e+06	2.0188e+06	4.25503e+06	2.07562e+06	2.22999e+06	2.71961e+06	3.98143e+06	3.47189e+06	2.17646e+06	1.87519e+06	2.71308e+06	1.92243e+06	2.24412e+06	1.90449e+06	3.30237e+06	2.37316e+06	2.18006e+06	4.58061e+06
3170	962.387	69.3556	1.02322	2884.14	3	86.68	0.00131115	0.454608	O75976	Carboxypeptidase D OS=Homo sapiens GN=CPD PE=1 SV=2 - [CBPD_HUMAN]	FALSE	SLLSHEFQDETDTEEETLYSSKH	[11] Phospho; (T)|[13] Phospho (T)	High	FALSE	1.65022e+07	2.07739e+07	1.74964e+07	7.33917e+06	1.20006e+07	9.74793e+06	2.02322e+07	7.85246e+06	9.99838e+06	1.38643e+07	1.94079e+07	1.6853e+07	1.23308e+07	4.17306e+06	9.20794e+06	1.3312e+07	1.58172e+07	1.49444e+07	8.77037e+06	1.54346e+07	9.82636e+06	1.99262e+07	8.00954e+06	1.13813e+07	1.22483e+07	1.28274e+07	1.6853e+07	8.75939e+06	2.76378e+06	8.5581e+06	1.56653e+07	1.64972e+07	1.50599e+07	1.00293e+07
3186	705.874	82.1428	0.470083	1409.73	2	5.5	0.00204528	1.45083	O60566	Mitotic checkpoint serine/threonine-protein kinase BUB1 beta OS=Homo sapiens GN=BUB1B PE=1 SV=3 - [BUB1B_HUMAN]	FALSE	VGKLTSPGALLFQ	[6] Phospho (S)	High	FALSE	1.29296e+06	1.27912e+06	1.70382e+06	871331	1.26214e+06	819213	914073	2.19232e+06	797163	862267	2.72936e+06	546963	2.24949e+07	2.18773e+07	2.4891e+07	1.043e+06	973919	1.4553e+06	1.04125e+06	1.6233e+06	825804	900249	2.23618e+06	907422	761763	1.80394e+06	546963	1.59796e+07	1.44891e+07	2.31343e+07	1.23484e+06	1.09578e+06	1.59092e+06	1.15176e+06
3188	827.888	52.1158	0.822067	1653.76	2	8692	6.48199e-06	0.00391954	Q9H0H5	Rac GTPase-activating protein 1 OS=Homo sapiens GN=RACGAP1 PE=1 SV=1 - [RGAP1_HUMAN]	FALSE	SIGSAVDQGNESIVAK	[1] Phospho (S)	High	FALSE	4.15679e+06	6.06949e+06	4.84747e+06	2.15531e+06	3.00511e+06	3.33074e+06	2.71544e+06	1.87832e+06	1.9355e+06	2.91019e+06	3.73402e+06	3.1809e+06	8.01249e+06	1.12861e+07	1.1883e+07	3.35319e+06	4.6213e+06	4.14042e+06	2.57561e+06	3.86501e+06	3.35754e+06	2.67437e+06	1.9159e+06	2.20321e+06	2.57098e+06	2.46795e+06	3.1809e+06	5.69179e+06	7.47468e+06	1.10444e+07	3.84987e+06	4.94466e+06	4.37671e+06	2.84692e+06
3193	666.64	70.8811	0.9791	1996.9	3	7467	-0.000345352	-0.172944	Q09666	Neuroblast differentiation-associated protein AHNAK OS=Homo sapiens GN=AHNAK PE=1 SV=2 - [AHNK_HUMAN]	FALSE	ASLGSLEGEAEAEASSPKGK	[5] Phospho (S)	High	FALSE	1.25797e+07	1.28239e+07	9.92447e+06	1.9401e+06	5.11239e+06	6.56072e+06	5.41646e+06	3.614e+06	5.0323e+06	1.28792e+07	1.2351e+07	1.00442e+07	7.99245e+06	2.75551e+06	2.55989e+06	1.01477e+07	9.76408e+06	8.47687e+06	2.31843e+06	6.57528e+06	6.6135e+06	5.33454e+06	3.6863e+06	5.72835e+06	1.1378e+07	8.16324e+06	1.00442e+07	5.67756e+06	1.82495e+06	2.37923e+06	1.19931e+07	1.04771e+07	8.90972e+06	2.52575e+06
3196	1020.49	85.7554	0.399167	2038.96	2	8384	0.00650181	3.18879	Q15365	Poly(rC)-binding protein 1 OS=Homo sapiens GN=PCBP1 PE=1 SV=2 - [PCBP1_HUMAN]	FALSE	QICLVMLETLSQSPQGR	[3] Carbamidomethyl; (C)|[13] Phospho (S)	High	FALSE	3.08505e+06	5.12878e+06	5.41728e+06	5.15405e+06	5.11407e+06	7.19161e+06	9.58127e+06	3.31669e+06	2.23843e+06	8.48253e+06	1.50945e+07	8.33131e+06	1.42795e+07	5.96754e+07	5.54974e+07	2.48864e+06	3.90505e+06	4.62711e+06	6.15913e+06	6.57744e+06	7.24946e+06	9.43636e+06	3.38303e+06	2.54804e+06	7.49383e+06	9.9765e+06	8.33131e+06	1.01437e+07	3.95224e+07	5.15808e+07	2.90443e+06	4.07744e+06	4.88185e+06	6.9186e+06
3201	1138.85	78.9814	0.299267	3413.52	3	6766	0.00306278	0.897249	Q7Z2W4	Zinc finger CCCH-type antiviral protein 1 OS=Homo sapiens GN=ZC3HAV1 PE=1 SV=3 - [ZCCHV_HUMAN]	FALSE	FLENGSQEDLLHGNPGSTYLASNSTSAPNWK	[6] Phospho (S)	High	FALSE	1.71906e+07	9.63627e+06	7.45841e+06	8.32011e+06	5.69616e+06	4.35004e+06	1.08964e+07	1.97736e+07	1.0321e+07	5.794e+06	1.04841e+07	4.45331e+06	5.91768e+06	7.75426e+06	3.52386e+06	1.38673e+07	7.33704e+06	6.37052e+06	9.9426e+06	7.32609e+06	4.38503e+06	1.07317e+07	2.01692e+07	1.17485e+07	5.11867e+06	6.92936e+06	4.45331e+06	4.20372e+06	5.13556e+06	3.27517e+06	1.63434e+07	7.99055e+06	6.64263e+06	1.11652e+07
3203	520.913	38.5017	1.5838	1559.72	3	4063	5.41085e-05	0.0346912	P53396	ATP-citrate synthase OS=Homo sapiens GN=ACLY PE=1 SV=3 - [ACLY_HUMAN]	FALSE	AKPAMPQDSVPSPR	[12] Phospho (S)	High	FALSE	4.57167e+06	3.41388e+06	2.76823e+06	2.38337e+06	1.57051e+06	2.61272e+06	2.58892e+06	3.6244e+06	2.05236e+06	2.24999e+06	2.45195e+06	1.37425e+06	6.48933e+06	9.48587e+06	3.10112e+06	3.68787e+06	2.59932e+06	2.36445e+06	2.84815e+06	2.0199e+06	2.63374e+06	2.54977e+06	3.6969e+06	2.33623e+06	1.98774e+06	1.62059e+06	1.37425e+06	4.60979e+06	6.28239e+06	2.88226e+06	4.246e+06	2.77462e+06	2.52947e+06	3.10327e+06
3210	706.32	21.9713	0.8732	1410.63	2	46.19	-0.000260833	-0.184906	Q8WWM7	Ataxin-2-like protein OS=Homo sapiens GN=ATXN2L PE=1 SV=2 - [ATX2L_HUMAN]	FALSE	QGSGRESPSLASR	[7] Phospho (S)	High	FALSE	5.82434e+06	3.62626e+06	3.00647e+06	1.65373e+06	1.53679e+06	2.16889e+06	2.33651e+06	5.46508e+06	3.41563e+06	4.6423e+06	5.1712e+06	2.33913e+06	3.4803e+06	3.14036e+06	1.61908e+06	4.69837e+06	2.76103e+06	2.56794e+06	1.97622e+06	1.97654e+06	2.18634e+06	2.30117e+06	5.5744e+06	3.88806e+06	4.1012e+06	3.41784e+06	2.33913e+06	2.47228e+06	2.07983e+06	1.50481e+06	5.434e+06	2.90878e+06	2.75625e+06	2.17801e+06
3213	739.821	42.0522	0.946983	1477.63	2	0.2794	-0.000828467	-0.560674	O60341	Lysine-specific histone demethylase 1A OS=Homo sapiens GN=KDM1A PE=1 SV=2 - [KDM1A_HUMAN]	FALSE	QATPGVPAQQSPSM	[11] Phospho (S)	Low	FALSE	3.65525e+06	2.76448e+06	2.34755e+06	2.02259e+06	1.86107e+06	2.51621e+06	3.24827e+06	3.6948e+06	2.72486e+06	2.78244e+06	5.90912e+06	3.35451e+06	9.47773e+06	1.6501e+07	8.81628e+06	2.94861e+06	2.10487e+06	2.00513e+06	2.41701e+06	2.3936e+06	2.53645e+06	3.19915e+06	3.76872e+06	3.10175e+06	2.45813e+06	3.90556e+06	3.35451e+06	6.73265e+06	1.09284e+07	8.19408e+06	3.37463e+06	2.2554e+06	2.1674e+06	2.64925e+06
3219	535.753	23.8348	1.02887	1069.49	2	0.339	-7.22513e-05	-0.0675566	Q14152	Eukaryotic translation initiation factor 3 subunit A OS=Homo sapiens GN=EIF3A PE=1 SV=1 - [EIF3A_HUMAN]	FALSE	RLGDSSLSR	[6] Phospho (S)	Low	FALSE	2.53348e+06	1.68127e+06	1.64431e+06	954093	940001	933197	1.4562e+06	2.32413e+06	1.28945e+06	1.71254e+06	1.75805e+06	1.17891e+06	3.0234e+06	4.01174e+06	2.87158e+06	2.0437e+06	1.28012e+06	1.40447e+06	1.14015e+06	1.20898e+06	940704	1.43418e+06	2.37062e+06	1.4678e+06	1.51293e+06	1.16196e+06	1.17891e+06	2.14772e+06	2.65693e+06	2.66892e+06	2.35565e+06	1.38058e+06	1.54451e+06	1.28225e+06
3220	654.316	32.8061	0.743033	1959.92	3	6.99	-0.00281256	-1.43503	Q96C19	EF-hand domain-containing protein D2 OS=Homo sapiens GN=EFHD2 PE=1 SV=1 - [EFHD2_HUMAN]	FALSE	RADLNQGIGEPQSPSRR	[13] Phospho (S)	High	FALSE	3.41522e+06	2.66022e+06	2.31451e+06	1.15376e+06	1.56111e+06	2.46017e+06	1.18707e+06	1.43324e+06	1.44083e+06	4.29309e+06	2.92162e+06	2.43606e+06	6.18652e+06	1.13422e+07	7.27247e+06	2.75499e+06	2.02549e+06	1.97691e+06	1.37875e+06	2.00782e+06	2.47996e+06	1.16911e+06	1.46191e+06	1.64012e+06	3.79269e+06	1.93101e+06	2.43606e+06	4.39469e+06	7.51182e+06	6.75922e+06	3.16536e+06	2.18507e+06	2.13137e+06	1.51469e+06
3226	767.638	40.7926	1.24088	2299.89	3	54.55	-0.000271147	-0.117895	Q96QR8	Transcriptional activator protein Pur-beta OS=Homo sapiens GN=PURB PE=1 SV=3 - [PURB_HUMAN]	FALSE	ADGDSGSERGGGGGPCGFQPASR	[N-term] Acetyl; (N-Term)|[5] Phospho; (S)|[16] Carbamidomethyl (C)	High	FALSE	7.91022e+06	9.15134e+06	8.77027e+06	4.22043e+06	5.90547e+06	7.50957e+06	4.12797e+06	4.48578e+06	4.13843e+06	7.79748e+06	1.40971e+07	1.02747e+07	6.51508e+06	8.07812e+06	6.74055e+06	6.381e+06	6.96782e+06	7.49102e+06	5.04345e+06	7.59529e+06	7.56999e+06	4.06554e+06	4.57551e+06	4.71084e+06	6.88862e+06	9.31729e+06	1.02747e+07	4.62809e+06	5.35006e+06	6.26484e+06	7.61828e+06	7.5472e+06	7.79948e+06	5.5802e+06
3232	903.414	83.2715	0.374917	3609.63	4	0.5534	-0.00467819	-1.29603	O43399	Tumor protein D54 OS=Homo sapiens GN=TPD52L2 PE=1 SV=2 - [TPD54_HUMAN]	FALSE	MDSAGQDINLNSPNKGLLSDSMTDVPVDTGVAAR	[N-term] Acetyl; (N-Term)|[21] Phospho (S)	Low	FALSE	7.03061e+06	1.10212e+07	1.0416e+07	4.14287e+06	3.84242e+06	6.77856e+06	6.00544e+06	5.79283e+06	5.52204e+06	1.28112e+06	1.09924e+07	6.07622e+06	7.23399e+06	1.16931e+07	9.10521e+06	5.67144e+06	8.39152e+06	8.89669e+06	4.95076e+06	4.94191e+06	6.83309e+06	5.91462e+06	5.90871e+06	6.28582e+06	1.13179e+06	7.26527e+06	6.07622e+06	5.13878e+06	7.74418e+06	8.46262e+06	6.73405e+06	9.10208e+06	9.41663e+06	5.45897e+06
3237	581.244	37.008	0.826533	1740.71	3	0.5655	0.000576891	0.331412	Q92597	Protein NDRG1 OS=Homo sapiens GN=NDRG1 PE=1 SV=1 - [NDRG1_HUMAN]	FALSE	SRTASGSSVTSLDGTR	[5] Phospho; (S)|[7] Phospho (S)	Low	FALSE	2.98378e+06	2.84021e+06	3.45964e+06	2.1295e+06	2.1056e+06	2.30886e+06	1.74146e+06	1.10966e+06	726035	2.77659e+06	3.18592e+06	1.65169e+06	2.04361e+06	2.79024e+06	1.54945e+06	2.40695e+06	2.16253e+06	2.95501e+06	2.54478e+06	2.70811e+06	2.32744e+06	1.71512e+06	1.13186e+06	826456	2.45296e+06	2.10569e+06	1.65169e+06	1.45171e+06	1.84794e+06	1.4401e+06	2.81328e+06	2.32403e+06	3.20028e+06	2.80315e+06
3238	613.935	31.5698	1.36827	1838.78	3	0.3668	-0.000382679	-0.208115	Q9UQ35	Serine/arginine repetitive matrix protein 2 OS=Homo sapiens GN=SRRM2 PE=1 SV=2 - [SRRM2_HUMAN]	FALSE	NHSGSRTPPVALNSSR	[5] Phospho; (S)|[7] Phospho (T)	Low	FALSE	4.68874e+06	4.49482e+06	5.01704e+06	2.92843e+06	2.98527e+06	3.55111e+06	3.20152e+06	3.75356e+06	2.23441e+06	3.33606e+06	6.74341e+06	5.548e+06	2.23281e+06	3.40279e+06	1.88075e+06	3.7823e+06	3.42235e+06	4.28525e+06	3.4995e+06	3.83949e+06	3.57968e+06	3.1531e+06	3.82865e+06	2.54346e+06	2.94722e+06	4.45697e+06	5.548e+06	1.58611e+06	2.25363e+06	1.74801e+06	4.40716e+06	3.61031e+06	4.53257e+06	3.80269e+06
3243	611.289	61.7005	1.09785	1830.85	3	55.26	-0.00275414	-1.5043	Q86U42	Polyadenylate-binding protein 2 OS=Homo sapiens GN=PABPN1 PE=1 SV=3 - [PABP2_HUMAN]	FALSE	AAAAAAAAAAGAAGGRGSGPGR	[N-term] Acetyl; (N-Term)|[18] Phospho (S)	High	FALSE	1.30443e+06	1.85383e+06	1.95698e+06	888674	1.06252e+06	1.03936e+06	822658	421565	646759	939049	1.36179e+06	671611	1.50566e+07	1.47316e+07	2.00575e+07	1.05225e+06	1.4115e+06	1.67153e+06	1.06197e+06	1.36655e+06	1.04772e+06	810217	429998	736215	829596	900057	671611	1.06957e+07	9.75657e+06	1.8642e+07	1.24403e+06	1.52057e+06	1.83593e+06	1.1829e+06
3246	871.777	63.8884	0.81815	4353.85	5	56.94	-0.00031512	-0.0723772	Q9UHB6	LIM domain and actin-binding protein 1 OS=Homo sapiens GN=LIMA1 PE=1 SV=1 - [LIMA1_HUMAN]	FALSE	SKEGHSLEMENENLVENGADSDEDDNSFLKQQSPQEPK	[21] Phospho (S)	High	FALSE	1.46526e+07	2.07864e+07	2.0559e+07	8.05346e+06	1.71492e+07	2.43015e+07	6.93487e+06	3.21298e+06	8.56141e+06	1.13566e+07	1.30253e+07	1.21952e+07	9.67827e+06	3.48164e+06	6.40493e+06	1.18199e+07	1.58268e+07	1.75603e+07	9.62395e+06	2.20564e+07	2.44971e+07	6.82998e+06	3.27725e+06	9.74558e+06	1.00329e+07	8.6089e+06	1.21952e+07	6.87511e+06	2.30585e+06	5.95291e+06	1.41594e+07	1.65506e+07	1.75809e+07	1.08931e+07
[truncated: 3,467 more rows]
[truncated: 71 more columns]
