# Supplementary material for: Label-free quantitative phosphoproteomics with novel pairwise abundance normalization reveals synergistic RAS and CIP2A signaling
Source: Sci Rep. 2015 Aug 17;5:13099. doi: 10.1038/srep13099 (PMC4642524; doi:10.1038/srep13099)
Supplement: Supplementary Table S3 [file srep13099-s4.xls]

## Sheet: Sheet1
Supplementary Table 3. Label-free quantification of HeLa phosphosites in TiO2-enriched sample data using different normalization methods, and prediction of AKT/ERK target sites.
								Non-normalized																Global centering																Quantile centering
	Phosphosites (combinations)							Control 2			Control 1			CIP2A			RAS			OA				Control 2			Control 1			CIP2A			RAS			OA				Control 2			Control 1			CIP2A			RAS
Protein	Site1	Site2	Site3	Site4	Site5	Phosphosite confidence (high confidence: 1% FLR)		#1	#2	#3	#1	#2	#3	#1	#2	#3	#1	#2	#3	#1	#2	#3		#1	#2	#3	#1	#2	#3	#1	#2	#3	#1	#2	#3	#1	#2	#3		#1	#2	#3	#1	#2	#3	#1	#2	#3	#1
A0FGR8	758	761				Low		8.16603e+07	1.0599e+08	1.30402e+08	9.98319e+07	1.11625e+08	1.10641e+08	1.61783e+08	7.66714e+07	6.30006e+07	1.64378e+08	1.88932e+08	1.23473e+08	9.11184e+07	7.59336e+07	1.09913e+08		6.58736e+07	8.07004e+07	1.11382e+08	1.193e+08	1.43566e+08	1.11531e+08	1.59336e+08	7.82052e+07	7.17146e+07	1.45219e+08	1.24872e+08	1.23473e+08	6.47273e+07	5.029e+07	1.02156e+08		9.07757e+07	1.03299e+08	1.25055e+08	1.28514e+08	1.25055e+08	1.25055e+08	1.67563e+08	7.53459e+07	6.95396e+07	1.81283e+08
A0FGR8	755	758	761			Low		1.49149e+07	2.99767e+07	3.54797e+07	1.93444e+07	3.66054e+07	3.3925e+07	7.17055e+07	2.10797e+07	1.96723e+07	3.98788e+07	5.3042e+07	2.74853e+07	4.90351e+07	3.51009e+07	7.49297e+07		1.20316e+07	2.28242e+07	3.03046e+07	2.31167e+07	4.70798e+07	3.41979e+07	7.06211e+07	2.15014e+07	2.23932e+07	3.52306e+07	3.50574e+07	2.74853e+07	3.48328e+07	2.32469e+07	6.96416e+07		1.44572e+07	2.44272e+07	3.30643e+07	2.75601e+07	4.65638e+07	3.53286e+07	7.53459e+07	2.48925e+07	2.659e+07	4.15306e+07
A1KXE4	6					Low		393179	84757.9	82489	28909.9	44126.8	54884.8	672165	939722	377476	371139	1.40894e+06	273964	1.51069e+06	1.71015e+06	190858		317169	64534.5	70457.1	34547.5	56753.5	55326.4	661999	958521	429687	327880	931218	273964	1.07314e+06	1.13262e+06	177388		380152	95546.8	105638	53040	88167.3	83604.7	765379	1.14062e+06	490335	389166
A1L170	223					High		174480	117065	147138	150608	118335	158169	258488	276910	223745	267386	253263	146135	208754	139751	59936.2		140749	89132.9	125676	179977	152196	159441	254579	282449	254692	236220	167391	146135	148292	92555.5	55706.3		177225	126368	168756	228598	202113	217169	293167	307863	290183	279536
A1L390	76					High		1.00183e+06	761370	791776	1.33145e+06	980390	679456	966965	684846	1.03347e+06	1.39102e+06	1.21814e+06	1.01009e+06	1.11878e+06	821991	1.11962e+06		808158	579706	676286	1.59109e+06	1.26092e+06	684922	952341	698546	1.17642e+06	1.22889e+06	805113	1.01009e+06	794740	544396	1.04061e+06		929106	672044	776349	1.7344e+06	1.42093e+06	819546	1.12799e+06	822320	1.39338e+06	1.44604e+06
A2AJT9	15	17				High		637960	378676	559790	264903	265463	246615	324303	281841	177553	358350	383270	241323	478312	316958	406289		514628	288323	478138	316561	341424	248599	319398	287479	202111	316582	253318	241323	339776	209918	377616		602727	349865	558024	376682	428594	312950	367584	314540	232520	378455
A6ND36	4					High		2.69653e+07	2.77985e+07	2.51472e+07	1.70492e+07	1.49267e+07	1.39497e+07	2.51333e+07	3.43686e+07	1.77734e+07	1.73554e+07	3.9477e+07	2.01072e+07	2.73628e+07	2.0527e+07	1.54498e+07		2.17523e+07	2.11657e+07	2.14792e+07	2.0374e+07	1.91979e+07	1.40619e+07	2.47532e+07	3.50561e+07	2.02317e+07	1.53325e+07	2.60918e+07	2.01072e+07	1.94376e+07	1.35948e+07	1.43594e+07		2.61918e+07	2.20799e+07	2.18949e+07	2.34417e+07	1.91295e+07	1.4309e+07	2.8166e+07	4.06934e+07	2.31087e+07	1.82188e+07
A6ND36	760					High		125356	139673	156659	126645	130281	142929	197237	285302	219777	116277	170515	102687	709257	839443	825549		101122	106347	133809	151342	167560	144079	194254	291009	250175	102724	112700	102687	503831	555954	767286		134165	146515	176963	194243	218673	198107	221628	321145	287309	121861
A6NFI3	112					High		60411.1	121307	105112	56455.4	78473	77974.2	109064	102818	117178	120622	130402	62918.9	83067.1	51460.4	33496.3		48732.3	92363.1	89779.9	67464.7	100928	78601.6	107415	104875	133386	106563	86187.6	62918.9	59008	34081.7	31132.3		76712	129409	127238	98028.6	143774	115020	122981	111565	150668	126765
A6NKF1	402					High		4.8903e+06	8.44965e+06	7.9764e+06	2.22115e+06	2.87669e+06	5.18301e+06	3.44935e+06	3.14414e+06	4.61179e+06	5.84089e+06	1.82876e+07	7.4346e+06	3.00196e+06	4.45657e+06	4.5669e+06		3.9449e+06	6.43355e+06	6.81296e+06	2.65429e+06	3.69984e+06	5.2247e+06	3.39718e+06	3.20704e+06	5.24967e+06	5.16009e+06	1.2087e+07	7.4346e+06	2.13249e+06	2.95154e+06	4.24459e+06		4.54237e+06	6.81153e+06	7.179e+06	2.92381e+06	3.89336e+06	5.35135e+06	3.95616e+06	3.9413e+06	6.12847e+06	6.11438e+06
A8CG34	2					High		77235.2	131115	218857	70997.9	49605.5	88401.3	253282	119361	151251	177757	298914	166880	192725	139621	78356.8		62303.9	99830.6	186934	84843.1	63799.9	89112.5	249451	121749	172171	157038	197563	166880	136905	92469.7	72826.9		92648	136452	235148	118847	97046.9	127740	286198	129864	195983	191554
A8CG34	372	373				Low		913212	125062	182282	127222	65236.4	166161	941921	366465	324036	432050	1.4439e+06	447893	752512	366890	115879		736668	95222.1	155694	152032	83903.6	167498	927675	373796	368855	381691	954327	447893	534558	242987	107701		872810	141603	217339	211972	132251	240355	1.06512e+06	403689	423219	455920
A8CG34	370	372				Low		66745.8	148503	65830.4	11280.1	13200.7	19674.2	411226	225432	189996	1531.55	67261.3	21006.4	6560.65	287052	95285.8		53842.4	113070	56228.3	13479.8	16978.1	19832.5	405007	229942	216275	1353.03	44455.5	21006.4	4660.46	190111	88561.1		82080.9	154358	85652.5	22988.2	29867.9	35252.8	468805	244981	250556	2728.25
O00151	130					High		652819	194550	338157	266990	159855	392724	441569	492758	232160	412587	616229	221965	1.09789e+07	1.21915e+07	8.6722e+06		526615	148130	288833	319056	205597	395884	434891	502616	264271	364497	407289	221965	7.79901e+06	8.07429e+06	8.06016e+06		618047	193567	357936	379693	262968	491159	503331	573837	300345	425712
O00159	864					High		2.43688e+06	2.29045e+06	2.08866e+06	547838	887907	1.03669e+06	728397	363987	678597	974202	1.44439e+06	1.22977e+06	797158	210893	358737		1.96578e+06	1.74395e+06	1.784e+06	654671	1.14198e+06	1.04503e+06	717381	371268	772457	860651	954654	1.22977e+06	566273	139672	333419		2.26573e+06	1.87301e+06	1.94019e+06	746164	1.25835e+06	1.20255e+06	833952	410766	881373	1.01966e+06
O00161	5					High		1.64545e+06	1.92708e+06	1.4405e+06	793692	901756	897157	2.38273e+06	1.27468e+06	1.32568e+06	1.53543e+06	3.47842e+06	1.72696e+06	4.48937e+06	3.2015e+06	3.87096e+06		1.32735e+06	1.46728e+06	1.23039e+06	948469	1.15979e+06	904375	2.34669e+06	1.30018e+06	1.50904e+06	1.35646e+06	2.29902e+06	1.72696e+06	3.18909e+06	2.12032e+06	3.59777e+06		1.51786e+06	1.58615e+06	1.35411e+06	1.07769e+06	1.29469e+06	1.05414e+06	2.70762e+06	1.61223e+06	1.7863e+06	1.64384e+06
O00178	44	47				High		6.26445e+06	1.35888e+07	1.03992e+07	8.29786e+06	9.74102e+06	7.75066e+06	1.09556e+07	4.54059e+06	5.22733e+06	9.15964e+06	2.47777e+07	1.21027e+07	4.60173e+06	1.32695e+07	5.96491e+06		5.0534e+06	1.03465e+07	8.88238e+06	9.91602e+06	1.25284e+07	7.81301e+06	1.07899e+07	4.63142e+06	5.95034e+06	8.09201e+06	1.63765e+07	1.21027e+07	3.26891e+06	8.78824e+06	5.54394e+06		6.03128e+06	1.12467e+07	9.35786e+06	1.11385e+07	1.24894e+07	8.05101e+06	1.20294e+07	5.8642e+06	6.75162e+06	9.52377e+06
O00193	17					High		2.36762e+08	2.60856e+08	1.84574e+08	1.09855e+08	1.36868e+08	1.38571e+08	1.98257e+08	1.56915e+08	1.59713e+08	1.66662e+08	2.56424e+08	1.84594e+08	1.12068e+08	1.18216e+08	8.85816e+07		1.90991e+08	1.98615e+08	1.57652e+08	1.31277e+08	1.76033e+08	1.39686e+08	1.95259e+08	1.60054e+08	1.81804e+08	1.47236e+08	1.6948e+08	1.84594e+08	7.96095e+07	7.82931e+07	8.23301e+07		2.40719e+08	2.35778e+08	1.67835e+08	1.42226e+08	1.75424e+08	1.44715e+08	2.14794e+08	1.6865e+08	2.00582e+08	1.78895e+08
O00264	181					High		4.10216e+06	6.59566e+06	3.80679e+06	7.07045e+06	6.22333e+06	7.40679e+06	4.81031e+06	3.93732e+06	6.58461e+06	3.12471e+06	4.61184e+06	3.98947e+06	5.43444e+06	7.53816e+06	3.61151e+06		3.30913e+06	5.02193e+06	3.25153e+06	8.44924e+06	8.00411e+06	7.46638e+06	4.73756e+06	4.01608e+06	7.49536e+06	2.7605e+06	3.04814e+06	3.98947e+06	3.86044e+06	4.99244e+06	3.35663e+06		3.80761e+06	5.43291e+06	3.56562e+06	9.55672e+06	8.18569e+06	7.66312e+06	5.27243e+06	4.93668e+06	8.66145e+06	3.21252e+06
O00264	57					High		4.82755e+06	8.99775e+06	1.08352e+07	3.86847e+06	6.11531e+06	7.28797e+06	4.81401e+06	2.28548e+06	5.85084e+06	1.05971e+07	8.86068e+06	7.91478e+06	5.47086e+06	3.91812e+06	8.8306e+06		3.89428e+06	6.85087e+06	9.25474e+06	4.62285e+06	7.86518e+06	7.3466e+06	4.7412e+06	2.3312e+06	6.6601e+06	9.3619e+06	5.85635e+06	7.91478e+06	3.88631e+06	2.59493e+06	8.20739e+06		4.47697e+06	7.43758e+06	9.6629e+06	5.0492e+06	8.07568e+06	7.5835e+06	5.30496e+06	2.91948e+06	7.64886e+06	1.11652e+07
O00267	666					High		1.06827e+07	8.87493e+06	9.19969e+06	7.82274e+06	7.21192e+06	7.67424e+06	6.28255e+06	1.30048e+07	1.14328e+07	4.08198e+06	6.9826e+06	7.49766e+06	2.78591e+07	3.38583e+07	2.10657e+07		8.61751e+06	6.75735e+06	7.85781e+06	9.34824e+06	9.27559e+06	7.73598e+06	6.18753e+06	1.32649e+07	1.30142e+07	3.60619e+06	4.61506e+06	7.49766e+06	1.97901e+07	2.2424e+07	1.9579e+07		1.03198e+07	7.26603e+06	8.25629e+06	1.04803e+07	9.43277e+06	7.98085e+06	7.00018e+06	1.56678e+07	1.4932e+07	4.21465e+06
O00267	671					High		44650	8839.4	13623.4	19035.2	7680.6	17327.3	2619.67	7537.87	5806.45	2638.91	646.72	11562.1	135628	94349.3	37635.8		36018.2	6730.3	11636.3	22747.2	9878.37	17466.7	2580.05	7688.66	6609.57	2331.32	427.441	11562.1	96345.6	62486.5	34979.7		59845.7	16224.6	23229.8	36638.2	18463.7	32730.6	5045.91	11993.8	11585.8	4273.78
O00273	315					High		3.81562e+06	4.56546e+06	3.52423e+06	1.73176e+06	1.92149e+06	2.95607e+06	2.31838e+06	2.84663e+06	2.07367e+06	3.54081e+06	3.74758e+06	2.75502e+06	2.33676e+06	3.0082e+06	1.82315e+06		3.07798e+06	3.47613e+06	3.01018e+06	2.06947e+06	2.47131e+06	2.97985e+06	2.28331e+06	2.90358e+06	2.36048e+06	3.1281e+06	2.47692e+06	2.75502e+06	1.65995e+06	1.9923e+06	1.69448e+06		3.53628e+06	3.75432e+06	3.31325e+06	2.32102e+06	2.72165e+06	3.30309e+06	2.66469e+06	3.6296e+06	2.76176e+06	3.75074e+06
O00308	211					High		2.43613e+06	2.97293e+06	2.81393e+06	1.31876e+06	897223	1.26469e+06	1.93718e+06	2.11249e+06	1.68578e+06	1.9152e+06	2.89303e+06	1.66472e+06	1.39789e+06	1.1573e+06	833792		1.96517e+06	2.26359e+06	2.40348e+06	1.57593e+06	1.15396e+06	1.27487e+06	1.90788e+06	2.15475e+06	1.91895e+06	1.69197e+06	1.91211e+06	1.66472e+06	993013	766467	774947		2.26096e+06	2.42357e+06	2.58219e+06	1.71145e+06	1.28382e+06	1.42686e+06	2.2432e+06	2.74737e+06	2.21043e+06	2.00336e+06
O00418	470	474				Low		10037.3	33617	21791.3	109226	21841.3	25960.3	29098.5	20756	48089.1	62244.9	223144	97235.7	27623.8	44214.1	22522.7		8096.89	25595.9	18612.8	130526	28091.1	26169.2	28658.4	21171.2	54740.6	54989.7	147484	97235.7	19623	29282.6	20933.2		19282.1	45059.6	32617.8	171874	45988.9	42589.7	38730.6	27151.3	67408.3	64592.5
O00443	338					High		2.0492e+06	1.68158e+06	1.86303e+06	1.13494e+06	1.16387e+06	1.33672e+06	1.78883e+06	3.0121e+06	1.49638e+06	3.08605e+06	2.60537e+06	1.16229e+06	1.44729e+06	1.82891e+06	693700		1.65305e+06	1.28035e+06	1.59129e+06	1.35626e+06	1.49691e+06	1.34748e+06	1.76178e+06	3.07236e+06	1.70336e+06	2.72635e+06	1.72199e+06	1.16229e+06	1.02811e+06	1.21126e+06	644742		1.89098e+06	1.38296e+06	1.71726e+06	1.49785e+06	1.62872e+06	1.51219e+06	2.06532e+06	3.76608e+06	2.02205e+06	3.13399e+06
O00488	134					High		220011	0	154125	64747.9	33686.1	0	165931	247365	14273	119016	155436	47904	304451	899983	221415		177478	0	131644	77374.3	43325.2	0	163421	252314	16247.2	105144	102734	47904	216271	596050	205789		216646	478.021	175542	108956	67851	475.192	193326	270821	23852.5	125289
O00512	687					High		1.00814e+06	841562	829137	1.44926e+06	1.02523e+06	974107	911025	840078	976749	718221	782150	583790	1.0857e+06	876210	910702		813247	640764	708198	1.73187e+06	1.31859e+06	981944	897247	856883	1.11185e+06	634507	516952	583790	771245	580305	846430		933844	752251	819546	1.89098e+06	1.46267e+06	1.13966e+06	1.04452e+06	1.02182e+06	1.3172e+06	744649
O00559	36					High		3.47772e+06	3.47629e+06	2.9403e+06	4.85501e+06	1.0397e+06	1.97145e+06	3.13786e+06	2.6146e+06	4.45834e+06	2.58926e+06	2.17269e+06	3.96562e+06	3.64075e+06	5.49278e+06	3.68281e+06		2.8054e+06	2.64684e+06	2.51143e+06	5.80178e+06	1.33721e+06	1.98731e+06	3.09041e+06	2.6669e+06	5.07499e+06	2.28746e+06	1.43601e+06	3.96562e+06	2.58627e+06	3.63781e+06	3.4229e+06		3.20028e+06	2.81763e+06	2.6834e+06	6.5086e+06	1.47831e+06	2.14e+06	3.61031e+06	3.3707e+06	5.9973e+06	2.65861e+06
O00567	519	520				High		1.44156e+07	1.72953e+07	1.12796e+07	7.8579e+06	8.65027e+06	1.14322e+07	1.0938e+07	4.27327e+06	7.45887e+06	4.61681e+06	2.04269e+07	1.18167e+07	1.18423e+07	1.38884e+07	1.49548e+07		1.16287e+07	1.31686e+07	9.63436e+06	9.39026e+06	1.11255e+07	1.15242e+07	1.07726e+07	4.35876e+06	8.49054e+06	4.07869e+06	1.35009e+07	1.18167e+07	8.41237e+06	9.19811e+06	1.38994e+07		1.39438e+07	1.38132e+07	1.01843e+07	1.054e+07	1.12467e+07	1.16105e+07	1.19382e+07	5.45897e+06	9.6629e+06	4.79474e+06
O00567	520					High		9.41164e+07	9.71088e+07	6.8504e+07	5.97399e+07	5.99012e+07	7.84021e+07	7.41243e+07	5.55981e+07	6.99082e+07	4.76035e+07	1.09589e+08	7.71412e+07	6.96393e+07	6.09331e+07	5.08397e+07		7.59216e+07	7.39385e+07	5.8512e+07	7.13897e+07	7.70416e+07	7.90329e+07	7.30033e+07	5.67103e+07	7.95775e+07	4.2055e+07	7.24317e+07	7.71412e+07	4.94693e+07	4.03553e+07	4.72517e+07		1.02625e+08	7.98644e+07	6.68275e+07	8.1433e+07	8.15047e+07	8.22375e+07	7.65809e+07	6.20111e+07	7.92647e+07	5.01511e+07
O00571	594					High		35798.2	35072	44480.5	71577.9	51634.6	62226.6	107414	200527	91826	84892.7	145727	84401.9	956621	1.82086e+06	1.72967e+06		28877.6	26703.7	37992.5	85536.2	66409.7	62727.3	105790	204539	104527	74997.8	96316.2	84401.9	679550	1.20593e+06	1.6076e+06		56320.1	50806.4	68220	124620	106834	98490.4	125913	226287	127535	89530.9
O00571	606					High		497.777	12704	5517.15	17495.3	9300.51	34417.1	20642.7	1720.25	1999.36	3671.89	6709.65	0	610382	576230	518702		401.545	9672.79	4712.41	20907	11961.8	34694	20330.5	1754.67	2275.9	3243.9	4434.66	0	433594	381631	482095		3611.73	20651.7	13092.9	34183.4	22100.5	55210.7	26866.5	4009.94	5370.64	5941
O00571	410					High		43179.9	47602.5	37502.8	35394.7	20806	26995.8	47760.7	19806.4	32073.2	37087.7	53601	53783.9	245467	497841	375924		34832.3	36244.4	32032.6	42296.9	26759.6	27213	47038.3	20202.7	36509.4	32764.8	35426.9	53783.9	174371	329715	349393		56910.6	58776.3	54328.2	62985.6	43586.3	43770.2	60135.9	25937.3	47910.2	41587.3
O00571	605					Low		0	0	0	958.003	0	0	0	0	0	0	0	0	335749	216922	271084		0	0	0	1144.82	0	0	0	0	0	0	0	0	238504	143665	251952		476.606	478.021	581.885	4803.94	549.662	475.192	138.76	258.655	201.621	150.048
O00571	90					Low		278413	249402	303143	181863	176563	192370	232946	381874	156277	324931	517479	197971	1.28803e+06	1.96029e+06	1.47272e+06		224589	189894	258926	217327	227086	193918	229423	389513	177893	287058	342021	197971	914972	1.29828e+06	1.36879e+06		273058	243688	326280	269615	287953	250556	259785	435251	203622	340246
O00712	295					High		7.55611e+06	4.45118e+06	3.38145e+06	1.69802e+06	1.96397e+06	2.78774e+06	1.38174e+07	1.11044e+07	1.39115e+07	4.8627e+06	1.57612e+07	6.24161e+06	4.44755e+06	2.46336e+06	752014		6.09535e+06	3.38912e+06	2.88823e+06	2.02915e+06	2.52596e+06	2.81017e+06	1.36085e+07	1.13266e+07	1.58357e+07	4.29592e+06	1.04171e+07	6.24161e+06	3.15939e+06	1.63145e+06	698941		7.26185e+06	3.57543e+06	3.1223e+06	2.22316e+06	2.65346e+06	2.9533e+06	1.54571e+07	1.35391e+07	1.79925e+07	5.07912e+06
O14497	363					High		1.14357e+06	822304	947051	281232	154639	398144	282710	363532	306903	1.1015e+06	596104	497404	369020	319569	254623		922494	626101	808913	336075	198888	401347	278434	370805	349352	973116	393987	497404	262139	211647	236653		1.07489e+06	733889	929106	397972	254386	500530	324084	410353	397243	1.15899e+06
O14545	415					High		4.14307e+06	4.54576e+06	3.87388e+06	5.12251e+06	2.99576e+06	4.299e+06	2.50864e+06	2.95796e+06	3.53964e+06	4.48915e+06	4.29136e+06	5.05566e+06	1.82131e+06	2.94811e+06	1.65319e+06		3.34213e+06	3.46114e+06	3.30883e+06	6.12144e+06	3.85299e+06	4.33359e+06	2.4707e+06	3.01713e+06	4.02923e+06	3.9659e+06	2.83632e+06	5.05566e+06	1.2938e+06	1.9525e+06	1.53652e+06		3.84379e+06	3.7339e+06	3.60483e+06	6.8271e+06	4.09547e+06	4.57278e+06	2.86407e+06	3.76399e+06	4.59038e+06	4.67222e+06
O14545	327					Low		515959	540361	397401	592387	334406	462582	343216	301983	479820	550454	753853	365347	231736	353031	217925		416213	411430	339435	707908	430095	466304	338025	308024	546186	486294	498250	365347	164617	233809	202545		495185	492953	411284	805166	526775	577272	388144	336381	617007	572345
O14578	1993					High		786954	613102	571135	386605	428457	470980	512684	624615	582098	611394	776798	606263	559648	550943	267561		634818	466815	487828	461996	551058	474769	504930	637110	662611	540131	513414	606263	397555	364884	248678		730717	550032	573116	536327	655925	588124	583858	731626	759570	643539
O14613	3					Low		15854.7	46484.1	19792.8	18179	35769.3	10903.3	177105	142262	17458.4	139973	112375	8773.59	52351.1	160837	17286.6		12789.6	35392.9	16905.8	21724	46004.6	10991	174426	145108	19873.1	123658	74272.6	8773.59	37188.4	106521	16066.6		26726.4	58405.9	34866.6	38777.6	74450.5	21495.6	206442	158144	31476.7	148839
O14617	658					High		0	1838.48	2167.89	0	0	380.638	985.117	0	0	3933.77	1179.02	1356.42	223634	300080	166097		0	1399.81	1851.68	0	0	383.701	970.218	0	0	3475.26	779.258	1356.42	158862	198740	154375		476.606	5941	6687.94	508.572	549.662	3221.69	2337.83	258.655	201.621	6209.61
O14639	431					High		2.01493e+06	2.4156e+06	1.96957e+06	1.99117e+06	1.88036e+06	2.45851e+06	1.34696e+06	1.75377e+06	2.47365e+06	668608	1.3773e+06	1.04904e+06	1.65233e+06	1.91415e+06	754561		1.6254e+06	1.83923e+06	1.68229e+06	2.37947e+06	2.41841e+06	2.47829e+06	1.32658e+06	1.78886e+06	2.81579e+06	590677	910311	1.04904e+06	1.17375e+06	1.26772e+06	701308		1.8675e+06	2.00297e+06	1.86073e+06	2.63088e+06	2.60842e+06	2.63654e+06	1.57342e+06	2.2442e+06	3.2242e+06	700538
O14639	458					High		9934.35	74164.2	40456.7	0	19097.4	58394.9	53724.1	53059.7	52439.5	26923.9	7643.83	3723.01	13861.8	2807.13	3808.02		8013.82	56468.5	34555.7	0	24562.1	58864.7	52911.6	54121.1	59692.6	23785.7	5052.09	3723.01	9846.92	1859.14	3539.27		19068.2	85455.9	56606.7	508.572	40371.4	87664	65672.2	59507.2	72556.1	30626.9
O14639	655					High		932843	803245	688902	1.08151e+06	899513	797798	1.0215e+06	1.2418e+06	1.27452e+06	936770	882039	920314	1.51921e+06	2.40229e+06	1.45931e+06		752504	611589	588418	1.29242e+06	1.15691e+06	804216	1.00605e+06	1.26664e+06	1.4508e+06	827582	582972	920314	1.07919e+06	1.59101e+06	1.35632e+06		866842	714876	680949	1.43577e+06	1.28507e+06	953531	1.20644e+06	1.57315e+06	1.7141e+06	973780
O14646	1677					High		2.12315e+06	854851	931743	635358	463443	654166	839282	1.02313e+06	872774	926588	369704	536440	834029	634023	426584		1.7127e+06	650882	795838	759258	596055	659429	826589	1.04359e+06	993492	818587	244351	536440	592465	419907	396478		1.96493e+06	767577	911826	860043	714876	795873	946651	1.26446e+06	1.19114e+06	965143
O14646	215	216				High		2.7668e+06	948895	997895	456506	717951	760169	625967	514133	774371	911787	1.48331e+06	638254	792836	901847	663839		2.23192e+06	722487	852341	545528	923390	766284	616500	524418	881478	805511	980378	638254	563203	597284	616989		2.63368e+06	862280	983945	632603	1.04742e+06	905485	719665	602125	1.01395e+06	946651
O14646	1096	1098	1100			Low		290538	149301	120626	64091.5	88756.9	49120.8	133776	81532.6	107542	142828	137879	140490	113831	104934	78643.6		234371	113678	103031	76589.9	114154	49516	131753	83163.6	122417	126181	91129.6	140490	80861.9	69496.4	73093.4		284482	155003	143042	108045	164309	72909.5	152939	89272.6	141478	151249
O14737	119					High		5.72544e+07	5.21703e+07	5.84094e+07	2.86051e+07	2.28748e+07	2.84931e+07	3.96638e+07	4.79496e+07	4.0403e+07	5.83776e+07	9.17019e+07	4.33539e+07	3.1715e+07	3.60568e+07	2.32417e+07		4.61858e+07	3.97223e+07	4.98897e+07	3.41833e+07	2.94204e+07	2.87223e+07	3.9064e+07	4.89088e+07	4.59913e+07	5.15733e+07	6.06092e+07	4.33539e+07	2.25292e+07	2.388e+07	2.16015e+07		5.47236e+07	4.21967e+07	5.19806e+07	3.91586e+07	2.98359e+07	2.98831e+07	4.47537e+07	5.84029e+07	5.36564e+07	6.10697e+07
O14745	280					High		211817	277224	352985	567097	327362	365759	234360	160115	196887	247735	217638	152039	947824	1.09398e+06	1.50653e+06		170868	211078	301498	677686	421035	368701	230815	163318	224119	218860	143845	152039	673301	724533	1.4002e+06		210585	266650	374459	772842	508379	452383	262509	177802	258775	260025
O14828	76					High		743.162	22847.9	57594.1	23721.3	15260.8	27713.8	60114.2	101058	74057.4	62523.9	67474.7	39077.1	92643.1	113213	128679		599.492	17396.3	49193.4	28347.1	19627.6	27936.8	59205	103080	84300.6	55236.3	44596.5	39077.1	65810.4	74980	119597		4458.04	33240.5	76890	45225.3	34656	44440.4	73228.8	109940	98028.6	65170.3
O14867	445					High		934633	695649	683863	332279	274293	438607	580712	426758	556942	234652	397585	123959	419271	477035	291166		753948	529666	584114	397076	352781	442135	571930	435295	633975	207301	262779	123959	297835	315935	270617		870218	613272	674035	464104	441554	549043	667829	487327	719665	250829
O14874	32					Low		833445	960947	1.05314e+06	374579	269349	483624	539911	626583	789982	2.50674e+06	1.56489e+06	1.81323e+06	1.3602e+06	666887	943443		672321	731663	899532	447625	346422	487515	531745	639117	899249	2.21456e+06	1.03429e+06	1.81323e+06	966237	441672	876861		804459	877427	1.06308e+06	543135	456192	623429	615890	724839	1.02679e+06	2.63137e+06
O14920	672					High		208878	142342	139984	121905	69793.1	91331.4	129372	333751	162704	254218	322358	132215	260573	371974	96432.6		168497	108379	119566	145678	89764.1	92066.1	127415	340427	185209	224587	213058	132215	185102	246355	89626.9		207092	149392	161223	186903	129864	131638	148584	371895	214684	266650
O14974	910					High		53400.2	11370.9	139.598	36558.3	30862.2	11259.2	107935	298199	70676.6	223674	10449.9	49700.9	14144.3	11060.9	49791.5		43076.8	8657.77	119.236	43687.5	39693.2	11349.8	106303	304164	80452.2	197603	6906.75	49700.9	10047.6	7325.53	46277.5		68377.9	19068.2	3298.95	64592.5	62318.1	21974.6	122140	333589	92461.6	239609
O14974	696					High		6.29809e+06	3.77272e+06	2.75685e+06	3.00507e+06	2.56079e+06	3.54669e+06	2.56019e+06	3.25171e+06	3.47491e+06	5.01388e+06	5.777e+06	5.47336e+06	3.1046e+06	2.68463e+06	1.9895e+06		5.08053e+06	2.87254e+06	2.35473e+06	3.59108e+06	3.29355e+06	3.57522e+06	2.52147e+06	3.31676e+06	3.95555e+06	4.42948e+06	3.81823e+06	5.47336e+06	2.2054e+06	1.778e+06	1.84909e+06		5.85516e+06	3.1046e+06	2.61567e+06	3.94661e+06	3.57764e+06	3.86274e+06	2.93791e+06	4.12218e+06	4.61034e+06	5.21275e+06
O14979	178					High		1668.35	6422.95	7749.77	5864.48	2019.68	5067.9	8620.29	2168.56	4118.27	12786.3	5836.21	10019.7	171973	213038	269974		1345.82	4890.42	6619.38	7008.1	2597.6	5108.67	8489.92	2211.94	4687.89	11295.9	3857.37	10019.7	122163	141093	250920		5941	12684.4	15433.5	13508.8	7266.57	11376.8	12757.4	5653.56	8977.51	16895.9
O15014	576	578				High		710071	571905	650830	527185	303771	280306	357496	251492	296370	397368	477519	203250	556980	693341	611872		572799	435448	555899	629990	390694	282561	352089	256523	337362	351052	315610	203250	395659	459192	568690		689138	542704	694208	749781	503639	389413	407309	273493	385798	428338
O15014	576					High		504495	331597	320834	187169	193742	212648	121715	219846	131488	265699	222030	129486	248383	160614	102561		406965	252478	274037	223668	249180	214359	119874	224244	149675	234730	146748	129486	176443	106373	95323.2		475053	308280	346220	278071	314540	271351	138545	241495	169781	277660
O15014	358	361				Low		58324.1	189734	98816.6	385177	67795.8	197359	205454	54371.5	91315.5	136695	591348	437643	175812	401240	253566		47048.8	144464	84403.1	460290	87195.2	198947	202347	55459.2	103946	120762	390844	437643	124891	265737	235670		73655.1	189744	120461	534387	127080	255579	229729	61295.4	122140	144819
O15042	67					High		2.78272e+06	3.5945e+06	2.54082e+06	2.08649e+06	1.54567e+06	2.51078e+06	2.42647e+06	1.94564e+06	2.10326e+06	1.80975e+06	1.73502e+06	2.38249e+06	2.74665e+06	2.61262e+06	2.01508e+06		2.24476e+06	2.73685e+06	2.17021e+06	2.49338e+06	1.98796e+06	2.53098e+06	2.38977e+06	1.98457e+06	2.39418e+06	1.59881e+06	1.14674e+06	2.38249e+06	1.95112e+06	1.73031e+06	1.87287e+06		2.64925e+06	2.89079e+06	2.32403e+06	2.73054e+06	2.11709e+06	2.65861e+06	2.77462e+06	2.54148e+06	2.76971e+06	1.90889e+06
O15061	1049					High		1.93636e+06	1.83326e+06	1.10602e+06	725476	916766	998380	1.69522e+06	1.99588e+06	1.67807e+06	1.54629e+06	2.51521e+06	1.52577e+06	703270	579590	385163		1.56202e+06	1.39584e+06	944691	866950	1.17909e+06	1.00641e+06	1.66958e+06	2.03581e+06	1.91017e+06	1.36606e+06	1.6624e+06	1.52577e+06	499579	383856	357981		1.8371e+06	1.5928e+06	1.11294e+06	1.01028e+06	1.38413e+06	1.21684e+06	1.97811e+06	2.48924e+06	2.21856e+06	1.60936e+06
O15061	598					High		24410.6	20292.4	19660.6	42784.8	18452.7	28920.1	72682.3	167185	35707.5	22582.5	44141.4	17703.2	170945	341909	178104		19691.5	15450.6	16792.9	51128.1	23732.9	29152.8	71583	170529	40646.4	19950.3	29174.7	17703.2	121434	226443	165534		45575	31777.5	36265.7	81893.5	43832.5	54877.9	89656.9	183275	56749.7	26537.4
O15061	1044	1049				High		2.56543e+06	3.01674e+06	3.01779e+06	2.12659e+06	2.59061e+06	2.82696e+06	3.41277e+06	2.38643e+06	2.09255e+06	1.94074e+06	4.98406e+06	2.33313e+06	2.34719e+06	3.08568e+06	3.28928e+06		2.06947e+06	2.29694e+06	2.57761e+06	2.5413e+06	3.3319e+06	2.84971e+06	3.36116e+06	2.43417e+06	2.38198e+06	1.71453e+06	3.29415e+06	2.33313e+06	1.66736e+06	2.04361e+06	3.05714e+06		2.39881e+06	2.4691e+06	2.77462e+06	2.79851e+06	3.46257e+06	2.9674e+06	3.87033e+06	3.05639e+06	2.73743e+06	2.03494e+06
O15061	1181					High		77928.6	78923.5	60530.1	61694.1	34072.6	54270.1	102043	99136.1	45564.1	54873.5	75126.5	27439.9	470620	1.12271e+06	719892		62863.3	60092.2	51701.1	73725	43822.4	54706.7	100500	101119	51866.3	48477.6	49653.9	27439.9	334312	743558	669086		93499.8	90658.6	80231.2	104593	68682	82641.8	116291	108506	63664.6	57279.2
O15061	1044					Low		305739	260875	229132	79859	75048.1	145712	268411	398353	156291	115443	250201	125964	352781	203018	174941		246633	198630	195711	95432.2	96522.9	146885	264352	406322	177908	101987	165367	125964	250603	134457	162594		295714	252323	247227	131638	137274	201558	305262	453631	203884	120253
O15119	707					High		316204	208676	160518	314088	174857	199021	192404	334963	201075	83343.8	87284.7	74466.1	562499	1.00777e+06	175164		255075	158886	137105	375338	224892	200622	189494	341664	228887	73629.4	57689.7	74466.1	399580	667435	162802		304156	206068	181722	437559	284917	257408	217875	372608	263438	85455.9
O15127	320					High		119250	145837	134843	59662.4	64182.9	38658.3	529769	344108	302526	501590	444839	157741	192588	356833	198853		96196.5	111040	115174	71297.1	82548.6	38969.4	521757	350991	344370	443126	294011	157741	136808	236327	184819		128550	152227	154556	101522	120708	60902.9	608091	387174	390323	513054
O15131	3					High		4.1699e+06	3.03125e+06	2.9923e+06	1.04966e+06	1.06133e+06	1.2471e+06	2.47027e+06	4.03781e+06	2.85468e+06	2.31561e+06	4.22508e+06	1.15176e+06	2.40665e+06	2.43689e+06	2.08113e+06		3.36377e+06	2.30799e+06	2.55584e+06	1.25435e+06	1.36503e+06	1.25713e+06	2.43291e+06	4.11858e+06	3.24952e+06	2.04571e+06	2.79251e+06	1.15176e+06	1.7096e+06	1.61392e+06	1.93426e+06		3.85901e+06	2.49572e+06	2.74149e+06	1.40024e+06	1.49523e+06	1.40698e+06	2.83227e+06	5.20446e+06	3.72935e+06	2.40321e+06
O15164	1025	1028				High		5.52922e+06	8.55448e+06	8.34369e+06	3.87118e+06	5.22582e+06	6.93325e+06	5.90486e+06	2.29152e+06	3.02779e+06	5.33135e+06	6.97535e+06	4.72474e+06	4.81187e+06	4.61258e+06	6.5571e+06		4.4603e+06	6.51337e+06	7.12667e+06	4.6261e+06	6.72116e+06	6.98903e+06	5.81556e+06	2.33736e+06	3.44658e+06	4.70994e+06	4.61027e+06	4.72474e+06	3.41819e+06	3.05486e+06	6.09434e+06		5.18246e+06	7.01352e+06	7.49743e+06	5.07912e+06	6.69857e+06	7.0883e+06	6.44903e+06	2.95042e+06	3.9484e+06	5.5857e+06
O15173	211					High		3.47922e+06	3.93e+06	3.16807e+06	1.9851e+06	3.38271e+06	4.18792e+06	2.50177e+06	1.99088e+06	1.96815e+06	1.97592e+06	2.34745e+06	3.05575e+06	2.82231e+06	2.73664e+06	2.20773e+06		2.80661e+06	2.99229e+06	2.70597e+06	2.37221e+06	4.35066e+06	4.22162e+06	2.46393e+06	2.03071e+06	2.24038e+06	1.74561e+06	1.55152e+06	3.05575e+06	2.00487e+06	1.81245e+06	2.05192e+06		3.20294e+06	3.18551e+06	2.91518e+06	2.58831e+06	4.46666e+06	4.20002e+06	2.87319e+06	2.62796e+06	2.57108e+06	2.07134e+06
O15173	208	211				Low		1.48858e+06	2.119e+06	2.96534e+06	917939	1.41263e+06	2.15027e+06	1.60851e+06	995510	1.08501e+06	950484	1.72144e+06	1.46598e+06	2.45014e+06	1.76844e+06	2.1892e+06		1.20081e+06	1.6134e+06	2.53281e+06	1.09694e+06	1.81685e+06	2.16757e+06	1.58418e+06	1.01542e+06	1.23509e+06	839698	1.13777e+06	1.46598e+06	1.7405e+06	1.17122e+06	2.0347e+06		1.39084e+06	1.74799e+06	2.71409e+06	1.22911e+06	1.95487e+06	2.29136e+06	1.82709e+06	1.22022e+06	1.46006e+06	993711
O15234	265					High		4.7371e+06	4.74898e+06	4.21078e+06	3.04373e+06	2.61577e+06	3.02766e+06	2.67396e+06	3.60901e+06	3.51496e+06	2.97958e+06	4.33141e+06	3.83197e+06	2.53415e+06	2.47296e+06	2.12756e+06		3.82132e+06	3.61587e+06	3.59659e+06	3.63728e+06	3.36426e+06	3.05201e+06	2.63352e+06	3.68121e+06	4.00113e+06	2.63229e+06	2.86279e+06	3.83197e+06	1.80017e+06	1.63781e+06	1.97741e+06		4.43372e+06	3.79538e+06	3.8291e+06	3.96325e+06	3.50892e+06	3.14933e+06	3.08868e+06	4.59756e+06	4.62976e+06	3.04313e+06
O15234	148					High		1.59851e+06	2.61857e+06	2.38449e+06	1.78204e+06	1.65201e+06	2.54868e+06	879192	960584	948440	1.26476e+06	2.23061e+06	2.69001e+06	1.33389e+06	2.64457e+06	1.73653e+06		1.28948e+06	1.99377e+06	2.03668e+06	2.12955e+06	2.12473e+06	2.56919e+06	865896	979800	1.07962e+06	1.11734e+06	1.47429e+06	2.69001e+06	947546	1.75147e+06	1.61397e+06		1.50503e+06	2.30943e+06	2.36083e+06	2.43551e+06	2.47987e+06	2.99814e+06	1.0009e+06	1.09399e+06	1.22807e+06	1.31092e+06
O15320	635					High		1.02997e+06	905140	769024	836384	752016	769991	1.30796e+06	1.21295e+06	1.04178e+06	810605	1.00692e+06	632613	1.81712e+06	1.92854e+06	889095		830853	689172	656853	999486	967203	776186	1.28818e+06	1.23721e+06	1.18587e+06	716123	665511	632613	1.29082e+06	1.27725e+06	826347		958817	819546	753922	1.1304e+06	1.09716e+06	916277	1.52763e+06	1.51469e+06	1.40923e+06	842193
O15344	92	96				Low		971105	760154	556927	102861	404389	275947	288539	196944	155242	343767	753026	198731	306278	211459	224412		783369	578780	475693	122919	520103	278168	284175	200884	176714	303698	497703	198731	217569	140047	208575		906692	670648	554106	162061	628232	347950	329636	218133	202113	359725
O15357	241					High		27939.5	29395.8	13641	6446.36	8068.07	6514.55	19132.5	96042.2	53717.5	81098.7	220472	102411	1.29051e+06	2.58407e+06	1.19033e+06		22538.2	22381.9	11651.3	7703.45	10376.7	6566.96	18843.1	97963.5	61147.4	71646	145718	102411	916731	1.7114e+06	1.10632e+06		40663.1	39965.2	23331.6	14791.8	19393.9	13870.2	25578.2	105105	73655.1	81909.7
O15391	306					High		9458.72	34285.1	10859.6	7278.98	11870.5	29743.9	9245.76	5182.64	14727.2	3867.72	10560.5	7663.86	808227	935819	943936		7630.15	26104.6	9275.58	8698.44	15267.2	29983.2	9105.92	5286.32	16764.2	3416.9	6979.82	7663.86	574137	619783	877318		18210.6	45784.2	19172.3	16224.6	27151.3	47656.7	13616.1	8977.51	24251	6067.89
O15446	172					Low		80842.6	51019.1	48624.5	62476.8	31999	58603.5	47253.1	37114	55767.5	53332.7	48873.1	42131.5	2.16749e+06	2.70959e+06	2.71121e+06		65214	38845.9	41532.1	74660.3	41155.4	59075	46538.5	37856.5	63480.9	47116.3	32302.1	42131.5	1.53971e+06	1.79453e+06	2.51987e+06		107975	70384.9	73582.6	115013	70217.2	96000	61749.4	48975.2	82063	60099.8
O15541	6					High		2.89487e+06	876118	178883	8.31707e+06	922247	383786	1.78188e+06	3.62491e+06	4.06271e+06	3.17646e+06	5.22723e+06	836305	7.15751e+06	1.39581e+06	80736.6		2.33523e+06	667075	152791	9.93896e+06	1.18614e+06	386873	1.75493e+06	3.69742e+06	4.62464e+06	2.80622e+06	3.45487e+06	836305	5.08445e+06	924429	75038.6		2.71874e+06	802550	215568	1.12336e+07	1.39019e+06	498609	2.07891e+06	4.53748e+06	5.31838e+06	3.31608e+06
O15541	84	85				Low		754053	1.98166e+06	4.48445e+06	318120	448143	137852	5.00795e+06	2.36498e+06	564867	536378	692561	501076	131352	1.95021e+06	1.34744e+06		608278	1.50884e+06	3.83034e+06	380156	576377	138961	4.93221e+06	2.41229e+06	642997	473859	457739	501076	93307.8	1.2916e+06	1.25234e+06		708568	1.62872e+06	4.08543e+06	443112	688069	192628	5.44678e+06	3.03142e+06	731626	558876
O43159	104	106				High		4.30775e+06	5.54176e+06	5.81801e+06	5.95263e+06	5.02465e+06	5.28787e+06	6.64392e+06	4.81455e+06	5.32084e+06	7.05685e+06	1.69347e+07	8.69382e+06	9.05503e+06	7.31905e+06	8.13407e+06		3.47496e+06	4.21949e+06	4.96938e+06	7.11344e+06	6.46243e+06	5.33042e+06	6.54344e+06	4.91086e+06	6.05679e+06	6.23432e+06	1.11928e+07	8.69382e+06	6.43238e+06	4.84733e+06	7.56001e+06		3.98618e+06	4.41476e+06	5.19312e+06	7.92301e+06	6.49341e+06	5.4247e+06	7.43758e+06	6.07853e+06	6.9687e+06	7.3716e+06
O43166	1257					High		1.22002e+06	923630	900178	628616	583306	794092	853748	930846	575895	1.1852e+06	1.60382e+06	432648	2.27005e+06	2.12114e+06	888933		984163	703251	768877	751201	750216	800481	840836	949467	655549	1.04705e+06	1.06002e+06	432648	1.61257e+06	1.40481e+06	826197		1.15561e+06	841183	885808	853774	865141	948059	967399	1.13189e+06	749739	1.22738e+06
O43166	1585	1588				High		961863	950688	620292	214946	318182	222024	642820	530705	154852	335899	652030	84574.3	1.01795e+06	804954	501148		775914	723852	529815	256863	409229	223810	633098	541321	176270	296747	430951	84574.3	723118	533113	465780		897228	864185	616221	312950	497276	282707	738409	618047	201558	352874
O43166	1528					High		0	0	0	14103	30585.9	38807.3	21657.3	71582.1	21125.6	20571.9	20191.2	44089.9	130094	191818	270930		0	0	0	16853.3	39337.9	39119.5	21329.7	73014.1	24047.6	18174.1	13345.1	44089.9	92413.9	127039	251809		476.606	478.021	581.885	28925.6	61440.8	61598.7	28107.3	79112.8	32617.8	24669.8
O43166	288					High		390598	328859	246258	113200	150451	203319	176260	283872	121162	591239	361661	188086	634850	975361	377641		315087	250393	210338	135275	193502	204955	173594	289550	137921	522326	239035	188086	450975	645971	350989		376682	304528	266650	176963	249266	261384	201558	316469	157182	622070
O43166	1585					High		1.22968e+07	7.20156e+06	4.5438e+06	8.28176e+06	5.4911e+06	5.47493e+06	8.29065e+06	1.08554e+07	7.07864e+06	8.67932e+06	8.07031e+06	2.68884e+06	1.16013e+07	5.74415e+06	2.62439e+06		9.91957e+06	5.48326e+06	3.88104e+06	9.89678e+06	7.06236e+06	5.51898e+06	8.16527e+06	1.10725e+07	8.05772e+06	7.66768e+06	5.33397e+06	2.68884e+06	8.24113e+06	3.80429e+06	2.43918e+06		1.16909e+07	5.87703e+06	4.21238e+06	1.09586e+07	7.29159e+06	5.80101e+06	9.16844e+06	1.35707e+07	9.33754e+06	8.98751e+06
O43166	1549					High		6.39514e+06	6.62684e+06	5.1559e+06	9.44573e+06	6.32609e+06	8.22356e+06	6.36392e+06	5.75264e+06	5.21142e+06	4.35619e+06	7.11287e+06	3.61987e+06	8.03955e+06	7.94837e+06	5.92408e+06		5.15882e+06	5.04567e+06	4.40386e+06	1.12877e+07	8.13628e+06	8.28972e+06	6.26768e+06	5.86771e+06	5.93224e+06	3.84845e+06	4.70116e+06	3.61987e+06	5.71102e+06	5.26412e+06	5.50599e+06		6.00839e+06	5.42926e+06	4.77798e+06	1.27044e+07	8.37821e+06	8.72852e+06	6.89954e+06	7.14126e+06	6.90828e+06	4.52579e+06
O43166	1649	1650				Low		463170	2.55967e+06	3.43878e+06	879341	2.19176e+06	2.56026e+06	1.77104e+06	757834	538122	1.44635e+06	2.01914e+06	1.01157e+06	1.3648e+06	944646	1.61896e+06		373629	1.94893e+06	2.9372e+06	1.05082e+06	2.81892e+06	2.58085e+06	1.74426e+06	772994	612552	1.27777e+06	1.33452e+06	1.01157e+06	969507	625629	1.50471e+06		440684	2.08084e+06	3.18551e+06	1.16543e+06	3.0241e+06	2.71409e+06	2.03252e+06	918722	683065	1.50877e+06
O43166	1564	1565				Low		2.05366e+06	2.6445e+06	2.3929e+06	1.68545e+06	1.5658e+06	1.58109e+06	1.8469e+06	735857	745510	1.18996e+06	2.0619e+06	883393	1.15819e+06	1.19508e+06	1.07689e+06		1.65664e+06	2.01352e+06	2.04387e+06	2.01413e+06	2.01385e+06	1.59381e+06	1.81897e+06	750577	848625	1.05126e+06	1.36279e+06	883393	822736	791492	1.00089e+06		1.90209e+06	2.1674e+06	2.20386e+06	2.20386e+06	2.14699e+06	1.76448e+06	2.13543e+06	893212	972438	1.23316e+06
O43166	1151					Low		702060	696546	667358	185472	336574	623345	379546	255413	181466	671022	529057	455846	249726	139972	45948.3		566337	530349	570016	221641	432883	628360	373806	260522	206565	592809	349673	455846	177397	92701.8	42705.5		663094	614118	662132	275742	530912	763549	432981	283098	240377	695645
O43237	194					High		2.60678e+06	2.57624e+06	1.77315e+06	1.02947e+06	888408	956864	1.56634e+06	717728	926932	1.72127e+06	2.45676e+06	1.63045e+06	730252	930170	929708		2.10283e+06	1.96155e+06	1.51452e+06	1.23023e+06	1.14262e+06	964562	1.54265e+06	732086	1.05514e+06	1.52064e+06	1.62376e+06	1.63045e+06	518746	616042	864094		2.44181e+06	2.09648e+06	1.6528e+06	1.38058e+06	1.26285e+06	1.11516e+06	1.77994e+06	870218	1.24863e+06	1.83593e+06
O43399	166					High		9.28975e+06	9.13569e+06	5.43352e+06	4.89454e+06	5.37517e+06	4.77072e+06	1.07745e+07	1.45118e+07	5.70556e+06	1.0096e+07	1.2507e+07	5.13694e+06	1.19929e+07	1.77014e+07	4.62493e+06		7.49384e+06	6.9559e+06	4.64098e+06	5.84902e+06	6.91325e+06	4.8091e+06	1.06115e+07	1.48021e+07	6.49472e+06	8.91923e+06	8.26634e+06	5.13694e+06	8.51931e+06	1.17234e+07	4.29853e+06		9.00336e+06	7.42779e+06	4.92667e+06	6.51319e+06	7.10203e+06	4.92027e+06	1.19563e+07	1.77252e+07	7.54494e+06	1.04995e+07
O43399	12					High		1.99682e+07	3.28615e+07	2.97395e+07	6.8746e+06	1.02245e+07	1.89172e+07	1.63621e+07	2.10984e+07	1.24999e+07	6.83693e+06	2.75961e+07	1.36101e+07	2.0189e+07	3.69609e+07	1.96748e+07		1.61079e+07	2.50207e+07	2.54016e+07	8.2152e+06	1.31502e+07	1.90694e+07	1.61147e+07	2.15204e+07	1.42288e+07	6.04003e+06	1.82393e+07	1.36101e+07	1.43415e+07	2.44788e+07	1.82863e+07		1.92916e+07	2.69885e+07	2.659e+07	9.27772e+06	1.31312e+07	1.93987e+07	1.84679e+07	2.50384e+07	1.65506e+07	7.0883e+06
O43399	21					Low		7.03061e+06	1.10212e+07	1.0416e+07	4.14287e+06	3.84242e+06	6.77856e+06	6.00544e+06	5.79283e+06	5.52204e+06	1.28112e+06	1.09924e+07	6.07622e+06	7.23399e+06	1.16931e+07	9.10521e+06		5.67144e+06	8.39152e+06	8.89669e+06	4.95076e+06	4.94191e+06	6.83309e+06	5.91462e+06	5.90871e+06	6.28582e+06	1.13179e+06	7.26527e+06	6.07622e+06	5.13878e+06	7.74418e+06	8.46262e+06		6.73405e+06	9.10208e+06	9.41663e+06	5.45897e+06	5.0492e+06	6.90542e+06	6.64263e+06	7.23734e+06	7.18026e+06	1.33938e+06
O43432	1156					High		1.8507e+06	1.70932e+06	1.47977e+06	1.17525e+06	1.08592e+06	1.57332e+06	959183	1.03664e+06	1.12767e+06	1.98542e+06	1.64523e+06	1.53319e+06	891868	2.71543e+06	1.0643e+06		1.49292e+06	1.30148e+06	1.26393e+06	1.40443e+06	1.39665e+06	1.58597e+06	944676	1.05738e+06	1.28364e+06	1.754e+06	1.08739e+06	1.53319e+06	633552	1.7984e+06	989187		1.70114e+06	1.41221e+06	1.38743e+06	1.54656e+06	1.53289e+06	1.74573e+06	1.11516e+06	1.28225e+06	1.52632e+06	2.0889e+06
O43572	281					High		1.19886e+06	961741	702036	461177	384486	624673	714320	749507	761549	399493	449774	202639	430753	635292	403235		967092	732268	599636	551111	494505	629698	703517	764501	866883	352929	297272	202639	305992	420747	374777		1.15698e+06	897923	729554	663262	627823	794981	829156	874822	998289	425195
O43663	481					High		2511.84	5057.1	1509.01	4902.02	0	0	1319.03	1154.64	0	1027.98	8593.54	0	88775.2	263275	127291		2026.25	3850.47	1288.9	5857.96	0	0	1299.08	1177.74	0	908.164	5679.79	0	63062.8	174364	118308		7576.48	10856.3	5045.91	11867.4	549.662	475.192	3157.85	3058.87	201.621	2337.83
O43719	385	387				High		15224.1	5833.96	5812.87	3142.03	5982.57	9232.64	16696.9	9253.55	7310.11	11137.8	6888.08	3669.52	68031.4	295998	173831		12280.9	4441.97	4965	3754.75	7694.45	9306.92	16444.4	9438.66	8321.2	9839.61	4552.59	3669.52	48327.1	196037	161563		25669.1	12128.4	13381.2	8838.76	15870.9	17735.3	22455.5	13870.2	13972.7	14967.6
O43765	305					Low		202.284	35359.9	203611	127561	265219	170177	540937	430770	345519	141544	631032	404547	479156	395728	563098		163.178	26923	173912	152437	341110	171546	532756	439387	393309	125046	417073	404547	340376	262086	523358		3157.85	46574.1	221300	195538	425712	228598	618815	494122	451883	149757
O60231	103					High		42660.8	178694	132231	115789	22188.8	86800.2	20127.3	17279.2	71164.8	37351.9	42562.2	105487	2341.48	376.158	2509.09		34413.5	136057	112944	138369	28538	87498.5	19822.9	17624.9	81008	32998.2	28130.9	105487	1663.31	249.126	2332.01		56074	182961	152227	179176	46680.9	125635	26387.4	23331.6	93322.3	42038.3
O60231	103	106	107			High		345.959	1.1e+06	1.74401e+06	366.266	1.18188e+06	650023	853.478	0	0	4091.47	8614.2	505.438	1425.26	2.34244e+06	1.83802e+06		279.078	837542	1.48963e+06	437.691	1.52006e+06	655253	840.57	0	0	3614.58	5693.45	505.438	1012.46	1.55137e+06	1.70831e+06		3877.7	968921	1.61998e+06	4120.31	1.73773e+06	823110	2295.22	517.31	403.241	6601.32
O60231	103	106				High		1.51599e+07	2.76722e+07	2.67228e+07	1.39974e+07	1.84044e+07	1.84081e+07	1.47316e+07	1.32674e+07	9.58163e+06	1.67505e+07	3.40981e+07	2.16409e+07	1.05197e+07	1.37433e+07	1.23843e+07		1.22292e+07	2.10696e+07	2.2825e+07	1.6727e+07	2.36708e+07	1.85562e+07	1.45088e+07	1.35328e+07	1.09069e+07	1.47981e+07	2.25367e+07	2.16409e+07	7.47281e+06	9.10204e+06	1.15103e+07		1.45757e+07	2.21868e+07	2.32483e+07	1.96062e+07	2.29882e+07	1.90154e+07	1.66598e+07	1.59685e+07	1.25105e+07	1.80744e+07
O60231	106	107				Low		55674.7	242858	392963	234878	426864	428430	187167	200593	249628	508700	869564	486683	247217	432451	332107		44911.6	184912	335645	280681	549009	431877	184336	204606	284156	449407	574727	486683	175614	286408	308669		70779.9	235876	408317	337682	653274	534861	212265	222765	317625	528253
O60245	989					High		8.5076e+06	1.02193e+07	1.02737e+07	5.99271e+06	8.45426e+06	8.96453e+06	1.25472e+07	1.31181e+07	1.06822e+07	1.49525e+07	1.56105e+07	1.03091e+07	1.4504e+07	1.3122e+07	9.67169e+06		6.86289e+06	7.78096e+06	8.77515e+06	7.16134e+06	1.08734e+07	9.03666e+06	1.23575e+07	1.33805e+07	1.21597e+07	1.32097e+07	1.03176e+07	1.03091e+07	1.03032e+07	8.69057e+06	8.98911e+06		8.24079e+06	8.54035e+06	9.15978e+06	8.03186e+06	1.08931e+07	9.43889e+06	1.41123e+07	1.58536e+07	1.37494e+07	1.62191e+07
O60245	974					High		44380.2	82530.2	45473.2	88254.9	20917.4	51221.7	78078.2	168924	151011	65422.9	165500	87314.1	217695	204898	164057		35800.6	62838.4	38840.4	105465	26902.8	51633.8	76897.3	172304	171898	57797.3	109385	87314.1	154643	135702	152479		59228.1	93624	61981.7	144179	43770.2	77302.4	93499.8	187937	195538	67408.3
O60256	227					High		6.66578e+06	3.70441e+06	2.98274e+06	4.2825e+06	2.20427e+06	3.64491e+06	5.71145e+06	7.95659e+06	8.45082e+06	3.33346e+06	8.90398e+06	5.92e+06	5.48438e+06	6.42692e+06	3.09765e+06		5.37713e+06	2.82054e+06	2.54767e+06	5.11762e+06	2.83502e+06	3.67424e+06	5.62507e+06	8.11576e+06	9.61969e+06	2.94492e+06	5.88497e+06	5.92e+06	3.89591e+06	4.25648e+06	2.87903e+06		6.43306e+06	2.9674e+06	2.73412e+06	5.69782e+06	3.04313e+06	3.78778e+06	6.20774e+06	1.00293e+07	1.12714e+07	3.41606e+06
O60271	183	185				High		100254	114086	179535	44865.9	84013.6	81065.8	74998.1	123778	94553.3	68710.4	129720	63217.2	418991	498926	834750		80873	86865	153348	53615.1	108054	81718	73863.8	126254	107631	60701.7	85736.6	63217.2	297636	330433	775838		114756	123437	199596	77685.7	154764	119386	89807.8	134920	125434	71204.3
O60271	183					High		194807	199875	216401	72013.3	74250.5	90894.5	123896	128489	91544.2	166025	130639	170949	203745	261506	204129		157147	152185	184837	86056.5	95497	91625.8	122022	131060	104206	146674	86344.4	170949	144733	173193	189723		193856	198107	233053	119751	136212	131110	142339	138545	122523	177802
O60271	730	733				Low		283819	515672	413176	747322	351953	370715	361694	133388	103688	235398	604488	480372	373811	669060	693782		228951	392632	352910	893056	452662	373697	356224	136056	118030	207960	399529	480372	265543	443112	644819		276933	469877	427464	1.01247e+06	550681	462798	411284	144608	137274	251159
O60292	1364					High		387669	316757	297989	63707.5	189768	246572	221171	255274	202674	300489	390728	224624	252614	158496	76573.9		312724	241178	254524	76131	244070	248556	217826	260380	230707	265465	258246	224624	179449	104970	71169.7		373783	295278	322845	106869	308280	312414	246347	282199	265802	317625
O60293	655					High		5.70792e+06	7.94155e+06	4.30651e+06	2.40057e+06	3.58644e+06	6.84191e+06	3.60291e+06	2.90675e+06	2.93947e+06	4.22657e+06	4.73075e+06	4.70223e+06	3.34878e+06	2.42945e+06	2.34721e+06		4.60445e+06	6.04669e+06	3.67835e+06	2.8687e+06	4.61268e+06	6.89696e+06	3.54842e+06	2.9649e+06	3.34604e+06	3.73393e+06	3.12673e+06	4.70223e+06	2.37886e+06	1.609e+06	2.18156e+06		5.31238e+06	6.47115e+06	3.93959e+06	3.1223e+06	4.69385e+06	6.9687e+06	4.05334e+06	3.66223e+06	3.84987e+06	4.38252e+06
O60293	805					Low		224796	248469	131857	23969.1	88701.6	117597	27439.2	180220	81136.2	56379.5	74106	92902	47423.2	17594.5	11069.2		181338	189184	112624	28643.2	114083	118543	27024.2	183825	92358.6	49808.1	48979.4	92902	33687.8	11652.6	10288		224393	242765	151716	45988.9	164143	165615	36513.6	199596	108749	59060.6
O60293	805	809				Low		1.36181e+06	2.5555e+06	1.86847e+06	986189	1.40374e+06	1.27877e+06	1.64725e+06	1.09276e+06	930196	1.2271e+06	2.57735e+06	1.28825e+06	2.7834e+06	2.33351e+06	1.88793e+06		1.09854e+06	1.94575e+06	1.59593e+06	1.1785e+06	1.80541e+06	1.28905e+06	1.62233e+06	1.11462e+06	1.05886e+06	1.08407e+06	1.70346e+06	1.28825e+06	1.97723e+06	1.54546e+06	1.75469e+06		1.2895e+06	2.07808e+06	1.72556e+06	1.32466e+06	1.93183e+06	1.4509e+06	1.86174e+06	1.36061e+06	1.2545e+06	1.275e+06
O60293	949	953				Low		164760	135101	178835	131769	89269.5	104120	109093	89040.3	130411	126215	165435	140905	76574.9	130831	86688		132908	102865	152750	157466	114814	104958	107443	90821.6	148449	111504	109342	140905	54396.2	86648.1	80570.1		170073	141478	198289	202466	164881	146515	123246	97046.9	168756	132748
O60341	849					High		401991	863412	1.09846e+06	242498	467928	368293	560052	380518	563097	1.45418e+06	1.16369e+06	671694	2.80798e+06	1.07764e+06	3.16932e+06		324277	657401	938233	289787	601824	371256	551582	388130	640982	1.28468e+06	769128	671694	1.99469e+06	713710	2.94565e+06		398569	782182	1.08114e+06	356787	729506	464887	647317	433067	732617	1.52092e+06
O60341	166					High		5.8702e+06	9.30448e+06	7.53112e+06	5.92922e+06	6.20574e+06	9.62532e+06	4.12574e+06	2.33198e+06	3.59448e+06	3.46008e+06	5.25954e+06	7.08828e+06	5.3358e+06	3.71675e+06	5.08869e+06		4.73536e+06	7.08442e+06	6.43262e+06	7.08547e+06	7.98149e+06	9.70276e+06	4.06334e+06	2.37863e+06	4.09165e+06	3.05678e+06	3.47623e+06	7.08828e+06	3.79036e+06	2.46156e+06	4.72956e+06		5.51237e+06	7.68091e+06	6.79148e+06	7.87499e+06	8.25829e+06	9.83728e+06	4.53844e+06	3.00613e+06	4.77297e+06	3.55665e+06
O60343	588					High		235780	227678	116339	233167	193203	113200	354097	761415	197245	574227	931477	141565	715054	979050	292018		190199	173354	99369.8	278637	248487	114111	348742	776647	224527	507296	615648	141565	507949	648414	271409		233053	223715	139448	336107	312414	158010	400135	923626	259389	600699
O60343	341					High		865000	896392	837949	362155	373652	480443	296442	222309	241434	407811	571773	454462	421198	419048	361491		697776	682511	715725	432778	480571	484308	291959	226756	274828	360278	377906	454462	299205	277531	335979		795873	808411	824348	504403	584617	604176	339780	243157	309991	422890
O60504	530					High		6.6059e+06	5.83592e+06	5.34444e+06	7.33365e+06	4.48236e+06	6.00435e+06	3.96351e+06	3.80802e+06	3.4094e+06	5.03412e+06	8.02637e+06	5.45484e+06	4.96297e+06	5.76974e+06	3.31206e+06		5.32884e+06	4.44346e+06	4.5649e+06	8.76378e+06	5.76497e+06	6.05266e+06	3.90357e+06	3.8842e+06	3.88097e+06	4.44735e+06	5.30493e+06	5.45484e+06	3.52552e+06	3.82124e+06	3.07831e+06		6.0984e+06	4.71216e+06	4.93399e+06	9.74789e+06	6.04918e+06	6.28465e+06	4.52719e+06	4.90625e+06	4.50323e+06	5.18607e+06
O60566	1043					High		1.29296e+06	1.27912e+06	1.70382e+06	871331	1.26214e+06	819213	914073	2.19232e+06	797163	862267	2.72936e+06	546963	2.24949e+07	2.18773e+07	2.4891e+07		1.043e+06	973919	1.4553e+06	1.04125e+06	1.6233e+06	825804	900249	2.23618e+06	907422	761763	1.80394e+06	546963	1.59796e+07	1.44891e+07	2.31343e+07		1.23484e+06	1.09578e+06	1.59092e+06	1.15176e+06	1.75748e+06	968172	1.05115e+06	2.82295e+06	1.04967e+06	893212
O60664	241					High		1429.78	842.386	1073.54	1507.42	19.3369	0	1637.25	1841.54	8497.63	8326.75	6984.28	424.101	56986.2	86459	165189		1153.37	641.391	916.949	1801.38	24.87	0	1612.49	1878.37	9672.98	7356.2	4616.17	424.101	40481	57260.9	153531		5456.78	4343	4273.78	6143.34	3298.95	475.192	3670.58	4343	15334.5	11482.5
O60678	25	27				High		599802	6.85558e+06	6.13665e+06	3.72338e+06	5.58314e+06	9.99542e+06	2.38836e+06	648241	1.43439e+06	1.95574e+06	7.92521e+06	7.87706e+06	899967	6.01384e+06	8.14536e+06		483847	5.21983e+06	5.24155e+06	4.44947e+06	7.18074e+06	1.00758e+07	2.35224e+06	661208	1.63278e+06	1.72779e+06	5.23807e+06	7.87706e+06	639305	3.9829e+06	7.57051e+06		558876	5.4806e+06	5.4806e+06	4.80732e+06	7.26185e+06	1.02136e+07	2.72009e+06	772842	1.92251e+06	2.05094e+06
O60684	6					High		1.14216e+06	1.46392e+06	1.81513e+06	382830	380859	420487	919020	1.65153e+06	2.25741e+06	2.10602e+06	1.71515e+06	1.41067e+06	2.71827e+06	1.93335e+06	1.95083e+06		921354	1.11463e+06	1.55038e+06	457486	489840	423870	905121	1.68457e+06	2.56964e+06	1.86055e+06	1.13361e+06	1.41067e+06	1.93096e+06	1.28043e+06	1.81315e+06		1.11681e+06	1.34749e+06	1.82995e+06	596340	649614	569814	1.05427e+06	1.9113e+06	2.95573e+06	2.20437e+06
O60684	3					High		6.97497e+06	3.05436e+06	2.40082e+06	2.66857e+06	1.4931e+06	2.39895e+06	5.13766e+06	9.97731e+06	8.16043e+06	5.51178e+06	1.01128e+07	4.19756e+06	9.41865e+06	1.30579e+07	5.12454e+06		5.62656e+06	2.32559e+06	2.05064e+06	3.18897e+06	1.92035e+06	2.41825e+06	5.05996e+06	1.01769e+07	9.28914e+06	4.86934e+06	6.68392e+06	4.19756e+06	6.69068e+06	8.64814e+06	4.76288e+06		6.68707e+06	2.52093e+06	2.2061e+06	3.49773e+06	2.05436e+06	2.54677e+06	5.56532e+06	1.21993e+07	1.08931e+07	5.779e+06
O60716	349	352				High		4.36023e+06	5.7717e+06	4.11612e+06	4.41698e+06	3.42988e+06	3.8453e+06	2.24205e+06	647050	1.88072e+06	833275	1.91828e+06	2.92233e+06	3.4494e+06	3.90965e+06	6.81654e+06		3.5173e+06	4.39456e+06	3.51574e+06	5.27832e+06	4.41132e+06	3.87624e+06	2.20814e+06	659994	2.14085e+06	736151	1.26786e+06	2.92233e+06	2.45033e+06	2.58932e+06	6.33547e+06		4105862	4.68907e+06	3.79419e+06	5.75186e+06	4.69604e+06	4.19386e+06	2.61224e+06	724861	2.50719e+06	866828
O60716	349					High		1.55084e+06	1.36253e+06	1.11581e+06	1.47999e+06	1.54916e+06	1.46259e+06	1.62536e+06	1.50796e+06	2.33213e+06	906722	1.13677e+06	1.0205e+06	1.05374e+06	789236	661802		1.25103e+06	1.03743e+06	953059	1.7686e+06	1.99245e+06	1.47435e+06	1.60078e+06	1.53812e+06	2.6547e+06	801037	751331	1.0205e+06	748541	522703	615096		1.4534e+06	1.1566e+06	1.08546e+06	1.94019e+06	2.12494e+06	1.64168e+06	1.84439e+06	1.95487e+06	3.05639e+06	940361
O60716	230					High		3.08971e+06	4.19226e+06	2.39092e+06	3.01909e+06	2.58922e+06	2.52926e+06	1.94043e+06	1.95452e+06	2.37256e+06	2.06136e+06	2.00481e+06	1.39578e+06	8.35883e+06	9.05772e+06	7.28552e+06		2.4924e+06	3.19198e+06	2.04218e+06	3.60784e+06	3.33012e+06	2.54961e+06	1.91108e+06	1.99361e+06	2.70072e+06	1.82109e+06	1.32505e+06	1.39578e+06	5.93783e+06	5.99883e+06	6.77135e+06		2.90878e+06	3.42338e+06	2.19489e+06	3.89984e+06	3.45699e+06	2.6834e+06	2.25298e+06	2.55291e+06	3.13703e+06	2.15249e+06
O60716	268					High		79941.5	76913.1	58828.4	144143	69916.8	53836.8	62606.9	46002.5	87318.1	77321	114906	64967	347783	355611	411606		64487.1	58561.5	50247.6	172252	89923.2	54269.9	61660	46922.7	99395.4	68308.6	75945.5	64967	247053	235518	382557		95320.3	88442.9	78046.2	219198	130175	82080.9	76712	52468.9	117186	78748.2
O60762	9					High		1.54318e+07	1.38053e+07	1.3542e+07	8.61474e+06	8.75407e+06	1.0446e+07	1.46493e+07	1.58922e+07	1.19609e+07	1.05968e+07	1.38971e+07	1.07966e+07	1.26968e+07	9.28849e+06	5.81519e+06		1.24485e+07	1.05113e+07	1.15667e+07	1.02947e+07	1.1259e+07	1.053e+07	1.44278e+07	1.62102e+07	1.36152e+07	9.36165e+06	9.18509e+06	1.07966e+07	9.01934e+06	6.15167e+06	5.40479e+06		1.48272e+07	1.14517e+07	1.22574e+07	1.15998e+07	1.13204e+07	1.08326e+07	1.63885e+07	1.9261e+07	1.5542e+07	1.1123e+07
O60763	942					High		3.12572e+07	4.08602e+07	3.72188e+07	1.6841e+07	2.7553e+07	3.93837e+07	1.34537e+07	7.32738e+06	1.08483e+07	2.33116e+07	2.69288e+07	2.16162e+07	2.17364e+07	1.86537e+07	2.12436e+07		2.52145e+07	3.11109e+07	3.179e+07	2.01251e+07	3.54372e+07	3.97006e+07	1.32502e+07	7.47397e+06	1.23488e+07	2.05945e+07	1.77983e+07	2.16162e+07	1.54408e+07	1.23542e+07	1.97443e+07		3.17152e+07	3.446e+07	3.53286e+07	2.35874e+07	3.78585e+07	4.15306e+07	1.50155e+07	9.25197e+06	1.38683e+07	2.37421e+07
O60825	466					High		715467	568872	406026	605992	363138	472861	536908	640051	524114	788946	840260	503619	1.06155e+06	1.56233e+06	817870		577152	433138	346802	724165	467049	476666	528788	652855	596607	696989	555359	503619	754092	1.03471e+06	760149		693316	540088	444491	854720	595715	613767	608982	710107	674032	817618
O60825	483					High		3.26619e+06	3.03482e+06	2.01336e+06	2.26641e+06	1.3201e+06	1.9925e+06	2.03376e+06	1.6366e+06	372198	1.65827e+06	2.89542e+06	1.67133e+06	3.45468e+06	1.21317e+06	1.61262e+06		2.63476e+06	2.31071e+06	1.71969e+06	2.70838e+06	1.69784e+06	2.00853e+06	2.003e+06	1.66934e+06	423679	1.46499e+06	1.91369e+06	1.67133e+06	2.45409e+06	803467	1.49881e+06		3.06476e+06	2.5052e+06	1.87837e+06	2.95754e+06	1.81742e+06	2.15663e+06	2.35121e+06	2.12091e+06	480650	1.75748e+06
O60825	468	471				Low		0	1338.58	2363	1298.4	0	1311.57	1110.71	0	3009.99	1742.19	7.36973	0	327454	526969	505097		0	1019.19	2018.33	1551.59	0	1322.13	1093.91	0	3426.32	1539.13	4.87093	0	232612	349006	469450		476.606	5370.64	7034.79	5606.57	549.662	4803.94	2675.69	258.655	7130.04	3119.59
O60832	494					High		1.3841e+07	1.38677e+07	1.3057e+07	1.18749e+07	9.81567e+06	1.28533e+07	1.07318e+07	1.076e+07	1.26942e+07	9.72766e+06	1.24638e+07	1.12089e+07	1.02497e+07	1.17517e+07	1.00232e+07		1.11652e+07	1.05588e+07	1.11525e+07	1.41906e+07	1.26244e+07	1.29567e+07	1.05694e+07	1.09752e+07	1.445e+07	8.59383e+06	8.23778e+06	1.12089e+07	7.28101e+06	7.78305e+06	9.31585e+06		1.31035e+07	1.13058e+07	1.19123e+07	1.56372e+07	1.32215e+07	1.34725e+07	1.21438e+07	1.34224e+07	1.69467e+07	1.00685e+07
O60832	513					High		4.20302e+07	5.08712e+07	4.63323e+07	2.53364e+07	3.17209e+07	3.42858e+07	4.41228e+07	4.75898e+07	3.84813e+07	3.8024e+07	5.96164e+07	3.10242e+07	3.96682e+07	3.3276e+07	2.98686e+07		3.39049e+07	3.87333e+07	3.95742e+07	3.02773e+07	4.07977e+07	3.45617e+07	4.34555e+07	4.85418e+07	4.38039e+07	3.3592e+07	3.94027e+07	3.10242e+07	2.81789e+07	2.20384e+07	2.77607e+07		4.16666e+07	4.30333e+07	4.28474e+07	3.5515e+07	3.99282e+07	3.61998e+07	4.69769e+07	5.39791e+07	5.06908e+07	3.96025e+07
O60832	451	453	455			Low		2.59411e+06	4.52871e+06	3.57105e+06	1.90061e+06	2.69488e+06	3.49325e+06	3.1114e+06	940808	1.30565e+06	2.22886e+06	3.48708e+06	3.24134e+06	1.70394e+06	2.06287e+06	2.39628e+06		2.09262e+06	3.44816e+06	3.05017e+06	2.27125e+06	3.46601e+06	3.52136e+06	3.06434e+06	959629	1.48625e+06	1.96907e+06	2.30474e+06	3.24134e+06	1.21042e+06	1.36622e+06	2.22717e+06		2.42694e+06	3.63987e+06	3.30237e+06	2.46439e+06	3.61031e+06	3.63987e+06	3.58303e+06	1.1424e+06	1.76233e+06	2.31121e+06
O60832	451	453				Low		3.6254e+06	5.12652e+06	4.86992e+06	3.24021e+06	2.97114e+06	4.14733e+06	3.83911e+06	1.71274e+06	2.47487e+06	2.58056e+06	4.00419e+06	5.05902e+06	3.5292e+06	3.27915e+06	3.77742e+06		2.92453e+06	3.90333e+06	4.15958e+06	3.87208e+06	3.82132e+06	4.1807e+06	3.78105e+06	1.747e+06	2.81718e+06	2.27977e+06	2.64652e+06	5.05902e+06	2.50702e+06	2.17175e+06	3.51083e+06		3.35457e+06	4.0696e+06	4.41476e+06	4.2145e+06	3.93959e+06	4.17093e+06	4.3075e+06	2.24595e+06	3.25659e+06	2.64925e+06
O60832	485	494				Low		1.00453e+06	1.04734e+06	1.04179e+06	697404	661801	702738	593233	467338	519662	644070	909738	599139	1.20566e+06	2.24045e+06	2.18454e+06		810335	797445	889837	833403	851173	708392	584261	476687	591538	568998	601279	599139	856456	1.48382e+06	2.03037e+06		949077	966401	1.04466e+06	972560	1.01901e+06	891821	676097	530811	671751	671857
O60841	107	113				High		42526.5	100542	85514.4	35529.2	32124	59003.9	27550.4	13619.1	22441.3	75830	164665	94046.8	161662	742422	339299		34305.2	76552.6	73041.2	42457.7	41316.1	59478.6	27133.7	13891.5	25545.3	66991.4	108833	94046.8	114839	491698	315353		55620.7	110662	108956	63245.2	65056.2	88880.1	36638.2	19667.8	34788.1	76712
O60841	164					High		2.71156e+06	2.09832e+06	3.38039e+06	1.59075e+06	626934	1.07426e+06	932953	2.00438e+06	1.93346e+06	1.84631e+06	2.16746e+06	2.54789e+06	1.17293e+06	1.42275e+06	1.12833e+06		2.18736e+06	1.59766e+06	2.88732e+06	1.90096e+06	806328	1.0829e+06	918843	2.04447e+06	2.20088e+06	1.6311e+06	1.43255e+06	2.54789e+06	833211	942275	1.0487e+06		2.54215e+06	1.81384e+06	3.19892e+06	2.20788e+06	1.01944e+06	1.32791e+06	1.07401e+06	2.4034e+06	2.53915e+06	1.93064e+06
O60841	214					High		5.09421e+07	6.78994e+07	6.21043e+07	3.63112e+07	3.96617e+07	4.59171e+07	2.89758e+07	2.50518e+07	2.96282e+07	4.13913e+07	5.17158e+07	4.59412e+07	2.21984e+07	4.07501e+07	2.88302e+07		4.10938e+07	5.16985e+07	5.30457e+07	4.33922e+07	5.10107e+07	4.62865e+07	2.85376e+07	2.55529e+07	3.37263e+07	3.65668e+07	3.41809e+07	4.59412e+07	1.5769e+07	2.69883e+07	2.67955e+07		5.02897e+07	5.54821e+07	5.54802e+07	4.96108e+07	5.13307e+07	4.72084e+07	3.24433e+07	3.07562e+07	3.82373e+07	4.32898e+07
O60841	113					High		8.96468e+06	1.21055e+07	1.08121e+07	9.22687e+06	7.55245e+06	9.04315e+06	5.86142e+06	6.24004e+06	6.81851e+06	8.52604e+06	1.18065e+07	9.11778e+06	3.54915e+06	5.46762e+06	2.99397e+06		7.23161e+06	9.21707e+06	9.23506e+06	1.10262e+07	9.71355e+06	9.11591e+06	5.77277e+06	6.36487e+06	7.76161e+06	7.53227e+06	7.80338e+06	9.11778e+06	2.52119e+06	3.62115e+06	2.78267e+06		8.33216e+06	9.7596e+06	9.91773e+06	1.22683e+07	1.01226e+07	9.4787e+06	6.75557e+06	7.80016e+06	8.84401e+06	8.76106e+06
O60841	137					Low		1.07279e+06	1.46455e+06	1.19164e+06	1.24871e+06	1.09948e+06	1.67974e+06	737151	578365	1.01719e+06	713840	1.25603e+06	1.15002e+06	974770	1.51935e+06	1.4725e+06		865397	1.11511e+06	1.01783e+06	1.49222e+06	1.41409e+06	1.69325e+06	726002	589935	1.15788e+06	630637	830155	1.15002e+06	692443	1.00625e+06	1.36858e+06		1.00501e+06	1.22548e+06	1.14644e+06	1.63458e+06	1.5488e+06	1.86174e+06	842193	676443	1.37375e+06	739235
O60841	135	137				Low		3.53058e+07	5.15411e+07	4.31367e+07	2.89912e+07	2.44407e+07	3.51586e+07	2.92548e+07	1.32069e+07	1.83816e+07	2.66738e+07	4.46609e+07	4.07104e+07	1.88246e+07	2.08172e+07	2.20634e+07		2.84805e+07	3.92433e+07	3.68447e+07	3.46447e+07	3.14343e+07	3.54414e+07	2.88123e+07	1.34711e+07	2.09241e+07	2.35648e+07	2.9518e+07	4.07104e+07	1.33724e+07	1.3787e+07	2.05063e+07		3.37624e+07	4.2421e+07	3.86129e+07	3.92579e+07	3.24621e+07	3.6582e+07	3.25279e+07	1.66863e+07	2.41948e+07	2.7763e+07
O60930	76					Low		1.3847e+06	1.28774e+06	1.1457e+06	828411	391921	576511	453469	449679	524336	355613	857365	838103	455940	641885	514443		1.117e+06	980485	978591	989959	504067	581149	446611	458675	596859	314163	566664	838103	323884	425113	478136		1.32142e+06	1.10347e+06	1.11404e+06	1.11645e+06	612341	718620	516146	519299	668696	373783
O60934	397					High		760.402	4827.23	2031.9	6592.76	3271.73	4462.72	14139.6	19132	24157.5	3498.21	6237.4	2993.39	257383	553030	217467		613.4	3675.45	1735.53	7878.4	4207.93	4498.62	13925.7	19514.7	27498.8	3090.47	4122.53	2993.39	182836	366266	202119		4515.78	10468.1	6143.34	15252.1	9860.08	9699.57	19172.3	25271	36638.2	5606.57
O60934	432					High		2.04906e+07	1.95508e+07	1.62324e+07	1.05462e+07	9.13747e+06	1.28244e+07	1.5593e+07	1.1459e+07	1.17711e+07	1.19228e+07	1.37294e+07	1.02012e+07	1.57807e+07	1.27802e+07	1.02187e+07		1.65293e+07	1.48859e+07	1.38647e+07	1.26028e+07	1.17521e+07	1.29275e+07	1.53572e+07	1.16882e+07	1.33992e+07	1.05331e+07	9.07426e+06	1.02012e+07	1.121e+07	8.46416e+06	9.49749e+06		1.94274e+07	1.58844e+07	1.46176e+07	1.44238e+07	1.19237e+07	1.33281e+07	1.75215e+07	1.42041e+07	1.54682e+07	1.24623e+07
O75122	360					High		87771.2	59789.8	65931.8	40413.9	39868	32546.9	106583	237613	147840	152804	171557	102051	404507	288625	151903		70803.1	45523.9	56314.9	48294.9	51276	32808.8	104972	242366	168289	134993	113389	102051	287348	191153	141183		102761	71905.2	85923.6	71328.3	80231.2	52290.1	120708	262509	192244	163421
O75122	370					High		1.21046e+06	934101	743142	346800	479581	597917	633110	1.12033e+06	350680	623324	1.09216e+06	684068	1.49523e+06	1.18947e+06	683732		976453	711223	634747	414429	616811	602728	623535	1.14275e+06	399184	550671	721848	684068	1.06216e+06	787776	635478		1.13272e+06	856510	778500	510188	771895	753161	718828	1.31109e+06	463513	656115
O75122	507					High		761203	597567	614194	272612	346268	521777	368091	793178	301777	227476	422564	288681	128276	43348.9	32343.6		614046	454987	524607	325773	445351	525974	362524	809045	343517	200962	279288	288681	91123.1	28709.5	30060.9		733102	568281	645239	412596	569174	665215	416200	915579	396472	236808
O75128	815					High		623831	652488	734470	342497	277603	582516	427158	380024	346447	594200	624426	365774	857709	750988	510104		503231	496803	627339	409287	357038	587203	420698	387626	394366	524941	412707	365774	609287	497371	474104		584617	571595	723470	474494	446953	725656	486295	432360	452954	627310
O75151	905					High		71220.4	27866.6	18653.2	57900.4	16600	19681.9	52702.6	24581.4	98111.6	91189.4	171373	41992.1	27222.9	5099.03	101389		57451.9	21217.6	15932.4	69191.5	21350.1	19840.3	51905.5	25073.1	111682	80560.6	113267	41992.1	19338.2	3377.04	94233.1		86630.8	38335.3	29299	99113	36638.2	35391.4	64592.5	31995.8	129864	94276.9
O75152	132					High		1.08783e+06	1.00527e+06	963290	748964	538086	841289	803283	1.02223e+06	721235	962536	1.57294e+06	1.0002e+06	3.6659e+06	6.90359e+06	4.05854e+06		877529	765412	822784	895019	692057	848057	791135	1.04268e+06	820992	850345	1.03961e+06	1.0002e+06	2.60413e+06	4.57217e+06	3.77211e+06		1.028e+06	913215	958784	1.03203e+06	826972	1.016e+06	910930	1.25229e+06	938066	1.00326e+06
O75152	104					Low		3.16379e+06	4.25319e+06	3.02656e+06	3.36541e+06	2.82365e+06	3.84073e+06	2.66824e+06	2.06283e+06	3.90872e+06	4.32127e+06	5.70697e+06	6.19272e+06	1.11348e+07	1.54401e+07	1.68515e+07		2.55216e+06	3.23837e+06	2.5851e+06	4.02169e+06	3.63163e+06	3.87163e+06	2.62788e+06	2.1041e+06	4.44935e+06	3.81759e+06	3.77195e+06	6.19272e+06	7.90977e+06	1.02258e+07	1.56622e+07		2.95754e+06	3.44534e+06	2.79221e+06	4.33912e+06	3.78023e+06	3.98065e+06	3.07482e+06	2.70337e+06	5.18246e+06	4.51282e+06
O75152	495					Low		66428.1	89715.5	48757.3	14427.8	15124.4	41194.9	45957.8	10040.2	51146.1	137288	117556	78726.3	194767	338546	198775		53586.1	68309.2	41645.5	17241.4	19452.2	41526.4	45262.8	10241.1	58220.4	121286	77697.4	78726.3	138356	224216	184746		81355.9	100225	65804.3	29640.9	34304	64070.9	58021.5	15390.4	70607	145614
O75179	1693	1699				Low		1.47455e+06	1.79696e+06	1.50273e+06	661017	867710	1.05699e+06	943215	584053	553317	1.00297e+06	1.52125e+06	777826	226970	302538	175896		1.18949e+06	1.3682e+06	1.28354e+06	789921	1.116e+06	1.06549e+06	928950	595736	629849	886066	1.00545e+06	777826	161231	200368	163482		1.37761e+06	1.47615e+06	1.40024e+06	900321	1.22341e+06	1.22183e+06	1.09469e+06	684056	711149	1.05115e+06
O75179	2044	2047				Low		1.34465e+06	1.7108e+06	1.42558e+06	1.01855e+06	1.06478e+06	1.19361e+06	1.30456e+06	685383	727154	905133	1.87665e+06	1.33832e+06	269038	596212	512980		1.0847e+06	1.3026e+06	1.21764e+06	1.21717e+06	1.36946e+06	1.20322e+06	1.28483e+06	699094	827731	799633	1.24035e+06	1.33832e+06	191115	394865	476777		1.26875e+06	1.41891e+06	1.33938e+06	1.37533e+06	1.50332e+06	1.35574e+06	1.52387e+06	823500	948059	937071
O75179	1693					Low		4931.23	26860	20993	52705.2	23082.9	97991.1	67531.7	118717	194650	44317.6	65544.8	40501.1	12505.5	7404.94	3915.78		3977.92	20451.2	17930.9	62983.2	29688	98779.4	66510.4	121092	221573	39152.1	43321	40501.1	8883.46	4904.21	3639.43		11376.8	38027.8	31454.4	89502.3	47783.5	139448	80943.8	129629	256053	47371.7
O75190	277					High		209098	141994	121250	115968	116466	120543	117736	196112	167862	371814	331893	253829	183240	135822	82062.1		168675	108114	103564	138582	149792	121513	115956	200035	191080	328476	219360	253829	130167	89953.3	76270.7		207401	148826	143774	179804	198715	169197	133629	216274	221628	390323
O75367	129					High		60316	28179.8	43050.5	28243.1	32351.6	21005.2	39897.1	33343.9	4609.3	35858.5	10207.6	15498.4	149230	294055	200830		48655.6	21456.1	36771.1	33750.7	41608.8	21174.2	39293.7	34010.9	5246.84	31678.9	6746.6	15498.4	106008	194749	186657		76577.9	38472	59228.1	52290.1	65170.3	37008	50067.9	40946.2	10039.5	40096.1
O75369	1433					High		5759.33	22102.1	28294.7	12708.7	12568.2	6606.57	16746.3	28146.2	9721.6	28569.1	9788.48	13878.7	178074	484214	237399		4645.92	16828.5	24167.6	15186.9	16164.5	6659.72	16493	28709.3	11066.2	25239.2	6469.57	13878.7	126497	320690	220645		12569.9	32730.6	41686.3	26156.3	28538.8	14237.2	22731.7	35126.3	17163.2	31646.1
O75376	1472					High		1.77271e+06	1.03541e+06	797027	1.26905e+06	991500	1.135e+06	1.565e+06	2.52586e+06	1.76045e+06	1.33884e+06	1.41693e+06	1.14017e+06	1.89262e+06	1.52856e+06	791655		1.43001e+06	788359	680772	1.51652e+06	1.27521e+06	1.14413e+06	1.54133e+06	2.57639e+06	2.00395e+06	1.18279e+06	936499	1.14017e+06	1.34445e+06	1.01235e+06	735785		1.64384e+06	920931	783820	1.6595e+06	1.433e+06	1.30036e+06	1.77844e+06	3.27507e+06	2.29986e+06	1.40024e+06
O75376	1111					Low		234998	107417	91691.4	56373.7	37830.9	76994.3	101180	53846.5	72710.1	48866.7	110722	43395	342997	399289	247045		189568	81787	78317.2	67367	48656	77613.7	99649.9	54923.7	82767	43170.9	73180	43395	243653	264445	229610		232084	116291	114293	97815.4	75660.7	112870	114572	60494	95546.8	52468.9
O75379	30					High		5.68817e+06	1.04148e+07	1.26942e+07	4.90545e+06	6.3993e+06	4.89176e+06	8.12653e+06	7.0028e+06	5.27721e+06	5.07606e+06	1.19619e+07	4.85562e+06	5.9338e+06	1.75965e+06	2.76325e+06		4.58852e+06	7.92979e+06	1.08426e+07	5.86206e+06	8.23043e+06	4.93112e+06	8.00363e+06	7.14289e+06	6.00713e+06	4.48441e+06	7.90608e+06	4.85562e+06	4.21517e+06	1.16539e+06	2.56824e+06		5.30496e+06	8.62614e+06	1.14503e+07	6.5581e+06	8.45424e+06	4.99473e+06	9.21394e+06	8.60227e+06	6.84257e+06	5.37225e+06
O75385	625					Low		62922.2	36953.8	35823.8	57700.8	40082.2	42396.1	99803.2	16389.6	115717	75895.4	200953	167314	76144.3	141294	63269.6		50757.9	28136.6	30598.5	68952.9	51551.6	42737.2	98293.8	16717.5	131723	67049.2	132817	167314	54090.3	93577.5	58804.4		78572.2	47516.1	51490.8	98768.7	80611	66006.6	112870	22345.2	149757	77302.4
O75391	219					High		299363	241276	282188	138857	168035	256232	333950	501048	193979	461061	718605	228621	3.15537e+06	4.95108e+06	2.71718e+06		241490	183707	241027	165935	216117	258293	328899	511071	220809	407321	474953	228621	2.24147e+06	3.27905e+06	2.52542e+06		290877	234822	304930	212265	274249	321145	376682	585616	255579	475603
O75396	137					High		17058	14900	22221.3	17574.2	2034	16613.8	69330.9	29603.6	110728	63739.3	152069	90392.3	755432	1.10996e+06	546341		13760.3	11344.8	18980.1	21001.4	2616.02	16747.4	68282.3	30195.8	126043	56310	100508	90392.3	536632	735112	507784		28066.3	23977.7	33240.5	34536.9	7315.3	31454.4	83053.2	36513.6	144179	65672.2
O75436	315					Low		1.88306e+06	1.23075e+06	937793	505120	489712	947875	1.1514e+06	1.12995e+06	787257	852334	1.16738e+06	618012	3.83448e+06	5.15854e+06	3.38413e+06		1.51902e+06	937087	801005	603623	629841	955501	1.13398e+06	1.15255e+06	896146	752988	771565	618012	2.72388e+06	3.41645e+06	3.14529e+06		1.7344e+06	1.04605e+06	918722	697157	753922	1.10195e+06	1.33938e+06	1.42093e+06	1.03444e+06	873775
O75448	873					High		1.02597e+06	1.05872e+06	987245	971234	658832	459044	996382	705024	695358	294515	1.5178e+06	970923	97169	165408	98163		827627	806104	843244	1.16063e+06	847355	462738	981313	719127	791536	260187	1.00317e+06	970923	69025.5	109548	91235.2		953531	933844	973780	1.29647e+06	971362	571595	1.17039e+06	844793	899753	310402
O75448	862					High		85118.9	608437	291825	565479	981250	1.57354e+06	181876	80411.9	63527.3	134525	276381	509037	2.84368e+06	1.6895e+06	1.96213e+06		68663.6	463263	249259	675752	1.26203e+06	1.5862e+06	179125	82020.5	72314.1	118845	182670	509037	2.02005e+06	1.11894e+06	1.82365e+06		100225	547451	317316	770103	1.42277e+06	1.74799e+06	207713	88442.9	85455.9	141772
O75475	272	273	275			Low		1.23914e+07	9.20651e+06	8.2303e+06	3.32975e+06	6.039e+06	5.19175e+06	4.59288e+06	2.6391e+06	3.62382e+06	4.95617e+06	1.20553e+07	5.23065e+06	5.66062e+06	8.28837e+06	6.10882e+06		9.99583e+06	7.00982e+06	7.02982e+06	3.97908e+06	7.76704e+06	5.23352e+06	4.52342e+06	2.69189e+06	4.12505e+06	4.37849e+06	7.96782e+06	5.23065e+06	4.02111e+06	5.4893e+06	5.6777e+06		1.17525e+07	7.65384e+06	7.46535e+06	4.35352e+06	7.9438e+06	5.38043e+06	5.0848e+06	3.40065e+06	4.80898e+06	5.13966e+06
O75475	208					Low		195361	132927	87561.2	45115.2	54197.8	146824	43295.5	66320	29305.6	88969.2	49531.5	82884.5	218164	871665	406848		157593	101210	74789.4	53913	69706.3	148005	42640.7	67646.7	33359	78599.2	32737.2	82884.5	154976	577294	378135		194511	138097	111267	78046.2	104321	203884	54328.2	74865.4	43586.3	91217.9
O75475	273	275				Low		1.19692e+08	9.38578e+07	9.39936e+07	4.81079e+07	4.94742e+07	6.25494e+07	5.36283e+07	2.42457e+07	3.68226e+07	7.28021e+07	1.11539e+08	7.82806e+07	4.11445e+07	6.38676e+07	5.03848e+07		9.65533e+07	7.14632e+07	8.02836e+07	5.74894e+07	6.36311e+07	6.30526e+07	5.28173e+07	2.47308e+07	4.19158e+07	6.43164e+07	7.37206e+07	7.82806e+07	2.92276e+07	4.22988e+07	4.68289e+07		1.22161e+08	78553972	8.22577e+07	6.628e+07	6.4892e+07	6.76833e+07	5.54103e+07	2.97556e+07	4.89716e+07	8.41188e+07
O75494	256					High		1.89057e+06	1.23095e+06	1.09876e+06	260507	259661	396856	568712	1.44817e+06	990826	1.16438e+06	1.01082e+06	527950	740300	408225	387289		1.52508e+06	937245	938490	311308	333962	400049	560111	1.47715e+06	1.12787e+06	1.02866e+06	668091	527950	525883	270363	359956		1.74799e+06	1.04742e+06	1.06616e+06	371895	414267	497276	656904	1.87518e+06	1.33701e+06	1.20644e+06
O75494	256	259				Low		126833	32811.5	40973.1	57307.6	13449.7	10521	34671.1	57096.6	73057.8	60997.5	132335	31201.1	0	903.719	187.657		102314	24982.6	34996.7	68483.1	17298.3	10605.6	34146.7	58238.8	83162.7	53887.8	87465.1	31201.1	0	598.524	174.413		136452	43770.2	57618.9	98413.7	30253.3	20651.7	44752	64384.2	96612.3	63372
O75531	2	3	4			High		1.20486e+06	2.42705e+06	2.06624e+06	482550	816588	1.87196e+06	968413	674115	379026	504291	1.61029e+06	3.05902e+06	2.59167e+06	5.21898e+06	8.17562e+06		971934	1.84795e+06	1.76485e+06	576651	1.05025e+06	1.88702e+06	953767	687601	431450	445512	1.0643e+06	3.05902e+06	1.84103e+06	3.45648e+06	7.59863e+06		1.12799e+06	1.98168e+06	1.92584e+06	673108	1.17039e+06	2.05436e+06	1.13189e+06	807067	493337	517560
O75531	4					Low		1.34445e+08	1.12382e+08	9.46877e+07	7.25693e+07	6.24579e+07	1.00806e+08	1.25133e+08	1.28739e+08	1.15538e+08	8.11818e+07	1.25946e+08	8.51692e+07	1.09391e+08	6.3716e+07	6.95344e+07		1.08454e+08	8.55675e+07	8.08765e+07	8.67209e+07	8.03299e+07	1.01617e+08	1.2324e+08	1.31315e+08	1.31519e+08	7.17195e+07	8.32427e+07	8.51692e+07	7.77078e+07	4.21984e+07	6.46271e+07		1.30901e+08	9.34238e+07	8.34463e+07	9.92603e+07	8.22047e+07	1.03656e+08	1.46796e+08	1.3854e+08	1.34032e+08	9.18969e+07
O75531	2	3				Low		1.82014e+08	3.33499e+08	3.12637e+08	1.37324e+08	1.89954e+08	1.79678e+08	1.8474e+08	9.30098e+07	8.0101e+07	1.71726e+08	3.15535e+08	2.73524e+08	2.19888e+08	2.5362e+08	3.36586e+08		1.46827e+08	2.53926e+08	2.67036e+08	1.64104e+08	2.44308e+08	1.81124e+08	1.81946e+08	9.48704e+07	9.11802e+07	1.5171e+08	2.08549e+08	2.73524e+08	1.56201e+08	1.6797e+08	3.12832e+08		1.8758e+08	3.2315e+08	2.81649e+08	1.75792e+08	2.82696e+08	2.41882e+08	1.81285e+08	9.8037e+07	9.80147e+07	1.87599e+08
O75531	3	4				Low		1.71985e+09	2.90263e+09	2.96392e+09	1.14445e+09	1.72495e+09	1.86199e+09	1.46355e+09	8.2397e+08	8.70348e+08	2.04515e+09	2.68263e+09	2.61385e+09	2.11027e+09	2.07592e+09	3.06651e+09		1.38737e+09	2.21006e+09	2.5316e+09	1.36763e+09	2.21853e+09	1.87697e+09	1.44141e+09	8.40453e+08	9.9073e+08	1.80677e+09	1.77305e+09	2.61385e+09	1.49906e+09	1.37486e+09	2.8501e+09		1.92497e+09	2.13045e+09	2.14784e+09	1.95308e+09	2.09127e+09	2.0767e+09	1.8641e+09	8.67217e+08	9.33701e+08	2.08746e+09
O75533	207	211				High		153627	120012	209735	152421	86240.5	108910	164529	62021.7	118855	127312	219830	166588	334714	840162	430107		123928	91377	179143	182145	110918	109786	162041	63262.4	135295	112473	145294	166588	237769	556430	399753		160414	128844	226292	231302	159560	152644	191292	71328.3	153218	134329
O75533	434	436				Low		1.0678e+06	1.66567e+06	1.37732e+06	690472	616649	822115	1.09394e+06	603555	1.10546e+06	487060	2.92282e+06	1.53598e+06	1.75151e+06	4.30576e+06	3.03328e+06		861373	1.26824e+06	1.17643e+06	825120	793101	828729	1.0774e+06	615629	1.25836e+06	430289	1.9318e+06	1.53598e+06	1.24421e+06	2.85166e+06	2.81921e+06		994890	1.37085e+06	1.3032e+06	941360	918722	975190	1.28225e+06	708568	1.49371e+06	502784
O75592	2751					High		1.48517e+06	1.7726e+06	1.4415e+06	1.26543e+06	808505	1.20562e+06	1.03842e+06	1.38854e+06	874350	1.39924e+06	1.16491e+06	518103	840182	629140	362092		1.19805e+06	1.34965e+06	1.23124e+06	1.5122e+06	1.03986e+06	1.21532e+06	1.02272e+06	1.41632e+06	995285	1.23615e+06	769932	518103	596836	416673	336537		1.40517e+06	1.5388e+06	1.42964e+06	1.71522e+06	1.2239e+06	1.44518e+06	1.18499e+06	1.65803e+06	1.13329e+06	1.46681e+06
O75592	2833					High		211418	91539	31685.5	14460	8566.47	59806.5	61691.2	296770	55812	100344	51948.1	29073.3	15166.7	35858.9	0		170546	69697.7	27063.9	17279.8	11017.7	60287.6	60758.2	302707	63531.7	88648	34334.4	29073.3	10773.9	23749	0		209903	102322	46325.1	29784.5	20651.7	90467.6	75399.6	331120	76115.2	103269
O75592	2835					Low		2.43019e+06	1.35776e+06	1.00014e+06	736913	718317	782613	1.18084e+06	1.67655e+06	840608	1.3291e+06	1.11955e+06	626362	919734	605141	525496		1.96038e+06	1.0338e+06	854259	880617	923860	788909	1.16298e+06	1.71009e+06	956877	1.17418e+06	739953	626362	653347	400778	488409		2.25298e+06	1.14765e+06	985173	1.00191e+06	1.04967e+06	929106	1.37375e+06	2.19853e+06	1.1304e+06	1.38892e+06
O75683	74					High		3615.47	3010.32	2039.29	1055.75	2152.28	2771.76	4709.18	21906	1706.2	0	6753.27	1587.21	248256	171664	118282		2916.52	2292.06	1741.84	1261.63	2768.14	2794.06	4637.96	22344.2	1942.19	0	4463.49	1587.21	176352	113692	109934		8768.02	7885.19	6209.61	4976.84	7576.48	7266.57	8521.67	28925.6	4803.94	150.048
O75683	138					High		2.2552e+06	2.52532e+06	2.15864e+06	1.44369e+06	1.47424e+06	2.21987e+06	1.87947e+06	1.61785e+06	2.25195e+06	2.10838e+06	2.0012e+06	2.35901e+06	2.00869e+06	1.85193e+06	1.24536e+06		1.81922e+06	1.92278e+06	1.84378e+06	1.72523e+06	1.89609e+06	2.23773e+06	1.85104e+06	1.65021e+06	2.56342e+06	1.86263e+06	1.32267e+06	2.35901e+06	1.42691e+06	1.22651e+06	1.15747e+06		2.17288e+06	2.20406e+06	2.13558e+06	2.00842e+06	2.2294e+06	2.64846e+06	2.17714e+06	1.90675e+06	2.98638e+06	2.20787e+06
O75691	1741					High		412482	675992	641543	580550	502376	653204	320977	383455	450482	279661	563783	497744	352493	595799	266007		332740	514699	547967	693762	646129	658459	316122	391126	512790	247065	372625	497744	250399	394591	247234		397243	594214	638495	788834	765379	793644	366412	438316	576515	293167
O75717	868					High		2.29818e+06	7.46326e+06	6.97171e+06	2.03788e+06	5.17185e+06	8.00055e+06	1.37325e+06	1.42321e+06	1.95929e+06	2.21663e+06	2.25795e+06	2.32483e+06	2.62869e+06	2.84215e+06	3.24273e+06		1.85389e+06	5.68252e+06	5.95481e+06	2.43529e+06	6.65175e+06	8.06492e+06	1.35248e+06	1.45168e+06	2.23029e+06	1.95826e+06	1.49236e+06	2.32483e+06	1.86733e+06	1.88232e+06	3.01387e+06		2.13493e+06	6.03093e+06	6.35946e+06	2.70465e+06	6.89002e+06	8.24397e+06	1.56832e+06	1.70499e+06	2.61266e+06	2.29862e+06
O75764	115					High		492368	335544	363317	589468	227031	324316	134096	58115.1	107341	108584	243885	129148	162314	211249	102270		397182	255483	310323	704419	291995	326925	132068	59277.6	122188	95927.3	161193	129148	115302	139908	95052.8		468272	312950	383603	800903	368519	406967	153489	65672.2	140953	111795
O75822	11	13				High		354504	5.55061e+06	1.39928e+07	509528	6.37473e+06	1.44246e+07	704283	621027	754375	649488	474101	860196	872585	3.02526e+06	2.2711e+07		285971	4.22622e+06	1.19518e+07	608890	8.19883e+06	1.45407e+07	693631	633451	858716	573785	313351	860196	619854	2.0036e+06	2.11082e+07		341356	4.42483e+06	1.23132e+07	703772	8.42207e+06	1.48283e+07	802055	728244	987489	678483
O75822	11					High		1.1093e+07	4.6888e+07	4.61928e+07	1.37684e+07	2.84661e+07	2.94827e+07	1.77748e+07	1.25802e+07	6.40732e+06	6.69208e+06	3.61761e+07	1.39745e+07	7.82072e+06	1.85981e+07	8.83298e+06		8.94851e+06	3.57004e+07	3.9455e+07	1.64534e+07	3.66115e+07	2.97199e+07	1.7506e+07	1.28319e+07	7.29354e+06	5.91206e+06	2.39101e+07	1.39745e+07	5.55557e+06	1.23173e+07	8.2096e+06		1.07571e+07	4.0489e+07	4.48899e+07	1.93987e+07	3.90102e+07	3.05834e+07	1.98683e+07	1.53762e+07	8.46968e+06	6.86952e+06
O75822	13					Low		8.13123e+06	6.10771e+07	8.30573e+07	1.02451e+07	3.59132e+07	3.60775e+07	7.27866e+06	8.71162e+06	5.29746e+06	5.70424e+06	1.32991e+07	1.3681e+07	6.01126e+06	1.54745e+07	2.56834e+07		6.55928e+06	4.6504e+07	7.09425e+07	1.2243e+07	4.61896e+07	3.63677e+07	7.16858e+06	8.88589e+06	6.03018e+06	5.03937e+06	8.7899e+06	1.3681e+07	4.27019e+06	1.02486e+07	2.38708e+07		7.5381e+06	5.40139e+07	7.3914e+07	1.3938e+07	4.52167e+07	3.84606e+07	8.10947e+06	1.07112e+07	7.02391e+06	5.91724e+06
O75940	201					High		578786	471265	751549	559229	367404	657669	580678	427221	316314	560871	657467	612767	7.47215e+06	6.39607e+06	6.38565e+06		466894	358821	641927	668283	472535	662960	571896	435768	360065	495498	434544	612767	5.30796e+06	4.23605e+06	5.93498e+06		546931	426602	739951	761341	576515	799401	667090	488548	416202	581890
O75976	1368	1370				High		2.66071e+07	3.42595e+07	2.8989e+07	1.26578e+07	2.0125e+07	1.80825e+07	3.21144e+07	1.22893e+07	1.70517e+07	2.44395e+07	3.34229e+07	3.0975e+07	2.17406e+07	7.18295e+06	1.53548e+07		2.14633e+07	2.60851e+07	2.47606e+07	1.51262e+07	2.58837e+07	1.82279e+07	3.16287e+07	1.25351e+07	1.94102e+07	2.15909e+07	2.20905e+07	3.0975e+07	1.54438e+07	4.75719e+06	1.42711e+07		2.54089e+07	2.7654e+07	2.53881e+07	1.70395e+07	2.62441e+07	1.85854e+07	3.6011e+07	1.55847e+07	2.2286e+07	2.60244e+07
O76021	465					High		13554.5	24498.5	28784.6	62916	53316.3	36206.2	104094	235963	43769.8	119994	156123	43885.6	1.94867e+06	2.49908e+06	2.23839e+06		10934.1	18653.1	24586	75185.2	68572.6	36497.4	102520	240683	49823.8	106008	103188	43885.6	1.38427e+06	1.65512e+06	2.08042e+06		24251	35647.3	42269	105638	102564	57618.9	119064	259389	60732.3	126368
O76021	361					High		8.19495e+07	9.50221e+07	7.92974e+07	4.64336e+07	5.85062e+07	7.46754e+07	8.09456e+07	8.8427e+07	8.61613e+07	8.03857e+07	1.41999e+08	9.3983e+07	9.59688e+07	8.91982e+07	6.85544e+07		6.61069e+07	7.23496e+07	6.7731e+07	5.54885e+07	7.52475e+07	7.52762e+07	7.97214e+07	9.0196e+07	9.80786e+07	7.10161e+07	9.38525e+07	9.3983e+07	6.81729e+07	5.9075e+07	6.37162e+07		8.15257e+07	7.96801e+07	7.61525e+07	6.36025e+07	7.68443e+07	8.38108e+07	8.76565e+07	9.24002e+07	1.00228e+08	9.20141e+07
O76021	465	469				Low		109700	173921	333150	77703.8	157437	214279	53226.4	52834.1	40039.3	192011	245088	121166	3.88365e+06	3.37673e+06	1.86357e+06		88492.2	132423	284556	92856.7	202487	216003	52421.4	53891	45577.4	169631	161988	121166	2.75881e+06	2.23637e+06	1.73205e+06		121483	177225	352601	127949	259168	273537	65170.3	59060.6	56760.1	207401
O76021	464	469				Low		627290	1.01354e+06	1.47779e+06	402176	529916	953592	440873	367284	248374	683079	968627	469065	1.24014e+07	1.1488e+07	6.67337e+06		506021	771705	1.26224e+06	480604	681550	961264	434206	374631	282728	603461	640202	469065	8.80952e+06	7.60841e+06	6.2024e+06		588828	905485	1.38531e+06	556643	797127	1.11223e+06	502025	414267	315555	699471
O94776	433	435				High		9134.03	7492.18	14028.8	3227.65	0	5711.37	32888.4	0	20333.4	60.1724	12151.4	5096.39	463941	1.16365e+06	1.02728e+06		7368.22	5704.53	11982.5	3857.08	0	5757.32	32391	0	23145.8	53.1589	8031.32	5096.39	329568	770670	954777		17635.1	14673.3	24106.6	8977.51	549.662	12569.9	42959	258.655	31810.8	1524.45
O94776	435					High		3.27273e+06	5.35053e+06	4.62981e+06	2.32631e+06	3.08949e+06	5.06631e+06	2.85608e+06	2.14466e+06	2.97582e+06	3.02956e+06	3.91492e+06	3.34005e+06	7.51339e+06	7.71385e+06	5.61988e+06		2.64004e+06	4.07389e+06	3.9545e+06	2.77996e+06	3.97354e+06	5.10707e+06	2.81289e+06	2.18756e+06	3.38742e+06	2.67644e+06	2.58751e+06	3.34005e+06	5.33725e+06	5.1088e+06	5.22326e+06		3.11395e+06	4.35724e+06	4.26999e+06	3.07776e+06	4.19825e+06	5.22821e+06	3.27085e+06	2.75913e+06	3.90067e+06	3.12227e+06
O94804	438					High		1.13869e+07	1.12463e+07	1.00678e+07	4.86396e+06	7.53934e+06	8.30676e+06	6.3064e+06	6.29824e+06	5.53956e+06	8.81231e+06	1.40748e+07	8.54491e+06	5.73802e+06	5.70023e+06	4.33975e+06		9.18556e+06	8.56293e+06	8.59933e+06	5.81247e+06	9.69669e+06	8.37359e+06	6.21103e+06	6.42424e+06	6.30576e+06	7.78516e+06	9.30258e+06	8.54491e+06	4.07609e+06	3.7752e+06	4.03347e+06		1.07758e+07	9.09546e+06	9.15263e+06	6.4205e+06	9.96568e+06	8.57337e+06	7.19197e+06	7.97133e+06	7.2287e+06	9.1672e+06
O94806	41	44				High		403132	503177	563107	230763	211859	381238	2.01793e+06	637070	305433	269401	789313	20728.2	723810	1.10716e+06	158927		325197	383119	480972	275764	272482	384305	1.98741e+06	649814	347679	238001	521687	20728.2	514170	733262	147710		390770	456943	563071	331120	341665	478111	2.33274e+06	749739	396726	281843
O94842	181	182				Low		618620	1.24158e+06	1.087e+06	1.01335e+06	616260	847849	736660	347923	385678	424861	709276	458771	436681	687702	550383		499027	945338	928450	1.21096e+06	792600	854670	725519	354883	439023	375340	468787	458771	310203	455457	511540		579645	1.05829e+06	1.05829e+06	1.37085e+06	916277	992749	840611	389921	502784	436889
O94875	302					High		5.45363e+06	4.14557e+06	3.2173e+06	3.82813e+06	3.19652e+06	4.04866e+06	3.47225e+06	4.74067e+06	2.72882e+06	3.02454e+06	5.61311e+06	2.68001e+06	2.36905e+06	2.09013e+06	1.19902e+06		4.39932e+06	3.15643e+06	2.74802e+06	4.57465e+06	4.11119e+06	4.08123e+06	3.41974e+06	4.8355e+06	3.10626e+06	2.67201e+06	3.70991e+06	2.68001e+06	1.68289e+06	1.38427e+06	1.1144e+06		5.11653e+06	3.36306e+06	2.97087e+06	4.98048e+06	4.18071e+06	4.10661e+06	3.92549e+06	6.04677e+06	3.61031e+06	3.08287e+06
O94875	301	302				Low		850262	749116	499502	724604	645593	464948	625939	737332	569406	512707	893992	514982	319229	405479	211712		685888	570376	426644	865908	830327	468689	616473	752082	648163	452947	590872	514982	226769	268544	196771		779677	665592	499422	988557	957030	580600	719108	894650	737462	531849
O94880	530					High		24444.7	71070	30067.3	5099.89	29220.4	23154.3	35758.4	106192	54898.6	0	0	22470.1	146080	234469	107983		19719	54112.6	25681.6	6094.42	37581.7	23340.6	35217.6	108316	62491.9	0	0	22470.1	103770	155286	100362		36279.8	82814.9	44165.8	12128.4	58252	39043.6	45988.9	114756	74865.4	150.048
O94885	813					High		106234	125900	102573	70216.6	89733.1	98951	110130	86745.3	103514	109321	286156	30899.2	135745	233732	125787		85696.4	95860.1	87611.2	83909.4	115410	99747.1	108465	88480.6	117831	96578.5	189131	30899.2	96428.3	154798	116909		118064	133026	124028	118333	165615	140953	125289	94453.3	136676	113180
O94885	407					High		1.28266e+06	893910	398505	333619	466848	456623	804137	813298	585216	1.70496e+06	2.2389e+06	1.03201e+06	1.75461e+06	1.65243e+06	569530		1.0347e+06	680622	340378	398678	600434	460297	791975	829567	666160	1.50623e+06	1.47977e+06	1.03201e+06	1.24641e+06	1.09439e+06	529336		1.20969e+06	816734	436523	481305	726743	585781	921520	927866	751624	1.81963e+06
O94888	288					High		271966	1.0954e+06	777822	299084	265321	1.15342e+06	134548	85647.1	258101	168060	0	36075.8	339282	571292	912546		219389	834039	664368	357407	341241	1.1627e+06	132513	87360.4	293800	148471	0	36075.8	241014	378361	848144		267587	957030	761341	419772	426988	1.3172e+06	154100	93322.3	328666	180279
O94906	266					High		1.17645e+06	715876	546036	989825	399816	733416	546264	516849	837344	319904	498645	246422	659161	449525	224954		949015	545067	466391	1.18285e+06	514222	739316	538003	527188	953161	282617	329573	246422	468245	297716	209078		1.10058e+06	631182	541582	1.32875e+06	621193	885808	626254	606602	1.11981e+06	335377
O94913	777					High		7054.89	11334.7	20364.9	30075.4	0	10459.8	20596.1	9902.02	22509.8	33256.8	35751.7	21912.9	123435	166116	133176		5691.03	8630.24	17394.5	35940.3	0	10543.9	20284.6	10100.1	25623.3	29380.4	23629.6	21912.9	87683.8	110017	123777		14791.8	18976.9	31171.6	55902.5	549.662	20499.1	26770.3	14967.6	34976.7	36905.9
O94913	511					High		34896.4	53235.5	76332.3	36834.6	8457.89	50417.1	129264	219179	140667	109576	215676	59600.4	156467	94420.6	42614.1		28150.2	40533.4	65198.3	44017.7	10878.1	50822.7	127309	223564	160124	96804.1	142548	59600.4	111149	62533.7	39606.6		46770.8	65056.2	97815.4	64854.9	20378.9	75399.6	148213	240851	182389	113515
O94913	509	511				High		1.57843e+06	1.21149e+06	1.44429e+06	909832	264870	544229	956759	1.38493e+06	904459	1.07755e+06	1.576e+06	1.08168e+06	1.00861e+06	1.06009e+06	664580		1.27328e+06	922424	1.23362e+06	1.08726e+06	340662	548608	942289	1.41264e+06	1.02956e+06	951955	1.04164e+06	1.08168e+06	716481	702085	617678		1.49658e+06	1.08355e+06	1.39777e+06	1.2512e+06	428713	691835	1.08101e+06	1.72713e+06	1.1945e+06	1.12571e+06
O94915	1941					High		160209	80604	37918.6	47227.7	0	0	60132.2	170444	77294.5	111757	183378	43360.1	281626	224976	53800.6		129237	61371.7	32387.7	56437.5	0	0	59222.7	173853	87985.4	98730.6	121202	43360.1	200057	148999	50003.6		201437	112591	59943.4	82373.1	1648.99	1425.58	80115.3	193222	114389	123247
O94915	1959					High		6736.29	0	0	11016.7	1471.33	2518.99	13525.6	36475.5	56453	6898.1	26842.2	24611.6	5757.97	12376.5	0		5434.02	0	0	13165	1892.34	2539.25	13321.1	37205.2	64261.3	6094.07	17741	24611.6	4090.26	8196.84	0		14102.1	478.021	581.885	22455.5	6308.69	6643.73	18463.7	44053.7	77519.7	9138.08
O94979	799					High		1.05034e+07	9.52958e+06	7.13508e+06	4.48649e+06	5.49795e+06	7.63572e+06	4.20398e+06	4.18756e+06	2.98275e+06	6.82998e+06	7.1982e+06	6.22643e+06	4.35314e+06	7.76736e+06	4.61801e+06		8.47289e+06	7.25581e+06	6.09435e+06	5.3614e+06	7.07117e+06	7.69716e+06	4.1404e+06	4.27133e+06	3.39531e+06	6.03389e+06	4.75756e+06	6.22643e+06	3.09232e+06	5.14424e+06	4.2921e+06		9.79942e+06	7.65605e+06	6.51077e+06	5.83381e+06	7.34736e+06	7.91133e+06	4.84787e+06	5.4359e+06	3.93574e+06	7.03153e+06
O94986	1405					High		1.52338e+06	1.41515e+06	1.11747e+06	1.21819e+06	781714	773000	311629	706767	1.28374e+06	1.20965e+06	838491	535364	1.15406e+06	538273	265225		1.22888e+06	1.07749e+06	954477	1.45575e+06	1.0054e+06	779219	306916	720905	1.4613e+06	1.06865e+06	554190	535364	819807	356492	246507		1.42277e+06	1.18436e+06	1.08848e+06	1.60473e+06	1.12799e+06	919957	355484	848504	1.73087e+06	1.2545e+06
O95155	105					High		871647	1.24956e+06	744296	495182	439885	577707	883034	1.15809e+06	843318	759230	1.53245e+06	518065	1.3755e+06	1.27845e+06	384533		703139	951414	635732	591747	565756	582355	869679	1.18126e+06	959961	670736	1.01285e+06	518065	977104	846703	357395		806209	1.06616e+06	732436	685590	672044	719665	997869	1.45607e+06	1.13189e+06	791029
O95155	88					Low		8.62488e+06	1.29135e+07	1.03213e+07	5.17125e+06	7.29571e+06	1.0408e+07	8.5852e+06	4.1877e+06	5.46917e+06	7.54554e+06	8.75135e+06	8.62758e+06	1.88104e+06	935848	1.00488e+06		6.9575e+06	9.83231e+06	8.81579e+06	6.17969e+06	9.38335e+06	1.04917e+07	8.45535e+06	4.27147e+06	6.22564e+06	6.66605e+06	5.78409e+06	8.62758e+06	1.33622e+06	619802	933957		8.29641e+06	1.06318e+07	9.27772e+06	6.98491e+06	9.57351e+06	1.06318e+07	9.70671e+06	5.33446e+06	7.0883e+06	7.99055e+06
O95197	30					High		4.74658e+07	8.12118e+07	6.43987e+07	2.67547e+07	4.99129e+07	7.33234e+07	2.26488e+07	1.69031e+07	2.57781e+07	2.77146e+07	3.45923e+07	3.47721e+07	6.37508e+07	5.47329e+07	7.14002e+07		3.82896e+07	6.18345e+07	5.50054e+07	3.19721e+07	6.41953e+07	7.39133e+07	2.23063e+07	1.72412e+07	2.93436e+07	2.44843e+07	2.28633e+07	3.47721e+07	4.52864e+07	3.6249e+07	6.63612e+07		4.62889e+07	6.76702e+07	5.86802e+07	3.72195e+07	6.4854e+07	7.7042e+07	2.5516e+07	2.07353e+07	3.38877e+07	2.99274e+07
O95235	532					High		1945.89	1893.85	10174.5	7524.39	5797.25	13191.1	0	5435.39	5825.96	12508.3	11077.3	7197.01	63919	290298	179967		1569.71	1441.97	8690.45	8991.72	7456.11	13297.2	0	5544.12	6631.78	11050.4	7321.41	7197.01	45405.8	192261	167266		6643.73	6143.34	18340.8	16542.6	15501.1	25669.1	138.76	9699.57	11867.4	16542.6
O95235	670					Low		730592	626065	807559	148188	306434	537522	766282	682062	542573	756770	954118	480637	1.0092e+06	1.12543e+06	463947		589352	476685	689767	177086	394119	541847	754693	695707	617619	668563	630612	480637	716902	745358	431204		687324	560148	798542	224090	478111	669453	874756	817901	695645	786034
O95239	1001					High		8314.78	0	3047.91	5324.26	2229.99	0	10190.8	12137.5	3935.41	0	3238.42	8110.71	5.05739e+06	4.93696e+06	4.55623e+06		6707.35	0	2603.34	6362.54	2868.09	0	10036.7	12380.3	4479.74	0	2140.39	8110.71	3.59259e+06	3.2697e+06	4.23468e+06		16020.6	478.021	8345.07	12569.9	7711.3	475.192	14739.8	18210.6	8768.02	150.048
O95248	1141					Low		4395.56	0	5892.83	9477.06	3958.4	17148.3	27422	48811.4	30213.7	19087.5	30504.9	11342.6	50038.1	16344.7	16944.8		3545.8	0	5033.3	11325.2	5091.08	17286.3	27007.3	49787.9	34392.8	16862.7	20161.8	11342.6	35545.3	10824.9	15748.9		10311.1	478.021	13449.1	20066.2	11225.8	32185.8	36400.4	55210.7	44939.4	23331.6
O95251	57					High		1.79323e+07	1.59053e+07	1.16071e+07	7.37236e+06	8.17753e+06	1.16223e+07	1.51871e+07	1.18442e+07	1.05784e+07	9.30966e+06	9.91729e+06	5.66166e+06	5.55781e+06	2.11507e+06	846142		1.44656e+07	1.21103e+07	9.91409e+06	8.81003e+06	1.05175e+07	1.17158e+07	1.49574e+07	1.20811e+07	1.20415e+07	8.22455e+06	6.55471e+06	5.66166e+06	3.94807e+06	1.40079e+06	786426		1.72705e+07	1.28779e+07	1.06944e+07	1.00588e+07	1.04771e+07	1.18581e+07	1.72705e+07	1.44572e+07	1.37014e+07	9.63348e+06
O95263	883					Low		6115.89	3972.55	3214.35	20.4755	1058.08	0	4352.02	2851.39	3688.01	533.061	4156.17	898.028	335941	456948	377228		4933.55	3024.69	2745.5	24.4684	1360.84	0	4286.2	2908.43	4198.12	470.929	2746.97	898.028	238641	302631	350605		13238.5	9290.96	8731.88	3024.6	5653.56	475.192	8002.5	6643.73	8521.67	1878.65
O95292	158					High		150497	196986	192472	137051	131160	146695	153892	206574	134217	187893	220560	210007	703509	1.58382e+06	678905		121403	149985	164398	163777	168691	147875	151565	210707	152781	165993	145777	210007	499749	1.04894e+06	630991		164310	211242	218199	217306	231654	209779	177823	232803	176558	205467
O95292	159					Low		1962.95	1113.79	0	941.309	2764.34	4000.22	3162.76	8122.08	0	1015.25	4628.69	0	68539.2	153996	38805.2		1583.47	848.036	0	1124.87	3555.34	4032.41	3114.93	8284.56	0	896.911	3059.27	0	48687.9	101990	36066.6		6687.94	4692.08	581.885	4692.08	8768.02	8908.3	6143.34	12757.4	201.621	2301.18
O95292	160					Low		2097.26	0	3081	1637.9	7792.12	2670.95	1968.8	1900.68	871.281	13705.1	11402.8	481.882	51856.7	208520	128786		1691.81	0	2631.6	1957.31	10021.8	2692.44	1939.02	1938.71	991.792	12107.6	7536.51	481.882	36837.2	138101	119697		6895.52	478.021	8473.16	6519.21	18698.5	7130.04	4009.94	4692.08	3119.59	18543.6
O95359	2317	2321				High		467504	971875	825259	402150	512270	730136	446871	233136	260127	432680	868630	441018	159563	313960	490714		377125	739984	704886	480572	658855	736010	440113	237799	296106	382248	574110	441018	113348	207933	456082		445910	878681	813303	556083	781088	875545	507184	255245	331120	446953
O95365	526					High		2.218e+06	2.15228e+06	1.83343e+06	1.63318e+06	1.76547e+06	2.10159e+06	1.32069e+06	1.46004e+06	1.60379e+06	1.16571e+06	1.60597e+06	1.40455e+06	1.3326e+06	1.24363e+06	518136		1.78921e+06	1.63874e+06	1.566e+06	1.95167e+06	2.27065e+06	2.11849e+06	1.30071e+06	1.48925e+06	1.82562e+06	1.02984e+06	1.06145e+06	1.40455e+06	946635	823643	481569		2.04843e+06	1.77286e+06	1.69618e+06	2.13543e+06	2.41406e+06	2.25799e+06	1.53632e+06	1.89337e+06	2.12494e+06	1.20979e+06
O95400	139	153				Low		1.08086e+07	2.99466e+06	454445	5.79352e+06	1.25104e+06	607937	1.91974e+07	1.6788e+07	1.78071e+07	2.04096e+07	2.34333e+07	4.4804e+06	1.50185e+07	4.68082e+06	2.54509e+06		8.7191e+06	2.28013e+06	388159	6.9233e+06	1.60902e+06	612828	1.8907e+07	1.71238e+07	2.02701e+07	1.80307e+07	1.5488e+07	4.4804e+06	1.06686e+07	3.10006e+06	2.36548e+06		1.04771e+07	2.45952e+06	462337	7.61828e+06	1.73734e+06	753069	2.14611e+07	2.01121e+07	2.38938e+07	2.11472e+07
O95400	194					Low		5.20723e+07	3.12754e+07	3.12795e+07	1.2859e+07	1.40749e+07	1.71696e+07	2.54271e+07	2.88667e+07	2.44615e+07	2.7832e+07	3.45352e+07	1.98578e+07	2.53797e+07	1.86982e+07	1.65866e+07		4.20056e+07	2.3813e+07	2.67171e+07	1.53666e+07	1.81024e+07	1.73077e+07	2.50425e+07	2.94442e+07	2.78448e+07	2.4588e+07	2.28256e+07	1.98578e+07	1.80288e+07	1.23836e+07	1.5416e+07		5.36159e+07	2.5516e+07	2.8001e+07	1.73534e+07	1.83115e+07	1.7917e+07	2.89602e+07	3.28379e+07	3.3341e+07	2.94521e+07
O95425	245					High		165097	153993	114495	371072	81870.9	153617	73732.5	248197	204349	107531	97526.2	231553	46968.6	117789	48201.4		133180	117250	97795	443435	105298	154853	72617.3	253162	232613	94997.7	64458.7	231553	33364.8	78010.5	44799.7		170320	158773	135969	516146	150974	212265	87501.1	272545	268469	110420
O95425	852					High		3.07368e+06	3.48781e+06	1.93568e+06	1.85463e+06	1.55876e+06	1.28163e+06	2.69622e+06	2.30529e+06	2.60028e+06	2.60903e+06	3.29897e+06	2.36645e+06	1.19423e+06	1.15119e+06	507761		2.47947e+06	2.65561e+06	1.65334e+06	2.2163e+06	2.00479e+06	1.29194e+06	2.65544e+06	2.3514e+06	2.95994e+06	2.30493e+06	2.18041e+06	2.36645e+06	848342	762423	471927		2.90784e+06	2.88772e+06	1.82256e+06	2.4667e+06	2.19078e+06	1.46155e+06	3.09924e+06	2.94575e+06	3.38805e+06	2.7078e+06
O95453	619					High		3.22922e+06	3.4572e+06	3.39518e+06	3.60519e+06	2.37732e+06	3.41671e+06	3.96491e+06	4.96685e+06	4.27464e+06	4.32655e+06	5.78892e+06	2.89888e+06	4.33014e+06	6.10854e+06	3.7307e+06		2.60494e+06	2.63231e+06	2.89996e+06	4.30824e+06	3.05759e+06	3.4442e+06	3.90495e+06	5.06621e+06	4.86588e+06	3.82226e+06	3.82611e+06	2.89888e+06	3.07598e+06	4.04562e+06	3.46741e+06		3.01126e+06	2.91454e+06	3.20986e+06	4.75671e+06	3.336e+06	3.74415e+06	4.56748e+06	6.27434e+06	5.61288e+06	4.43656e+06
O95453	557					High		247776	236639	306669	170193	97667.1	136045	187289	252242	171827	402051	388098	94121.3	2.05915e+06	3.43214e+06	2.40711e+06		199875	180176	261938	203382	125614	137140	184456	257288	195594	355189	256508	94121.3	1.46275e+06	2.27307e+06	2.23723e+06		262699	241101	339605	268452	183442	199158	217485	279278	230350	419910
O95544	48					High		641486	738919	604954	724954	484557	623522	645404	800560	730650	764591	908551	849480	645492	816887	435664		517473	562612	516715	866327	623211	628539	635643	816575	831710	675472	600495	849480	458535	541015	404917		608091	654427	600699	990023	747063	764515	740853	976626	955864	792948
O95671	21					Low		7398.72	14997	29712.9	34366.4	21129.9	48264.2	17619.7	10876.6	28342	15763.2	29462.3	4408.39	66198.2	81753.6	11720.6		5968.39	11418.7	25379	41068.2	27176.1	48652.5	17353.2	11094.2	32262.2	13925.9	19472.7	4408.39	47024.9	54144.5	10893.4		15433.5	24366.1	43586.3	61440.8	44440.4	71622.1	23616.7	16293	42405	20378.9
O95696	128					High		50548.8	31393.9	70307.8	71952.6	67800.7	68850.1	85202.8	76758.8	118428	148501	86716.8	22950.8	231626	232787	188788		40776.6	23903.2	60052.6	85984	87201.6	69404.1	83914.2	78294.3	134809	131192	57314.4	22950.8	164539	154172	175465		65804.3	41927.9	92042.5	119386	127238	102322	101301	84247	152076	158010
O95810	288	293				Low		2.19025e+06	823066	1.38328e+06	196618	39446.6	130107	1.03891e+06	602290	727920	305642	714570	678697	2.25504e+06	1.6921e+06	1.55104e+06		1.76683e+06	626681	1.18151e+06	234960	50734.1	131154	1.0232e+06	614338	828603	270017	472286	678697	1.6019e+06	1.12066e+06	1.44158e+06		2.01851e+06	735010	1.30995e+06	287717	78748.2	182671	1.22183e+06	704533	950320	322468
O95817	173					High		969903	1.45665e+06	1.24581e+06	703057	870085	1.33636e+06	966431	1.21043e+06	749956	1.12953e+06	1.83948e+06	1.68865e+06	725874	979100	539439		782399	1.10909e+06	1.0641e+06	840159	1.11906e+06	1.34712e+06	951814	1.23464e+06	853686	997873	1.21578e+06	1.68865e+06	515636	648448	501368		905485	1.21356e+06	1.19923e+06	958817	1.22738e+06	1.50877e+06	1.1269e+06	1.51219e+06	980152	1.17793e+06
O95817	274					Low		508863	565446	409660	228524	133871	176064	383849	356214	235638	341243	547420	315946	275212	302271	114881		410488	430530	349907	273088	172178	177481	378044	363340	268230	301468	361810	315946	195501	200191	106774		482805	509755	424301	328666	223715	235148	436889	400681	304930	356950
O95817	136					Low		1.93079e+06	2.81413e+06	2.06257e+06	1.32838e+06	1.72496e+06	3.40269e+06	2.4842e+06	2.06588e+06	2.09612e+06	1.87811e+06	2.85956e+06	3.95824e+06	1.55502e+06	1.92608e+06	1.23798e+06		1.55753e+06	2.14268e+06	1.76172e+06	1.58742e+06	2.21855e+06	3.43006e+06	2.44663e+06	2.10721e+06	2.38605e+06	1.6592e+06	1.88999e+06	3.95824e+06	1.10464e+06	1.27562e+06	1.15061e+06		1.79038e+06	2.29449e+06	1.92251e+06	1.72556e+06	2.35916e+06	3.57543e+06	2.84229e+06	2.71409e+06	2.75204e+06	1.9676e+06
O95831	268					High		815519	681123	479434	294624	301445	300073	669794	513353	640636	555920	510376	388783	1.03432e+06	267064	265530		657862	518606	409503	352078	387702	302487	659664	523622	729246	491123	337326	388783	734747	176874	246790		786039	635535	519917	443366	501424	401753	758219	570050	825711	586587
O95835	464					High		507337	492094	373345	535080	362790	278849	506453	604939	398567	1.11828e+06	1.49107e+06	536809	136934	318714	125275		409258	374679	318888	639426	466600	281092	498793	617040	453694	987938	985501	536809	97273.2	211081	116433		480014	444297	392242	730717	566843	353342	579093	709370	519871	1.16796e+06
O95983	85					Low		215506	86807.9	186360	22028.2	12630.8	46320.1	109027	147974	133275	117836	71443.3	83762.7	427230	380650	399784		173844	66095.4	159177	26323.9	16245	46692.8	107378	150934	151709	104101	47219.5	83762.7	303490	252100	371570		214009	97815.4	207401	41686.3	28752	69710.4	122761	162807	173398	123246
O96013	104					High		305090	160259	168217	136024	84267.9	137439	182495	198767	132400	247279	198736	81456.9	72415.7	110836	63166.8		246109	122021	143681	162550	108381	138545	179735	202743	150713	218456	131352	81456.9	51441.6	73405.3	58708.9		295278	164689	187660	207092	155348	192047	208040	219431	171613	259389
O96019	233					High		1.41896e+06	1.43524e+06	1.70083e+06	1.34103e+06	939843	1.3201e+06	1.35589e+06	1.58886e+06	1.45331e+06	1.55529e+06	1.84688e+06	1.11052e+06	1.99496e+06	2.378e+06	1.35048e+06		1.14464e+06	1.09279e+06	1.45275e+06	1.60255e+06	1.20878e+06	1.33072e+06	1.33538e+06	1.62065e+06	1.65433e+06	1.37401e+06	1.22067e+06	1.11052e+06	1.41715e+06	1.57492e+06	1.25517e+06		1.34549e+06	1.19249e+06	1.5894e+06	1.74573e+06	1.35411e+06	1.49122e+06	1.57315e+06	2.0596e+06	1.9676e+06	1.66288e+06
O96020	19					High		2.45784e+06	3.43891e+06	2.62918e+06	1.48447e+06	1.85809e+06	2.25516e+06	1.55484e+06	1.27632e+06	1.62802e+06	1.80735e+06	2.07999e+06	1.27806e+06	722175	350947	352620		1.98268e+06	2.61838e+06	2.24569e+06	1.77396e+06	2.38977e+06	2.2733e+06	1.53132e+06	1.30185e+06	1.8532e+06	1.59669e+06	1.37475e+06	1.27806e+06	513008	232429	327734		2.28687e+06	2.79662e+06	2.39881e+06	1.95014e+06	2.53526e+06	2.40321e+06	1.76744e+06	1.61845e+06	2.13137e+06	1.90424e+06
P00533	693					High		1.36858e+06	684639	883747	840033	768356	830234	1.57389e+06	2.28502e+06	1.9263e+06	231902	650675	781188	6.25009e+06	4.90384e+06	3.84985e+06		1.104e+06	521283	754842	1.00385e+06	988217	836913	1.55009e+06	2.33073e+06	2.19274e+06	204872	430056	781188	4.43985e+06	3.24776e+06	3.57815e+06		1.28312e+06	639613	899956	1.16498e+06	1.18999e+06	1.03383e+06	1.83411e+06	2.94012e+06	2.59255e+06	240255
P00533	991	995				Low		578.503	0	0	15565	0	9141.77	0	0	0	0	0	0	55705.1	68286.3	107878		466.666	0	0	18600.3	0	9215.32	0	0	0	0	0	0	39571	45225.3	100265		3743.16	478.021	581.885	31810.8	549.662	17550.7	138.76	258.655	201.621	150.048
P01106	6					High		62836.3	39878	56714.1	94863.7	30035.1	49404.2	136136	62153.4	46989.7	13236.2	23138	2097.1	79131.8	60580	34854.7		50688.7	30363.1	48441.7	113363	38629.5	49801.7	134077	63396.7	53489	11693.4	15292.8	2097.1	56212.5	40121.5	32394.9		78400.5	51307.7	75811.5	154100	59845.7	73655.1	156773	71518	66006.6	17850.2
P01106	58	62				High		3.17787e+06	3.59927e+06	4.47004e+06	3.68287e+06	1.74647e+06	2.4352e+06	3.05918e+06	4.36015e+06	2.45382e+06	1.60598e+06	2.60768e+06	2.16308e+06	1.26549e+06	1.02449e+06	927071		2.56352e+06	2.74048e+06	3.81804e+06	4.40106e+06	2.24621e+06	2.4548e+06	3.01291e+06	4.44738e+06	2.79322e+06	1.41879e+06	1.72351e+06	2.16308e+06	898962	678512	861644		2.98661e+06	2.89413e+06	4.06169e+06	4.76419e+06	2.39881e+06	2.59317e+06	3.51622e+06	5.56532e+06	3.21972e+06	1.71961e+06
P01106	281	293				Low		299648	533619	456993	175873	253043	422537	282932	199332	149608	202962	308142	153711	104766	144863	99908.5		241720	406296	390335	210170	325450	425937	278653	203319	170300	179305	203663	153711	74422.2	95941.5	92857.6		291531	484045	464707	259168	406967	526775	324899	219975	194243	217169
P02545	636					High		2.23206e+06	3.90906e+06	3.91696e+06	1.28322e+06	1.78904e+06	2.00678e+06	1.01907e+06	1.08124e+06	805513	3.17791e+06	3.12395e+06	1.39239e+06	8.2302e+06	1.4539e+07	1.63738e+07		1.80055e+06	2.97635e+06	3.34563e+06	1.53346e+06	2.30096e+06	2.02292e+06	1.00366e+06	1.10287e+06	916927	2.8075e+06	2.06473e+06	1.39239e+06	5.84645e+06	9.62905e+06	1.52182e+07		2.07808e+06	3.15413e+06	3.57043e+06	1.67365e+06	2.44656e+06	2.1674e+06	1.20393e+06	1.33938e+06	1.07035e+06	3.22951e+06
P02545	3					High		1.18139e+06	477111	521256	465283	227004	459268	488641	711820	535370	706614	1.08317e+06	570369	4.59038e+06	3.23867e+06	3.24777e+06		953002	363271	445225	556017	291960	462963	481251	726060	609419	624253	715909	570369	3.26085e+06	2.14494e+06	3.01856e+06		1.10765e+06	432981	521021	647997	368302	572345	558876	859039	680110	722570
P02545	390					High		2.01274e+07	1.41451e+07	1.26192e+07	1.11463e+07	1.06266e+07	1.30994e+07	1.56077e+07	1.86908e+07	1.06185e+07	2.10902e+07	1.98177e+07	1.30957e+07	1.41119e+07	1.08989e+07	6.99495e+06		1.62363e+07	1.077e+07	1.07785e+07	1.332e+07	1.36673e+07	1.32048e+07	1.53717e+07	1.90647e+07	1.20872e+07	1.8632e+07	1.30983e+07	1.30957e+07	1.00246e+07	7.21824e+06	6.50129e+06		1.93845e+07	1.15017e+07	1.12664e+07	1.48547e+07	1.39494e+07	1.35012e+07	1.71257e+07	2.28795e+07	1.39224e+07	2.24556e+07
P02545	390	392				High		6.70252e+07	8.96887e+07	1.04974e+08	8.02362e+07	6.90273e+07	8.04041e+07	9.12132e+07	7.04669e+07	6.01717e+07	1.29905e+08	2.20942e+08	1.11621e+08	1.17119e+08	2.49978e+08	1.64286e+08		5.40677e+07	6.82888e+07	8.96621e+07	9.58829e+07	8.87792e+07	8.1051e+07	8.98337e+07	7.18766e+07	6.84943e+07	114763943	1.46029e+08	1.11621e+08	8.31976e+07	1.65558e+08	1.52692e+08		7.36758e+07	8.17707e+07	1.03299e+08	1.07225e+08	8.93107e+07	8.29977e+07	9.59272e+07	6.95396e+07	6.68551e+07	1.28514e+08
P02545	17					High		531937	482196	378266	252603	259567	383215	381653	695049	252837	597725	927336	522128	403160	259705	173341		429102	367143	323092	301863	333841	386298	375881	708954	287808	528056	612911	522128	286391	172000	161108		507826	435251	398340	360105	413739	480014	435920	831123	324084	629310
P02545	12					High		410173	565890	685264	299689	193705	578318	185957	218724	153616	726351	729456	426733	521046	953352	686507		330878	430868	585311	358131	249133	582971	183144	223099	174864	641689	482125	426733	370133	631395	638057		394887	510444	676443	421281	314195	720312	210585	240022	199054	754994
P02545	19	22				High		4.62639e+06	4.34364e+06	4.45824e+06	4.33992e+06	3.49796e+06	4.71369e+06	3.04716e+06	2.17173e+06	1.66427e+06	6.61417e+06	1.20404e+07	6.11328e+06	6.91482e+07	1.06148e+08	9.87919e+07		3.73201e+06	3.30724e+06	3.80796e+06	5.18624e+06	4.49888e+06	4.75161e+06	3.00107e+06	2.21517e+06	1.89446e+06	5.84323e+06	7.95794e+06	6.11328e+06	4.91205e+07	7.03008e+07	9.18197e+07		4.33179e+06	3.50892e+06	4.05334e+06	5.77265e+06	4.59756e+06	4.82416e+06	3.49773e+06	2.80315e+06	2.17154e+06	6.79148e+06
P02545	628					High		505285	724027	780150	268078	281167	699198	114680	152724	53677.8	662957	457459	235791	5.42647e+06	5.01842e+06	5.38941e+06		407602	551273	666357	320355	361622	704824	112945	155779	61102.3	585684	302352	235791	3.85477e+06	3.32365e+06	5.00905e+06		476817	642843	766475	380708	452383	838056	129864	168414	73506.2	688069
P02545	22					High		2.10755e+07	1.51619e+07	1.34704e+07	1.43388e+07	1.40616e+07	1.78821e+07	1.88536e+07	2.1605e+07	1.50191e+07	2.01597e+07	2.77457e+07	1.41646e+07	3.61685e+07	4.96985e+07	2.21569e+07		1.70012e+07	1.15443e+07	1.15056e+07	1.7135e+07	1.80852e+07	1.8026e+07	1.85684e+07	2.20372e+07	1.70965e+07	1.78099e+07	1.83381e+07	1.41646e+07	2.56929e+07	3.29148e+07	2.05932e+07		2.01919e+07	1.24364e+07	1.21528e+07	1.95757e+07	1.81191e+07	1.8457e+07	2.0944e+07	2.67272e+07	1.96396e+07	2.15768e+07
P02545	392					High		1.73353e+08	1.44687e+08	1.36441e+08	6.61018e+07	7.30063e+07	1.12278e+08	1.65605e+08	2.05951e+08	1.40222e+08	1.46454e+08	1.71293e+08	7.77117e+07	1.22386e+08	7.72163e+07	5.41438e+07		139840267	1.10164e+08	1.1654e+08	7.89923e+07	9.38968e+07	1.13181e+08	1.63101e+08	2.10071e+08	1.59616e+08	1.29384e+08	1.13214e+08	7.77117e+07	8.69387e+07	5.11395e+07	5.03226e+07		1.81563e+08	1.33604e+08	1.26879e+08	8.75028e+07	9.23713e+07	1.16621e+08	1.68675e+08	2.21311e+08	1.56098e+08	1.47204e+08
P02545	652					High		163442	65097.8	101799	136310	96278.1	87421	112349	209671	90327	425218	537461	355476	2.08707e+06	3.74827e+06	2.32617e+06		131845	49565.4	86950.6	162891	123828	88124.3	110650	213866	102821	375656	355228	355476	1.48258e+06	2.48244e+06	2.162e+06		168756	75811.5	122981	208040	173081	126765	127080	231001	120864	438316
P02545	19					High		2.13394e+06	807474	692439	563741	556506	1.00571e+06	942905	1.2434e+06	728998	857370	1.78339e+06	515246	1.27021e+06	940190	565506		1.7214e+06	614809	591439	673676	715748	1.0138e+06	928645	1.26827e+06	829829	757437	1.17871e+06	515246	902311	622678	525596		1.9699e+06	718620	684789	766475	836480	1.16915e+06	1.09353e+06	1.57567e+06	953531	881373
P02545	18	19	22			Low		4072.6	12988.9	6838.18	8278.45	1432.9	5707.74	1242.86	2094.94	508.033	20634.5	15746.4	9470.96	1.77308e+06	3.25614e+06	3.24606e+06		3285.28	9889.74	5840.76	9892.82	1842.92	5753.66	1224.06	2136.85	578.302	18229.4	10407.4	9470.96	1.25954e+06	2.15651e+06	3.01697e+06		9809.18	21226.9	14673.3	18210.6	6143.34	12523.7	2975.86	5456.78	2553.38	24773.3
P02545	403	404	406			Low		0	0	0	0	454.014	0	2915	0	0	872.28	0	2715.45	15333.7	181076	424868		0	0	0	0	583.928	0	2870.92	0	0	770.609	0	2715.45	10892.5	119925	394883		476.606	478.021	581.885	508.572	4062.9	475.192	5653.56	258.655	201.621	2056.47
P02545	403	404	406	416		Low		50.9738	0	1145.54	838.351	0	0	0	0	0	1826.2	0	0	206453	420230	461252		41.1195	0	978.446	1001.84	0	0	0	0	0	1613.35	0	0	146657	278314	428700		3024.6	478.021	4458.04	4515.78	549.662	475.192	138.76	258.655	201.621	3348.05
P02545	17	18				Low		8.68188e+06	1.00754e+07	9.13967e+06	1.65479e+06	4.72356e+06	6.15817e+06	4.08715e+06	3.36392e+06	2.09882e+06	1.00136e+07	1.05242e+07	4.51175e+06	9.98411e+07	8.68455e+07	7.49518e+07		7.00348e+06	7.67143e+06	7.80655e+06	1.97749e+06	6.07519e+06	6.20772e+06	4.02533e+06	3.43122e+06	2.38912e+06	8.84643e+06	6.95585e+06	4.51175e+06	7.09236e+07	5.75169e+07	6.96621e+07		8.42207e+06	8.42207e+06	8.17807e+06	2.18006e+06	6.16145e+06	6.22375e+06	4.49606e+06	4.25005e+06	2.75987e+06	1.054e+07
P02545	628	636				Low		23603.2	31306.2	23536	6521.13	30916.6	39945.4	4437.1	10492.6	109.805	6128.15	18276.4	17568.5	504601	985859	1.175e+06		19040.2	23836.5	20103	7792.81	39763.3	40266.8	4370	10702.5	124.993	5413.86	12079.6	17568.5	358451	652924	1.09208e+06		35126.3	41791.3	35252.8	14874.4	62553.2	62553.2	8198.72	15870.9	2122.44	8110.46
P02545	282					Low		3.55223e+06	5.01322e+06	3.41399e+06	3.03828e+06	3.02775e+06	5.10498e+06	2.49067e+06	2.43256e+06	2.32683e+06	4.09938e+06	4.16355e+06	4.71805e+06	6.10648e+06	7.79528e+06	7.9297e+06		2.8655e+06	3.81706e+06	2.91602e+06	3.63077e+06	3.89413e+06	5.14605e+06	2.453e+06	2.48123e+06	2.64867e+06	3.62157e+06	2.75184e+06	4.71805e+06	4.33783e+06	5.16273e+06	7.37007e+06		3.29048e+06	4.01473e+06	3.14933e+06	3.93959e+06	3.97494e+06	5.21714e+06	2.84692e+06	3.1223e+06	3.04313e+06	4.246e+06
P02545	632					Low		30203.6	2847.4	5031.31	3687.79	5582.8	10452.8	15496.1	3875.79	12249.6	20021.8	18332.1	6293.95	294378	308607	348731		24364.5	2168	4297.44	4406.94	7180.3	10536.9	15261.7	3953.33	13943.9	17688.1	12116.4	6293.95	209116	204387	324119		42959	7659.97	12316.4	9860.08	15125.7	20378.9	21124.6	7711.3	21868.8	24106.6
P02545	429					Low		419449	329645	283025	125497	150299	245124	142905	213608	126179	347375	307772	277109	899389	832100	855838		338360	250991	241743	149970	193307	247096	140744	217881	143632	306885	203418	277109	638895	551091	795438		404548	305262	306539	192244	248316	309051	165114	235876	165114	364797
P02545	404	406	407			Low		7402.77	9019.63	6954.5	10562.3	22701.2	14242.9	13079.5	17952.7	11372.2	12100.9	31079.4	40599.5	483416	718844	1.72101e+06		5971.65	6867.54	5940.11	12622	29197.1	14357.5	12881.7	18311.9	12945.1	10690.5	20541.5	40599.5	343402	476083	1.59955e+06		15501.1	16542.6	14791.8	21759.9	47516.1	27799.7	17735.3	24106.6	20499.1	16137.9
P02545	628	632				Low		34959.3	221106	45473.6	164475	138629	180124	45104.6	11074.4	83812.8	135383	215795	187777	2.22242e+06	3.02074e+06	4.09494e+06		28200.9	168349	38840.8	196549	178297	181573	44422.4	11295.9	95405.4	119603	142627	187777	1.57873e+06	2.00061e+06	3.80594e+06		47058.3	219198	62160.9	246347	232084	238383	56485.4	16542.6	112273	143358
P02545	12	22				Low		0	4767.54	8818.79	1531.6	1452.58	8431.83	0	0	1184.23	3573.88	4879.7	5700.26	172391	673930	606004		0	3630	7532.47	1830.28	1868.22	8499.67	0	0	1348.02	3157.32	3225.18	5700.26	122461	446337	563235		476.606	10311.1	16895.9	6308.69	6209.61	16224.6	138.76	258.655	3835.12	5718.14
P02765	138					High		774424	590848	1.14326e+06	1.03654e+06	217459	575810	131622	580179	1.00447e+06	338786	256975	679375	454648	833402	931739		624711	449871	976506	1.23867e+06	279685	580443	129632	591785	1.14341e+06	299298	169844	679375	322966	551953	865982		742660	564693	1.14568e+06	1.42375e+06	366930	737633	152618	651543	1.29005e+06	361420
P02794	179					High		6.68609e+07	9.18524e+07	8.68891e+07	3.34427e+07	3.86956e+07	4.22766e+07	9.66204e+07	7.6327e+07	6.76119e+07	6.12223e+07	1.03596e+08	8.64538e+07	6.7167e+07	5.02924e+07	4.61662e+07		5.39352e+07	6.99362e+07	7.42154e+07	3.99643e+07	4.97682e+07	4.26167e+07	9.51591e+07	7.78539e+07	7.69636e+07	5.40864e+07	6.84703e+07	8.64538e+07	4.77131e+07	3.33082e+07	4.29081e+07		7.27274e+07	8.29977e+07	7.80521e+07	4.65638e+07	4.94671e+07	4.65638e+07	1.07225e+08	7.36758e+07	7.80521e+07	6.95396e+07
P02794	183					Low		9.35328e+07	1.42721e+08	1.43059e+08	4.67579e+07	6.10794e+07	7.75752e+07	1.22929e+08	8.37759e+07	9.18396e+07	1.07139e+08	1.63423e+08	1.51522e+08	1.11529e+08	6.32843e+07	9.47148e+07		7.54508e+07	1.08668e+08	1.22193e+08	5.58761e+07	7.85571e+07	7.81993e+07	1.2107e+08	8.54518e+07	1.04542e+08	9.46508e+07	1.08012e+08	1.51522e+08	7.92265e+07	4.19125e+07	8.80304e+07		9.72771e+07	1.19229e+08	1.34606e+08	6.4791e+07	8.07097e+07	8.22427e+07	1.29173e+08	8.58748e+07	1.09416e+08	1.17526e+08
P04049	260					High		4.40861e+06	3.03667e+06	2.33511e+06	1.02977e+06	816033	1.49813e+06	2.25675e+06	1.62445e+06	2.149e+06	3.31465e+06	3.97967e+06	2.79304e+06	2.32579e+06	1.99503e+06	977360		3.55633e+06	2.31211e+06	1.99451e+06	1.23059e+06	1.04954e+06	1.51018e+06	2.22262e+06	1.65694e+06	2.44624e+06	2.92831e+06	2.63031e+06	2.79304e+06	1.65216e+06	1.32129e+06	908383		4.07744e+06	2.50994e+06	2.15249e+06	1.38296e+06	1.16915e+06	1.67365e+06	2.58436e+06	2.10102e+06	2.83227e+06	3.38726e+06
P04049	296					Low		1.48616e+06	1.95173e+06	1.44866e+06	1.03161e+06	1.03743e+06	961255	997330	381757	810397	1.27733e+06	2.02399e+06	1.44233e+06	135867	77368.8	59722.2		1.19885e+06	1.48604e+06	1.23736e+06	1.23278e+06	1.33428e+06	968988	982247	389394	922487	1.12845e+06	1.33773e+06	1.44233e+06	96515	51240.6	55507.4		1.38531e+06	1.59933e+06	1.35807e+06	1.38743e+06	1.47223e+06	1.12387e+06	1.17157e+06	434884	1.07966e+06	1.33701e+06
P04183	231					High		1.16461e+07	7.96311e+06	1.00443e+07	2.022e+06	964833	2.08174e+06	7.90339e+06	5.23054e+06	2.87103e+06	5.97729e+06	1.53005e+07	5.85864e+06	8.44357e+07	9.07908e+07	9.64305e+07		9.39466e+06	6.0631e+06	8.5792e+06	2.41631e+06	1.24092e+06	2.09849e+06	7.78386e+06	5.33517e+06	3.26814e+06	5.28059e+06	1.01126e+07	5.85864e+06	5.99802e+07	6.01298e+07	8.9625e+07		1.12974e+07	6.49671e+06	9.0333e+06	2.65297e+06	1.40573e+06	2.26023e+06	9.11027e+06	6.53973e+06	3.78117e+06	6.26076e+06
P04183	13					High		2.07629e+07	1.34349e+07	1.0125e+07	1.59153e+07	1.22351e+07	1.66573e+07	2.59032e+07	4.10517e+07	3.12462e+07	1.45174e+07	3.0095e+07	1.5093e+07	2.53237e+07	3.55799e+07	2.10332e+07		1.6749e+07	1.02293e+07	8.64818e+06	1.9019e+07	1.57362e+07	1.67913e+07	2.55114e+07	4.18729e+07	3.5568e+07	1.28252e+07	1.98909e+07	1.5093e+07	1.79891e+07	2.35642e+07	1.95488e+07		2.01651e+07	1.07297e+07	9.19472e+06	2.1664e+07	1.5995e+07	1.70501e+07	2.89244e+07	4.83649e+07	4.05756e+07	1.52596e+07
P04406	210					High		500018	447103	284596	433502	294785	302143	571408	638834	532527	648052	691310	353427	276147	421764	185066		403354	340424	243085	518039	379137	304574	562766	651613	606183	572517	456913	353427	196165	279330	172005		472366	408527	308739	598334	467902	380708	659858	752251	677747	675196
P04637	392					High		4.34789e+06	4.30074e+06	4.83641e+06	2.23523e+06	1.65655e+06	2.75927e+06	2.20746e+06	1.85312e+06	2.27199e+06	2.46892e+06	3.72093e+06	2.45564e+06	3.32328e+06	1.73152e+06	1.84476e+06		3.50735e+06	3.27458e+06	4.13096e+06	2.67111e+06	2.13057e+06	2.78147e+06	2.17408e+06	1.89019e+06	2.58624e+06	2.18114e+06	2.4593e+06	2.45564e+06	2.36074e+06	1.14677e+06	1.71457e+06		4.02989e+06	3.48493e+06	4.46535e+06	2.94081e+06	2.33553e+06	2.99907e+06	2.55642e+06	2.39389e+06	2.9959e+06	2.5803e+06
P04637	315					Low		1.06197e+06	1.03017e+06	984849	273921	276005	387820	267675	234609	301843	373512	344723	125537	314129	111222	110727		856666	784368	841197	327338	354982	390940	263626	239303	343592	329976	227840	125537	223146	73661.4	102913		990023	914221	969724	388691	444850	482499	303514	257640	387820	392242
P04792	78	82				High		3.37483e+07	2.05974e+07	1.86754e+07	1.3929e+07	1.27973e+07	1.47944e+07	2.38964e+07	3.61413e+07	1.56095e+07	2.37769e+07	1.95914e+07	9.88752e+06	6.92436e+07	1.33101e+08	1.86822e+08		2.7224e+07	1.56829e+07	1.59514e+07	1.66453e+07	1.64592e+07	1.49135e+07	2.3535e+07	3.68642e+07	1.77685e+07	2.10055e+07	1.29487e+07	9.88752e+06	4.91882e+07	8.81516e+07	1.73637e+08		3.39611e+07	1.61518e+07	1.60455e+07	1.98683e+07	1.63999e+07	1.53279e+07	2.64206e+07	4.01102e+07	2.04516e+07	2.43601e+07
P04792	82					High		1.18766e+07	1.02743e+07	9.39378e+06	1.40686e+07	9.38672e+06	1.1716e+07	1.10307e+07	1.93858e+07	1.304e+07	2.46065e+07	2.00191e+07	1.84884e+07	6.08259e+07	1.27851e+08	6.98122e+07		9.58056e+06	7.82281e+06	8.0236e+06	1.68121e+07	1.20727e+07	1.18102e+07	1.08638e+07	1.97736e+07	1.48436e+07	2.17384e+07	1.32314e+07	1.84884e+07	4.32086e+07	8.46743e+07	6.48853e+07		1.14278e+07	8.62716e+06	8.45631e+06	1.95873e+07	1.20996e+07	1.20082e+07	1.21811e+07	2.37936e+07	1.70697e+07	2.52578e+07
P04792	78	83				Low		1.28521e+07	7.56337e+06	6.22544e+06	5.20434e+06	4.49279e+06	5.02254e+06	8.9798e+06	1.84018e+07	7.4835e+06	1.0703e+07	7.10566e+06	3.91091e+06	7.61307e+07	1.78095e+08	2.32671e+08		1.03675e+07	5.75874e+06	5.31739e+06	6.21924e+06	5.77839e+06	5.06294e+06	8.84399e+06	1.87699e+07	8.51858e+06	9.45552e+06	4.6964e+06	3.91091e+06	5.40806e+07	1.1795e+08	2.1625e+08		1.22678e+07	6.04677e+06	5.56532e+06	7.03212e+06	5.84336e+06	5.1335e+06	1.01583e+07	2.27223e+07	9.70671e+06	1.13053e+07
P05114	21	25				High		42760.1	57997.2	39674	54125.6	49693	46601.4	15023.3	22840	6059.41	34380	26619.1	53863.6	2.09221e+06	1.89692e+06	1.58591e+06		34493.6	44159	33887.1	64680.5	63912.4	46976.3	14796.1	23296.9	6897.52	30372.8	17593.6	53863.6	1.48623e+06	1.25631e+06	1.47399e+06		56371.5	69710.4	55788.3	93035.4	97622.2	69901	20651.7	30005.7	12316.4	38472
P05114	8					Low		73739.8	51317	96639.5	30030	28064	60841.4	61472.1	73398.9	43633.9	83294.4	77773.2	63602.1	1.2261e+06	2.78529e+06	2.1439e+06		59484.2	39072.7	82543.5	35886.1	36094.4	61330.8	60542.4	74867.2	49669.1	73585.8	51403.2	63602.1	870977	1.84467e+06	1.9926e+06		89035.1	62985.6	118333	55788.3	56213.1	91594.1	75040.8	80943.8	60494	85249.2
P05114	7					Low		114263	37853.9	101728	43450.7	23972.3	66197.1	23523	85431.3	39204.8	103556	26545.9	41601.8	252746	556996	428579		92173.8	28821.9	86890.1	51924	30831.9	66729.6	23167.3	87140.3	44627.4	91485.9	17545.1	41601.8	179542	368892	398332		125635	48754.8	122761	75811.5	49432.9	98413.7	31574.5	92797	55355.9	105638
P05187	114					High		7.69183e+07	5.1358e+07	3.71773e+07	4.12411e+07	2.99066e+07	4.85592e+07	4.04728e+07	2.52142e+07	5.30564e+07	3.9536e+07	3.29437e+07	4.18735e+07	4.07558e+07	1.5931e+07	2.65865e+07		6.20483e+07	3.91039e+07	3.17546e+07	4.92834e+07	3.84643e+07	4.89498e+07	3.98607e+07	2.57186e+07	6.03949e+07	3.49278e+07	2.17737e+07	4.18735e+07	2.89515e+07	1.05509e+07	2.47102e+07		8.40166e+07	4.57142e+07	3.44529e+07	5.75659e+07	4.12046e+07	5.23142e+07	4.32064e+07	2.96993e+07	5.86265e+07	4.07403e+07
P05187	117					High		6.05626e+07	3.98037e+07	3.14427e+07	3.27213e+07	2.50408e+07	4.05828e+07	3.23339e+07	1.79992e+07	4.03973e+07	3.39945e+07	2.91664e+07	3.56895e+07	3.62399e+07	1.2924e+07	2.0679e+07		4.88546e+07	3.03065e+07	2.68564e+07	3.91023e+07	3.22061e+07	4.09093e+07	3.18449e+07	1.83592e+07	4.59848e+07	3.00322e+07	1.92771e+07	3.56895e+07	2.57436e+07	8.55941e+06	1.92196e+07		6.35701e+07	3.39611e+07	2.83334e+07	4.39467e+07	3.21238e+07	4.39467e+07	3.35055e+07	2.19199e+07	4.72998e+07	3.53286e+07
P05187	119					Low		365502	198458	203152	52656.3	208550	368221	36544.8	161143	180569	322662	0	391243	405046	0	204341		294842	151106	173520	62924.7	268226	371184	35992.1	164367	205544	285054	0	391243	287730	0	189920		352874	197122	220973	89272.6	336107	457831	47058.3	179176	238066	338023
P05204	25	29				High		352091	497292	660105	160563	246380	394013	153983	87695.7	27523.2	400301	816139	418107	2.78974e+07	4.07811e+07	3.40877e+07		284024	378638	563821	191874	316880	397183	151655	89450	31330	353643	539417	418107	1.98173e+07	2.70089e+07	3.1682e+07		342203	455418	668560	244948	398889	496167	177941	95805.4	41331.9	417729
P05204	29					High		8872.36	7949.56	3735.69	1307.31	967.495	5711.61	3021.61	5411.3	0	22729.2	4742.58	2767.54	487424	672727	565722		7157.14	6052.78	3190.79	1562.25	1244.34	5757.56	2975.92	5519.55	0	20080	3134.55	2767.54	346249	445540	525796		20790.6	18165	11821.7	6162.13	6103	14467.3	6700.58	11056.8	403.241	30377
P05362	530					High		330752	345122	176015	592314	269802	153778	720501	1.00056e+06	1.50455e+06	633936	488451	312202	308722	205696	235856		266811	262775	150341	707820	347005	155016	709604	1.02057e+06	1.71265e+06	560046	322835	312202	219305	136230	219211		316469	320226	195049	803326	434884	213033	822320	1.23484e+06	2.03494e+06	659858
P05386	101	104				High		7.04067e+07	2.63658e+08	2.0467e+08	1.31298e+08	1.43962e+08	1.53053e+08	1.07259e+08	1.72703e+08	7.96994e+07	5.35197e+07	1.50441e+08	6.29244e+07	4.54947e+07	1.92235e+08	1.19054e+08		5.67956e+07	2.00749e+08	1.74817e+08	1.56902e+08	1.85156e+08	1.54284e+08	1.05637e+08	1.76158e+08	9.0723e+07	4.72816e+07	9.94319e+07	6.29244e+07	3.23178e+07	1.27315e+08	1.10652e+08		7.28808e+07	2.57356e+08	1.91664e+08	1.62625e+08	1.83362e+08	1.59695e+08	1.21119e+08	1.77331e+08	9.37225e+07	5.9383e+07
P05387	102	105				High		7.19471e+07	2.64469e+08	2.4362e+08	1.31678e+08	1.47531e+08	1.55033e+08	1.08902e+08	1.7322e+08	8.03866e+07	5.46716e+07	1.51393e+08	6.5239e+07	4.59797e+07	1.96005e+08	1.69581e+08		5.80381e+07	2.01366e+08	2.08086e+08	1.57357e+08	1.89747e+08	1.5628e+08	1.07255e+08	1.76685e+08	9.15053e+07	4.82992e+07	1.00061e+08	6.5239e+07	3.26624e+07	1.29812e+08	1.57613e+08		7.43591e+07	2.58081e+08	2.29053e+08	1.63165e+08	1.88463e+08	1.62129e+08	1.23027e+08	1.7791e+08	9.46264e+07	6.05937e+07
P05387	105					High		1.34317e+07	3.71192e+07	3.29585e+07	3.16637e+07	2.32736e+07	2.23322e+07	2.55527e+07	3.10611e+07	1.5892e+07	1.60537e+07	3.81782e+07	2.03977e+07	1.37583e+07	3.15503e+07	2.67641e+07		1.08351e+07	2.82625e+07	2.81511e+07	3.78383e+07	2.99333e+07	2.25119e+07	2.51663e+07	3.16825e+07	1.80901e+07	1.41825e+07	2.52334e+07	2.03977e+07	9.7734e+06	2.08954e+07	2.48753e+07		1.27406e+07	3.05834e+07	3.0394e+07	4.18635e+07	3.02583e+07	2.32282e+07	2.92027e+07	3.59452e+07	2.07878e+07	17181619
P05387	17					Low		5.98046e+06	7.70258e+06	9.89664e+06	8.41771e+06	4.95377e+06	4.56264e+06	5.76192e+06	4.99172e+06	3.52779e+06	4.03595e+06	5.37797e+06	3.18216e+06	3.81097e+06	3.59257e+06	8.48448e+06		4.8243e+06	5.86473e+06	8.4531e+06	1.00592e+07	6.37128e+06	4.59934e+06	5.67478e+06	5.09158e+06	4.01574e+06	3.56553e+06	3.5545e+06	3.18216e+06	2.70718e+06	2.37932e+06	7.88569e+06		5.66117e+06	6.20774e+06	8.83096e+06	1.13535e+07	6.43306e+06	4.5919e+06	6.24869e+06	6.28052e+06	4.65855e+06	4.18876e+06
P05455	366					High		7.92858e+07	6.42485e+07	5.18419e+07	2.63677e+07	3.56692e+07	3.95784e+07	2.69412e+07	3.73161e+07	3.25662e+07	4.95955e+07	4.85512e+07	3.81442e+07	5.1393e+07	3.58149e+07	2.96439e+07		6.39581e+07	4.89187e+07	4.42801e+07	3.15097e+07	4.58758e+07	3.98968e+07	2.65338e+07	3.80626e+07	3.70706e+07	4.38147e+07	3.20893e+07	3.81442e+07	3.65078e+07	2.37198e+07	2.75518e+07		7.81482e+07	5.1318e+07	4.5366e+07	3.52926e+07	4.62881e+07	4.06457e+07	3.02671e+07	4.61196e+07	4.26365e+07	5.1579e+07
P05783	18					High		9.28051e+06	1.33549e+07	1.18052e+07	5.3337e+06	7.2596e+06	1.07618e+07	7.19608e+06	6.21275e+06	5.43546e+06	6.70421e+06	5.8934e+06	4.95394e+06	2.17407e+07	2.85156e+07	3.91944e+07		7.48638e+06	1.01684e+07	1.00833e+07	6.37382e+06	9.33691e+06	1.08484e+07	7.08725e+06	6.33703e+06	6.18727e+06	5.92278e+06	3.89516e+06	4.95394e+06	1.54438e+07	1.88856e+07	3.64283e+07		9.04931e+06	1.10214e+07	1.08223e+07	7.15613e+06	9.55365e+06	1.09959e+07	8.17807e+06	7.68091e+06	7.05381e+06	6.88368e+06
P05783	399					High		593992	810178	950674	603386	682299	791026	570958	425983	862238	1.22812e+06	1.40548e+06	990838	8.08662e+06	8.00224e+06	2.18285e+07		479160	616868	812007	721052	877536	797390	562323	434505	981498	1.08498e+06	928931	990838	5.74445e+06	5.2998e+06	2.0288e+07		554636	721934	939108	820902	997869	944767	658702	486295	1.16681e+06	1.27988e+06
P05783	7					High		1.61552e+06	1.88549e+06	1.90323e+06	2.08314e+06	1.67728e+06	2.0859e+06	1.73359e+06	2.20795e+06	2.13872e+06	2.06595e+06	2.25961e+06	1.5178e+06	4.28118e+06	6.08114e+06	4.14144e+06		1.3032e+06	1.43561e+06	1.62562e+06	2.48937e+06	2.15723e+06	2.10268e+06	1.70737e+06	2.25212e+06	2.43454e+06	1.82515e+06	1.49346e+06	1.5178e+06	3.0412e+06	4.02747e+06	3.84916e+06		1.49927e+06	1.5488e+06	1.77492e+06	2.72009e+06	2.30238e+06	2.2432e+06	1.98477e+06	2.84229e+06	2.82847e+06	2.15977e+06
P05783	53					Low		1.34841e+07	3.19343e+07	3.67809e+07	3.0555e+07	1.90381e+07	2.56683e+07	1.62333e+07	1.98697e+07	2.19833e+07	2.83493e+07	4.12372e+07	4.46851e+07	5.42018e+07	1.12199e+08	1.40271e+08		1.08773e+07	2.43147e+07	3.1416e+07	3.65134e+07	2.44857e+07	2.58748e+07	1.59878e+07	2.02672e+07	25023934	2.50449e+07	2.72552e+07	4.46851e+07	3.85031e+07	7.43082e+07	1.30371e+08		1.28381e+07	2.60555e+07	3.446e+07	4.08084e+07	2.50384e+07	2.68214e+07	1.81818e+07	2.4037e+07	2.92027e+07	2.95833e+07
P05783	13	30				Low		306054	1.17325e+06	1.55594e+06	388726	584692	730652	320719	113041	159857	1.87426e+06	1.99181e+06	1.53875e+06	1.79466e+07	3.43987e+07	6.20756e+07		246887	893314	1.32899e+06	464530	751999	736531	315869	115302	181968	1.6558e+06	1.31646e+06	1.53875e+06	1.27486e+07	2.27819e+07	5.76947e+07		296429	1.00659e+06	1.4534e+06	537586	868661	879606	365215	121218	208649	1.95908e+06
P05783	2					Low		2.14115e+07	1.39766e+07	1.20107e+07	1.19036e+07	1.24371e+07	1.41209e+07	1.46191e+07	1.67048e+07	1.61858e+07	1.39084e+07	1.26383e+07	1.0451e+07	2.71691e+07	1.76908e+07	1.54736e+07		1.72722e+07	1.06417e+07	1.02588e+07	1.42249e+07	1.59959e+07	1.42345e+07	1.4398e+07	1.70389e+07	1.84246e+07	12287314	8.35315e+06	1.0451e+07	1.93e+07	1.17164e+07	1.43816e+07		2.07878e+07	1.16105e+07	1.09959e+07	1.61518e+07	1.58905e+07	1.45236e+07	1.66406e+07	1.99436e+07	2.12227e+07	1.50599e+07
P05783	18	23				Low		2.92788e+06	6.65217e+06	7.39281e+06	2.09988e+06	3.55545e+06	4.93612e+06	1.26477e+06	476637	571827	2.11824e+06	2.63381e+06	2.09444e+06	9.90208e+06	1.57313e+07	3.57073e+07		2.36186e+06	5.06495e+06	6.31449e+06	2.50937e+06	4.57282e+06	4.97584e+06	1.24565e+06	486172	650919	1.87135e+06	1.74079e+06	2.09444e+06	7.0341e+06	1.04187e+07	3.31873e+07		2.80259e+06	5.45401e+06	6.72467e+06	2.7681e+06	4.75341e+06	5.0971e+06	1.47761e+06	545418	732475	2.23001e+06
P05783	8					Low		3.94898e+06	2.42176e+06	2.3246e+06	2.2026e+06	2.18306e+06	2.50013e+06	2.65579e+06	2.48805e+06	2.68806e+06	2.24494e+06	2.57917e+06	1.50316e+06	5.79723e+06	3.92514e+06	3.76213e+06		3.18555e+06	1.84393e+06	1.98553e+06	2.63213e+06	2.80773e+06	2.52025e+06	2.61563e+06	2.53782e+06	3.05986e+06	1.98328e+06	1.70467e+06	1.50316e+06	4.11815e+06	2.59958e+06	3.49662e+06		3.62582e+06	1.9676e+06	2.14426e+06	2.90015e+06	3.00102e+06	2.65346e+06	3.05639e+06	3.21972e+06	3.54078e+06	2.32403e+06
P05783	5	7				Low		400582	518151	691861	167790	232956	173939	272529	284226	185482	217002	463067	204004	1.03278e+06	2.87758e+06	4.75398e+06		323141	394519	590945	200510	299615	175339	268407	289912	211137	191709	306058	204004	733648	1.90579e+06	4.41847e+06		387820	471763	684056	249819	377056	232084	312002	317316	244981	232520
P05787	35					High		413989	383799	440855	499859	317497	483685	392653	467379	374855	524351	910015	430740	3.6782e+06	4.29686e+06	5.18856e+06		333956	292224	376552	597336	408348	487576	386715	476729	426703	463234	601463	430740	2.61287e+06	2.84576e+06	4.82238e+06		399685	355484	452954	690166	495636	610633	450878	543168	486784	546931
P05787	21	22				High		1.10181e+07	1.159e+07	1.18037e+07	6.34614e+06	8.40876e+06	8.87379e+06	4.94834e+06	3.21319e+06	3.12158e+06	9.02371e+06	1.11435e+07	7.77888e+06	2.43672e+07	3.88251e+07	2.94965e+07		8.88807e+06	8.82461e+06	1.0082e+07	7.58369e+06	1.08149e+07	8.94518e+06	4.8735e+06	3.27747e+06	3.55334e+06	7.97193e+06	7.36519e+06	7.77888e+06	1.73096e+07	2.57135e+07	2.74148e+07		1.04598e+07	9.29068e+06	1.06034e+07	8.25824e+06	1.08965e+07	9.13732e+06	5.70208e+06	4.15427e+06	4.14505e+06	9.30995e+06
P05787	39					High		708694	373849	270690	242011	160059	193602	177090	199581	96144.2	294235	246725	100377	850156	702057	593951		571688	284648	231207	289205	205859	195160	174412	203574	109442	259940	163070	100377	603922	464965	552033		667829	346700	288321	347131	263438	252052	202466	220973	127740	309991
P05787	475					High		367906	310869	211250	165398	183422	266376	300605	397820	433287	254901	307794	305616	3.31263e+07	5.68291e+07	7.42116e+07		296781	236695	180437	197652	235907	268519	296058	405778	493217	225191	203433	305616	2.35318e+07	3.76373e+07	6.89742e+07		382803	323603	259493	273386	337582	376829	346107	441905	572510	272168
P05787	258					High		1.34908e+06	1.29157e+06	396712	897673	734749	454890	1.40718e+06	1.26234e+06	1.72696e+06	1.33057e+06	761106	2.13065e+06	1.22375e+07	1.42556e+07	2.57207e+07		1.08827e+06	983397	338847	1.07273e+06	944994	458550	1.3859e+06	1.28759e+06	1.96583e+06	1.17548e+06	503043	2.13065e+06	8.69308e+06	9.4413e+06	2.39055e+07		1.27593e+06	1.16622e+06	434767	1.24367e+06	1.13927e+06	584939	1.63844e+06	1.4855e+06	2.29333e+06	1.39309e+06
P05787	34					High		50106.3	46296	48548	136254	56571.1	49576.2	87549.7	155232	92166.2	101102	164455	70386	837175	2.12195e+06	1.52564e+06		40419.6	35249.7	41466.7	162825	72758.6	49975	86225.6	158337	104914	89317.8	108695	70386	594700	1.40535e+06	1.41797e+06		65056.2	57784.3	65672.2	207401	108506	74213.1	102564	170320	123246	104321
P05787	24					High		4.7031e+07	2.88135e+07	3.33264e+07	1.76481e+07	2.32266e+07	2.70802e+07	2.46678e+07	3.26924e+07	2.30665e+07	5.4709e+07	3.1156e+07	2.60352e+07	7.5934e+07	7.18141e+07	5.00963e+07		3.79389e+07	2.19385e+07	2.84653e+07	2.10896e+07	2.98728e+07	2.72981e+07	2.42947e+07	3.33464e+07	2.62569e+07	4.83322e+07	2.05922e+07	2.60352e+07	5.39409e+07	4.75617e+07	4.65608e+07		4.80315e+07	2.32282e+07	3.11614e+07	2.46865e+07	3.0009e+07	2.86198e+07	2.8001e+07	38138379	3.17152e+07	6.49759e+07
P05787	37					High		4.62165e+06	4.59486e+06	5.29844e+06	3.61902e+06	3.81085e+06	4.35372e+06	1.05341e+07	1.34281e+07	6.03058e+06	1.32806e+07	1.3992e+07	4.98439e+06	1.38238e+07	2.37642e+07	1.44831e+07		3.72819e+06	3.49852e+06	4.52561e+06	4.32475e+06	4.90131e+06	4.38875e+06	1.03748e+07	1.36967e+07	6.8647e+06	1.17326e+07	9.24785e+06	4.98439e+06	9.81998e+06	1.57388e+07	1.3461e+07		4.32208e+06	3.71811e+06	4.76419e+06	4.69385e+06	4.98048e+06	4.39814e+06	1.16105e+07	1.61518e+07	7.97417e+06	1.42742e+07
P05787	13					High		16043.6	2695.65	4964.29	2711.77	1581.1	2125.34	5873.75	5694.74	1689.5	10448.2	6232.87	6645.28	328374	378627	528849		12942	2052.46	4240.19	3240.59	2033.52	2142.44	5784.92	5808.66	1923.18	9230.37	4119.54	6645.28	233266	250760	491526		26543.4	7467.77	12128.4	8198.72	6598.56	5811.12	9951.57	10039.5	4692.08	14237.2
P05787	477					High		23233.3	11377.6	11371.4	18480.2	5608.45	8122.09	32466.2	18193.9	38834.5	39450.3	37240.8	27627.8	1.52876e+06	2.17557e+06	3.90117e+06		18741.8	8662.91	9712.76	22084	7213.28	8187.43	31975.2	18557.8	44205.9	34852.1	24613.9	27627.8	1.08598e+06	1.44086e+06	3.62585e+06		34656	19172.3	19751.9	35787.4	15334.5	15784.9	42269	24907	55050.4	44053.7
P05787	43					High		451830	583292	495290	330245	273219	220484	989240	1.92245e+06	793897	1.73552e+06	1.51275e+06	552622	2.04206e+06	2.95174e+06	2.10283e+06		364481	444118	423046	394645	351400	222257	974279	1.96091e+06	903705	1.53324e+06	999835	552622	1.45061e+06	1.9549e+06	1.95442e+06		432360	524331	497276	462337	439593	281494	1.16394e+06	2.5052e+06	1.04605e+06	1.85087e+06
P05787	31					High		1.72149e+06	1.69257e+06	1.33812e+06	924416	1.11085e+06	1.35033e+06	1.26955e+06	1.51332e+06	1.35383e+06	2.45984e+06	2.12598e+06	836234	8.7416e+06	1.06896e+07	9.51994e+06		1.38869e+06	1.28872e+06	1.14294e+06	1.10469e+06	1.42871e+06	1.36119e+06	1.25035e+06	1.5436e+06	1.54108e+06	2.17313e+06	1.40514e+06	836234	6.20973e+06	7.07964e+06	8.84807e+06		1.59092e+06	1.39084e+06	1.26875e+06	1.23928e+06	1.56717e+06	1.52632e+06	1.47615e+06	1.97327e+06	1.82979e+06	2.52093e+06
P05787	36					Low		199699	114458	131113	123452	93994	94956.9	295378	351907	229490	415393	501063	223995	304384	306906	138554		161093	87148.3	111988	147526	120890	95720.9	290911	358947	261231	366976	331171	223995	216224	203261	128776		199054	124028	151249	189744	169466	135717	338616	393854	296429	428221
P05787	36	37				Low		95434.4	96963.4	129546	51400.9	93441.6	42072.1	84558	25476	78181.1	65064.4	110683	99464.2	2.86583e+06	6.2888e+06	8.51159e+06		76984.9	73827.8	110650	61424.6	120180	42410.6	83279.2	25985.6	88994.7	57480.6	73154.3	99464.2	2.03579e+06	4.16501e+06	7.91089e+06		112022	106624	150668	87501.1	168997	65515	100225	32730.6	103953	67144.9
P05787	24	27				Low		919294	749152	615681	350240	405098	268312	246564	285889	286291	795808	576531	555715	2.25342e+06	4.08457e+06	3.9544e+06		741574	570403	525877	418540	521015	270471	242835	291608	325889	703051	381051	555715	1.60075e+06	2.70517e+06	3.67532e+06		848504	666478	607377	486295	629881	336381	277218	321584	364090	818556
P05787	26	27				Low		982681	809400	941928	382162	588889	565371	414570	278700	304789	852353	782931	597687	3.19488e+06	4.80489e+06	4.39138e+06		792707	616276	804538	456687	757398	569920	408301	284275	346946	753005	517468	597687	2.26953e+06	3.18223e+06	4.08146e+06		918722	719665	922153	529315	877399	703170	472808	310402	395680	874756
P05787	15					Low		94268.7	78213.8	53664.7	29003.8	32223.7	32003	22888.2	63279.5	19670.4	77397.9	96973	51947.6	1.01743e+06	788502	806884		76044.5	59551.9	45837.1	34659.8	41444.4	32260.4	22542	64545.3	22391.1	68376.6	64093	51947.6	722744	522217	749939		114870	94580	74676.8	56723.6	68764.2	54410.9	31815.6	75319.5	32687	83489.5
P05787	25	35				Low		213516	169832	303876	198460	155128	142834	75465.9	33631.8	47193.9	167793	263758	221506	5.28055e+06	1.45328e+07	1.72659e+07		172238	129310	259552	237161	199518	143983	74324.5	34304.6	53721.5	148235	174328	221506	3.75112e+06	9.62495e+06	1.60474e+07		211472	171874	327656	290183	255579	197674	90467.6	41130.3	66291.7	179804
P05787	34	35				Low		7139.06	44915.1	37857.6	7463.71	15580.8	20522.3	37920.9	28231.2	7765.74	32923.5	20574.2	25154.5	1.8779e+06	7.00762e+06	7.53436e+06		5758.92	34198.3	32335.6	8919.2	20039.2	20687.4	37347.3	28796	8839.85	29086	13598.3	25154.5	1.33399e+06	4.64107e+06	7.00262e+06		17482.9	60196.8	60101.9	19713.6	38286.9	40525.6	50460.8	38071.5	14670	38341.1
P05787	475	478				Low		0	0	3724.87	0	0	7267.48	1280.36	603.554	4267.83	3618.62	3167.76	8799.11	2.06072e+06	3.88874e+06	1.17583e+07		0	0	3181.56	0	0	7325.95	1261	615.628	4858.14	3196.84	2093.69	8799.11	1.46386e+06	2.57547e+06	1.09285e+07		476.606	478.021	9809.18	508.572	549.662	14874.4	3058.87	2675.69	9412.27	5811.12
P05787	39	43				Low		556509	438619	117804	72718.2	169851	29475.4	1.62105e+06	921407	55879.6	1.87137e+06	2.62716e+06	92485.9	3.88526e+06	7.47886e+06	6.32727e+06		448923	333964	100621	86898.8	218454	29712.6	1.59654e+06	939839	63608.6	1.65324e+06	1.73639e+06	92485.9	2.75995e+06	4.95317e+06	5.88073e+06		528758	399685	140712	120461	277218	47198.9	1.83593e+06	1.12111e+06	76331.2	1.95716e+06
P06454	8	9				High		7530.03	39347.1	17567.4	0	17742.4	4205.9	26522.3	14036.3	10777.2	58749.5	53141.3	52319.8	392077	1.1086e+06	1.25821e+06		6074.31	29958.8	15005	0	22819.3	4239.74	26121.2	14317.1	12267.9	51901.8	35123.1	52319.8	278518	734215	1.16941e+06		15784.9	50563.4	28416.8	508.572	38472	9412.27	35879.3	19911.4	19393.9	60732.3
P06454	10					High		324420	921013	997124	649620	725061	882280	523514	679795	416041	549306	894966	818813	1.12146e+06	3.1108e+06	2.33545e+06		261703	701258	851683	776302	932534	889378	515596	693394	473586	485280	591516	818813	796644	2.06025e+06	2.17062e+06		310402	839113	981325	878681	1.05414e+06	1.0419e+06	597470	813303	533893	569985
P06454	2					High		9.15147e+06	1.63191e+07	1.47917e+07	2.42369e+06	7.17674e+06	6.97549e+06	4.70617e+06	4.34733e+06	3.09912e+06	1.29317e+07	1.38601e+07	7.19437e+06	4.86183e+06	4.38238e+06	4.19834e+06		7.38229e+06	1.24254e+07	1.26341e+07	2.89632e+06	9.23033e+06	7.03161e+06	4.63499e+06	4.43429e+06	3.52778e+06	1.14244e+07	9.16067e+06	7.19437e+06	3.45367e+06	2.9024e+06	3.90204e+06		8.77598e+06	1.36159e+07	1.34682e+07	3.2733e+06	9.5686e+06	7.44838e+06	5.30823e+06	5.37552e+06	4.04176e+06	1.36243e+07
P06454	9					Low		20438.7	277063	322961	18195.5	122894	127502	31594.1	62401.6	3488.73	77281.6	99878.3	69286.6	371605	990576	997280		16487.4	210955	275854	21743.8	158060	128528	31116.3	63650	3971.27	68273.9	66013.3	69286.6	263975	656048	926898		31299.5	266435	346700	35450.8	210585	178743	41130.3	72107.5	8110.46	78400.5
P06493	14	15				High		2.86053e+07	3.30759e+07	3.04386e+07	2.6818e+07	2.25883e+07	2.54858e+07	3.91213e+07	2.3802e+07	2.427e+07	2.07551e+07	4.30155e+07	2.31939e+07	2.17494e+07	4.0519e+07	1.78005e+07		2.30753e+07	2.5184e+07	2.59988e+07	3.20478e+07	2.90519e+07	2.56909e+07	3.85296e+07	2.42781e+07	2.76269e+07	1.8336e+07	2.84306e+07	2.31939e+07	1.545e+07	2.68353e+07	1.65443e+07		2.7393e+07	2.72099e+07	2.75995e+07	3.61676e+07	2.96423e+07	2.68104e+07	4.35403e+07	2.94686e+07	3.21109e+07	2.15611e+07
P06493	14					High		845362	829884	721197	1.53935e+06	1.06065e+06	1.06809e+06	1.19112e+06	1.22389e+06	1.47782e+06	669734	684117	759017	497057	530704	388480		681935	631872	616003	1.83954e+06	1.36416e+06	1.07668e+06	1.1731e+06	1.24837e+06	1.68223e+06	591672	452158	759017	353092	351480	361063		810789	755518	735152	2.0394e+06	1.56332e+06	1.26382e+06	1.39833e+06	1.49849e+06	1.99188e+06	699708
P06493	15					High		4.16648e+06	5.72357e+06	4.33248e+06	4.38687e+06	4.30645e+06	5.13388e+06	7.18221e+06	8.28519e+06	6.35227e+06	5.79866e+06	6.86304e+06	4.52646e+06	4.63159e+06	3.67447e+06	1.75124e+06		3.36101e+06	4.35792e+06	3.70054e+06	5.24234e+06	5.53872e+06	5.17518e+06	7.07359e+06	8.45093e+06	7.23089e+06	5.12278e+06	4.53604e+06	4.52646e+06	3.29012e+06	2.43356e+06	1.62765e+06		3.84117e+06	4.60734e+06	4.03264e+06	5.86985e+06	5.66792e+06	5.30382e+06	8.03315e+06	1.03389e+07	8.39435e+06	6.07507e+06
P06748	243					High		381324	489761	470687	284258	140138	247844	168736	395609	308198	395995	305614	462139	1.57332e+06	2.40172e+06	1.70488e+06		307606	372904	402032	339691	180238	249838	166184	403523	350827	349839	201991	462139	1.11764e+06	1.59063e+06	1.58456e+06		368302	442506	474494	402152	233911	314540	195538	448704	397972	410353
P06748	254					High		7.05311e+06	7.03396e+06	6.04585e+06	3.36082e+06	2.89452e+06	5.47784e+06	4.8552e+06	5.35789e+06	4.60069e+06	7.94894e+06	6.11091e+06	4.03659e+06	5.36739e+07	5.48736e+07	4.11942e+07		5.68959e+06	5.35564e+06	5.16399e+06	4.01621e+06	3.72278e+06	5.52191e+06	4.78177e+06	5.46507e+06	5.23703e+06	7.02243e+06	4.03893e+06	4.03659e+06	3.81281e+07	3.63422e+07	3.82869e+07		6.7059e+06	5.8239e+06	5.72847e+06	4.5155e+06	4.18839e+06	5.98065e+06	5.50164e+06	6.60256e+06	5.92855e+06	8.26892e+06
P06748	254	260				High		977035	1.49227e+06	1.24332e+06	759524	702823	1.35921e+06	1.72469e+06	904650	649111	1.78214e+06	1.93138e+06	765814	7.49464e+06	4.82761e+06	3.70002e+06		788153	1.13621e+06	1.06197e+06	907638	903933	1.37015e+06	1.69861e+06	922747	738892	1.57442e+06	1.27652e+06	765814	5.32393e+06	3.19727e+06	3.4389e+06		923343	1.26187e+06	1.21918e+06	1.0374e+06	1.04572e+06	1.54625e+06	1.97224e+06	1.0975e+06	850427	1.90302e+06
P06748	70					High		2.78221e+08	2.55822e+08	1.93018e+08	2.45762e+08	1.64117e+08	1.90597e+08	4.42674e+08	5.70892e+08	4.30873e+08	2.04082e+08	1.89143e+08	1.58786e+08	2.50733e+08	3.17206e+08	1.76114e+08		2.24435e+08	1.94782e+08	1.64864e+08	2.93688e+08	2.11079e+08	1.9213e+08	4.35979e+08	582312448	4.90469e+08	1.80294e+08	1.25012e+08	1.58786e+08	1.78112e+08	2.10082e+08	1.63685e+08		2.53041e+08	2.22896e+08	1.67891e+08	5.38582e+08	2.23342e+08	2.15516e+08	4.57388e+08	4.89129e+08	4.77444e+08	2.19714e+08
P06748	125					High		1.96914e+08	3.10431e+08	3.15377e+08	4.58138e+08	3.82478e+08	5.70189e+08	2.60321e+08	3.17369e+08	4.48139e+08	3.23522e+08	4.82888e+08	4.16812e+08	3.13493e+08	3.16143e+08	4.11947e+08		1.58846e+08	2.36362e+08	2.69376e+08	5.47479e+08	4.91922e+08	5.74776e+08	2.56384e+08	3.23718e+08	5.10123e+08	2.85813e+08	3.19159e+08	4.16812e+08	2.22695e+08	2.09378e+08	3.82875e+08		2.05865e+08	2.72009e+08	2.95784e+08	6.08462e+08	4.85e+08	6.93207e+08	2.73446e+08	3.42865e+08	5.24836e+08	3.50825e+08
P06748	260					High		0	526.8	0	0	0	0	0	0	0	948.635	0	0	149926	342914	192159		0	401.104	0	0	0	0	0	0	0	838.064	0	0	106502	227109	178597		476.606	3794.84	581.885	508.572	549.662	475.192	138.76	258.655	201.621	2156.46
P07199	156					High		6.27401e+06	3.45253e+06	2.30326e+06	2.83376e+06	2.69794e+06	3.47788e+06	3.46109e+06	3.02339e+06	2.67121e+06	1.66038e+06	3.14308e+06	2.93504e+06	3.09279e+06	2.60878e+06	920741		5.06111e+06	2.62875e+06	1.96731e+06	3.38637e+06	3.46995e+06	3.50586e+06	3.40874e+06	3.08387e+06	3.04068e+06	1.46685e+06	2.07738e+06	2.93504e+06	2.19701e+06	1.72776e+06	855760		5.82912e+06	2.84482e+06	2.15089e+06	3.70982e+06	3.70282e+06	3.67888e+06	3.99427e+06	3.79544e+06	3.50596e+06	1.76566e+06
P07305	5					Low		2460.44	23342.6	4990.59	0	1848.13	1551.77	14069.8	5280.98	4122.65	8631.02	28503.6	15948.5	260445	65252.9	76130.6		1984.78	17773	4262.65	0	2376.97	1564.25	13857	5386.62	4692.87	7625.01	18839.1	15948.5	185011	43216.3	70757.8		7467.77	33719.5	12227.5	508.572	6825.9	5207.78	19068.2	9412.27	9057.57	12227.5
P07355	19					High		74194.6	29531.1	17648	103559	33537.5	36808.2	12695.7	188886	76802.6	95661.5	35529.1	41105.7	3.74001e+06	3.20708e+06	2.90445e+06		59851.2	22484.9	15073.8	123754	43134.2	37104.4	12503.7	192665	87425.5	84511.4	23482.5	41105.7	2.65677e+06	2.12401e+06	2.69947e+06		89502.3	40096.1	28538.8	163936	67144.9	58633	17163.2	209903	103120	98219.9
P07355	12					High		1.35078e+07	1.24013e+07	1.50145e+07	1.34332e+07	1.29756e+07	1.26238e+07	1.43508e+07	2.28094e+07	9.49777e+06	1.30653e+07	1.68302e+07	9.97704e+06	1.87444e+07	2.2422e+07	2.75797e+07		1.08965e+07	9.44237e+06	1.28245e+07	1.60528e+07	1.66885e+07	1.27254e+07	1.41338e+07	2.32657e+07	1.08115e+07	1.15424e+07	1.11237e+07	9.97704e+06	1.33154e+07	1.48499e+07	2.56333e+07		1.29338e+07	1.01194e+07	1.29338e+07	1.85979e+07	1.67827e+07	1.28779e+07	1.63434e+07	2.72826e+07	1.23953e+07	1.38683e+07
P07355	3					Low		3.53044e+06	2.73633e+06	2.63717e+06	2.3802e+06	2.46264e+06	2.69974e+06	2.93605e+06	3.01018e+06	2.55929e+06	3.84655e+06	5.1144e+06	2.92075e+06	2.61025e+07	3.13881e+07	4.04936e+07		2.84792e+06	2.08344e+06	2.25251e+06	2.84436e+06	3.16732e+06	2.72146e+06	2.89164e+06	3.0704e+06	2.91327e+06	3.3982e+06	3.3803e+06	2.92075e+06	1.85423e+07	2.0788e+07	3.76358e+07		3.26918e+06	2.23565e+06	2.40321e+06	3.08868e+06	3.31441e+06	2.86147e+06	3.34894e+06	3.76058e+06	3.33975e+06	4.03058e+06
P07355	19	22				Low		13334.6	28711.9	6905.94	3732.65	2991.86	10324.7	8643.83	6447.09	1506.76	1560.36	7607.18	5141.23	66556.6	291229	71495.7		10756.7	21861.2	5898.63	4460.54	3847.97	10407.8	8513.11	6576.06	1715.17	1378.49	5027.87	5141.23	47279.5	192878	66449.9		23977.7	39139.3	14739.8	9951.57	9290.96	19911.4	12858.1	10692.7	4343	2854.55
P07814	891					High		6.96116e+06	7.44889e+06	4.25408e+06	3.56354e+06	4.66261e+06	6.9563e+06	4.26255e+06	4.33554e+06	3.51468e+06	3.24773e+06	3.2807e+06	3.79747e+06	1.86465e+06	1.64364e+06	2.15371e+06		5.61541e+06	5.67157e+06	3.63357e+06	4.25846e+06	5.9968e+06	7.01226e+06	4.19808e+06	4.42227e+06	4.00081e+06	2.86919e+06	2.16834e+06	3.79747e+06	1.32458e+06	1.08856e+06	2.00171e+06		6.65966e+06	5.93542e+06	3.89212e+06	4.5919e+06	6.09813e+06	7.12265e+06	4.63862e+06	5.53512e+06	4.61993e+06	3.31853e+06
P07814	886					Low		108359	186085	94770.2	192174	131028	147408	151408	56134.6	273735	46831.6	192060	125894	49225.6	108010	41987.7		87410.9	141684	80946.9	229650	168521	148594	149118	57257.5	311597	41373	126940	125894	34968.2	71533.7	39024.4		120864	187273	115907	283500	219975	204381	174058	63372	352220	50260.4
P08107	633					Low		470614	845365	754326	780696	664842	815684	835366	875006	956240	715614	1.06761e+06	793500	2.27371e+06	6.18757e+06	4.25411e+06		379634	643660	644299	932939	855084	822246	822732	892510	1.0885e+06	632204	705623	793500	1.61517e+06	4.09796e+06	3.95388e+06		464093	774739	775252	1.08945e+06	1.04472e+06	1.02713e+06	956714	997784	1.24753e+06	748674
P08238	255					High		1.84375e+06	1.98991e+06	2.14287e+06	1.86347e+06	1.03543e+06	1.55596e+06	913522	1.03394e+06	1.53448e+06	1.12946e+06	1.84394e+06	1.57821e+06	939650	2.06358e+06	1.48719e+06		1.48731e+06	1.51512e+06	1.83031e+06	2.22687e+06	1.33171e+06	1.56847e+06	899706	1.05462e+06	1.74672e+06	997815	1.21873e+06	1.57821e+06	667494	1.36669e+06	1.38223e+06		1.71754e+06	1.67064e+06	2.03757e+06	2.47833e+06	1.51838e+06	1.79944e+06	1.0352e+06	1.27673e+06	2.0739e+06	1.1828e+06
P08559	232					High		19399.4	15798.9	8246.51	122702	21018.7	15124.9	137021	247590	238958	46590.1	106023	34229.8	365784	489918	534619		15649.1	12029.3	7043.66	146630	27033.2	15246.6	134949	252543	272009	41159.6	70074.8	34229.8	259840	324468	496889		30363.1	25395.2	16020.6	187937	44278.8	29784.5	157407	271351	307547	49813.3
P08559	293					High		726932	467083	590901	783041	283842	539909	804450	714177	837503	805048	903618	525796	890590	689974	352068		586400	355636	504712	935740	365062	544253	792284	728464	953342	711213	597234	525796	632644	456962	327221		683065	424952	588124	1.06616e+06	456532	674035	905485	861352	1.12111e+06	836480
P08559	293	300				Low		328832	624815	491083	946160	315942	317777	626828	419237	644733	697219	912272	1.05739e+06	2.38424e+06	2.23959e+06	3.99357e+06		265261	475733	419453	1.13067e+06	406348	320333	617348	427623	733909	615953	602954	1.05739e+06	1.69368e+06	1.48326e+06	3.71172e+06		322190	586514	530183	1.27933e+06	523214	410733	727596	482908	845616	731346
P08651	339					High		487600	521077	364927	344180	145896	243457	345004	374683	490812	412632	519521	346709	382216	430168	160509		393336	396747	311698	411298	187643	245415	339787	382178	558699	364537	343371	346709	271513	284896	149181		462337	475053	384820	478111	244267	306539	390323	426602	626254	426193
P08651	333	339				Low		121277	267654	191333	89384.8	90777.2	150911	142631	76072	171329	133117	215193	208165	74961.9	154185	41964.1		97831.8	203791	163425	106816	116753	152125	140473	77593.8	195026	117602	142229	208165	53250.3	102115	39002.5		130883	260025	210585	145999	166495	208649	164689	83824.1	225871	139448
P08670	426					High		0	0	0	2770.91	4775.56	0	856.119	0	6938.49	3.00316	0	6289.9	129010	850582	220127		0	0	0	3311.26	6142.07	0	843.171	0	7898.18	2.65312	0	6289.9	91644	563332	204592		476.606	478.021	581.885	8394.8	12977.8	475.192	2194.14	258.655	13688	1489.22
P08670	39					High		809019	534452	543173	606330	394787	525751	607807	544484	389374	530592	632098	449250	4.7541e+06	4.36142e+06	3.66103e+06		652617	406931	463945	724569	507753	529981	598614	555376	443230	468748	417777	449250	3.37715e+06	2.88852e+06	3.40266e+06		747063	486295	538543	826395	615629	656904	699471	633845	505801	554106
P08670	39	42				High		22063.8	7426.03	2666.58	5765.05	358.382	2449.53	4259.37	4053.33	6723.24	8287.46	4105.88	218.113	1.12814e+07	1.78899e+07	1.02486e+07		17798.3	5654.17	2277.63	6889.29	460.932	2469.23	4194.95	4134.42	7653.17	7321.49	2713.73	218.113	8.01389e+06	1.18483e+07	9.52536e+06		32970.4	14374.8	7576.48	13295.8	4009.94	6519.21	7885.19	8198.72	13238.5	11376.8
P08670	26					High		407342	352056	400913	343832	161107	343935	378698	804792	345303	530650	835336	349867	3.52174e+06	8.2552e+06	4.01045e+06		328594	268055	342435	410883	207207	346702	372971	820891	393063	468799	552105	349867	2.50172e+06	5.46733e+06	3.72741e+06		393854	329254	414267	476817	265226	430053	431681	983945	450878	554636
P08670	51					High		1.21125e+08	9.91613e+07	1.01735e+08	8.86773e+07	8.48671e+07	1.08415e+08	9.69277e+07	1.26656e+08	9.88314e+07	9.00437e+07	9.89304e+07	7.44928e+07	2.37093e+08	2.5322e+08	1.73837e+08		9.77086e+07	7.55012e+07	8.68954e+07	1.0597e+08	1.09152e+08	1.09288e+08	9.54618e+07	1.2919e+08	1.12501e+08	7.95484e+07	6.53868e+07	7.44928e+07	1.68423e+08	1.67705e+08	1.61569e+08		1.16928e+08	9.07757e+07	1.00055e+08	1.16928e+08	1.00055e+08	1.20706e+08	1.09647e+08	1.37836e+08	1.13517e+08	9.40108e+07
P08670	430					High		227558	204427	190280	285186	160539	228766	232419	367761	271218	271873	183033	207914	3.44656e+06	9.25323e+06	6.36671e+06		183566	155651	162525	340799	206477	230607	228904	375118	308731	240184	120973	207914	2.44831e+06	6.12831e+06	5.91738e+06		226726	202113	209903	404033	264186	289615	259168	416202	347131	283500
P08670	42					High		2.02009e+06	1.30303e+06	1.28109e+06	1.18045e+06	1.03415e+06	1.52407e+06	1.28376e+06	1.30812e+06	653488	1.13741e+06	1.11461e+06	680377	1.27189e+07	1.03031e+07	1.04443e+07		1.62957e+06	992126	1.09423e+06	1.41065e+06	1.33007e+06	1.53633e+06	1.26435e+06	1.33429e+06	743875	1.00484e+06	736688	680377	9.03506e+06	6.8236e+06	9.70718e+06		1.86444e+06	1.11516e+06	1.22341e+06	1.55052e+06	1.46864e+06	1.70743e+06	1.50149e+06	1.67008e+06	854800	1.1829e+06
P08670	459					High		1.74106e+07	1.95793e+07	2.0001e+07	1.05107e+07	1.44443e+07	1.66028e+07	1.30364e+07	1.24685e+07	9.93729e+06	1.70315e+07	2.18182e+07	1.52048e+07	1.03402e+08	1.62089e+08	1.09416e+08		1.40447e+07	1.49077e+07	1.70837e+07	1.25603e+07	1.85775e+07	1.67363e+07	1.28392e+07	1.27179e+07	1.13118e+07	1.50463e+07	1.44205e+07	1.52048e+07	7.3453e+07	1.0735e+08	1.01694e+08		1.66187e+07	1.60468e+07	1.82156e+07	1.41925e+07	1.8999e+07	1.71667e+07	1.48735e+07	1.57121e+07	1.31007e+07	1.77826e+07
P08670	325					High		3.98222e+06	3.74358e+06	3.23241e+06	1.99931e+06	1.56872e+06	3.09655e+06	3.10876e+06	2.82743e+06	3.37331e+06	3.07425e+06	5.69827e+06	3.05598e+06	6.51842e+06	7.29659e+06	6.67055e+06		3.21237e+06	2.85036e+06	2.76093e+06	2.38919e+06	2.01761e+06	3.12146e+06	3.06174e+06	2.884e+06	3.83989e+06	2.71592e+06	3.7662e+06	3.05598e+06	4.63046e+06	4.83245e+06	6.19978e+06		3.68227e+06	2.98233e+06	2.99121e+06	2.60344e+06	2.15249e+06	3.22951e+06	3.5647e+06	3.57543e+06	4.38252e+06	3.11626e+06
P08670	35					Low		84231.1	37914.8	32924.3	55316.8	23837.8	45765.2	67708.1	137023	71983.3	67950.1	90898.2	25004.7	560866	808438	594750		67947.4	28868.2	28121.9	66104.1	30658.9	46133.4	66684.1	139764	81939.7	60030	60078	25004.7	398420	535420	552776		99113	49089.2	47656.7	95320.3	49238.6	69204.9	81083.4	148826	94657.1	69901
P08670	3					Low		2.33741e+06	1.47849e+06	1.04089e+06	860830	938614	1.28448e+06	1.98854e+06	4.29532e+06	2.03591e+06	1.13871e+06	2.19717e+06	852439	3.53443e+06	2.16259e+06	1.28514e+06		1.88553e+06	1.12572e+06	889061	1.0287e+06	1.20719e+06	1.29481e+06	1.95846e+06	4.38125e+06	2.31751e+06	1.00599e+06	1.45219e+06	852439	2.51074e+06	1.43226e+06	1.19444e+06		2.15663e+06	1.23619e+06	1.01966e+06	1.14765e+06	1.35019e+06	1.46006e+06	2.29986e+06	5.4806e+06	2.64925e+06	1.1871e+06
P08670	51	56				Low		213205	175667	221683	270783	178588	199309	228807	174541	204518	173341	367639	160266	2.55497e+06	5.58987e+06	3.4994e+06		171988	133752	189348	323588	229690	200912	225346	178033	232806	153137	242987	160266	1.81496e+06	3.70211e+06	3.25243e+06		211164	178500	238383	384820	290183	257640	255245	191899	268764	184710
P08670	39	47				Low		33751.1	14595.4	31047.2	10700.9	17068.1	14922.4	25571	15100.6	0	76238.9	114545	127846	3.74616e+06	7.16497e+06	5.65331e+06		27226.2	11112.9	26518.7	12787.7	21952	15042.5	25184.2	15402.7	0	67352.7	75707.2	127846	2.66114e+06	4.74528e+06	5.25433e+06		45988.9	23616.7	45059.6	22218.3	37386.4	29299	34656	21226.9	201.621	77851.5
P08670	47					Low		286368	105286	139730	83892	44457.2	103576	137799	338098	98555.8	76942.6	182408	54761.6	2.33018e+06	3.74963e+06	2.61209e+06		231007	80164.7	119349	100252	57178.5	104410	135715	344862	112188	67974.3	120560	54761.6	1.65528e+06	2.48334e+06	2.42775e+06		279536	114100	160673	136452	88596.2	145614	158773	377524	131393	78191.7
P08670	56					Low		2.29141e+06	1.6909e+06	2.1082e+06	2.01766e+06	2.02738e+06	2.66245e+06	1.84637e+06	2.00922e+06	2.62129e+06	2.35623e+06	2.49092e+06	1.4983e+06	6.83952e+06	6.63606e+06	4.01816e+06		1.84843e+06	1.28745e+06	1.80069e+06	2.41112e+06	2.60751e+06	2.68387e+06	1.81844e+06	2.04941e+06	2.98385e+06	2.08159e+06	1.64634e+06	1.4983e+06	4.85856e+06	4.39499e+06	3.73458e+06		2.12091e+06	1.38743e+06	1.96193e+06	2.64155e+06	2.74737e+06	2.81328e+06	2.13329e+06	2.64925e+06	3.45042e+06	2.42694e+06
P08670	73					Low		0	0	0	1090.01	652.889	0	0	0	0	0	0	0	13490.7	3565.62	0		0	0	0	1302.57	839.71	0	0	0	0	0	0	0	9583.31	2361.47	0		476.606	478.021	581.885	5207.78	4692.08	475.192	138.76	258.655	201.621	150.048
P08670	56	66				Low		4.91674e+06	4.5379e+06	4.15306e+06	2.15865e+06	2.71754e+06	3.42186e+06	3.19129e+06	2.41139e+06	1.91523e+06	4.09081e+06	4.81628e+06	3.51717e+06	2.3654e+07	2.11619e+07	2.56124e+07		3.96623e+06	3.45515e+06	3.54729e+06	2.57961e+06	3.49515e+06	3.44939e+06	3.14302e+06	2.45963e+06	2.18014e+06	3.61399e+06	3.18326e+06	3.51717e+06	1.6803e+07	1.40153e+07	2.38048e+07		4.5919e+06	3.65626e+06	3.77429e+06	2.85258e+06	3.63987e+06	3.59671e+06	3.64655e+06	3.08868e+06	2.51345e+06	4.23063e+06
P08670	3	5				Low		450861	441563	446030	379871	356270	362463	902874	1.15288e+06	832449	484092	1.12239e+06	225434	3.04096e+06	2.72861e+06	2.27939e+06		363700	336206	380971	453949	458215	365380	889219	1.17594e+06	947589	427668	741831	225434	2.16019e+06	1.80713e+06	2.11852e+06		431241	402152	456532	526775	556643	448704	1.01688e+06	1.4493e+06	1.11223e+06	500530
P08670	66					Low		356120	502199	476936	274112	376411	559719	463982	470085	339554	414949	659786	442218	1.34868e+06	1.9579e+06	1.78473e+06		287274	382373	407369	327566	484120	564222	456964	479489	386519	366584	436077	442218	958058	1.29669e+06	1.65877e+06		343096	455217	483309	389166	589961	694063	526775	545803	443656	427915
P08729	2					High		5.08296e+07	4.0924e+07	3.30076e+07	4.36217e+07	3.92796e+07	3.7681e+07	4.48814e+07	8.28832e+07	2.64122e+07	4.41098e+07	6.99645e+07	2.16461e+07	6.48337e+07	8.28534e+07	5.945e+07		4.10031e+07	3.11594e+07	2.8193e+07	5.21283e+07	5.05192e+07	3.79842e+07	4.42026e+07	8.45413e+07	3.00654e+07	3.89685e+07	4.62421e+07	2.16461e+07	4.60556e+07	5.48729e+07	5.52543e+07		5.21513e+07	3.46735e+07	3.08083e+07	5.92184e+07	5.21513e+07	3.90102e+07	4.59838e+07	7.99892e+07	3.49098e+07	4.8799e+07
P08729	38					Low		3.51445e+06	2.70178e+06	1.93487e+06	2.38076e+06	1.59194e+06	1.72944e+06	1.00059e+06	856184	223420	995872	1.12051e+06	471936	2.4666e+06	3.1688e+06	2.77086e+06		2.83503e+06	2.05713e+06	1.65265e+06	2.84503e+06	2.04746e+06	1.74336e+06	985461	873311	254322	879796	740585	471936	1.75219e+06	2.09866e+06	2.57531e+06		3.24967e+06	2.22029e+06	1.81193e+06	3.09564e+06	2.19489e+06	1.91842e+06	1.17437e+06	1.04605e+06	289815	1.0419e+06
P08729	2	6				Low		76755.2	76948.9	53178.8	74143.1	60769.2	122364	18475.6	59466.7	7569.41	81991.3	189059	338968	3.53269e+06	5.06838e+06	1.58567e+06		61916.7	58588.7	45422.1	88601.7	78158	123349	18196.1	60656.3	8616.37	72434.6	124956	338968	2.5095e+06	3.35673e+06	1.47377e+06		92260.6	88596.2	69710.4	123246	115020	172419	24575	67851	14237.2	83287.3
P08729	6	7				Low		4988.18	0	96338.9	0	41957.7	46927.9	10599.5	10366.9	11139.7	45757.2	43625.2	1929.99	1.10582e+06	4.35319e+06	3.14839e+06		4023.86	0	82286.8	0	53963.8	47305.5	10439.2	10574.3	12680.5	40423.9	28833.5	1929.99	785536	2.88307e+06	2.9262e+06		11585.8	478.021	117516	508.572	84524.5	70607	15252.1	15703.7	20066.2	48754.8
P09543	170					High		35959.6	142720	84335.1	86443.1	54425	63151.1	87657.1	57164.4	29988.7	50843.9	40078.5	108300	124173	58330.8	62619.2		29007.8	108667	72033.9	103300	69998.5	63659.1	86331.3	58308	34136.6	44917.7	26489.4	108300	88208.2	38631.9	58199.9		47516.1	149757	107763	140169	105346	93624	102962	64854.9	44278.8	54159.4
P09651	6					High		7.36668e+07	7.19748e+07	7.28291e+07	4.04827e+07	4.2871e+07	5.55898e+07	5.59473e+07	7.73025e+07	3.77023e+07	7.19986e+07	8.83872e+07	6.87896e+07	8.58547e+07	1.28109e+08	7.25726e+07		5.94254e+07	5.48015e+07	6.22062e+07	4.83772e+07	5.51384e+07	5.60371e+07	5.51012e+07	7.88489e+07	4.29171e+07	6.36066e+07	5.84184e+07	6.87896e+07	6.09882e+07	8.48451e+07	6.74509e+07		7.4326e+07	6.15268e+07	6.91426e+07	5.54874e+07	5.7014e+07	5.85934e+07	6.09504e+07	8.49454e+07	4.99369e+07	8.21197e+07
P09651	337					High		786072	990501	1.05057e+06	531107	580813	824668	498946	357484	427879	758811	764791	599941	5.42728e+06	1.02092e+07	1.0427e+07		634107	754166	897333	634678	747010	831302	491400	364635	487062	670366	505479	599941	3.85535e+06	6.76145e+06	9.69114e+06		729974	889170	1.0289e+06	724947	862280	976626	572345	403296	550032	788834
P09651	4	6				High		7.18861e+06	8.54705e+06	9.48316e+06	5.03007e+06	6.07728e+06	6.74581e+06	7.42468e+06	6.05278e+06	4.3549e+06	8.3075e+06	1.64888e+07	4.84607e+06	7.73007e+06	1.37551e+07	6.37059e+06		5.79889e+06	6.50771e+06	8.09994e+06	6.01097e+06	7.81627e+06	6.80008e+06	7.31239e+06	6.17386e+06	4.95725e+06	7.33919e+06	1.0898e+07	4.84607e+06	5.49118e+06	9.10985e+06	5.92099e+06		6.88368e+06	6.98491e+06	8.45424e+06	6.77668e+06	8.03186e+06	6.86952e+06	8.45424e+06	7.51316e+06	5.77265e+06	8.57853e+06
P09651	338					High		86391.9	92286.5	47561	198999	25958	29712.9	66352.1	86032.5	98922	148634	45971.2	18539.1	3.485e+06	8.74208e+06	5.14659e+06		69690.4	70266.8	40623.7	237805	33385.8	29951.9	65348.6	87753.5	112604	131310	30384.1	18539.1	2.47562e+06	5.78979e+06	4.78338e+06		101301	103269	64854.9	290877	52177.8	47516.1	80019.8	93499.8	131876	158237
P09651	2	4				High		5.66624e+06	5.36743e+06	5.47668e+06	4.35653e+06	3.23838e+06	3.97511e+06	5.71462e+06	5.61774e+06	3.90298e+06	6.47971e+06	1.34797e+07	3.81125e+06	4.99587e+06	8.22723e+06	4.26776e+06		4.57083e+06	4.08675e+06	4.67785e+06	5.2061e+06	4.16503e+06	4.00709e+06	5.62819e+06	5.73012e+06	4.44282e+06	5.72445e+06	8.90923e+06	3.81125e+06	3.54889e+06	5.44881e+06	3.96656e+06		5.27605e+06	4.26494e+06	4.97172e+06	5.80293e+06	4.22288e+06	4.0696e+06	6.22375e+06	7.07325e+06	5.15312e+06	6.63246e+06
P09651	199					High		2.21265e+06	2.21516e+06	1.65487e+06	674966	1.08107e+06	1.0702e+06	1.15812e+06	1.22182e+06	961516	1.35089e+06	1.28233e+06	882998	2.68594e+06	1.53807e+06	1.70514e+06		1.7849e+06	1.68662e+06	1.41349e+06	806590	1.39042e+06	1.07881e+06	1.1406e+06	1.24626e+06	1.09451e+06	1.19343e+06	847540	882998	1.908e+06	1.01865e+06	1.5848e+06		2.04101e+06	1.81193e+06	1.55943e+06	917368	1.52763e+06	1.23316e+06	1.35807e+06	1.52763e+06	1.29469e+06	1.40923e+06
P09651	364					High		6.50291e+06	3.1974e+06	2.60037e+06	2.02399e+06	2.03621e+06	1.79179e+06	2.16207e+06	4.03867e+06	4.22784e+06	4.8497e+06	3.852e+06	4.18596e+06	1.1323e+07	1.56247e+07	1.87994e+07		5.24576e+06	2.4345e+06	2.22108e+06	2.41869e+06	2.61887e+06	1.8062e+06	2.12937e+06	4.11946e+06	4.81262e+06	4.28443e+06	2.54593e+06	4.18596e+06	8.04349e+06	1.03481e+07	1.74726e+07		6.28052e+06	2.60971e+06	2.37726e+06	2.65861e+06	2.76659e+06	1.98781e+06	2.4691e+06	5.21714e+06	5.6546e+06	5.05993e+06
P09651	363					Low		161247	49076.9	35938.5	24386.9	50555.7	47147.9	41496.5	70822.2	94047.5	210260	107763	141845	554456	668050	580155		130075	37367.1	30696.4	29142.5	65022	47527.2	40868.9	72239	107056	185752	71224.3	141845	393866	442443	539211		167496	60902.9	51677.7	46574.1	99113	70779.9	52809.2	78191.7	124625	224393
P09651	362					Low		1.564e+06	1.15253e+06	928597	84529.9	312760	455439	666332	1.05366e+06	400084	962579	826255	466784	2.80014e+06	1.00857e+06	1.254e+06		1.26165e+06	877536	793151	101014	402255	459103	656255	1.07473e+06	455422	850383	546102	466784	1.98912e+06	667962	1.1655e+06		1.46267e+06	997869	909663	137274	486295	567830	758368	1.31125e+06	520546	1.0079e+06
P09651	368					Low		389248	324963	186094	109644	273652	158110	558117	906824	124531	649113	680270	160957	2.07312e+06	2.48665e+06	1.60019e+06		313998	247427	158951	131025	351956	159382	549676	924965	141756	573454	449616	160957	1.47267e+06	1.64688e+06	1.48725e+06		375400	300345	206793	173081	440684	216896	645412	1.10058e+06	161731	677747
P09661	180					High		7291.01	2687.62	11036.6	4979.69	5198.13	4358.13	4291.27	11679.3	1972.8	11336.9	7906.28	10273.1	297024	821442	807927		5881.5	2046.35	9426.75	5950.78	6685.56	4393.2	4226.36	11913	2245.66	10015.5	5225.55	10273.1	210995	544032	750908		15542.5	7892.65	19975.8	15759.7	14522.3	9962.11	8762.05	18965.3	6777.65	15402.2
P09923	111					High		4.21912e+07	3.29985e+07	1.86219e+07	1.06342e+07	1.94486e+07	1.90144e+07	2.28473e+07	1.48157e+07	9.86048e+06	1.91639e+07	2.15641e+07	1.66724e+07	2.64761e+07	1.14352e+07	6.05992e+06		3.40347e+07	2.5125e+07	1.59057e+07	1.2708e+07	2.50138e+07	1.91673e+07	2.25018e+07	1.51121e+07	1.12243e+07	1.69302e+07	1.42525e+07	1.66724e+07	1.88077e+07	7.57342e+06	5.63224e+06		4.20268e+07	2.6528e+07	1.66951e+07	1.42425e+07	2.52731e+07	1.92958e+07	2.53924e+07	1.82418e+07	1.296e+07	2.03529e+07
P10398	582					High		1.74924e+07	1.06144e+07	1.01876e+07	5.43671e+06	5.38187e+06	7.58057e+06	1.15515e+07	1.60268e+07	1.07011e+07	1.13902e+07	1.67502e+07	9.55236e+06	7.39758e+06	6.72366e+06	3.82773e+06		1.41107e+07	8.08179e+06	8.7016e+06	6.49691e+06	6.92186e+06	7.64156e+06	1.13768e+07	1.63475e+07	1.21812e+07	1.00626e+07	1.10708e+07	9.55236e+06	5.25498e+06	4.45301e+06	3.55759e+06		1.67895e+07	8.53532e+06	9.2018e+06	7.04466e+06	7.17997e+06	7.79946e+06	1.28954e+07	1.98824e+07	1.42852e+07	1.18524e+07
P10412	4					High		9.14605e+06	1.18931e+07	1.07481e+07	7.52478e+06	8.75532e+06	1.12778e+07	1.40755e+07	1.04384e+07	1.08043e+07	1.77781e+07	1.96427e+07	1.72659e+07	2.05462e+07	1.60126e+07	1.01495e+07		7.37792e+06	9.05536e+06	9.18037e+06	8.99218e+06	1.12606e+07	1.13685e+07	1.38626e+07	1.06472e+07	1.22987e+07	1.5706e+07	1.29826e+07	1.72659e+07	1.45953e+07	1.0605e+07	9.43319e+06		8.68753e+06	9.73001e+06	9.74373e+06	9.97148e+06	1.15945e+07	1.1773e+07	1.5568e+07	1.30373e+07	1.40173e+07	1.86092e+07
P10412	36					High		684883	471442	415209	146778	137686	290974	375449	273096	200563	501986	379070	302452	2.22763e+06	931918	2.12323e+06		552480	358955	354646	175401	177084	293315	369771	278559	228304	443475	250542	302452	1.58243e+06	617199	1.97339e+06		654075	454603	455820	242220	247655	390531	426942	299439	264732	527561
P10644	83					High		1.76955e+06	1.20482e+06	776826	632673	946100	898671	848434	1.12821e+06	732900	808926	715284	737344	618451	490457	193562		1.42746e+06	917347	663517	756049	1.21682e+06	905901	835602	1.15078e+06	834271	714640	472758	737344	439326	324824	179902		1.64168e+06	1.02182e+06	759570	857756	1.36391e+06	1.05727e+06	958817	1.41639e+06	957030	840611
P10809	70					High		1.71303e+06	2.40946e+06	2.1052e+06	2.41521e+06	1.90945e+06	2.23817e+06	2.38517e+06	1.23638e+06	2.44482e+06	1.46935e+06	2.24286e+06	1.25315e+06	2.95433e+06	1.13903e+06	2.67138e+06		1.38186e+06	1.83456e+06	1.79813e+06	2.8862e+06	2.45583e+06	2.25617e+06	2.34909e+06	1.26111e+06	2.78297e+06	1.29809e+06	1.48239e+06	1.25315e+06	2.09865e+06	754369	2.48285e+06		1.58368e+06	1.95014e+06	1.95716e+06	3.14225e+06	2.59317e+06	2.39465e+06	2.71409e+06	1.55943e+06	3.1934e+06	1.55367e+06
P11387	10					High		1.63762e+06	1.11095e+06	804407	1.53961e+06	951300	1.06819e+06	940140	918367	656074	906362	842620	682806	3.83989e+06	4.54118e+06	5.06669e+06		1.32103e+06	845874	687075	1.83985e+06	1.22351e+06	1.07678e+06	925922	936739	746819	800718	556919	682806	2.72773e+06	3.00758e+06	4.70911e+06		1.51219e+06	971362	791029	2.02929e+06	1.3694e+06	1.23074e+06	1.08848e+06	1.11516e+06	862280	937935
P11388	1504					High		4992.73	0	8335.29	0	0	20037.2	6059.19	0	0.460435	2684.73	0	3348.15	87489.8	666136	69372.4		4027.53	0	7119.5	0	0	20198.4	5967.55	0	0.52412	2371.8	0	3348.15	62149.7	441175	64476.5		11704.8	478.021	16293	508.572	549.662	35879.3	10203.6	258.655	1768.52	4458.04
P11388	1244					High		7.46323e+06	1.09011e+07	9.86869e+06	6.00759e+06	7.4167e+06	9.5708e+06	5.81669e+06	5.06656e+06	5.67709e+06	9.46877e+06	7.41413e+06	7.69212e+06	1.00402e+07	1.04393e+07	1.17262e+07		6.02042e+06	8.3001e+06	8.42923e+06	7.17912e+06	9.53896e+06	9.6478e+06	5.72872e+06	5.16792e+06	6.46232e+06	8.36511e+06	4.90028e+06	7.69212e+06	7.13218e+06	6.91383e+06	1.08986e+07		7.12265e+06	9.02834e+06	8.75108e+06	8.05101e+06	9.80304e+06	9.73086e+06	6.29607e+06	6.36325e+06	7.43758e+06	9.77486e+06
P11388	4					High		3.36985e+07	3.39861e+07	2.9813e+07	1.43557e+07	1.22271e+07	1.7694e+07	3.45217e+07	2.31722e+07	2.5604e+07	3.10605e+07	7.5595e+07	4.15184e+07	1.84133e+08	2.16709e+08	1.59377e+08		2.71839e+07	2.5877e+07	2.54644e+07	1.71552e+07	1.57258e+07	1.78364e+07	3.39996e+07	2.36357e+07	2.91454e+07	2.74402e+07	4.99636e+07	4.15184e+07	1.30802e+08	1.43524e+08	1.48129e+08		3.25055e+07	2.76002e+07	2.63489e+07	1.93407e+07	1.6408e+07	1.8668e+07	3.87247e+07	2.82407e+07	3.34768e+07	3.28477e+07
P11388	1495	1504				High		103661	72268.7	84320.3	62066.9	120771	158295	43934.5	36677.3	60516.1	184631	84585.4	186963	5.89016e+06	4.76938e+06	5.09559e+06		83620.7	55025.3	72021.3	74170.5	155329	159569	43270.1	37411	68886.4	163111	55905.6	186963	4.18417e+06	3.15871e+06	4.73597e+06		116941	84069.7	107529	105105	206793	217513	55210.7	44603.3	82255.7	201168
P11388	1213					High		2.16113e+06	1.49592e+06	1.77262e+06	974439	1.33864e+06	1.38359e+06	1.67298e+06	2.61944e+06	1.30142e+06	1.83611e+06	2.22823e+06	1.33667e+06	6.45061e+06	4.79891e+06	3.69138e+06		1.74333e+06	1.13899e+06	1.51406e+06	1.16446e+06	1.72169e+06	1.39472e+06	1.64768e+06	2.67184e+06	1.48142e+06	1.6221e+06	1.47272e+06	1.33667e+06	4.58229e+06	3.17827e+06	3.43086e+06		2.11683e+06	1.45376e+06	1.81094e+06	1.46296e+06	2.08323e+06	1.72567e+06	1.97895e+06	3.11175e+06	1.72816e+06	1.93726e+06
P11388	1247					High		7.92619e+06	1.2031e+07	1.1491e+07	6.77218e+06	8.65396e+06	1.15769e+07	5.85158e+06	4.47801e+06	6.46095e+06	1.06404e+07	8.81842e+06	8.81757e+06	1.22611e+07	1.31597e+07	1.30854e+07		6.39388e+06	9.1604e+06	9.81494e+06	8.09282e+06	1.11303e+07	1.167e+07	5.76308e+06	4.56759e+06	7.35459e+06	9.40019e+06	5.82842e+06	8.81757e+06	8.70988e+06	8.71551e+06	1.21619e+07		7.68091e+06	9.80304e+06	1.04189e+07	9.13545e+06	1.12714e+07	1.17758e+07	6.35343e+06	5.73868e+06	8.48722e+06	1.1216e+07
P11388	1525					High		2.9344e+07	1.24488e+07	1.06317e+07	1.52517e+07	1.20896e+07	1.31377e+07	2.82247e+07	3.51708e+07	2.84061e+07	2.21413e+07	4.04328e+07	1.513e+07	2.1406e+07	6.29624e+06	8.54086e+06		2.36712e+07	9.47852e+06	9.08094e+06	1.8226e+07	1.5549e+07	1.32434e+07	2.77978e+07	3.58744e+07	3.23351e+07	1.95606e+07	2.67235e+07	1.513e+07	1.52061e+07	4.16993e+06	7.93809e+06		2.95547e+07	1.01874e+07	9.57232e+06	2.18237e+07	1.54725e+07	1.32713e+07	3.11943e+07	3.95364e+07	3.74843e+07	2.28511e+07
P11388	1470	1471	1474			Low		6.74232e+06	1.08854e+07	9.07977e+06	2.69434e+06	4.68279e+06	6.55964e+06	7.44861e+06	3.29307e+06	2.89229e+06	7.76748e+06	9.93977e+06	7.19805e+06	3.61493e+06	2.45602e+06	3.15454e+06		5.43888e+06	8.28813e+06	7.75538e+06	3.21976e+06	6.02275e+06	6.61242e+06	7.33596e+06	3.35895e+06	3.29234e+06	6.86212e+06	6.56957e+06	7.19805e+06	2.56792e+06	1.62659e+06	2.93191e+06		6.25884e+06	8.71178e+06	8.27547e+06	3.50787e+06	6.37985e+06	6.8695e+06	8.33598e+06	4.31328e+06	3.87594e+06	8.04149e+06
P11388	1392					Low		1.65138e+08	1.77862e+08	1.52744e+08	1.70397e+08	1.52248e+08	1.64455e+08	1.96752e+08	1.95119e+08	1.57449e+08	9.22306e+07	1.51398e+08	1.29284e+08	1.24755e+08	1.15469e+08	1.03882e+08		133213301	1.35424e+08	130464263	2.03626e+08	1.95813e+08	1.65778e+08	1.93776e+08	1.99022e+08	1.79227e+08	8.14804e+07	100064773	1.29284e+08	8.86219e+07	7.6474e+07	9.65502e+07		1.61208e+08	1.61208e+08	1.37836e+08	2.41863e+08	2.22716e+08	1.87567e+08	1.87567e+08	1.87567e+08	2.02271e+08	9.80069e+07
P11388	1361					Low		254571	205914	226278	57947.5	87283.4	153720	142418	106804	103120	189205	164658	154959	127381	67856.7	83408.9		205357	156782	193273	69247.8	112259	154957	140264	108940	117383	167152	108828	154959	90487	44940.8	77522.4		248316	204688	243157	99496.7	160673	212600	164309	115742	135969	205209
P11532	3623					High		2.05847e+06	2.34993e+06	1.30693e+06	1.36389e+06	1.07704e+06	1.32675e+06	2.63886e+06	3.89429e+06	2.63301e+06	2.52831e+06	3.42505e+06	1.94698e+06	1.62748e+06	2.19923e+06	1.2754e+06		1.66052e+06	1.78924e+06	1.1163e+06	1.62986e+06	1.38523e+06	1.33743e+06	2.59895e+06	3.9722e+06	2.99719e+06	2.23362e+06	2.26374e+06	1.94698e+06	1.15611e+06	1.45653e+06	1.18539e+06		1.90384e+06	1.9529e+06	1.26617e+06	1.82462e+06	1.61489e+06	1.54843e+06	3.0096e+06	4.8923e+06	3.44554e+06	2.60098e+06
P11532	3613					High		951195	1.39246e+06	1.01396e+06	970370	959126	1.20255e+06	1.17883e+06	1.32711e+06	1.18669e+06	583614	883930	703019	446623	554335	112300		767308	1.06022e+06	866065	1.1596e+06	1.23358e+06	1.21222e+06	1.161e+06	1.35366e+06	1.35082e+06	515589	584222	703019	317265	367130	104375		885808	1.17039e+06	996216	1.29469e+06	1.38296e+06	1.36061e+06	1.37085e+06	1.70449e+06	1.59933e+06	611593
P11717	2484					High		6.11084e+07	8.91415e+07	8.02988e+07	7.53864e+07	6.37571e+07	4.75294e+07	1.33935e+08	1.4947e+08	8.33643e+07	5.46436e+07	1.30241e+08	8.04323e+07	7.07057e+07	3.80397e+07	3.45994e+07		4.92948e+07	6.78722e+07	6.85863e+07	9.00874e+07	8.20009e+07	4.79117e+07	1.3191e+08	1.5246e+08	9.48948e+07	4.82744e+07	8.60811e+07	8.04323e+07	5.02269e+07	2.51933e+07	3.21576e+07		6.18549e+07	7.44732e+07	7.68221e+07	1.01892e+08	8.1929e+07	4.94062e+07	1.39069e+08	1.45282e+08	1.0018e+08	5.68021e+07
P11831	224					High		7.57377e+06	6.83351e+06	4.72934e+06	3.90352e+06	4.09886e+06	6.97737e+06	3.77987e+06	3.21879e+06	3.88168e+06	3.23504e+06	4.38797e+06	2.76767e+06	4.08059e+06	4.14498e+06	3.26565e+06		6.10959e+06	5.20302e+06	4.03951e+06	4.66474e+06	5.27174e+06	7.0335e+06	3.7227e+06	3.28318e+06	4.41857e+06	2.85797e+06	2.90017e+06	2.76767e+06	2.89871e+06	2.74518e+06	3.03518e+06		7.29638e+06	5.434e+06	4.28656e+06	5.15312e+06	5.39713e+06	7.14171e+06	4.22288e+06	4.04825e+06	5.10167e+06	3.30733e+06
P12270	1650					Low		4602.42	6691.69	7382.98	11226.5	6203.9	6249.35	12469.3	17382	13100.5	9185.21	5707.1	2365.26	94481.7	176107	51798		3712.67	5095.04	6306.09	13415.8	7979.12	6299.63	12280.7	17729.7	14912.4	8114.61	3772.03	2365.26	67116.6	116634	48142.4		10856.3	13092.9	15065.9	22835	16436.4	13295.8	16732.8	23508.8	22835	13092.9
P12270	1662					Low		1.57152e+06	1.88919e+06	1.52533e+06	1.05046e+06	956438	2.8616e+06	1.42611e+06	712966	1.44666e+06	743588	695630	642027	1.48027e+06	1.4991e+06	1.11335e+06		1.26771e+06	1.43842e+06	1.30284e+06	1.25531e+06	1.23012e+06	2.88462e+06	1.40454e+06	727228	1.64676e+06	656917	459768	642027	1.05153e+06	992841	1.03477e+06		1.47831e+06	1.55367e+06	1.42982e+06	1.40219e+06	1.37375e+06	3.00613e+06	1.64636e+06	860043	1.94745e+06	772842
P12956	455					High		420331	293850	265430	497502	173222	360653	465964	747101	629791	695528	820566	316038	627630	1.41375e+06	392560		339072	223737	226714	594519	222789	363555	458917	762047	716900	614459	542343	316038	445846	936312	364856		406967	278500	281494	688069	281494	447589	527701	904380	817901	713986
P13051	23					High		1.29004e+06	2.27033e+06	1.12183e+06	2.10272e+06	1.34202e+06	1.73075e+06	582791	910416	733511	1.0837e+06	955184	879292	281375	534760	365597		1.04065e+06	1.72863e+06	958203	2.51277e+06	1.72604e+06	1.74468e+06	573977	928628	834967	957384	631317	879292	199879	354166	339795		1.22911e+06	1.85374e+06	1.09353e+06	2.76659e+06	1.83896e+06	1.92584e+06	673108	1.10347e+06	957991	1.13358e+06
P13051	60	64				Low		782073	1.58833e+06	1.20472e+06	1.45441e+06	996135	1.26791e+06	223136	153863	203141	545559	1.10053e+06	1.40083e+06	228883	378651	256821		630881	1.20935e+06	1.029e+06	1.73804e+06	1.28117e+06	1.27811e+06	219761	156941	231238	481970	727378	1.40083e+06	162590	250776	238696		728244	1.31125e+06	1.16543e+06	1.90424e+06	1.43882e+06	1.433e+06	249600	168997	267106	564460
P13807	11	8				Low		1.07296e+07	3.2328e+06	1.75953e+06	2.3735e+07	2.29983e+07	1.43472e+07	1.9112e+07	8.02281e+06	1.36451e+07	2.88882e+07	2.40178e+07	1.28801e+07	2.68603e+07	1.765e+06	7.08224e+06		8.65533e+06	2.46145e+06	1.50288e+06	2.83635e+07	2.95791e+07	1.44626e+07	1.88229e+07	8.1833e+06	1.55324e+07	2.55211e+07	1.58743e+07	1.28801e+07	1.90806e+07	1.16894e+06	6.58242e+06		1.04189e+07	2.64526e+06	1.63984e+06	3.28379e+07	2.94521e+07	1.47083e+07	2.13659e+07	1.00826e+07	1.75809e+07	3.0009e+07
P13861	99					High		2.65863e+06	2.60274e+06	2.20717e+06	2.77704e+06	2.79993e+06	3.84801e+06	2.67311e+06	4.09229e+06	4.57191e+06	4.08263e+06	3.7199e+06	4.97384e+06	2.29848e+06	3.25324e+06	2.09343e+06		2.14466e+06	1.98172e+06	1.88523e+06	3.31858e+06	3.60112e+06	3.87897e+06	2.63268e+06	4.17416e+06	5.20428e+06	3.60677e+06	2.45862e+06	4.97384e+06	1.63276e+06	2.15458e+06	1.94569e+06		2.45257e+06	2.18308e+06	2.11e+06	3.67994e+06	3.866e+06	4.15243e+06	3.0719e+06	5.2747e+06	5.97575e+06	4.20236e+06
P13861	78	80				High		2.62724e+07	4.79238e+07	4.25963e+07	3.00015e+07	3.38208e+07	4.76966e+07	2.74992e+07	1.07225e+07	1.9409e+07	2.81799e+07	4.81438e+07	4.75594e+07	1.70847e+07	2.2542e+07	2.631e+07		2.11934e+07	3.64891e+07	3.63832e+07	3.5852e+07	4.34985e+07	4.80803e+07	2.70833e+07	1.0937e+07	2.20935e+07	2.48953e+07	3.18201e+07	4.75594e+07	1.21364e+07	1.49294e+07	2.44532e+07		2.48619e+07	3.87886e+07	3.74827e+07	4.1309e+07	4.39986e+07	5.03134e+07	3.12908e+07	1.35267e+07	2.54004e+07	2.97555e+07
P14618	37					High		364701	275579	236338	658435	274615	316869	371568	418780	452456	472114	676873	490019	490059	584261	417636		294196	209825	201865	786835	353196	319419	365948	427157	515037	417085	447371	490019	348121	386950	388161		351239	265488	256708	897228	442018	399162	421764	481103	579645	488979
P15056	729					High		1.99519e+06	1.6275e+06	1.4496e+06	815728	864151	827976	1.41191e+06	1.47559e+06	1.46036e+06	2.06085e+06	2.57185e+06	1.60497e+06	1.20546e+06	926370	713418		1.60948e+06	1.23918e+06	1.23816e+06	974802	1.11142e+06	834637	1.39055e+06	1.5051e+06	1.66234e+06	1.82064e+06	1.69983e+06	1.60497e+06	856314	613525	663069		1.83377e+06	1.34324e+06	1.36227e+06	1.10058e+06	1.22183e+06	980152	1.62567e+06	1.92251e+06	1.98477e+06	2.14952e+06
P15408	19					Low		51718.6	91142	82001.7	46669.5	23171	56140.7	29850.9	71665.4	88905.3	92622.6	49889.9	90457.7	59629.2	175513	118311		41720.3	69395.4	70040.8	55770.5	29801.2	56592.3	29399.4	73099	101202	81826.7	32974.1	90457.7	42358.5	116241	109961		67144.9	101783	104321	80611	48385.7	84993.9	39282	79663.7	118847	95546.8
P15924	22					High		15389.6	8955.47	13478.9	12898.8	5412.35	8700.1	19088.3	9083.06	4026.18	12756.3	14599.9	12180.8	21584.8	62272.7	19976.5		12414.5	6818.68	11512.8	15414.1	6961.07	8770.1	18799.6	9264.76	4583.06	11269.5	9649.6	12180.8	15333.1	41242.5	18566.7		25846	16436.4	23083.6	26387.4	14594.9	16652.6	25395.2	13688	8838.76	16732.8
P15924	2821					High		2.9502e+07	2.40909e+07	1.70096e+07	1.65299e+07	1.23673e+07	1.8803e+07	1.41395e+07	2.23449e+07	1.46023e+07	3.16481e+07	3.6085e+07	1.37705e+07	1.30507e+07	1.01658e+07	5.27146e+06		2.37986e+07	1.83428e+07	1.45285e+07	1.97533e+07	1.59062e+07	1.89543e+07	1.39257e+07	2.27919e+07	1.6622e+07	2.79593e+07	2.38499e+07	1.37705e+07	9.27075e+06	6.7327e+06	4.89943e+06		2.97703e+07	1.93987e+07	1.46049e+07	2.29666e+07	1.57562e+07	1.92916e+07	1.58905e+07	2.64206e+07	1.83991e+07	3.26439e+07
P15924	2209					High		1.93171e+06	1.88495e+06	1.68801e+06	1.90315e+06	1.13312e+06	1.79255e+06	1.10198e+06	1.46357e+06	1.3336e+06	1.86382e+06	2.32074e+06	1.20253e+06	1.31681e+06	1.89009e+06	940105		1.55827e+06	1.4352e+06	1.44179e+06	2.27428e+06	1.45736e+06	1.80697e+06	1.08532e+06	1.49284e+06	1.51806e+06	1.64658e+06	1.53386e+06	1.20253e+06	935415	1.25179e+06	873758		1.81079e+06	1.60462e+06	1.64802e+06	2.52338e+06	1.66253e+06	2.03228e+06	1.2858e+06	1.83663e+06	1.78722e+06	1.98241e+06
P15924	2820					High		3.07355e+06	8.65195e+06	6.87765e+06	2.14512e+06	4.16363e+06	4.33264e+06	1.68179e+06	1.94543e+06	2.53105e+06	4.10061e+06	3.8023e+06	2.44616e+06	2.05015e+06	490681	861323		2.47937e+06	6.58758e+06	5.87446e+06	2.56344e+06	5.35504e+06	4.36749e+06	1.65636e+06	1.98435e+06	2.88113e+06	3.62265e+06	2.51308e+06	2.44616e+06	1.45635e+06	324973	800536		2.88941e+06	7.08346e+06	6.22211e+06	2.83009e+06	5.51223e+06	4.35687e+06	1.92265e+06	2.55177e+06	3.30257e+06	4.24626e+06
P15924	176					High		238323	1.41319e+06	1.42177e+06	1.75286e+06	1.3119e+06	1.21166e+06	122599	178258	174508	179109	913362	381866	229028	111521	64672.3		192250	1.076e+06	1.21439e+06	2.09469e+06	1.68729e+06	1.22141e+06	120745	181824	198645	158232	603675	381866	162693	73859.3	60108.1		234302	1.18156e+06	1.33542e+06	2.31121e+06	1.80899e+06	1.37214e+06	140953	197674	229030	194511
P15924	2821	2825				Low		947004	1.47652e+06	1.04365e+06	1.19982e+06	638329	716698	574283	376664	233717	917212	1.85328e+06	643603	450499	868757	495051		763928	1.12422e+06	891426	1.43379e+06	820985	722464	565597	384199	266044	810304	1.2249e+06	643603	320019	575369	460113		883072	1.23484e+06	1.02419e+06	1.58146e+06	948059	860043	664025	430053	302373	953531
P15924	2608					Low		3.10421e+07	4.81841e+07	4.78606e+07	4.97154e+07	3.30305e+07	3.79387e+07	4.15256e+07	5.10804e+07	3.23193e+07	6.97458e+07	8.85467e+07	2.97203e+07	4.75664e+07	4.22827e+07	1.52992e+07		2.5041e+07	3.66873e+07	4.08796e+07	5.94104e+07	4.2482e+07	3.82439e+07	4.08976e+07	5.21023e+07	3.67895e+07	6.16164e+07	5.85238e+07	2.97203e+07	3.37896e+07	2.80034e+07	1.42195e+07		2.97432e+07	3.8576e+07	4.13808e+07	6.7874e+07	4.25685e+07	3.93896e+07	4.75003e+07	5.77538e+07	4.31401e+07	7.12366e+07
P15924	165	173				Low		606342	1.02092e+06	1.00506e+06	747831	576115	630896	328443	77300.9	81624.9	540606	1.08366e+06	363057	872303	2.09198e+06	1.88703e+06		489122	777323	858458	893664	740968	635972	323476	78847.2	92914.9	477594	716233	363057	619654	1.3855e+06	1.75385e+06		566843	910481	990023	1.01533e+06	852509	770764	371207	85249.2	109522	562466
P16403	4					High		1.07019e+07	1.5778e+07	1.36521e+07	8.19537e+06	8.72472e+06	1.04334e+07	1.49642e+07	9.5782e+06	1.00301e+07	1.96089e+07	2.19321e+07	1.94185e+07	1.53837e+07	1.28044e+07	1.04399e+07		8.63298e+06	1.20133e+07	1.16608e+07	9.79353e+06	1.12213e+07	1.05174e+07	1.47379e+07	9.76981e+06	1.14174e+07	1.73233e+07	1.44957e+07	1.94185e+07	1.0928e+07	8.48024e+06	9.70316e+06		1.00197e+07	1.28115e+07	1.23329e+07	1.07189e+07	1.15221e+07	1.066e+07	1.66451e+07	1.22808e+07	1.33806e+07	2.05635e+07
P16403	36					High		684883	471442	415209	146778	137686	290974	375449	273096	200563	501986	379070	302452	2.22763e+06	931918	2.12323e+06		552480	358955	354646	175401	177084	293315	369771	278559	228304	443475	250542	302452	1.58243e+06	617199	1.97339e+06		654075	454603	455820	242220	247655	390531	426942	299439	264732	527561
P16403	2					Low		4.25883e+06	6.96381e+06	5.71155e+06	4.54039e+06	4.51031e+06	6.19894e+06	5.38869e+06	3.39702e+06	5.27795e+06	8.15589e+06	1.20225e+07	9.6511e+06	6.45548e+06	5.91893e+06	6.60225e+06		3.43551e+06	5.30223e+06	4.87845e+06	5.4258e+06	5.80092e+06	6.24881e+06	5.3072e+06	3.46498e+06	6.00797e+06	7.20526e+06	7.9461e+06	9.6511e+06	4.58575e+06	3.92005e+06	6.1363e+06		3.9484e+06	5.55548e+06	5.14322e+06	6.01693e+06	5.87678e+06	6.28052e+06	5.78937e+06	4.2963e+06	6.85848e+06	8.44472e+06
P16949	38					High		511974	529035	484641	239885	206360	448823	224821	262916	86785.8	396436	334016	464542	1.95501e+06	3.1265e+06	3.33412e+06		412998	402806	413951	286665	265409	452434	221421	268175	98789.5	350228	220764	464542	1.38877e+06	2.07065e+06	3.09882e+06		488979	480650	488979	343096	331120	560629	251603	292677	116087	411811
P16949	25					High		2.68762e+06	2.58785e+06	3.85802e+06	4.64286e+06	1.97817e+06	2.40269e+06	1.57819e+06	4.19753e+06	1.28026e+06	3.28472e+06	5.6061e+06	2.55737e+06	9.37855e+06	1.65949e+07	9.65286e+06		2.16804e+06	1.97039e+06	3.29528e+06	5.54825e+06	2.54421e+06	2.42202e+06	1.55432e+06	4.2815e+06	1.45733e+06	2.90186e+06	3.70528e+06	2.55737e+06	6.66219e+06	1.09906e+07	8.97162e+06		2.52947e+06	2.10102e+06	3.50164e+06	6.23702e+06	2.67554e+06	2.55291e+06	1.79038e+06	5.34232e+06	1.72362e+06	3.35457e+06
P16949	46					High		37291.7	7951.55	861.062	34541.2	13345.8	11205.5	20791.6	90996.8	96818	98379.5	9663.56	12760.7	499230	1.03939e+06	954263		30082.4	6054.3	735.467	41277	17164.6	11295.7	20477.2	92817.2	110209	86912.6	6387	12760.7	354636	688376	886917		49432.9	15334.5	3835.12	61841.1	30129.9	21759.9	27059.1	98768.7	128550	100500
P16949	16	25				High		258034	302076	346180	238659	218640	357686	242388	257537	386112	159794	506488	476141	7.72335e+06	1.54902e+07	2.34848e+07		208151	230000	295686	285200	281203	360564	238723	262689	439517	141169	334757	476141	5.4864e+06	1.0259e+07	2.18274e+07		262629	301227	386014	368906	364379	463704	277086	286792	511464	164694
P16949	16					High		184520	153709	200796	123953	358971	252743	224129	704017	165932	618316	299030	201058	677323	1.37493e+06	1.36912e+06		148848	117034	171508	148125	461690	254777	220740	718100	188883	546246	197640	201058	481147	910603	1.2725e+06		185061	158439	218133	190266	562466	319001	250556	841183	219198	647997
P17096	103					High		2.72481e+07	3.09596e+07	4.47568e+07	1.34752e+07	2.20736e+07	2.54918e+07	1.7115e+07	1.35201e+07	8.71917e+06	2.84578e+07	3.27634e+07	3.30762e+07	3.47198e+07	2.87996e+07	4.0991e+07		2.19805e+07	2.35726e+07	3.82285e+07	1.61029e+07	2.83898e+07	2.56969e+07	1.68562e+07	1.37906e+07	9.92516e+06	2.51408e+07	2.16546e+07	3.30762e+07	2.46637e+07	1.90736e+07	3.80981e+07		2.64981e+07	2.50166e+07	4.25769e+07	1.8122e+07	2.92412e+07	2.64292e+07	1.94612e+07	1.67342e+07	1.14259e+07	2.98945e+07
P17096	102	103	99			High		1.249e+06	982633	709802	101236	379540	374951	117489	104603	189472	109241	414588	710722	412102	457909	498933		1.00754e+06	748175	606270	120978	488143	377968	115712	106695	215679	96508	274017	710722	292743	303268	463722		1.1829e+06	886943	698403	160673	595309	469877	133147	112870	249819	112870
P17096	102	103				High		1.00587e+08	1.18021e+08	1.12708e+08	8.29241e+07	1.03583e+08	9.19335e+07	9.5226e+07	8.47777e+07	1.07996e+08	1.51445e+08	1.35246e+08	1.05687e+08	6.26228e+07	9.29596e+07	6.96855e+07		8.11414e+07	8.98612e+07	9.62679e+07	9.9095e+07	133223239	9.26731e+07	9.37858e+07	8.64736e+07	1.22934e+08	1.33793e+08	8.9389e+07	1.05687e+08	4.44851e+07	6.15662e+07	6.47675e+07		1.05242e+08	1.09647e+08	1.09647e+08	1.13517e+08	1.20706e+08	9.07757e+07	1.05242e+08	8.76358e+07	1.20706e+08	1.61208e+08
P17096	39					Low		813591	778344	604807	679295	677933	981403	356668	210830	468052	369637	298332	566784	1.22945e+06	1.48507e+06	1.25553e+06		656306	592630	516590	811763	871921	989298	351274	215047	532791	326553	197179	566784	873360	983543	1.16692e+06		750524	694063	600019	922153	990023	1.14765e+06	402889	232856	605166	388691
P17096	2					Low		111883	134363	159876	30661.7	24989	86467.7	40990.1	57915.9	44315	22888.5	64568	33056.8	224891	506908	419757		90253.4	102304	136557	36640.9	32139.5	87163.3	40370.2	59074.5	50444.5	20220.6	42675.4	33056.8	159755	335720	390133		123437	139774	180588	57279.2	50988.7	125434	51677.7	65351	61295.4	26623.2
P17275	255	259				High		8.834e+06	1.03148e+07	9.39711e+06	5.03468e+06	4.92666e+06	7.32008e+06	7.3147e+06	5.51633e+06	5.17229e+06	8.55286e+06	1.45904e+07	9.04047e+06	8.99876e+06	1.35118e+07	1.06149e+07		7.12619e+06	7.85364e+06	8.02644e+06	6.01648e+06	6.33641e+06	7.37897e+06	7.20407e+06	5.62668e+06	5.8877e+06	7.55596e+06	9.64333e+06	9.04047e+06	6.39241e+06	8.94872e+06	9.86574e+06		8.51436e+06	8.59212e+06	8.50158e+06	6.75555e+06	6.58698e+06	7.57638e+06	8.24127e+06	6.89174e+06	6.81592e+06	9.06797e+06
P17535	100					High		11999.2	6687.51	6482.51	25298.9	20743.7	14230.2	19871.4	5232.85	3523.39	79835.1	69544.9	24121.5	279792	647934	474800		9679.48	5091.86	5536.97	30232.4	26679.4	14344.7	19570.8	5337.53	4010.73	70529.7	45964.8	24121.5	198755	429120	441291		22533.8	12977.8	14468.3	48516.1	43459.9	27671.5	26019.1	9138.08	8264.94	80611
P17535	255	259				Low		7.96411e+07	1.58695e+08	1.6902e+08	5.73957e+07	7.56982e+07	8.59426e+07	7.67984e+07	5.06355e+07	1.0979e+07	4.2817e+07	1.32557e+08	6.74539e+07	1.08337e+08	1.00273e+08	1.71662e+08		6.42447e+07	1.2083e+08	1.44367e+08	6.85883e+07	9.7359e+07	8.66341e+07	7.56369e+07	5.16484e+07	1.24975e+07	3.78264e+07	8.76118e+07	6.74539e+07	7.6959e+07	6.64095e+07	1.59547e+08		7.94247e+07	1.34759e+08	1.52856e+08	7.64403e+07	1.00485e+08	9.19396e+07	8.08737e+07	5.94609e+07	1.46402e+07	4.59936e+07
P17612	198					Low		251843	279869	465066	722755	780683	314634	872633	7.46251e+06	1.38354e+06	833755	749822	486245	268006	1.0443e+06	672667		203156	213092	397231	863698	1.00407e+06	317166	859436	7.61179e+06	1.5749e+06	736575	495585	486245	190382	691630	625194		247493	269111	469292	983945	1.1269e+06	396726	988557	9.35786e+06	1.85601e+06	860043
P17676	231					High		2.01213e+06	4.2502e+06	2.73881e+06	3.77238e+06	3.6425e+06	4.60224e+06	5.84366e+06	5.42705e+06	9.36098e+06	3.6763e+06	5.20171e+06	4.48955e+06	4.00709e+06	4.31725e+06	3.55399e+06		1.62314e+06	3.23609e+06	2.33932e+06	4.50803e+06	4.68479e+06	4.63927e+06	5.75528e+06	5.53561e+06	1.06557e+07	3.2478e+06	3.438e+06	4.48955e+06	2.8465e+06	2.85927e+06	3.30317e+06		1.85374e+06	3.44102e+06	2.491e+06	4.88956e+06	4.79474e+06	4.65016e+06	6.33681e+06	6.85848e+06	1.21993e+07	3.81689e+06
P17812	575					High		1.75158e+07	1.50648e+07	1.26109e+07	1.75318e+07	8.38508e+06	1.27526e+07	1.04063e+07	1.39768e+07	1.64792e+07	7.1908e+06	1.35825e+07	1.07905e+07	2.9796e+06	4.24718e+06	2.3688e+06		1.41296e+07	1.14703e+07	1.07715e+07	2.09507e+07	1.07844e+07	1.28552e+07	1.02489e+07	1.42564e+07	1.87586e+07	6.35266e+06	8.97716e+06	1.07905e+07	2.1166e+06	2.81286e+06	2.20162e+06		1.67827e+07	1.24894e+07	1.13856e+07	2.43601e+07	1.08223e+07	1.30102e+07	1.14226e+07	1.69987e+07	2.19199e+07	7.49743e+06
P17844	480					High		81221.8	66389.5	54506.6	93795.5	39375.3	48885.5	106025	139893	89145.9	89135.7	112654	52350.6	845190	1.18407e+06	1.09224e+06		65519.8	50548.9	46556.2	112086	50642.4	49278.8	104422	142691	101476	78746.2	74457	52350.6	600394	784194	1.01515e+06		96118.6	77302.4	71518	152227	78572.2	72285.3	119994	152227	119386	91379.3
P18206	290					High		1.97242e+06	2.03142e+06	1.7575e+06	1.34237e+06	1.26906e+06	1.40214e+06	979784	284718	1.2342e+06	718325	1.49066e+06	1.24143e+06	1.16597e+06	1.43714e+06	764175		1.5911e+06	1.54672e+06	1.50115e+06	1.60414e+06	1.63219e+06	1.41342e+06	964966	290414	1.40491e+06	634599	985235	1.24143e+06	828268	951803	710244		1.80899e+06	1.66288e+06	1.63734e+06	1.74799e+06	1.76037e+06	1.58615e+06	1.15054e+06	318479	1.66117e+06	745500
P18206	346					Low		7106.58	23347.7	53817	13991.8	8958.81	16580.2	33137.3	25596.2	39374.6	50010.4	69038.3	14017.5	19879.8	27534.9	8644.18		5732.72	17776.9	45967.1	16720.4	11522.3	16713.6	32636.1	26108.2	44820.7	44181.3	45630	14017.5	14121.9	18236	8034.12		14874.4	33828.8	70607	28622.8	21313.9	31171.6	43281.1	32835.2	55549.9	53243.9
P18583	1023					High		0	0	0	0	0	0	1022.82	0	0	2113.68	1821.46	0	358738	613491	130709		0	0	0	0	0	0	1007.35	0	0	1867.32	1203.87	0	254835	406309	121485		476.606	478.021	581.885	508.572	549.662	475.192	2465.01	258.655	201.621	3743.16
P18583	281					High		1.26878e+07	1.03058e+07	8.52889e+06	4.23046e+06	3.74822e+06	6.62019e+06	6.09403e+06	6.07522e+06	5.60319e+06	6.58963e+06	8.80228e+06	9.05871e+06	1.17344e+07	1.04441e+07	9.31292e+06		1.0235e+07	7.84684e+06	7.28485e+06	5.05544e+06	4.82075e+06	6.67345e+06	6.00186e+06	6.19676e+06	6.37819e+06	5.82156e+06	5.81776e+06	9.05871e+06	8.33571e+06	6.91702e+06	8.65567e+06		1.21024e+07	8.57853e+06	7.63399e+06	5.60903e+06	4.90625e+06	6.76577e+06	6.79148e+06	7.56217e+06	7.29638e+06	6.76577e+06
P18583	94					High		134182	133089	84203	82410.3	48203.7	67795.5	45002.6	52772.6	79583.3	60965.3	105836	56190.7	415436	792517	530929		108242	101334	71921.1	98481	61997	68341	44322	53828.3	90590.9	53859.3	69950.8	56190.7	295111	524876	493459		144179	138359	107357	134718	94453.3	100676	56371.5	58914	106102	63115.8
P18583	1556					High		591483	427959	293565	667259	313035	393699	232426	357093	590818	446147	516016	422363	343787	737579	275510		477136	325848	250745	797380	402608	396867	228910	364237	672537	394146	341054	422363	244215	488491	256066		552123	393073	318479	907740	487965	492953	259389	402152	772842	462798
P18583	2009	2011				High		214754	165820	205235	133988	113914	110168	212363	197038	82126.3	185012	293203	59009.9	438459	270034	181084		173237	126255	175299	160116	146510	111055	209152	200980	93485.5	163447	193789	59009.9	311466	178841	168304		213402	169197	222765	203622	196849	154556	238066	218410	110420	202466
P18583	2011	2013				High		944493	691200	558614	542543	526758	573991	1.04002e+06	694077	687534	716888	1.15201e+06	401920	766445	856904	825482		761902	526278	477134	648344	677488	578609	1.02429e+06	707962	782630	633329	761403	401920	544456	567518	767224		881373	609003	556083	738409	795873	712991	1.22341e+06	829803	889170	742963
P18583	1076					Low		0	0	0	0	0	0	0	0	0	0	6158.5	3064.33	191721	409944	37669		0	0	0	0	0	0	0	0	0	0	4070.38	3064.33	136192	271502	35010.5		476.606	478.021	581.885	508.572	549.662	475.192	138.76	258.655	201.621	150.048
P18583	2009	2013				Low		286479	397874	352207	175507	200207	194145	245565	208389	202424	175209	329387	157577	310688	210780	102729		231096	302941	300833	209732	257496	195707	241851	212558	230422	154787	217704	157577	220702	139597	95479.3		280247	371895	373783	258288	324580	252323	276512	230144	265226	187937
P18615	51					High		477165	455161	306445	98872.4	158860	411913	385449	268228	233272	366573	533737	517093	7.13569e+06	1.08754e+07	1.13909e+07		384919	346559	261747	118153	204317	415227	379619	273594	265537	323846	352767	517093	5.06895e+06	7.20266e+06	1.0587e+07		471363	448000	345645	171912	276061	529517	434666	293860	305618	384284
P18615	353					Low		91492.4	90509	37902.9	38547.9	17666.6	32378.6	22538.4	74995	6600.26	88690.4	40250	120065	101890	54446.3	207072		73804.9	68913.4	32374.4	46065.1	22721.9	32639	22197.6	76495.3	7513.18	78352.9	26602.8	120065	72378.8	36059.2	192458		106454	100796	55050.4	68885.2	38166	51490.8	30253.3	83287.3	13092.9	90658.6
P18669	14					High		129277	7472.75	2098.55	214800	21960.9	8489.29	14364.2	95464.4	112319	272147	142305	36450.4	32725.1	65274	41464.4		104285	5689.74	1792.45	256688	28244.9	8557.59	14147	97374.2	127854	240426	94054.8	36450.4	23246.8	43230.3	38538.1		138545	14594.9	6451.28	312414	46433.9	16293	19534	104593	145999	284141
P18858	66					High		235551	433949	267150	504316	354239	218530	314369	470695	383574	322156	579270	424069	236216	273125	247301		190014	330408	228183	602662	455604	220288	309615	480111	436628	284606	382861	424069	167799	180888	229848		232856	397243	283500	695645	555438	278796	360105	547451	498983	337682
P18858	911	913				High		906401	1.6244e+06	1.58279e+06	671034	1.28059e+06	943574	989125	701963	725833	1.65986e+06	2.71736e+06	1.28452e+06	699131	1.02281e+06	504799		731174	1.23682e+06	1.35192e+06	801891	1.64703e+06	951165	974166	716006	826226	1.46639e+06	1.796e+06	1.28452e+06	496638	677394	469173		831123	1.33542e+06	1.49371e+06	912905	1.76744e+06	1.09927e+06	1.16263e+06	836480	944767	1.76448e+06
P18887	241					High		814838	1.66617e+06	1.92407e+06	1.04559e+06	1.18029e+06	1.33197e+06	1.66133e+06	1.43329e+06	908535	1.81524e+06	1.43246e+06	1.26613e+06	1.25953e+06	854404	830533		657312	1.26862e+06	1.64343e+06	1.24949e+06	1.51803e+06	1.34269e+06	1.6362e+06	1.46196e+06	1.0342e+06	1.60366e+06	946766	1.26613e+06	894727	565863	771918		784760	1.48327e+06	1.87135e+06	1.42688e+06	1.75735e+06	1.61727e+06	1.93908e+06	1.72101e+06	1.18659e+06	1.88402e+06
P19105	19					High		1.03128e+06	2.03546e+06	1.06782e+06	2.6439e+06	860776	984909	2.66317e+06	1.03119e+07	4.32398e+06	9.79447e+06	1.15863e+06	4.38491e+06	1.34358e+06	7.81314e+06	3.63512e+06		831908	1.5498e+06	912069	3.15949e+06	1.10708e+06	992833	2.6229e+06	1.05182e+07	4.92205e+06	8.65285e+06	765782	4.38491e+06	954430	5.17456e+06	3.37857e+06		962494	1.66804e+06	1.04742e+06	3.45699e+06	1.217e+06	1.15371e+06	3.06476e+06	1.28381e+07	5.72596e+06	1.02136e+07
P19338	563					High		1.24317e+08	1.46386e+08	1.42028e+08	9.77192e+07	9.09038e+07	1.39243e+08	1.15563e+08	1.166e+08	1.03038e+08	1.61869e+08	1.29886e+08	1.12855e+08	1.21054e+08	1.30656e+08	1.13559e+08		1.00284e+08	1.11458e+08	1.21312e+08	1.16775e+08	1.16916e+08	1.40363e+08	1.13815e+08	1.18933e+08	1.1729e+08	1.43002e+08	8.58465e+07	1.12855e+08	8.59923e+07	8.65319e+07	1.05544e+08		1.31352e+08	1.22331e+08	1.26642e+08	1.32332e+08	1.186e+08	1.43812e+08	1.23145e+08	1.25049e+08	1.25397e+08	1.6585e+08
P19338	184	206				High		421593	9.56009e+06	3.8198e+07	230783	3.04283e+06	1.72981e+07	283375	263514	767510	1.99169e+06	4.47632e+06	6.96627e+06	1.01404e+06	3.19478e+06	3.3622e+07		340090	7.27903e+06	3.26264e+07	275787	3.91352e+06	1.74372e+07	279089	268785	873668	1.75954e+06	2.95857e+06	6.96627e+06	720341	2.11587e+06	3.12492e+07		429826	7.93323e+06	3.3042e+07	362614	4.15286e+06	1.77588e+07	330425	298299	1.00972e+06	2.12117e+06
P19338	145	153				High		8.49167e+06	5.85267e+07	6.81484e+07	1.75092e+07	2.43816e+07	6.86946e+07	4.55452e+06	1.64257e+06	7.36212e+06	1.77863e+07	2.89944e+07	5.85496e+07	9.11145e+06	3.26517e+07	9.32041e+07		6.85004e+06	4.45622e+07	5.82082e+07	2.09236e+07	3.13583e+07	6.92472e+07	4.48564e+06	1.67543e+06	8.3804e+06	1.57132e+07	1.91635e+07	5.85496e+07	6.47246e+06	2.16249e+07	8.66263e+07		8.18831e+06	4.84435e+07	6.36115e+07	2.40899e+07	3.20285e+07	7.25173e+07	4.99707e+06	2.1375e+06	9.50895e+06	1.90657e+07
P19338	113	121				High		309037	683255	920476	637134	454799	749099	250214	279052	139369	580503	791840	659171	7.42314e+06	2.01703e+07	9.61483e+06		249293	520229	786214	761381	584937	755126	246430	284635	158646	512841	523357	659171	5.27314e+06	1.33586e+07	8.93627e+06		313025	610191	917771	888651	704495	910554	284218	313585	182581	607546
P19338	121					High		935.1	1846.9	4087.04	4915.91	2245.09	1335.45	3913.84	9212.75	1006.53	5269.82	2011.98	1361.33	289473	1.00126e+06	711292		754.325	1406.23	3490.9	5874.55	2887.51	1346.19	3854.65	9397.04	1145.75	4655.58	1329.79	1361.33	205632	663127	661093		5105.02	6012.05	10618.3	11935.8	7793.55	4876.54	7266.57	13754.3	3465.54	7222.26
P19338	69					Low		88147	31480	29666.7	1099.03	13685.2	7492.94	23701.6	7153.79	0	31247.4	45492.6	3051.94	3187.21	0	870.045		71106.3	23968.8	25339.5	1313.35	17601.1	7553.23	23343.2	7296.9	0	27605.3	30067.8	3051.94	2264.09	0	808.642		102962	42038.3	43459.9	5370.64	30738.2	15125.7	32121.9	11482.5	201.621	34183.4
P19338	105	106				Low		12683.5	14214.2	42726.4	24408.4	6210.36	17540.3	36568.9	34571.5	25657.8	7940.62	114592	13668.9	965523	2.03007e+06	1.30371e+06		10231.5	10822.6	36494.3	29168.3	7987.43	17681.4	36015.9	35263.1	29206.6	7015.08	75738.2	13668.9	685874	1.34449e+06	1.2117e+06		27105.2	23466.2	59358.2	49993.8	19032.4	36199.3	47337.7	43985.5	40842.5	10717.6
P19338	106	99				Low		1.20197e+06	1.03587e+06	1.33777e+06	743176	645973	693456	464009	418822	354403	978898	854752	576773	8.90212e+06	1.78988e+07	1.3264e+07		969603	788710	1.14264e+06	888102	830815	699035	456992	427200	403422	864800	564937	576773	6.32376e+06	1.18542e+07	1.23279e+07		1.1477e+06	942450	1.3133e+06	1.03183e+06	972284	855821	529822	482019	465711	1.02292e+06
P20020	1216	1220				High		955217	3.37566e+06	3.51554e+06	1.45412e+06	2.50282e+06	3.68615e+06	3.89912e+06	472553	1.80127e+06	2.47071e+06	3.49469e+06	5.20585e+06	3.61549e+06	4.60958e+06	4.90396e+06		770552	2.57022e+06	3.00276e+06	1.73769e+06	3.21899e+06	3.71581e+06	3.84015e+06	482006	2.05041e+06	2.18273e+06	2.30977e+06	5.20585e+06	2.56832e+06	3.05288e+06	4.55787e+06		893212	2.75625e+06	3.25659e+06	1.90209e+06	3.381e+06	3.83605e+06	4.38252e+06	550032	2.35916e+06	2.53526e+06
P20042	2					High		1.42472e+08	1.38407e+08	1.13182e+08	5.29288e+07	5.0872e+07	6.87671e+07	1.20052e+08	1.10489e+08	1.24573e+08	1.10855e+08	2.42137e+08	1.23345e+08	9.48188e+07	9.49043e+07	8.43185e+07		1.14929e+08	1.05383e+08	9.66734e+07	6.32503e+07	6.54289e+07	6.93203e+07	1.18237e+08	1.127e+08	1.41803e+08	9.79339e+07	1.60037e+08	1.23345e+08	6.7356e+07	6.28541e+07	7.83678e+07		1.35987e+08	1.22924e+08	9.89438e+07	7.10086e+07	6.89926e+07	7.47437e+07	1.3e+08	1.15239e+08	1.43781e+08	1.17928e+08
P20042	13	2				Low		283007	149312	63790.3	24582.9	32553.9	6450	147325	134920	60389	162302	602727	136573	1.54418e+06	2.08129e+06	891892		228296	113686	54485.8	29376.7	41869	6501.89	145097	137619	68741.7	143385	398364	136573	1.09693e+06	1.37842e+06	828948		276052	155348	83287.3	46885.7	65804.3	13616.1	170320	145999	81909.7	172419
P20340	3					Low		533854	500539	407235	393788	354231	444125	612651	905626	572316	577865	846185	390676	1.79708e+06	2.34396e+06	1.88865e+06		430648	381110	347836	470581	455593	447698	603385	923743	651476	510510	559275	390676	1.27659e+06	1.55238e+06	1.75536e+06		511134	453973	421281	544480	554636	556083	706119	1.09578e+06	740853	605166
P20700	391					High		3.9193e+06	3.76954e+06	4.19818e+06	4.4331e+06	3.03609e+06	3.94682e+06	3.54882e+06	6.30283e+06	2.90523e+06	3.79952e+06	4.10102e+06	1.66824e+06	2.11006e+06	2.6304e+06	1.36508e+06		3.16162e+06	2.87012e+06	3.58583e+06	5.29759e+06	3.90485e+06	3.97858e+06	3.49515e+06	6.42892e+06	3.30707e+06	3.35666e+06	2.71052e+06	1.66824e+06	1.49891e+06	1.74209e+06	1.26874e+06		3.66747e+06	3.18601e+06	3.94304e+06	5.82349e+06	4.31665e+06	4.32764e+06	4.09124e+06	7.86161e+06	3.80169e+06	3.88042e+06
P20700	393					High		37152	59267.4	65487.9	162775	155412	256019	335440	406135	222773	90608.7	238909	178026	140933	145857	334303		29969.7	45126.1	55935.7	194518	199883	258079	330367	414259	253586	80047.6	157904	178026	100114	96599.8	310709		48754.8	71049.5	84993.9	244267	256708	320675	379261	461523	289159	93035.4
P20700	391	393				High		5.44654e+07	7.82769e+07	6.58061e+07	4.97158e+07	4.44418e+07	5.69563e+07	4.74173e+07	3.76992e+07	3.10415e+07	4.44848e+07	6.47009e+07	2.81162e+07	8.86717e+07	1.52008e+08	1.33028e+08		4.3936e+07	5.95999e+07	5.62075e+07	5.94108e+07	5.71586e+07	5.74145e+07	4.67002e+07	3.84534e+07	3.5335e+07	3.92998e+07	4.27632e+07	2.81162e+07	6.29893e+07	1.00674e+08	1.23639e+08		5.25927e+07	6.24613e+07	5.70454e+07	6.89899e+07	5.70946e+07	5.8858e+07	5.34501e+07	4.61494e+07	4.05929e+07	4.73912e+07
P20700	23					High		649305	405200	381936	288855	339257	218317	528772	644225	192320	313709	348237	134267	310758	401866	196138		523780	308519	326226	345184	436334	220073	520775	657112	218921	277143	230163	134267	220752	266152	182295		614809	376017	400681	407407	533174	278071	606602	762788	253163	330637
P20700	20	25				Low		1.76833e+07	1.83505e+07	1.94312e+07	5.82637e+06	9.86672e+06	1.3701e+07	9.6225e+06	7.26906e+06	4.35108e+06	1.08915e+07	1.56621e+07	9.75465e+06	7.27966e+07	9.76419e+07	9.01499e+07		1.42647e+07	1.39721e+07	1.65969e+07	6.96256e+06	1.269e+07	1.38112e+07	9.47697e+06	7.41448e+06	4.9529e+06	9.62203e+06	1.03517e+07	9.75465e+06	5.17122e+07	6.46672e+07	8.37876e+07		1.69104e+07	1.47746e+07	1.69104e+07	7.69867e+06	1.26842e+07	1.39851e+07	1.06318e+07	9.10208e+06	5.75927e+06	1.15145e+07
P20700	20	23				Low		3.19581e+07	3.24105e+07	3.82239e+07	1.35521e+07	1.89454e+07	2.80471e+07	1.80224e+07	1.1873e+07	9.8488e+06	2.06662e+07	3.1662e+07	1.98756e+07	1.77164e+08	2.28706e+08	1.95814e+08		2.57799e+07	2.46773e+07	3.26485e+07	1.61948e+07	2.43665e+07	2.82727e+07	1.77498e+07	1.21105e+07	1.1211e+07	1.82574e+07	2.09266e+07	1.98756e+07	1.25851e+08	1.5147e+08	1.81995e+08		3.16799e+07	2.62118e+07	3.51358e+07	1.80587e+07	2.45521e+07	2.87464e+07	2.0117e+07	1.48863e+07	1.28424e+07	2.21784e+07
P20700	5					Low		96305.6	110284	150014	128111	127315	169815	114360	138636	73370.9	117760	171221	85000.9	2.36615e+06	1.29338e+06	1.88136e+06		77687.6	83969.9	128133	153093	163745	171181	112630	141409	83519.2	104034	113166	85000.9	1.68083e+06	856589	1.74858e+06		112870	119064	172419	195983	215410	228116	129103	150379	96925.3	122761
P20962	2	5				High		460445	767180	766206	53691	247242	121707	330245	92409.4	61654.2	566043	1.11455e+06	651047	394436	393982	383912		371431	584129	654446	64161.3	317989	122687	325250	94258	70181.9	500066	736650	651047	280194	260930	356818		438928	677747	750524	92042.5	399685	170952	372991	101783	83824.1	589961
P20962	2					High		278680	309642	280332	29354.7	7926.57	16595.7	61104.1	111975	63932.8	121535	310016	324625	118212	161943	94444		224805	235761	239442	35079.1	10194.7	16729.2	60179.9	114215	72775.7	107369	204901	324625	83974	107253	87778.7		273537	289159	302373	54328.2	19282.1	31299.5	74068.7	120461	86106.8	127238
P21127	589	595				Low		2.33898e+06	1.01712e+07	1.8274e+07	2.39408e+07	1.24919e+07	7.4923e+06	1.13262e+07	1.32156e+07	1.10154e+07	8.48781e+06	2.16076e+07	1.12783e+07	8.9686e+06	2.24695e+07	2.23377e+07		1.88681e+06	7.74436e+06	1.56085e+07	2.86094e+07	1.60665e+07	7.55258e+06	1.11549e+07	1.348e+07	1.25389e+07	7.49849e+06	1.42813e+07	1.12783e+07	6.37098e+06	1.48813e+07	2.07612e+07		2.15977e+06	8.48722e+06	1.58077e+07	3.35055e+07	1.59818e+07	7.79948e+06	1.23953e+07	1.60455e+07	1.41123e+07	8.88626e+06
P21333	1084					High		9.55539e+06	7.86027e+06	6.99673e+06	5.69768e+06	6.01139e+06	8.36729e+06	4.7062e+06	4.92925e+06	4.29763e+06	5.92364e+06	7.59394e+06	6.53273e+06	4.11064e+07	4.82738e+07	3.74976e+07		7.70812e+06	5.9848e+06	5.97618e+06	6.80877e+06	7.73153e+06	8.43461e+06	4.63503e+06	5.02786e+06	4.89206e+06	5.23319e+06	5.01912e+06	6.53273e+06	2.92005e+07	3.19712e+07	3.48513e+07		9.15095e+06	6.41558e+06	6.38621e+06	7.54774e+06	7.90883e+06	8.59061e+06	5.31682e+06	6.30255e+06	5.65294e+06	6.16284e+06
P21333	1459					High		2.06308e+07	1.75342e+07	1.59795e+07	1.62598e+07	1.39864e+07	1.84734e+07	1.47975e+07	2.0041e+07	1.39412e+07	1.68698e+07	2.08921e+07	1.28923e+07	2.14418e+07	2.68823e+07	1.4924e+07		1.66424e+07	1.33505e+07	1.36487e+07	1.94306e+07	1.79886e+07	1.8622e+07	1.45737e+07	2.04419e+07	1.58694e+07	1.49035e+07	1.38084e+07	1.28923e+07	1.52315e+07	1.78039e+07	1.38707e+07		1.97556e+07	1.46294e+07	1.4601e+07	2.22884e+07	1.87098e+07	1.96836e+07	1.66943e+07	2.43911e+07	1.83146e+07	1.81062e+07
P21359	2515					Low		70936.7	150818	76932.5	155692	62918.4	95375.2	240881	352018	331952	170190	109600	218869	14915.9	20001.4	13650.7		57223.1	114833	65711.1	186053	80922.3	96142.5	237237	359060	377866	150353	72438.9	218869	10595.8	13246.7	12687.3		85652.5	156773	98768.7	235561	118333	136676	273058	394887	436327	181010
P21731	331					High		6.04534e+06	6.01631e+06	4.63275e+06	2.66381e+06	3.4016e+06	3.51889e+06	8.51451e+06	6.76765e+06	4.48046e+06	8.62472e+06	7.95959e+06	3.63205e+06	4.40551e+06	1.62811e+06	1.70186e+06		4.87664e+06	4.58081e+06	3.95701e+06	3.18327e+06	4.37495e+06	3.54721e+06	8.38573e+06	6.90303e+06	5.10017e+06	7.61945e+06	5.26079e+06	3.63205e+06	3.12952e+06	1.07828e+06	1.58175e+06		5.70448e+06	4.93622e+06	4.25121e+06	3.47949e+06	4.51848e+06	3.70625e+06	9.56685e+06	8.33557e+06	5.93856e+06	8.98194e+06
P21796	104					High		1.06829e+06	1.21219e+06	838244	977057	710068	931452	925021	580663	1.01594e+06	985356	704452	561325	1.05398e+06	362106	678490		861765	922956	715977	1.16759e+06	913250	938945	911031	592279	1.15646e+06	870505	465598	561325	748712	239819	630606		997869	1.02732e+06	825482	1.3032e+06	1.03585e+06	1.08546e+06	1.07035e+06	681803	1.3694e+06	1.03009e+06
P21964	267					Low		168297	213001	228836	235302	237420	219924	373111	445163	447229	227917	323996	260189	541772	612388	491659		135762	162178	195458	281188	305356	221693	367468	454068	509088	201351	214141	260189	384856	405578	456960		173081	211806	246743	338023	385919	280247	423592	514240	573116	244511
P22059	190	193				High		4.46295e+06	1.8235e+07	2.10012e+07	4.40395e+06	8.73524e+06	1.43691e+07	4.47535e+06	1.41724e+06	1.9019e+06	7.6447e+06	1.31342e+07	7.71877e+06	4.56048e+06	7.62257e+06	9.97765e+06		3.60017e+06	1.38841e+07	1.79379e+07	5.26276e+06	1.12348e+07	1.44847e+07	4.40767e+06	1.44559e+06	2.16496e+06	6.75365e+06	8.6809e+06	7.71877e+06	3.23961e+06	5.04835e+06	9.27349e+06		4.12834e+06	1.47083e+07	1.83115e+07	5.8912e+06	1.13856e+07	1.47746e+07	4.95329e+06	1.82709e+06	2.5052e+06	8.07568e+06
P22314	46					High		148549	226134	180373	217258	174226	137907	210452	242644	177888	173435	343378	185464	1.04386e+06	2.63993e+06	2.64067e+06		119831	172178	154064	259625	224080	139016	207269	247498	202493	153220	226951	185464	741522	1.7484e+06	2.4543e+06		156471	222241	201168	317316	283500	192974	233911	265802	233053	185061
P22314	3	4				Low		84873.5	112564	115667	32324.1	46556.9	79124.2	220382	127643	66671.3	127247	219782	63950.2	500489	584464	525317		68465.6	85705.8	98795.6	38627.6	59878.9	79760.7	217049	130197	75892.9	112415	145262	63950.2	355530	387084	488244		99496.7	122140	138828	59060.6	92042.5	116941	245450	138097	88167.3	133954
P22466	116					High		829266	1.40829e+06	919927	1.71774e+06	1.28785e+06	672107	1.20115e+06	722040	1.74554e+06	516910	1.28625e+06	679763	2.10155e+06	1.68891e+06	273600		668951	1.07227e+06	785745	2.05272e+06	1.65636e+06	677514	1.18298e+06	736484	1.98697e+06	456660	850129	679763	1.49286e+06	1.11855e+06	254291		764515	1.17793e+06	900321	2.24904e+06	1.78397e+06	813303	1.40219e+06	875545	2.27956e+06	537586
P22626	189					High		7363.49	16897.7	23727.4	11521.2	35809.9	20593	3707.86	14950.9	4123.46	26862	17098.9	40341	254995	502062	191905		5939.97	12865.9	20266.5	13767.9	46056.8	20758.7	3651.78	15250	4693.8	23731.1	11301.3	40341	181140	332510	178361		15252.1	26969.4	35450.8	23616.7	71204.3	36638.2	7130.04	21020.4	9138.08	30363.1
P22626	212					High		111404	88826.4	184860	283997	80538.1	209266	94902.1	57696.6	74212.4	130228	151066	306447	937446	2.02371e+06	1.78732e+06		89867.2	67632.3	157897	339379	103584	210949	93466.8	58850.8	84477.1	115049	99844.9	306447	665929	1.34028e+06	1.66118e+06		122761	99303	204688	401624	147761	266435	108956	65170.3	98613.8	136676
P22626	201					High		3035.15	7422.86	809.535	2438.14	1957.11	1766.08	4026	0	4383.03	2414.61	5885.04	2676.87	5608.34	17739.1	13749.2		2448.39	5651.75	691.455	2913.6	2517.13	1780.29	3965.11	0	4989.27	2133.17	3889.64	2676.87	3983.97	11748.4	12778.8		8264.94	14237.2	3743.16	7659.97	7034.79	5456.78	7525.24	258.655	9545.5	4062.9
P22626	259					High		9.0888e+06	1.04533e+07	7.76842e+06	1.19498e+07	8.50292e+06	7.20909e+06	1.0832e+07	1.79456e+07	1.70296e+07	1.93953e+07	1.15309e+07	2.09557e+07	3.22811e+07	4.13496e+07	6.53116e+07		7.33173e+06	7.95912e+06	6.63531e+06	1.42801e+07	1.0936e+07	7.26709e+06	1.06682e+07	1.83046e+07	1.9385e+07	1.71347e+07	7.62118e+06	2.09557e+07	2.29314e+07	2.73854e+07	6.07023e+07		8.86607e+06	8.69858e+06	6.98491e+06	1.62809e+07	1.10214e+07	7.49743e+06	1.18581e+07	2.18129e+07	2.24211e+07	2.03351e+07
P22626	341					High		8.88511e+06	7.61542e+06	6.80529e+06	2.92547e+06	3.84277e+06	4.2178e+06	6.83489e+06	6.05441e+06	5.76365e+06	8.25181e+06	9.99101e+06	7.99098e+06	2.77957e+07	3.96973e+07	3.26382e+07		7.16742e+06	5.79837e+06	5.81266e+06	3.49597e+06	4.94237e+06	4.25174e+06	6.73152e+06	6.17552e+06	6.56085e+06	7.29e+06	6.60343e+06	7.99098e+06	1.97451e+07	2.62911e+07	3.03348e+07		8.39937e+06	6.22157e+06	6.26169e+06	3.89059e+06	5.31717e+06	4.67174e+06	7.61249e+06	7.63927e+06	7.55142e+06	8.53805e+06
P23246	687					High		278432	221705	233438	192840	113081	119734	198592	404057	324864	291924	288624	113350	2.31466e+06	2.3731e+06	1.36894e+06		224605	168805	199389	230445	145439	120698	195588	412140	369798	257898	190762	113350	1.64425e+06	1.57168e+06	1.27232e+06		284334	237791	272555	292224	213560	176598	234863	454429	425307	309900
P23381	467					High		1.17124e+06	879530	518451	550658	577252	313970	1.05051e+06	1.11481e+06	866904	663487	1.61692e+06	647649	797065	843114	337900		944812	669673	442829	658042	742430	316496	1.03462e+06	1.13711e+06	986809	586153	1.06868e+06	647649	566207	558385	314053		1.09185e+06	793644	517976	751245	854800	395680	1.23928e+06	1.40923e+06	1.17981e+06	689110
P23528	3					High		3.75802e+08	4.93036e+08	5.05908e+08	1.82586e+08	4.09336e+08	2.92419e+08	3.84205e+08	5.96674e+08	2.3096e+08	5.21588e+08	5.94032e+08	3.47477e+08	4.64022e+08	4.94969e+08	3.54851e+08		3.03151e+08	3.75397e+08	4.32116e+08	2.18192e+08	5.26466e+08	2.94772e+08	3.78395e+08	6.0861e+08	2.62905e+08	4.60793e+08	3.92618e+08	3.47477e+08	3.29625e+08	3.27813e+08	3.29807e+08		3.3954e+08	4.71425e+08	4.45347e+08	2.33825e+08	6.46948e+08	4.19316e+08	3.85066e+08	5.00939e+08	2.84277e+08	5.32675e+08
P23588	597					High		0	147119	162633	0	68278.6	83355.4	0	7094.52	0	0	0	0	0	322489	447902		0	112016	138911	0	87816.2	84026	0	7236.44	0	0	0	0	0	213581	416292		476.606	153792	183219	508.572	127740	121218	138.76	11376.8	201.621	150.048
P23588	192					High		193191	69234.2	80431	47570.2	34133.9	67557.7	39363.8	85141.4	70726.7	147670	117276	121881	3.61901e+06	6.33884e+06	6.16614e+06		155843	52714.8	68699.3	56846.8	43901.2	68101.2	38768.5	86844.6	80509.2	130458	77512.2	121881	2.57082e+06	4.19815e+06	5.73097e+06		192628	80231.2	103120	82080.9	69204.9	100500	49813.3	92648	92648	156003
P23588	406					High		508175	319966	314662	307768	167099	446913	314401	641923	436719	298253	397509	447535	374719	611589	228433		409934	243622	268765	367785	214913	450508	309646	654764	497124	263489	262728	447535	266187	405049	212311		484736	301278	355883	470266	287882	583666	367217	733057	579264	320972
P23588	422	424				Low		426.251	7745.18	7744.88	6223.47	85867.1	98379.3	422115	160099	168177	26632.1	302729	377152	670895	1.4475e+06	1.73706e+06		343.848	5897.17	6615.2	7437.1	110438	99170.8	415731	163301	191438	23527.9	200085	377152	476581	958667	1.61447e+06		6320.08	15445.6	20048.9	18272.4	166590	150218	482938	178294	223353	35759.2
P23588	442					Low		1.24614e+06	2.07299e+06	1.82346e+06	1.09732e+06	1.37643e+06	2.17226e+06	1.07952e+06	650190	1.03166e+06	1.14811e+06	1.45196e+06	1.67708e+06	182385	443532	379569		1.00524e+06	1.57837e+06	1.55749e+06	1.31131e+06	1.77029e+06	2.18973e+06	1.0632e+06	663196	1.17435e+06	1.01429e+06	959656	1.67708e+06	129560	293746	352781		1.17793e+06	1.7141e+06	1.68842e+06	1.4534e+06	1.88359e+06	2.32403e+06	1.2698e+06	774898	1.38743e+06	1.19249e+06
P24534	106					High		1.81386e+07	5.28e+07	4.82717e+07	6.31158e+07	5.88217e+07	7.5973e+07	1.54324e+07	1.14924e+07	3.11248e+07	2.86121e+07	3.95454e+07	4.45396e+07	1.83654e+07	3.5184e+07	4.1771e+07		1.4632e+07	4.02018e+07	4.12307e+07	7.54239e+07	7.56533e+07	7.65843e+07	1.5199e+07	1.17223e+07	3.54298e+07	2.52771e+07	2.6137e+07	4.45396e+07	1.30462e+07	2.3302e+07	3.8823e+07		1.75809e+07	4.4525e+07	4.80315e+07	7.91804e+07	7.80521e+07	7.64561e+07	1.75809e+07	1.39851e+07	4.15306e+07	2.97703e+07
P24844	20					High		1.03128e+06	2.03546e+06	1.06782e+06	2.6439e+06	860776	984909	2.66317e+06	1.03119e+07	4.32398e+06	9.79447e+06	1.15863e+06	4.38491e+06	1.34358e+06	7.81314e+06	3.63512e+06		831908	1.5498e+06	912069	3.15949e+06	1.10708e+06	992833	2.6229e+06	1.05182e+07	4.92205e+06	8.65285e+06	765782	4.38491e+06	954430	5.17456e+06	3.37857e+06		962494	1.66804e+06	1.04742e+06	3.45699e+06	1.217e+06	1.15371e+06	3.06476e+06	1.28381e+07	5.72596e+06	1.02136e+07
P24928	1878					High		560959	495686	250016	906025	480592	645865	957465	1.49254e+06	783371	713414	1.04174e+06	407498	1.28519e+06	1.73718e+06	614089		452513	377414	213548	1.08271e+06	618111	651062	942985	1.5224e+06	891723	630260	688522	407498	912956	1.15052e+06	570750		531849	450379	269111	1.21356e+06	737462	787842	1.10985e+06	1.93595e+06	1.02419e+06	738409
P24928	1913					High		843513	861356	564999	1.51577e+06	1.05986e+06	1.08889e+06	1.40301e+06	2.05074e+06	1.49069e+06	852240	1.69127e+06	689876	1.20387e+06	1.27837e+06	511997		680443	655835	482588	1.81136e+06	1.36313e+06	1.09765e+06	1.38179e+06	2.09176e+06	1.69687e+06	752905	1.11783e+06	689876	855186	846649	475864		774898	779677	567830	1.99458e+06	1.49371e+06	1.26029e+06	1.61845e+06	2.68704e+06	2.01115e+06	872788
P24928	1877	1878				Low		1.36671e+06	1.99632e+06	1.65887e+06	1.22813e+06	1.06285e+06	1.25736e+06	1.21176e+06	1.10967e+06	986644	1.50473e+06	2.38704e+06	1.13008e+06	3.58784e+06	4.37901e+06	3.02303e+06		1.1025e+06	1.51999e+06	1.4169e+06	1.46762e+06	1.36697e+06	1.26747e+06	1.19343e+06	1.13187e+06	1.12311e+06	1.32934e+06	1.57768e+06	1.13008e+06	2.54868e+06	2.90017e+06	2.80968e+06		1.29647e+06	1.63458e+06	1.56225e+06	1.6096e+06	1.49927e+06	1.41891e+06	1.41891e+06	1.39519e+06	1.33189e+06	1.59314e+06
P25054	2789					High		166015	69347.4	70595.9	62917.4	102677	137158	128962	127906	147046	129950	74703	120474	381630	371295	395974		133920	52801	60298.7	75186.8	132058	138262	127011	130465	167384	114803	49374	120474	271097	245905	368029		170952	80761.7	92648	105959	180588	191292	147999	138359	191056	136452
P25054	1044					Low		289954	582047	618255	281602	164517	169798	117827	88993.6	268152	275505	213311	404660	291104	170458	217774		233899	443170	528076	336516	211592	171164	116045	90773.9	305241	243393	140985	404660	206790	112892	202404		283500	523043	612341	398961	270489	227747	134165	96612.3	340810	289159
P25116	418					Low		364778	552998	467265	181228	191675	208674	254779	256015	331590	176465	357718	216400	172784	149644	107499		294259	421052	399110	216569	246523	210353	250926	261137	377454	155897	236429	216400	122740	99107.5	99912.5		351672	499856	471031	267885	309991	265226	287717	284141	435920	189744
P25205	713					High		4.26986e+06	3.75534e+06	2.64257e+06	3.89855e+06	1.45854e+06	1.57925e+06	6.66471e+06	5.97394e+06	9.19229e+06	2.43504e+06	1.07361e+07	4.62231e+06	2.30367e+06	3.53738e+06	890356		3.4444e+06	2.85931e+06	2.25712e+06	4.6588e+06	1.87589e+06	1.59196e+06	6.56392e+06	6.09345e+06	1.04637e+07	2.15122e+06	7.09586e+06	4.62231e+06	1.63645e+06	2.34277e+06	827519		3.95979e+06	2.99121e+06	2.41119e+06	5.14322e+06	2.01502e+06	1.75748e+06	7.47992e+06	7.41378e+06	1.20294e+07	2.49572e+06
P25205	672					High		38364	4501.01	0	181175	41227.4	14654.2	189276	356537	288373	0	45954.5	0	0	0	0		30947.4	3427.06	0	216505	53024.5	14772.1	186414	363670	328259	0	30373	0	0	0	0		50897.1	9860.08	581.885	267106	83053.2	28925.6	215044	401127	368811	150.048
P25205	672	674				High		7.10548e+06	4.43484e+06	5.3572e+06	4.01252e+06	3.83449e+06	3.40051e+06	2.68278e+06	3.63836e+06	3.9406e+06	5.38178e+06	5.63944e+06	5.22343e+06	2.39161e+06	3.48925e+06	3.69873e+06		5.73183e+06	3.37668e+06	4.57579e+06	4.79499e+06	4.93172e+06	3.42787e+06	2.64221e+06	3.71114e+06	4.48564e+06	4.7545e+06	3.72731e+06	5.22343e+06	1.69892e+06	2.31089e+06	3.43769e+06		6.68601e+06	3.62474e+06	4.97129e+06	5.24516e+06	5.15702e+06	3.70726e+06	3.07602e+06	4.50388e+06	5.08908e+06	5.58495e+06
P25205	711					High		5.82779e+06	4.70839e+06	2.92151e+06	3.03407e+06	3.09615e+06	4.62902e+06	4.54373e+06	4.37006e+06	5.21286e+06	4.20508e+06	5.36713e+06	4.72997e+06	2.62261e+06	1.9206e+06	753721		4.70115e+06	3.58496e+06	2.49537e+06	3.62574e+06	3.98211e+06	4.66626e+06	4.47501e+06	4.45748e+06	5.93388e+06	3.71495e+06	3.54733e+06	4.72997e+06	1.86301e+06	1.27199e+06	700528		5.44678e+06	3.78023e+06	2.67039e+06	3.91742e+06	4.04825e+06	4.68781e+06	5.00654e+06	5.5857e+06	6.73405e+06	4.34872e+06
P25788	250					High		5.84643e+07	7.35643e+07	7.3969e+07	6.18951e+07	4.2579e+07	5.00464e+07	6.83338e+07	7.46998e+07	7.22048e+07	7.63748e+07	1.53737e+08	5.43735e+07	3.83211e+07	7.22513e+07	4.35862e+07		4.71619e+07	5.60118e+07	6.31798e+07	7.39652e+07	5.47628e+07	5.0449e+07	6.73004e+07	7.61941e+07	8.21918e+07	6.74727e+07	1.01611e+08	5.43735e+07	2.7222e+07	4.78513e+07	4.05101e+07		5.79569e+07	6.06199e+07	6.83365e+07	8.29477e+07	5.48791e+07	5.24853e+07	7.23024e+07	8.11939e+07	8.40772e+07	8.69763e+07
P25789	13					High		18271.4	4547.41	8769.54	7390.88	4417.17	13027.6	3616.68	42358.9	9343.15	35425.4	16497.8	14891.5	655952	322485	237934		14739.1	3462.39	7490.41	8832.17	5681.13	13132.4	3561.99	43206.3	10635.4	31296.3	10904	14891.5	465966	213578	221142		29640.9	10088	16732.8	16436.4	12523.7	25052.5	6735.6	48943.5	16895.9	39815.6
P26038	576					High		1.31186e+06	923091	812663	707702	475898	501004	1.36772e+06	1.43093e+06	948480	2.24235e+06	2.96735e+06	1.71379e+06	2.98937e+06	3.60679e+06	2.68028e+06		1.05825e+06	702840	694127	845710	612075	505035	1.34704e+06	1.45955e+06	1.07967e+06	1.98099e+06	1.96123e+06	1.71379e+06	2.12355e+06	2.38874e+06	2.49112e+06		1.24786e+06	842739	826926	979498	771313	640944	1.57638e+06	1.75479e+06	1.22172e+06	2.34727e+06
P26358	127					High		344972	264588	271229	212920	110765	226304	271930	340235	230579	337391	264089	253497	106599	91900.1	79221.7		278281	201457	231667	254441	142460	228124	267817	347041	262472	298066	174546	253497	75724.5	60864.4	73630.7		330059	258288	289159	310813	192047	287953	309460	380708	298778	353342
P26368	2					High		6.94749e+07	6.49477e+07	6.14762e+07	4.79378e+07	4.16321e+07	3.9111e+07	5.49954e+07	5.87358e+07	6.75398e+07	6.40852e+07	9.5983e+07	6.07709e+07	6.41228e+07	5.16701e+07	3.97559e+07		5.60439e+07	4.94511e+07	5.25092e+07	5.72861e+07	5.35449e+07	3.94257e+07	5.41637e+07	5.99108e+07	7.68815e+07	5.66156e+07	6.34387e+07	6.07709e+07	4.55506e+07	3.42205e+07	3.69502e+07		7.80526e+07	5.41539e+07	5.4154e+07	6.61025e+07	5.70031e+07	4.11171e+07	5.5419e+07	5.75606e+07	7.61453e+07	7.44696e+07
P26368	79					High		1.38365e+06	922332	1.01635e+06	677021	501988	621145	540834	813999	656674	994672	603346	629763	647854	1.129e+06	743565		1.11616e+06	702262	868106	809045	645630	626143	532654	830283	747502	878735	398774	629763	460213	747722	691088		1.31939e+06	840611	1.00052e+06	919957	763549	759570	618047	994890	864185	1.04038e+06
P26599	433					High		4901.75	4205.25	12129.7	12373.5	10666.8	2779.52	8041.1	20407.6	406.462	9291.03	15857.9	3464.17	279162	351279	329851		3954.14	3201.87	10360.4	14786.4	13719.1	2801.88	7919.49	20815.9	462.682	8208.09	10481.1	3464.17	198307	232648	306572		11225.8	9630.75	21602.4	25734	25271	7315.3	12079.6	26543.4	2426.19	13238.5
P26599	141					High		821.433	259682	356070	624712	198671	386130	442574	585582	561104	348771	634871	527900	836315	1.76048e+06	1.26335e+06		662.632	197721	304133	746537	255520	389236	435880	597296	638714	308119	419610	527900	594089	1.16594e+06	1.17419e+06		4803.94	250556	378455	848504	321584	481764	504403	685590	724947	365738
P26639	8					High		5.28672e+07	5.87127e+07	4.44529e+07	3.25099e+07	3.3047e+07	4.40186e+07	4.67629e+07	5.16197e+07	5.99734e+07	6.22326e+07	8.17519e+07	3.61744e+07	6.09732e+07	8.73201e+07	5.58405e+07		4.26468e+07	4.47037e+07	3.79689e+07	3.88496e+07	4.25033e+07	4.43727e+07	4.60556e+07	5.26523e+07	6.82686e+07	5.49789e+07	5.40329e+07	3.61744e+07	4.33133e+07	5.78312e+07	5.18996e+07		5.20683e+07	4.95238e+07	3.92723e+07	4.28242e+07	4.2997e+07	4.60689e+07	4.96676e+07	5.96531e+07	6.80415e+07	6.94219e+07
P26651	186					Low		13204.5	6792.5	1359.09	11811	3643.74	6137.77	9035.12	13359.1	11262.5	5272.25	4461.92	14134.4	652810	1.15214e+06	576803		10651.8	5171.8	1160.86	14114.3	4686.38	6187.15	8898.47	13626.3	12820.3	4657.73	2949.05	14134.4	463734	763051	536096		23852.5	13449.1	4692.08	24457.9	10468.1	13153.7	13238.5	19393.9	20244.3	7266.57
P27540	77					High		1.53366e+06	1.45779e+06	1.23836e+06	614189	399347	666645	805522	847940	566138	1.05457e+06	1.25982e+06	1.06484e+06	1.18046e+06	1.08088e+06	580311		1.23717e+06	1.10996e+06	1.05773e+06	733962	513619	672009	793339	864902	644443	931649	832664	1.06484e+06	838554	715857	539356		1.43445e+06	1.2158e+06	1.19249e+06	837357	620640	808411	907740	1.03175e+06	735010	1.10765e+06
P27694	384					High		381388	252248	251907	146402	237836	303536	231536	279808	166490	272990	371831	375594	4.00575e+06	4.76752e+06	3.96349e+06		307657	192062	215163	174952	305892	305978	228035	285406	189518	241171	245757	375594	2.84555e+06	3.15748e+06	3.68377e+06		377386	251153	279576	226940	388953	386440	262709	315356	222344	288506
P27708	1859					High		1.70582e+06	1.81398e+06	1.29516e+06	1.29942e+06	1.07791e+06	1.58095e+06	1.03302e+06	1.77597e+06	901301	943262	1.26683e+06	1.34511e+06	1.06092e+06	2.3614e+06	1.19409e+06		1.37605e+06	1.38116e+06	1.10624e+06	1.55282e+06	1.38636e+06	1.59366e+06	1.0174e+06	1.81149e+06	1.02596e+06	833318	837297	1.34511e+06	753639	1.56393e+06	1.10982e+06		1.61994e+06	1.55038e+06	1.28025e+06	1.76166e+06	1.56529e+06	1.82708e+06	1.16512e+06	2.22101e+06	1.17078e+06	973067
P27816	787					High		1912.26	106246	265352	457716	652044	803334	598590	600088	419391	364607	453834	544287	405814	831021	683698		1542.58	80895.4	226647	546975	838623	809797	589537	612092	477399	322109	299956	544287	288276	550376	635447		6995.81	125955	298560	656584	1.01163e+06	1.00107e+06	686222	689311	550231	383041
P27816	925					High		283876	288591	224636	357072	266136	351724	342934	370319	464827	382100	743898	369451	204277	786370	243363		228996	219733	191870	426704	342290	354554	337748	377727	529120	337563	491670	369451	145111	520804	226188		277218	274971	241495	495185	430650	438316	387820	419772	602125	403296
P27816	941					High		4.65891e+06	5.53097e+06	4.99971e+06	1.69469e+06	1.66413e+06	2.82958e+06	2.71235e+06	2.04039e+06	1.7196e+06	3.78577e+06	3.68137e+06	4.18209e+06	877847	723589	468130		3.75824e+06	4.21127e+06	4.27044e+06	2.02517e+06	2.14031e+06	2.85234e+06	2.67133e+06	2.08121e+06	1.95745e+06	3.34451e+06	2.43315e+06	4.18209e+06	623592	479225	435092		4.37671e+06	4.39814e+06	4.49107e+06	2.22029e+06	2.27956e+06	2.98233e+06	3.13399e+06	2.67554e+06	2.23856e+06	3.9484e+06
P27816	636					High		1.34089e+06	1.59282e+06	1.22476e+06	2.23344e+06	1.00918e+06	1.17131e+06	527410	816694	780389	535620	832808	965319	1.84882e+06	4.85299e+06	3.81756e+06		1.08167e+06	1.21277e+06	1.04611e+06	2.66898e+06	1.29796e+06	1.18073e+06	519433	833031	888328	473189	550434	965319	1.31334e+06	3.21408e+06	3.54814e+06		1.24919e+06	1.39814e+06	1.2311e+06	2.93244e+06	1.51152e+06	1.3968e+06	601674	933510	1.01486e+06	566214
P27816	280					High		4.37421e+06	5.92864e+06	4.64659e+06	1.39678e+07	3.2466e+06	6.00123e+06	5.30263e+06	4.55101e+06	7.01893e+06	3.57034e+06	6.77779e+06	6.60521e+06	4.25426e+06	1.04259e+07	7.40604e+06		3.52858e+06	4.51406e+06	3.96884e+06	1.66917e+07	4.17561e+06	6.04951e+06	5.22244e+06	4.64205e+06	7.98975e+06	3.15419e+06	4.47969e+06	6.60521e+06	3.02208e+06	6.90495e+06	6.88337e+06		4.0771e+06	4.97496e+06	4.51305e+06	1.85229e+07	4.69937e+06	6.6535e+06	6.06021e+06	5.68977e+06	9.19101e+06	3.7327e+06
P27816	1073					High		930173	1.28047e+06	993425	2.5255e+06	1.1263e+06	1.02273e+06	1.08119e+06	1.82921e+06	1.13083e+06	966124	1.24085e+06	652190	22420.1	182889	149240		750351	974945	848523	3.01799e+06	1.44859e+06	1.03096e+06	1.06484e+06	1.8658e+06	1.28724e+06	853515	820124	652190	15926.4	121125	138708		864185	1.09716e+06	979048	3.28065e+06	1.57977e+06	1.18436e+06	1.275e+06	2.40733e+06	1.5296e+06	1.01395e+06
P27816	928					High		890725	792051	664493	400309	485730	649085	624980	702932	573144	824917	689351	613471	291175	402883	135873		718528	603067	567569	478373	624720	654307	615528	716994	652418	728767	455618	613471	206841	266825	126283		820902	703170	657515	553443	750524	792169	717356	837357	744649	848504
P27816	789					Low		453819	670809	579206	322369	364067	442158	229215	225098	146912	226758	258350	234342	158237	279586	208440		366086	510753	494722	385234	468244	445715	225748	229601	167232	200327	170753	234342	112406	185167	193729		435251	589961	580600	451883	569466	552723	256053	244023	190796	242765
P27824	583					High		1.42287e+07	1.53771e+07	1.24929e+07	1.50274e+07	1.16688e+07	1.46491e+07	1.50733e+07	1.71184e+07	1.89763e+07	8.43587e+06	1.16089e+07	1.30035e+07	1.35203e+07	1.3465e+07	1.1652e+07		1.14779e+07	1.17081e+07	1.06707e+07	1.79579e+07	1.50078e+07	1.4767e+07	1.48454e+07	1.74609e+07	2.1601e+07	7.45261e+06	7.67278e+06	1.30035e+07	9.60436e+06	8.91773e+06	1.08297e+07		1.37837e+07	1.24292e+07	1.11562e+07	2.04152e+07	1.52845e+07	1.51604e+07	1.6941e+07	2.12016e+07	2.45783e+07	8.72607e+06
P28066	16					High		419139	368134	292273	226962	215010	240449	236507	367431	232649	269109	366093	171916	4.34368e+06	4.90257e+06	3.05463e+06		338110	280297	249642	271222	276534	242384	232930	374781	264827	237743	241964	171916	3.0856e+06	3.24692e+06	2.83905e+06		420725	369599	333926	354989	373862	337388	269150	405020	304389	282512
P28290	737	739				High		1.13736e+07	9.51768e+06	8.89922e+06	3.82493e+06	5.72431e+06	6.14558e+06	1.37969e+07	1.07102e+07	6.53196e+06	7.67934e+06	1.94731e+07	7.44655e+06	4.17736e+06	3.5507e+06	944117		9.17487e+06	7.24675e+06	7.60117e+06	4.57082e+06	7.3623e+06	6.19503e+06	1.35882e+07	1.09245e+07	7.43542e+06	6.78426e+06	1.28705e+07	7.44655e+06	2.96745e+06	2.35159e+06	877487		1.09522e+07	7.86395e+06	7.92301e+06	4.97172e+06	7.53359e+06	6.18756e+06	1.53762e+07	1.29653e+07	8.54035e+06	8.10029e+06
P28290	742					High		13658.8	23451.2	19129	80344.2	44656.4	54161.7	338917	739215	550581	562942	528076	214767	98246.2	49051.4	6866.25		11018.3	17855.7	16338.8	96012.1	57434.7	54597.4	333791	754003	626735	497327	349025	214767	69790.7	32486.2	6381.67		24366.1	34183.4	30129.9	132748	89272.6	82419.3	383603	899753	706119	584617
P28290	739					High		2.43235e+07	1.79382e+07	1.41925e+07	1.38258e+07	1.32469e+07	1.53724e+07	3.77107e+07	4.974e+07	2.89812e+07	2.61725e+07	4.93043e+07	2.09942e+07	2.23243e+07	1.99997e+07	8.75162e+06		1.96212e+07	1.36581e+07	1.21224e+07	1.65219e+07	1.70375e+07	1.54961e+07	3.71404e+07	5.07351e+07	3.29898e+07	2.31219e+07	3.25871e+07	2.09942e+07	1.58584e+07	1.32456e+07	8.13398e+06		2.35879e+07	1.43358e+07	1.249e+07	1.95767e+07	1.74974e+07	1.60871e+07	3.95215e+07	5.07693e+07	3.83367e+07	2.81338e+07
P28290	668					High		908061	1.1791e+06	844327	1.01034e+06	1.10873e+06	998572	1.84347e+06	2.40975e+06	1.62833e+06	1.55239e+06	2.80536e+06	1.03423e+06	1.03025e+06	1.47026e+06	706505		732513	897765	721172	1.20736e+06	1.42599e+06	1.00661e+06	1.81559e+06	2.45795e+06	1.85355e+06	1.37144e+06	1.85417e+06	1.03423e+06	731856	973737	656644		833952	1.01106e+06	831123	1.36756e+06	1.55943e+06	1.16263e+06	2.12494e+06	3.08287e+06	2.13329e+06	1.66117e+06
P28347	11					High		5.83123e+06	2.61919e+06	1.48484e+06	778927	422479	1.3215e+06	4.7939e+06	5.37534e+06	3.58642e+06	1.48673e+06	5.65509e+06	1.11525e+06	1.87112e+06	1.35867e+06	365380		4.70393e+06	1.99425e+06	1.26826e+06	930825	543369	1.33213e+06	4.7214e+06	5.48287e+06	4.08247e+06	1.31344e+06	3.73766e+06	1.11525e+06	1.32918e+06	899833	339594		5.46985e+06	2.14585e+06	1.39961e+06	1.06822e+06	668182	1.50496e+06	5.51097e+06	6.83485e+06	4.75261e+06	1.5679e+06
P28347	7					Low		127028	30266.2	18741.8	45136.3	31679.2	3797.79	712832	759035	376786	13372.1	129164	1459.55	36078	97113.6	8061.16		102471	23044.7	16008.1	53938.2	40744.1	3828.35	702051	774220	428901	11813.5	85369.6	1459.55	25628.6	64317.3	7492.25		137274	40825.8	29867.9	78191.7	64231.6	8662.24	810794	920931	488548	18081.1
P28370	119					High		104436	96045.8	75820.8	208569	56041.5	123093	170849	405963	261945	80081.6	118571	81939.8	233214	257222	176623		84246.1	73129.1	64761.5	249242	72077.6	124083	168265	414084	298176	70747.5	78368.2	81939.8	165667	170355	164158		117348	105959	97622.2	304528	107016	173772	197122	459590	335377	80761.7
P28482	185	187				High		675905	973415	939203	619583	525205	543285	733613	282813	523623	308396	587528	375274	1.98386e+06	3.67763e+06	3.03229e+06		545238	741157	802210	740408	675490	547656	722518	288471	596047	272450	388319	375274	1.40927e+06	2.43565e+06	2.81828e+06		657194	887969	951196	866143	834830	684722	837422	309257	680312	330989
P28715	384					High		9.64692e+06	9.28333e+06	8.75339e+06	4.95333e+06	6.49195e+06	8.30954e+06	8.16469e+06	8.40536e+06	6.52929e+06	1.13634e+07	1.40321e+07	8.17457e+06	8.40228e+06	7.89202e+06	3.24761e+06		7.78196e+06	7.06831e+06	7.47661e+06	5.91927e+06	8.34959e+06	8.37639e+06	8.0412e+06	8.5735e+06	7.43239e+06	1.00389e+07	9.27434e+06	8.17457e+06	5.96869e+06	5.2268e+06	3.01842e+06		9.32176e+06	7.64782e+06	7.97053e+06	6.60868e+06	8.73663e+06	8.80976e+06	9.33786e+06	1.05113e+07	8.57798e+06	1.19638e+07
P28715	341					High		544573	388396	309354	350996	267597	450912	334001	551111	302188	618060	529291	365783	405772	268943	82747.2		439295	295724	264231	419443	344168	454540	328949	562135	343985	546020	349828	365783	288246	178118	76907.4		519871	360489	333589	487327	431241	561402	377056	638495	389166	647367
P29590	518	527				High		562534	755463	788921	1.11037e+06	608223	607161	630042	371473	514748	408748	969281	475038	139409	263291	139706		453784	575209	673848	1.3269e+06	782264	612045	620513	378904	585945	361105	640634	475038	99031.2	174375	129847		535639	669453	773829	1.46446e+06	899753	752251	724947	421281	655925	423592
P29692	119					High		3.06135e+06	3.50377e+06	3.15848e+06	2.85234e+06	2.08545e+06	3.17237e+06	2.51465e+06	3.85525e+06	1.4488e+06	2.27331e+06	3.0629e+06	2.80269e+06	4.85015e+06	9.68436e+06	6.05809e+06		2.46952e+06	2.66777e+06	2.69778e+06	3.40857e+06	2.6822e+06	3.19789e+06	2.47662e+06	3.93238e+06	1.64919e+06	2.00834e+06	2.02438e+06	2.80269e+06	3.44538e+06	6.41385e+06	5.63055e+06		2.8687e+06	2.84692e+06	2.90443e+06	3.70498e+06	2.87319e+06	3.32655e+06	2.89079e+06	5.00654e+06	1.95716e+06	2.36578e+06
P29692	162					High		1.46822e+07	2.92643e+07	2.21577e+07	3.07188e+07	2.71877e+07	3.3715e+07	1.31762e+07	1.03322e+07	1.95142e+07	1.8089e+07	2.57676e+07	3.0578e+07	1.18183e+07	1.83489e+07	1.72259e+07		1.18438e+07	2.22818e+07	1.89257e+07	3.67093e+07	3.49674e+07	3.39862e+07	1.2977e+07	1.05389e+07	2.22133e+07	1.59806e+07	1.70308e+07	3.0578e+07	8.39532e+06	1.21523e+07	1.60102e+07		1.38792e+07	2.35247e+07	1.91998e+07	4.19749e+07	3.42012e+07	3.51472e+07	1.45886e+07	1.29609e+07	2.52166e+07	1.94244e+07
P29692	147	162				High		1.90567e+06	5.84355e+06	5.86061e+06	6.35174e+06	5.34606e+06	7.9543e+06	2.41348e+06	1.22539e+06	2.92408e+06	2.88694e+06	5.08976e+06	5.75254e+06	4.42693e+06	1.22471e+07	1.95047e+07		1.53726e+06	4.44927e+06	5.00577e+06	7.59038e+06	6.87582e+06	8.01829e+06	2.37698e+06	1.24991e+06	3.32852e+06	2.55045e+06	3.36401e+06	5.75254e+06	3.14474e+06	8.11114e+06	1.81282e+07		1.76448e+06	4.78775e+06	5.22621e+06	8.55822e+06	6.88368e+06	8.29641e+06	2.74737e+06	1.5296e+06	3.83605e+06	2.94581e+06
P29692	133					High		1.64986e+06	1.69528e+06	1.31466e+06	2.43554e+06	896383	1.31214e+06	1.6643e+06	2.04947e+06	1.74952e+06	1.44171e+06	1.21976e+06	1.34349e+06	1.43602e+06	2.87094e+06	1.40857e+06		1.33091e+06	1.29078e+06	1.1229e+06	2.91049e+06	1.15288e+06	1.3227e+06	1.63913e+06	2.09047e+06	1.99151e+06	1.27367e+06	806188	1.34349e+06	1.0201e+06	1.90139e+06	1.30916e+06		1.56816e+06	1.527e+06	1.33015e+06	3.23697e+06	1.39975e+06	1.60137e+06	1.92498e+06	2.51482e+06	2.32372e+06	1.49914e+06
P29692	119	133				Low		358663	489717	424608	160687	212853	373273	198400	158385	189299	224317	333580	399523	784469	1.37237e+06	1.55269e+06		289326	372870	362674	192022	273760	376276	195399	161553	215482	198171	220475	399523	557259	908903	1.44311e+06		345068	442018	439593	241078	342672	465629	223452	174058	249600	240658
P29966	167	170				High		173306	595470	580464	46778.3	182621	467843	53842.4	45208.1	76096.7	138414	1.04219e+06	818087	1.06247e+06	1.87254e+06	2.61585e+06		139802	453390	495797	55900.5	234877	471607	53028.1	46112.4	86622	122281	688825	818087	754745	1.24016e+06	2.43123e+06		176570	533174	581890	80761.7	296196	583081	66006.6	51490.8	101522	146515
P29966	163					High		1.19995e+06	923575	603324	557606	343302	322337	625861	819426	699103	874880	715030	466710	4.66193e+06	4.83529e+06	6.41609e+06		967971	703209	515323	666343	441537	324930	616395	835819	795799	772906	472590	466710	3.31167e+06	3.20236e+06	5.96327e+06		1.15957e+06	860824	665444	814047	582095	436306	711454	921598	913039	906696
P29966	170					High		8.90844e+06	8.9607e+06	6.07639e+06	1.02197e+07	7.30466e+06	6.3699e+06	9.30599e+06	9.91531e+06	8.75089e+06	9.86672e+06	9.73789e+06	7.87861e+06	4.953e+06	5.66198e+06	2.96048e+06		7.18625e+06	6.82266e+06	5.19008e+06	1.22127e+07	9.39487e+06	6.42115e+06	9.16524e+06	1.01137e+07	9.96126e+06	8.71668e+06	6.43613e+06	7.87861e+06	3.51844e+06	3.74987e+06	2.75155e+06		8.38407e+06	7.25733e+06	5.65751e+06	1.38767e+07	9.92867e+06	6.71887e+06	1.05955e+07	1.23985e+07	1.13053e+07	1.02404e+07
P29966	163	170				Low		1.01053e+06	1.10496e+06	704004	1.05954e+06	713888	648409	874261	975822	609883	922095	2.41588e+06	1.0693e+06	676477	1.51989e+06	288101		815172	841312	601317	1.26616e+06	918164	653626	861039	995342	694239	814617	1.59674e+06	1.0693e+06	480546	1.00661e+06	267768		937071	966123	692447	1.41891e+06	1.0419e+06	791029	991802	1.19249e+06	795873	957991
P30050	38					High		1.22867e+06	1.53189e+06	1.52118e+06	2.00359e+06	1.40581e+06	1.41852e+06	2.78766e+06	2.31089e+06	2.47017e+06	3.34801e+06	3.23531e+06	2.58381e+06	1.61748e+06	1.82616e+06	2.2864e+06		991145	1.16638e+06	1.2993e+06	2.39431e+06	1.80807e+06	1.42993e+06	2.7455e+06	2.35712e+06	2.81183e+06	2.95778e+06	2.13834e+06	2.58381e+06	1.149e+06	1.20945e+06	2.12504e+06		1.17095e+06	1.3558e+06	1.51464e+06	2.63374e+06	1.99222e+06	1.6326e+06	3.19865e+06	2.97437e+06	3.24585e+06	3.45414e+06
P30414	463					High		3.59833e+06	3.30975e+06	2.96259e+06	3.67851e+06	3.10088e+06	3.09463e+06	4.3391e+06	3.34281e+06	3.31752e+06	2.6935e+06	3.93581e+06	1.5752e+06	5.69771e+06	5.68876e+06	4.2185e+06		2.90269e+06	2.52004e+06	2.53046e+06	4.39585e+06	3.98819e+06	3.11953e+06	4.27348e+06	3.40968e+06	3.77638e+06	2.37955e+06	2.60132e+06	1.5752e+06	4.04745e+06	3.76761e+06	3.92078e+06		3.30733e+06	2.70762e+06	2.70762e+06	4.75692e+06	4.06169e+06	3.22472e+06	4.70987e+06	4.20532e+06	4.27448e+06	2.75987e+06
P30419	47					High		1.26202e+06	860087	798739	785637	554180	565721	579969	875841	971131	865335	907171	769124	565588	773280	447404		1.01805e+06	654869	682234	938843	712757	570272	571197	893361	1.10545e+06	764473	599583	769124	401774	512135	415829		1.20255e+06	778310	786989	1.06971e+06	834926	703772	665592	1.06303e+06	1.31125e+06	902686
P30566	9					High		2.22725e+06	2.13842e+06	1.54801e+06	873102	1.30168e+06	1.49872e+06	1.13579e+06	1.4067e+06	1.72254e+06	1.26734e+06	1.63379e+06	1.31804e+06	2.2043e+06	2.01013e+06	1.30195e+06		1.79668e+06	1.62819e+06	1.32221e+06	1.04336e+06	1.67415e+06	1.51077e+06	1.11861e+06	1.43484e+06	1.96079e+06	1.11962e+06	1.07983e+06	1.31804e+06	1.56586e+06	1.33129e+06	1.21007e+06		2.06532e+06	1.76037e+06	1.44349e+06	1.15561e+06	1.79455e+06	1.67957e+06	1.31484e+06	1.80899e+06	2.2432e+06	1.32466e+06
P30622	204					High		589278	952891	850173	459987	566416	1.08342e+06	435135	665094	690645	736843	724338	809910	352319	319770	168671		475358	725530	726166	549689	728494	1.09214e+06	428554	678399	786171	650959	478742	809910	250276	211780	156767		550681	870218	840611	641607	843565	1.2545e+06	493337	792948	893212	763549
P30622	200	204				Low		3.21207e+06	5.36979e+06	3.97608e+06	2.17701e+06	3.01274e+06	3.36883e+06	3.00099e+06	1.63251e+06	1.63376e+06	2.85009e+06	4.43663e+06	3.45731e+06	2.52155e+06	3.21904e+06	2.19205e+06		2.59111e+06	4.08855e+06	3.39613e+06	2.60155e+06	3.87483e+06	3.39593e+06	2.95561e+06	1.66517e+06	1.85973e+06	2.51789e+06	2.93234e+06	3.45731e+06	1.79122e+06	2.13194e+06	2.03735e+06		3.03253e+06	4.40141e+06	3.70928e+06	2.88498e+06	4.13172e+06	3.66591e+06	3.44557e+06	2.06232e+06	2.1851e+06	2.95944e+06
P30622	197	200	204			Low		546611	1.12813e+06	918622	453759	768965	730780	817690	474033	303495	638586	1.01075e+06	847437	960048	2.52673e+06	1.70142e+06		440939	858957	784630	542246	989001	736660	805323	483516	345473	564154	668043	847437	681985	1.67343e+06	1.58135e+06		521539	978310	898531	627310	1.11831e+06	881373	923626	552123	392242	665592
P31942	298					High		184718	128494	96469.6	100320	36934.9	109190	90641.8	102265	226556	146070	256384	196079	1.96481e+06	5.17025e+06	4.16706e+06		149008	97835	82398.5	119883	47503.6	110068	89271	104311	257892	129045	169454	196079	1.39573e+06	3.4242e+06	3.87297e+06		208659	151224	130773	168497	80100.7	163211	114079	116846	301656	156082
P31943	104					High		8.98026e+06	9.86412e+06	9.08261e+06	6.50868e+06	5.23874e+06	6.38577e+06	1.31046e+07	1.94407e+07	1.42417e+07	1.46212e+07	2.80639e+07	1.56298e+07	2.36545e+07	4.61807e+07	2.54335e+07		7.24418e+06	7.51052e+06	7.75781e+06	7.77793e+06	6.73778e+06	6.43714e+06	1.29064e+07	1.98296e+07	1.62116e+07	1.2917e+07	1.85485e+07	1.56298e+07	1.68033e+07	3.0585e+07	2.36385e+07		8.34407e+06	8.03761e+06	8.35358e+06	8.45023e+06	7.1238e+06	6.80404e+06	1.48475e+07	2.37991e+07	1.86373e+07	1.50695e+07
P31943	23					High		57371.7	79444.6	58722.5	37494	61489.9	104764	50755.1	17296.8	73800	14838.3	106707	57555.2	1.04957e+06	2.52656e+06	2.18243e+06		46280.5	60489	50157.2	44805.6	79085	105607	49987.5	17642.9	84007.6	13108.8	70526.6	57555.2	745581	1.67331e+06	2.0284e+06		72556.1	91217.9	77685.7	66006.6	116087	148213	63115.8	23420.1	97244	19393.9
P31949	71					High		620459	172958	86700	360379	76452	43840.4	255837	190124	331386	264432	666813	239173	715569	662152	0		500510	131690	74053.8	430656	98328.5	44193.1	251968	193927	377222	233610	440722	239173	508315	438536	0		581250	176282	110420	499856	140427	67144.9	289615	210224	434884	275742
P33316	243					Low		736333	2.64222e+06	3.0211e+06	757276	606301	949946	532811	164684	438883	372712	1.62428e+06	608961	3.06028e+06	1.07453e+07	1.26029e+07		593983	2.01178e+06	2.58044e+06	904951	779792	957589	524753	167978	499587	329269	1.07354e+06	608961	2.17391e+06	7.11648e+06	1.17135e+07		691754	2.16265e+06	2.77936e+06	1.0289e+06	898531	1.10765e+06	611593	183219	558024	391682
P33991	120					High		3926.15	11065.7	31887	101136	12331.6	41492.1	30616.7	39825.4	59409.7	19233.7	19548.8	34257.8	166021	469049	227187		3167.14	8425.4	27235.9	120859	15860.2	41825.9	30153.7	40622.1	67627	16991.8	12920.5	34257.8	117935	310646	211154		9545.5	18829.4	46574.1	160414	27905	64231.6	40096.1	46885.7	80943.8	23508.8
P33991	326					High		835292	487198	602009	469518	458179	520162	585307	1.02409e+06	641823	1.05966e+06	927675	596892	731490	764427	390867		673812	370952	514199	561078	589286	524347	576455	1.04458e+06	730597	936149	613135	596892	519625	506272	363282		770764	438928	598334	655925	705402	652037	675196	1.2667e+06	835638	1.10985e+06
P33993	678					High		478.025	0	0	637.611	0	0	0	1902.2	0	0	0	1374.86	156834	336574	106733		385.612	0	0	761.95	0	0	0	1940.25	0	0	0	1374.86	111410	222909	99200.3		3531.86	478.021	581.885	4135.74	549.662	475.192	138.76	4803.94	201.621	150.048
P35221	641					High		5.17924e+07	1.08216e+08	9.11909e+07	7.03113e+07	7.45299e+07	7.21534e+07	4.71467e+07	5.40451e+07	4.501e+07	4.82063e+07	1.03417e+08	6.31833e+07	3.34949e+07	3.56739e+07	2.15037e+07		4.17798e+07	8.23956e+07	7.78897e+07	8.40226e+07	9.58564e+07	7.27339e+07	4.64337e+07	5.51262e+07	5.12356e+07	4.25875e+07	6.8352e+07	6.31833e+07	2.37936e+07	2.36264e+07	1.99861e+07		5.16648e+07	9.14034e+07	7.88041e+07	9.62279e+07	9.97327e+07	7.96736e+07	5.07941e+07	6.18197e+07	5.94692e+07	5.05884e+07
P35221	655					Low		66878.7	80217.4	43805	53846.1	85507.7	92453.4	24179.9	21210	30385.3	10574.5	31233.3	34244.7	954605	1.07914e+06	1.48421e+06		53949.6	61077.4	37415.5	64346.5	109975	93197.2	23814.2	21634.3	34588.1	9341.96	20643.2	34244.7	678118	714700	1.37946e+06		82419.3	91594.1	60732.3	92648	158237	133147	32730.6	27799.7	45225.3	14374.8
P35251	108	110				High		3.5303e+06	6.77559e+06	6.41419e+06	1.4031e+06	2.38169e+06	4.84338e+06	2.90574e+06	637541	1.06682e+06	3.34568e+06	6.49155e+06	5.05388e+06	6.4288e+06	4.82364e+06	7.53753e+06		2.84782e+06	5.15892e+06	5.47861e+06	1.67672e+06	3.0632e+06	4.88235e+06	2.8618e+06	650294	1.21438e+06	2.95572e+06	4.29051e+06	5.05388e+06	4.5668e+06	3.19464e+06	7.00558e+06		3.30183e+06	5.47572e+06	5.83236e+06	1.88007e+06	3.31733e+06	5.14949e+06	3.363e+06	721026	1.36812e+06	3.51157e+06
P35251	71	73				Low		144446	3.61674e+06	5.20846e+06	1.12751e+06	2.78139e+06	3.70057e+06	462881	176077	263956	991833	1.93064e+06	1.84518e+06	813483	1.07496e+06	2.83427e+06		116522	2.75378e+06	4.44875e+06	1.34739e+06	3.57727e+06	3.73034e+06	455880	179599	300465	876227	1.27603e+06	1.84518e+06	577870	711937	2.63424e+06		151867	2.90015e+06	4.6738e+06	1.49371e+06	3.71811e+06	3.84987e+06	524331	192974	336907	1.03313e+06
P35251	312					Low		1.10421e+06	615566	550554	277720	330178	372418	386835	388412	379987	512479	523436	548732	909314	973044	719978		890738	468691	470250	331878	424657	375414	380984	396182	432544	452745	345958	548732	645945	644437	669166		1.03175e+06	551600	545019	393854	514240	464707	442506	442018	495185	530912
P35251	69	71				Low		954226	1.41309e+07	1.72927e+07	5.21374e+06	9.59319e+06	1.09839e+07	2.97825e+06	1.44448e+06	912972	3.37024e+06	7.20328e+06	6.06091e+06	2.4997e+06	3.86023e+06	7.14766e+06		769753	1.07592e+07	1.47704e+07	6.23046e+06	1.23382e+07	1.10723e+07	2.9332e+06	1.47338e+06	1.03925e+06	2.97742e+06	4.76092e+06	6.06091e+06	1.7757e+06	2.55659e+06	6.64322e+06		890700	1.17758e+07	1.49206e+07	7.05381e+06	1.21993e+07	1.11385e+07	3.3966e+06	1.86444e+06	1.22738e+06	3.46257e+06
P35251	67	71				Low		1.63579e+06	2.42675e+06	2.22389e+06	125019	739398	936895	619027	432088	159828	1.32302e+06	1.66399e+06	809750	758826	102189	129721		1.31956e+06	1.84772e+06	1.89951e+06	149399	950973	944432	609665	440731	181935	1.16881e+06	1.09979e+06	809750	539044	67678.6	120566		1.50877e+06	1.9799e+06	2.04507e+06	191899	1.08407e+06	1.09185e+06	711965	495636	208349	1.37761e+06
P35269	377	380	381	385	389	Low		638621	962791	771827	222076	761669	735663	549251	253033	206656	585839	1.55427e+06	1.12731e+06	829448	849249	693719		515162	733068	659247	265383	979617	741582	540945	258094	235240	517555	1.02728e+06	1.12731e+06	589211	562448	644760		605166	872788	758368	321886	1.10765e+06	888308	628232	278071	271351	614809
P35269	380	381	385	389		Low		367305	442436	377144	272180	370948	306209	257039	112892	242689	444283	994340	541233	263373	224632	299257		296297	336870	322134	325258	477093	308672	253151	115150	276256	392499	657196	541233	187091	148771	278137		354163	403296	396195	385919	579645	386698	291531	121064	310402	461523
P35579	1943					High		4.68741e+08	3.18497e+08	3.2646e+08	1.29334e+08	1.80002e+08	2.44475e+08	1.44194e+08	1.78448e+08	1.48447e+08	2.76181e+08	4.25337e+08	2.62483e+08	1.6809e+08	1.36354e+08	1.27933e+08		3.78123e+08	2.42503e+08	2.78842e+08	1.54555e+08	2.31509e+08	2.46442e+08	1.42014e+08	1.82018e+08	1.68979e+08	2.4399e+08	2.81121e+08	2.62483e+08	1.19405e+08	9.03058e+07	1.18904e+08		4.75621e+08	2.83236e+08	3.14407e+08	1.68678e+08	2.27399e+08	2.93309e+08	1.66037e+08	2.05192e+08	1.80172e+08	2.97156e+08
P35580	1965					Low		1.72846e+06	3.70298e+06	4.65708e+06	2.55209e+06	4.81406e+06	5.52468e+06	1.52367e+06	984372	1.93532e+06	3.74779e+06	4.57224e+06	5.21471e+06	2.72346e+06	1.43388e+06	2.62999e+06		1.39431e+06	2.81944e+06	3.97779e+06	3.04977e+06	6.19158e+06	5.56913e+06	1.50063e+06	1.00406e+06	2.203e+06	3.31096e+06	3.02196e+06	5.21471e+06	1.93465e+06	949643	2.44438e+06		1.59933e+06	2.96446e+06	4.23937e+06	3.30237e+06	6.28052e+06	5.64409e+06	1.74799e+06	1.20393e+06	2.55004e+06	3.89984e+06
P35580	1956					Low		8.87284e+06	1.80495e+07	1.65454e+07	1.15119e+07	1.8791e+07	1.86716e+07	9.10805e+06	6.10977e+06	6.73494e+06	1.24934e+07	1.54789e+07	1.50673e+07	9.27473e+06	5.83664e+06	8.90727e+06		7.15753e+06	1.37429e+07	1.41321e+07	1.37568e+07	2.4168e+07	1.88219e+07	8.9703e+06	6.23199e+06	7.66648e+06	1.10372e+07	1.02306e+07	1.50673e+07	6.58845e+06	3.86555e+06	8.27864e+06		8.69858e+06	1.44572e+07	1.43354e+07	1.53762e+07	2.48925e+07	1.90674e+07	1.03525e+07	7.5835e+06	8.77652e+06	1.32483e+07
P35606	859					High		1.35167e+07	2.31106e+07	1.58122e+07	2.09468e+07	1.70059e+07	2.734e+07	1.0948e+07	1.15417e+07	1.55482e+07	1.41868e+07	1.61898e+07	1.129e+07	8.1364e+06	1.18686e+07	9.00676e+06		1.09036e+07	1.75963e+07	1.35058e+07	25031609	2.18721e+07	2.756e+07	1.07825e+07	1.17726e+07	1.76987e+07	1.25332e+07	1.07005e+07	1.129e+07	5.77981e+06	7.86048e+06	8.37111e+06		1.29653e+07	1.85979e+07	1.38683e+07	2.94521e+07	2.10195e+07	2.92027e+07	1.19931e+07	1.41123e+07	2.01915e+07	1.52899e+07
P35606	848					Low		2.42305e+06	3.91444e+06	2.87677e+06	3.81107e+06	3.18572e+06	5.28094e+06	1.90272e+06	2.00604e+06	2.89991e+06	2.92765e+06	3.1699e+06	2.08269e+06	1.4536e+06	2.22417e+06	1.62976e+06		1.95462e+06	2.98045e+06	2.45716e+06	4.55426e+06	4.0973e+06	5.32343e+06	1.87394e+06	2.04617e+06	3.30102e+06	2.58641e+06	2.0951e+06	2.08269e+06	1.03258e+06	1.47305e+06	1.51474e+06		2.24904e+06	3.15864e+06	2.62796e+06	4.93447e+06	4.17093e+06	5.41897e+06	2.19489e+06	2.64155e+06	3.77429e+06	3.01107e+06
P35611	726					High		384709	390402	320618	241826	172920	189040	616341	787431	323977	497580	487562	296788	250702	278342	137224		310336	297251	273852	288984	222400	190561	607019	803183	368788	439583	322248	296788	178090	184343	127540		371207	362194	345688	346700	280247	246743	707818	961582	421764	511134
P35611	465					Low		509209	539583	684590	589318	301608	487517	357455	350080	484277	510136	766245	472348	196821	352900	83691.1		410768	410837	584735	704240	387912	491439	352049	357084	551260	450676	506440	472348	139815	233722	77784.7		484045	491159	675196	799401	475053	614809	404989	392242	619706	529965
P35658	1023					High		94585.1	128058	82575.8	13957.2	28453.9	13250.5	481055	553651	6080.72	53599.4	909904	15050.7	1.7016e+06	2.93598e+06	1.11765e+06		76299.7	97503.1	70531.2	16679	36595.8	13357.1	473779	564726	6921.78	47352	601389	15050.7	1.20876e+06	1.94447e+06	1.03877e+06		110866	134165	105959	28538.8	56760.1	25846	543971	641607	12401.5	56371.5
P35658	670	678				High		834434	1.14168e+06	1.01967e+06	475632	615800	666149	668373	594045	494262	652066	1.01569e+06	497969	308532	700315	528171		673119	869273	870936	568385	792009	671509	658265	605928	562626	576062	671309	497969	219171	463811	490895		768652	988557	1.0032e+06	662132	914221	806209	760534	695050	629310	679351
P35658	666					High		175668	114367	107286	59712.3	56286	132929	152811	199495	165234	53262.8	77847.5	50141.1	120092	199159	107978		141708	87078.5	91637	71356.8	72391.9	133999	150500	203486	188088	47054.6	51452.3	50141.1	85309.3	131901	100357		178500	123800	129103	101783	107763	187273	175281	220602	217875	56213.1
P35658	678					High		9.06422e+06	7.28184e+06	7.54212e+06	2.63835e+06	2.99474e+06	5.17651e+06	6.9886e+06	6.57968e+06	3.90794e+06	4.39081e+06	6.56155e+06	2.59974e+06	3.59066e+06	2.78759e+06	2.01804e+06		7.31191e+06	5.54438e+06	6.44202e+06	3.15285e+06	3.85167e+06	5.21815e+06	6.88291e+06	6.7113e+06	4.44846e+06	3.87902e+06	4.33677e+06	2.59974e+06	2.55068e+06	1.84619e+06	1.87562e+06		8.62948e+06	5.97352e+06	6.84121e+06	3.51999e+06	4.07548e+06	5.35355e+06	7.63523e+06	8.33442e+06	5.12472e+06	4.55494e+06
P35658	657					Low		218357	243020	160496	113279	74451.4	126655	357970	380026	368499	365010	486582	326204	465213	924504	256766		176144	185035	137086	135369	95755.4	127674	352556	387628	419467	322465	321600	326204	330471	612289	238645		215995	236191	181583	177225	136676	176963	406367	432981	479213	384217
P36507	394					High		5.91663e+06	5.51639e+06	5.13361e+06	5.77276e+06	4.40724e+06	6.58232e+06	6.00096e+06	7.49248e+06	5.60764e+06	8.08783e+06	1.19802e+07	5.23177e+06	9.24067e+06	1.25691e+07	6.57075e+06		4.77282e+06	4.20017e+06	4.38482e+06	6.8985e+06	5.66835e+06	6.63528e+06	5.9102e+06	7.64236e+06	6.38326e+06	7.14513e+06	7.91817e+06	5.23177e+06	6.56425e+06	8.32436e+06	6.10703e+06		5.53781e+06	4.65065e+06	4.87048e+06	7.63896e+06	6.07715e+06	6.97134e+06	6.78835e+06	9.30956e+06	7.36913e+06	8.44011e+06
P36578	295					High		533259	385948	511053	310067	279086	302135	459968	822156	447750	363708	279056	228125	440879	476439	222498		430168	293860	436510	370533	358945	304566	453011	838603	509681	321315	184438	228125	313185	315540	206795		509755	358296	510444	433638	448084	380152	522168	1.0032e+06	573837	382146
P37802	163					High		718424	1.26442e+06	1.13141e+06	700312	1.531e+06	1.25146e+06	669486	99220.8	500392	310939	1.52629e+06	1.70882e+06	2.02499e+06	5.11508e+06	7.78096e+06		579536	962724	966382	836879	1.96909e+06	1.26153e+06	659360	101206	569603	274697	1.00878e+06	1.70882e+06	1.43849e+06	3.38766e+06	7.23183e+06		684802	1.09309e+06	1.11254e+06	964674	2.11614e+06	1.43205e+06	765508	112161	641444	331746
P38159	88					High		909852	1.07395e+06	911081	1.3175e+06	695272	878963	923254	1.0462e+06	1.20911e+06	784997	1.21223e+06	909597	1.11629e+06	1.441e+06	1.30262e+06		733957	817702	778190	1.57443e+06	894222	886034	909291	1.06713e+06	1.37635e+06	693500	801206	909597	792974	954357	1.21069e+06		838056	944767	893212	1.70743e+06	1.02077e+06	1.03585e+06	1.06616e+06	1.29469e+06	1.6314e+06	805166
P38159	352					High		286659	260442	151283	752649	414183	442190	809680	1.08628e+06	941115	381216	673014	223240	819717	1.4922e+06	803118		231242	198300	129216	899421	532700	445747	797434	1.10801e+06	1.07128e+06	336783	444820	223240	582298	988270	746439		318357	300401	209627	1.08049e+06	699855	596338	937015	1.24802e+06	1.21163e+06	406609
P38159	208					High		1.27843e+07	1.07798e+07	8.03381e+06	1.33312e+07	8.87092e+06	1.01379e+07	8.2077e+06	1.42208e+07	1.43833e+07	8.80884e+06	9.7923e+06	6.54884e+06	2.20373e+07	2.5733e+07	1.44867e+07		1.03128e+07	8.20772e+06	6.86199e+06	1.59309e+07	1.14093e+07	1.02195e+07	8.08357e+06	1.45053e+07	1.63728e+07	7.7821e+06	6.4721e+06	6.54884e+06	1.56545e+07	1.70427e+07	1.34644e+07		1.21364e+07	8.63381e+06	7.42897e+06	1.78495e+07	1.17005e+07	1.04594e+07	9.20642e+06	1.76404e+07	1.896e+07	9.10782e+06
P38159	326					Low		27603.9	6439.7	22313.6	16964.2	8796.88	18300.6	3634.06	30201.5	61572.2	17175.2	40968.2	21864.5	17254.6	312641	320590		22267.4	4903.18	19058.9	20272.4	11314.1	18447.8	3579.1	30805.6	70088.6	15173.3	27077.4	21864.5	12257.1	207059	297965		40371.4	12757.4	33613.4	33240.5	21226.9	33719.5	6825.9	37008	83287.3	21602.4
P38159	58					Low		17955.6	0	0	27334	0	13475.9	0	22067.1	0	0	0	0	0	50891.1	65235.6		14484.4	0	0	32664.4	0	13584.3	0	22508.6	0	0	0	0	0	33704.6	60631.7		29155.1	478.021	581.885	50388	549.662	26249.7	138.76	29033.4	201.621	150.048
P38432	122					High		7.8e+06	7.23194e+06	6.64422e+06	4.83701e+06	4.47626e+06	6.1747e+06	5.2119e+06	5.53725e+06	7.01158e+06	7.30251e+06	7.81721e+06	8.79292e+06	5.03781e+06	4.56e+06	3.08011e+06		6.29209e+06	5.50639e+06	5.67509e+06	5.78026e+06	5.75712e+06	6.22437e+06	5.13308e+06	5.64802e+06	7.98139e+06	6.45135e+06	5.16668e+06	8.79292e+06	3.57868e+06	3.02004e+06	2.86273e+06		7.45267e+06	5.72596e+06	5.95332e+06	6.47115e+06	5.80293e+06	6.24869e+06	5.68369e+06	6.98491e+06	9.02834e+06	7.66693e+06
P38432	489					Low		215223	144593	174584	256968	181818	208026	224309	232078	288012	231197	348830	390171	1.14786e+06	806824	595671		173616	110093	149119	307080	233844	209700	220917	236720	327848	204250	230555	390171	815403	534351	553632		213674	151716	194243	366952	293854	264748	251159	253649	367584	247493
P38919	12					High		604721	1.51627e+06	1.57871e+06	186537	650870	485169	391225	656280	782791	1.2198e+06	830018	796351	2.33146e+06	1.66106e+06	2.64345e+06		487815	1.15448e+06	1.34844e+06	222913	837114	489072	385309	669409	891062	1.07763e+06	548590	796351	1.65619e+06	1.1001e+06	2.45689e+06		563071	1.25684e+06	1.48627e+06	277660	963461	612341	449311	781088	1.02282e+06	1.26446e+06
P38936	130					High		417063	503462	533187	197694	87913.3	82931.2	40695.1	36356.6	36815	75488.4	101173	110294	629843	541982	1.15579e+06		336436	383335	455416	236246	113069	83598.4	40079.6	37083.9	41907	66689.7	66869.1	110294	447419	358949	1.07422e+06		402889	457831	531849	288321	162262	120708	50988.7	43896.5	53243.9	76331.2
P40123	303					Low		315230	303307	333008	40991.8	75136.9	239617	202733	144096	169539	219345	171075	105851	6241.9	8561.7	5150.91		254289	230937	284435	48985.6	96637.1	241544	199667	146979	192988	193779	113070	105851	4434.03	5670.32	4787.39		303514	284482	352220	71905.2	137540	298778	227153	157182	223452	234822
P40763	727					High		3.87456e+06	1.28887e+06	1.31677e+06	3.49406e+06	1.14164e+06	2.01621e+06	2.4676e+06	6.71496e+06	5.86969e+06	2.84197e+06	7.28855e+06	3.16974e+06	6.15644e+06	5.75142e+06	3.3504e+06		3.12552e+06	981340	1.12471e+06	4.17543e+06	1.46831e+06	2.03243e+06	2.43028e+06	6.84929e+06	6.68156e+06	2.51072e+06	4.81727e+06	3.16974e+06	4.37332e+06	3.80911e+06	3.11395e+06		3.53448e+06	1.10633e+06	1.25286e+06	4.48141e+06	1.60238e+06	2.18006e+06	2.82847e+06	8.24079e+06	7.66693e+06	2.89413e+06
P40818	392					High		12109.9	12806.3	21637	809.725	2508.55	21686.2	29551.6	5331.34	1156.16	4480.26	18987.2	4044.36	610974	2.0359e+06	1.24325e+06		9768.8	9750.68	18481	967.628	3226.36	21860.6	29104.6	5437.99	1316.07	3958.05	12549.4	4044.36	434015	1.34835e+06	1.1555e+06		22731.7	21124.6	32437	4458.04	8473.16	37386.4	39139.3	9486.91	3794.84	6687.94
P40818	719					High		4.90279e+06	4.68985e+06	3.39375e+06	4.96041e+06	2.79617e+06	3.49068e+06	3.03975e+06	2.86908e+06	3.95441e+06	3.06616e+06	3.91798e+06	3.30425e+06	2.31391e+06	3.66922e+06	1.72606e+06		3.95497e+06	3.57085e+06	2.89873e+06	5.92773e+06	3.59629e+06	3.51877e+06	2.99378e+06	2.92648e+06	4.50136e+06	2.70878e+06	2.58954e+06	3.30425e+06	1.64372e+06	2.43008e+06	1.60425e+06		4.55746e+06	3.86254e+06	3.17038e+06	6.61047e+06	3.78336e+06	3.69243e+06	3.47625e+06	3.65099e+06	5.18921e+06	3.14406e+06
P41212	17	18				Low		1.41699e+07	1.39933e+07	1.32459e+07	7.15368e+06	7.57239e+06	8.46561e+06	1.56212e+07	1.42314e+07	1.0184e+07	6.9007e+06	2.21505e+07	7.32732e+06	1.44929e+07	1.01904e+07	1.2012e+07		1.14305e+07	1.06545e+07	1.13139e+07	8.54871e+06	9.7392e+06	8.53372e+06	1.53849e+07	1.45161e+07	1.15926e+07	6.09637e+06	1.46401e+07	7.32732e+06	1.02952e+07	6.74901e+06	1.11642e+07		1.37494e+07	1.16462e+07	1.19382e+07	9.73086e+06	9.89394e+06	8.90972e+06	1.76673e+07	1.7417e+07	1.32483e+07	7.14171e+06
P41229	317					High		0	0	0	0	0	0	1911.4	1517.78	0	0	4468.2	4109.72	20326.9	33529.3	0		0	0	0	0	0	0	1882.49	1548.14	0	0	2953.2	4109.72	14439.5	22206.1	0		476.606	478.021	581.885	508.572	549.662	475.192	3835.12	3401.09	201.621	150.048
P41229	301					Low		146902	167929	107952	152629	76077.4	140038	251377	319753	271965	422022	341749	151369	102557	97469.5	28599.6		118503	127861	92206.2	182393	97846.7	141164	247575	326149	309582	372832	225874	151369	72852.6	64553	26581.2		154764	170646	130175	231818	139153	195049	284141	354811	348639	433638
P41236	121	122				High		1.01443e+07	1.84215e+07	1.53276e+07	1.26429e+07	1.42312e+07	1.59204e+07	9.86433e+06	7.63201e+06	8.30715e+06	1.28958e+07	2.39004e+07	1.73858e+07	7.89894e+06	2.03771e+07	1.12729e+07		8.18317e+06	1.40261e+07	1.30919e+07	1.51083e+07	1.83035e+07	1.60485e+07	9.71515e+06	7.78468e+06	9.45615e+06	1.13927e+07	1.57967e+07	1.73858e+07	5.61113e+06	1.34955e+07	1.04773e+07		9.43178e+06	1.50533e+07	1.37783e+07	1.6976e+07	1.87102e+07	1.62846e+07	1.08621e+07	9.62963e+06	1.10018e+07	1.33444e+07
P41279	141					High		1.00455e+06	690595	493039	546781	588349	353227	1.52523e+06	1.518e+06	1.5014e+06	2.00773e+06	2.59284e+06	1.64691e+06	772834	337741	41626.8		810347	525818	421124	653408	756703	356068	1.50216e+06	1.54836e+06	1.70906e+06	1.77371e+06	1.7137e+06	1.64691e+06	548994	223682	38689		931338	608091	495636	742963	874756	440947	1.74984e+06	1.9799e+06	2.0252e+06	2.10707e+06
P42166	74					High		2.37176e+07	1.45358e+07	1.07086e+07	1.33184e+07	1.46785e+07	2.04329e+07	7.81564e+06	5.85588e+06	5.33683e+06	2.0924e+07	1.86659e+07	2.36685e+07	1.91536e+07	8.97226e+06	5.38993e+06		1.91325e+07	1.10675e+07	9.14661e+06	1.59156e+07	1.88787e+07	2.05972e+07	7.69744e+06	5.97302e+06	6.07499e+06	1.84851e+07	1.2337e+07	2.36685e+07	1.36061e+07	5.94224e+06	5.00954e+06		2.26709e+07	1.18671e+07	9.66229e+06	1.80255e+07	1.90119e+07	2.0853e+07	8.64352e+06	7.44784e+06	6.96808e+06	2.22658e+07
P42166	272					High		74824.8	720692	59586.2	367918	311459	483024	122590	403007	237656	335471	459291	182058	1.61806e+06	1.73726e+06	1.07416e+06		60359.6	548734	50894.9	439665	400582	486910	120736	411069	270527	296369	303563	182058	1.14942e+06	1.15057e+06	998355		90101.4	639321	79327.7	511134	485639	608091	140712	456532	306986	352220
P42166	66	67	74			High		4.99913e+06	9.79644e+06	8.74251e+06	3.52737e+06	6.98261e+06	8.7345e+06	4.76248e+06	1.5712e+06	1.41901e+06	1.15465e+07	2.24032e+07	1.22944e+07	1.95491e+07	1.65091e+07	2.17792e+07		4.03269e+06	7.459e+06	7.46732e+06	4.21523e+06	8.98065e+06	8.80477e+06	4.69045e+06	1.60263e+06	1.61528e+06	1.02007e+07	1.48071e+07	1.22944e+07	1.3887e+07	1.09338e+07	2.02422e+07		4.71516e+06	8.04927e+06	7.96754e+06	4.65827e+06	9.37743e+06	9.28994e+06	5.37561e+06	1.98004e+06	1.91524e+06	1.19418e+07
P42166	351					High		1.929e+06	1.47536e+06	1.45438e+06	1.25268e+06	927575	1.57973e+06	1.39233e+06	2.2177e+06	1.44195e+06	1.23396e+06	1.7465e+06	993980	7.54125e+06	8.85831e+06	5.9438e+06		1.55608e+06	1.12334e+06	1.24224e+06	1.49696e+06	1.193e+06	1.59244e+06	1.37127e+06	2.26206e+06	1.6414e+06	1.09014e+06	1.15433e+06	993980	5.35704e+06	5.86677e+06	5.52432e+06		1.82302e+06	1.32827e+06	1.46285e+06	1.7452e+06	1.40978e+06	1.85237e+06	1.61717e+06	2.82727e+06	1.93619e+06	1.2895e+06
P42166	160					High		9.41582e+06	9.29413e+06	6.96954e+06	1.32778e+07	9.16065e+06	1.17782e+07	7.03788e+06	7.665e+06	8.99587e+06	1.065e+07	1.31658e+07	9.76731e+06	1.33977e+07	1.93376e+07	7.55215e+06		7.59554e+06	7.07654e+06	5.95295e+06	1.58671e+07	1.17819e+07	1.18729e+07	6.93144e+06	7.81833e+06	1.02401e+07	9.4087e+06	8.70174e+06	9.76731e+06	9.51728e+06	1.28071e+07	7.01916e+06		9.1272e+06	7.6371e+06	6.29844e+06	1.78637e+07	1.1895e+07	1.21066e+07	7.87335e+06	9.38478e+06	1.19212e+07	1.10121e+07
P42166	67					Low		1.07855e+07	9.59739e+06	6.16304e+06	5.16859e+06	6.07035e+06	7.52486e+06	6.05644e+06	3.71711e+06	3.90099e+06	4.46027e+06	7.42137e+06	5.77208e+06	5.33577e+06	4.06284e+06	3.42996e+06		8.70041e+06	7.30744e+06	5.26409e+06	6.17651e+06	7.80736e+06	7.5854e+06	5.96485e+06	3.79147e+06	4.44056e+06	3.94039e+06	4.90506e+06	5.77208e+06	3.79034e+06	2.69077e+06	3.1879e+06		1.03574e+07	7.7361e+06	5.64078e+06	6.73719e+06	7.99759e+06	7.82136e+06	6.71269e+06	4.62624e+06	5.10134e+06	4.61455e+06
P42166	159	160				Low		1.58946e+07	3.21096e+07	2.18027e+07	2.22569e+07	2.23058e+07	2.81963e+07	1.11562e+07	5.14161e+06	6.29406e+06	2.90178e+07	3.30108e+07	1.9299e+07	1.82956e+07	1.89282e+07	1.73698e+07		1.28218e+07	2.44482e+07	1.86225e+07	2.65972e+07	2.86885e+07	2.84232e+07	1.09875e+07	5.24447e+06	7.16462e+06	2.56356e+07	2.1818e+07	1.9299e+07	1.29965e+07	1.2536e+07	1.6144e+07		1.51427e+07	2.62887e+07	1.96077e+07	2.96254e+07	2.89504e+07	2.87338e+07	1.2373e+07	6.57096e+06	8.26102e+06	3.06291e+07
P42166	67	74				Low		5.67509e+06	9.88076e+06	8.77994e+06	2.59076e+06	5.99284e+06	7.33082e+06	4.40328e+06	1.65824e+06	858864	9.59663e+06	1.55737e+07	1.04058e+07	7.19247e+06	3.69331e+06	3.34507e+06		4.57797e+06	7.5232e+06	7.49928e+06	3.09598e+06	7.70767e+06	7.3898e+06	4.33668e+06	1.69142e+06	977658	8.47807e+06	1.02932e+07	1.04058e+07	5.10928e+06	2.44604e+06	3.10899e+06		5.2905e+06	8.24079e+06	7.81632e+06	3.36663e+06	7.93684e+06	7.63399e+06	4.83741e+06	2.14699e+06	1.15561e+06	9.83728e+06
P42167	74					High		7.47415e+06	5.75365e+06	4.03433e+06	8.09608e+06	5.71509e+06	7.01948e+06	2.51607e+06	2.31716e+06	2.45308e+06	7.13115e+06	6.94019e+06	9.257e+06	5.82823e+06	4.47746e+06	2.60718e+06		6.02923e+06	4.38082e+06	3.44588e+06	9.67488e+06	7.35044e+06	7.07595e+06	2.47802e+06	2.36352e+06	2.79238e+06	6.29996e+06	4.58703e+06	9.257e+06	4.14017e+06	2.96537e+06	2.42318e+06		7.15613e+06	4.65855e+06	3.68227e+06	1.09522e+07	7.49743e+06	7.23734e+06	2.89413e+06	2.97087e+06	3.21372e+06	7.43758e+06
P42167	385					High		92100.8	88358	62901.7	58795.8	26898.9	67289.7	43871.1	18003.3	20199.7	31768	57691.6	43340.3	435528	539701	314316		74295.7	67275.6	53726.8	70261.4	34596	67831	43207.6	18363.4	22993.6	28065.2	38130.5	43340.3	309384	357438	292133		108749	98768.7	82814.9	100500	53827.2	99744	55050.4	24366.1	31646.1	34656
P42167	208					High		11192.5	11845.1	26075.9	0	3904.28	7047.7	22526.1	43026.8	775.279	208236	129102	51436.7	82008.4	8358.16	3751.33		9028.75	9018.82	22272.5	0	5021.47	7104.4	22185.5	43887.5	882.511	183964	85328.1	51436.7	58255.9	5535.52	3486.58		20768.5	19667.8	38166	508.572	11092.2	14594.9	30129.9	50067.9	2947.15	221628
P42167	66	67	74			High		4.99913e+06	9.79644e+06	8.74251e+06	3.52737e+06	6.98261e+06	8.7345e+06	4.76248e+06	1.5712e+06	1.41901e+06	1.15465e+07	2.24032e+07	1.22944e+07	1.95491e+07	1.65091e+07	2.17792e+07		4.03269e+06	7.459e+06	7.46732e+06	4.21523e+06	8.98065e+06	8.80477e+06	4.69045e+06	1.60263e+06	1.61528e+06	1.02007e+07	1.48071e+07	1.22944e+07	1.3887e+07	1.09338e+07	2.02422e+07		4.71516e+06	8.04927e+06	7.96754e+06	4.65827e+06	9.37743e+06	9.28994e+06	5.37561e+06	1.98004e+06	1.91524e+06	1.19418e+07
P42167	160					High		8.71825e+06	8.49651e+06	6.21269e+06	1.17715e+07	8.32221e+06	1.05232e+07	6.31981e+06	6.79608e+06	7.78102e+06	9.30693e+06	1.17211e+07	8.81061e+06	1.18847e+07	1.72399e+07	6.78062e+06		7.03282e+06	6.46923e+06	5.3065e+06	1.40671e+07	1.07036e+07	1.06079e+07	6.22423e+06	6.93203e+06	8.85726e+06	8.22214e+06	7.74691e+06	8.81061e+06	8.44248e+06	1.14178e+07	6.30208e+06		8.46968e+06	6.93005e+06	5.55548e+06	1.58905e+07	1.06944e+07	1.06944e+07	7.05381e+06	8.33064e+06	1.02814e+07	9.60989e+06
P42167	180					Low		241593	506268	401744	715940	485623	488055	53120.6	36093.3	102587	321715	620327	758568	456203	729369	431085		194888	385471	343146	855555	624582	491981	52317.2	36815.3	116776	284217	409997	758568	324071	483053	400662		236715	458421	414843	971362	749739	616221	65056.2	43459.9	135436	336381
P42167	67					Low		1.07855e+07	9.59739e+06	6.16304e+06	5.16859e+06	6.07035e+06	7.52486e+06	6.05644e+06	3.71711e+06	3.90099e+06	4.46027e+06	7.42137e+06	5.77208e+06	5.33577e+06	4.06284e+06	3.42996e+06		8.70041e+06	7.30744e+06	5.26409e+06	6.17651e+06	7.80736e+06	7.5854e+06	5.96485e+06	3.79147e+06	4.44056e+06	3.94039e+06	4.90506e+06	5.77208e+06	3.79034e+06	2.69077e+06	3.1879e+06		1.03574e+07	7.7361e+06	5.64078e+06	6.73719e+06	7.99759e+06	7.82136e+06	6.71269e+06	4.62624e+06	5.10134e+06	4.61455e+06
P42167	159	160				Low		1.58946e+07	3.21096e+07	2.18027e+07	2.22569e+07	2.23058e+07	2.81963e+07	1.11562e+07	5.14161e+06	6.29406e+06	2.90178e+07	3.30108e+07	1.9299e+07	1.82956e+07	1.89282e+07	1.73698e+07		1.28218e+07	2.44482e+07	1.86225e+07	2.65972e+07	2.86885e+07	2.84232e+07	1.09875e+07	5.24447e+06	7.16462e+06	2.56356e+07	2.1818e+07	1.9299e+07	1.29965e+07	1.2536e+07	1.6144e+07		1.51427e+07	2.62887e+07	1.96077e+07	2.96254e+07	2.89504e+07	2.87338e+07	1.2373e+07	6.57096e+06	8.26102e+06	3.06291e+07
P42167	67	74				Low		5.67509e+06	9.88076e+06	8.77994e+06	2.59076e+06	5.99284e+06	7.33082e+06	4.40328e+06	1.65824e+06	858864	9.59663e+06	1.55737e+07	1.04058e+07	7.19247e+06	3.69331e+06	3.34507e+06		4.57797e+06	7.5232e+06	7.49928e+06	3.09598e+06	7.70767e+06	7.3898e+06	4.33668e+06	1.69142e+06	977658	8.47807e+06	1.02932e+07	1.04058e+07	5.10928e+06	2.44604e+06	3.10899e+06		5.2905e+06	8.24079e+06	7.81632e+06	3.36663e+06	7.93684e+06	7.63399e+06	4.83741e+06	2.14699e+06	1.15561e+06	9.83728e+06
P42568	483					High		954520	1.3374e+06	1.29077e+06	532238	598759	1.02306e+06	482387	430512	637534	728750	462363	781998	627028	594405	593906		769990	1.01829e+06	1.1025e+06	636029	770091	1.03129e+06	475092	439124	725714	643809	305593	781998	445419	393668	551991		902650	1.19549e+06	1.29414e+06	755153	938353	1.23445e+06	549836	483390	814299	764288
P42677	78					High		480749	420535	272034	540398	420627	380004	445975	1.01819e+06	755961	1.67656e+06	1.99955e+06	842730	559022	1.12299e+06	252961		387810	320194	232355	645780	540987	383062	439231	1.03856e+06	860522	1.48114e+06	1.32158e+06	842730	397110	743747	235108		454479	387174	290615	735010	646166	475603	505801	1.26029e+06	988557	1.78397e+06
P42679	501					High		536804	747087	419658	198447	279476	360131	404005	430125	414066	316381	614541	264998	420045	469683	218131		433028	568831	358446	237146	359447	363028	397895	438729	471338	279505	406173	264998	298385	311066	202737		512327	660685	434884	289815	449311	446953	463706	493337	529965	333240
P42684	631					High		2.3749e+06	1.9199e+06	1.20097e+06	999901	768078	761248	1.39761e+06	1.56385e+06	1.23834e+06	1.48255e+06	1.64261e+06	1.70565e+06	726844	1.00851e+06	266305		1.91578e+06	1.46181e+06	1.02579e+06	1.19489e+06	987861	767373	1.37647e+06	1.59513e+06	1.40962e+06	1.30975e+06	1.08566e+06	1.70565e+06	516325	667923	247510		2.19853e+06	1.58146e+06	1.15899e+06	1.3471e+06	1.11404e+06	906692	1.61223e+06	2.03252e+06	1.66804e+06	1.56963e+06
P42684	620					High		440359	506899	335238	134951	288283	338332	449390	489773	181943	298990	533138	261836	560658	584324	241467		355228	385952	286339	161268	370775	341054	442593	499571	207109	264141	352371	261836	398272	386992	224426		422890	459027	354163	205209	460254	425712	511134	568874	240851	315555
P43243	4					High		374417	283686	314495	128965	152107	238721	181591	317360	191551	381394	525092	221100	829088	1.35368e+06	577267		302034	215998	268623	154114	195631	240642	178845	323709	218046	336939	347053	221100	588955	896526	536527		363351	271351	339780	197351	250829	297852	207401	351672	252323	401624
P43243	598					High		3.72649e+07	4.34339e+07	3.95557e+07	2.98689e+07	1.53176e+07	2.21211e+07	2.88553e+07	3.44887e+07	3.15226e+07	2.58544e+07	3.49375e+07	2.96125e+07	3.07706e+07	2.59035e+07	1.90165e+07		3.00607e+07	3.30705e+07	3.3786e+07	3.56936e+07	1.97006e+07	2.2299e+07	2.84189e+07	3.51786e+07	3.58827e+07	2.28409e+07	2.30915e+07	2.96125e+07	2.18584e+07	1.71556e+07	1.76744e+07		3.65348e+07	3.57572e+07	3.52465e+07	4.13562e+07	1.98824e+07	2.30197e+07	3.25415e+07	4.17478e+07	4.10888e+07	2.75364e+07
P43243	188					High		442267	235212	330774	199270	329925	245435	49348.6	142308	362642	135294	207129	232901	1.70964e+06	3.49436e+06	2.20983e+06		356767	179090	282527	238129	424332	247409	48602.2	145155	412801	119524	136900	232901	1.21447e+06	2.31427e+06	2.05387e+06		425712	230144	350850	291164	512327	309991	62160.9	155348	475984	143042
P43243	188	195				High		22472.7	18831	34870.7	5690.83	12261.7	33549.1	23771.9	11450.7	19589.1	29838.3	14392	30979	356905	1.81537e+06	2.74037e+06		18128.2	14337.9	29784.4	6800.59	15770.4	33819	23412.4	11679.8	22298.6	26360.4	9512.2	30979	253533	1.2023e+06	2.54697e+06		33719.5	28752	50563.4	13238.5	27671.5	54328.2	32185.8	17295.5	30363.1	33470.5
P43243	598	604				High		1.20766e+07	4.40919e+06	4.24667e+06	6.85453e+06	1.79619e+06	1.9256e+06	3.57663e+06	3.5324e+06	3.07861e+06	1.03201e+07	3.66071e+06	2.88684e+06	1.70373e+06	2.08656e+06	1.22852e+06		9.74195e+06	3.35715e+06	3.62725e+06	8.19122e+06	2.31016e+06	1.94109e+06	3.52254e+06	3.60307e+06	3.50442e+06	9.11721e+06	2.4195e+06	2.88684e+06	1.21027e+06	1.3819e+06	1.14181e+06		1.14821e+07	3.53448e+06	3.88799e+06	9.25197e+06	2.46439e+06	2.10102e+06	4.00937e+06	4.46666e+06	4.01473e+06	1.07331e+07
P43243	9					Low		103121	109016	125202	42120.8	45316	77118.3	62708.5	145856	80163.9	97902.3	85879.7	97737.1	293503	455666	784274		83185.4	83004.7	106940	50334.7	58283	77738.7	61760.1	148774	91251.7	86491.1	56761.1	97737.1	208494	301783	728924		116291	118064	147415	73116.1	89807.8	113515	76890	160192	106624	100225
P43243	195					Low		3.78197e+06	2.52083e+06	2.19627e+06	3.9572e+06	2.53796e+06	2.96345e+06	2.50579e+06	2.57559e+06	3.78936e+06	2.18356e+06	2.14213e+06	3.33789e+06	1.97582e+07	3.17933e+07	2.81189e+07		3.05083e+06	1.91936e+06	1.87592e+06	4.72889e+06	3.26419e+06	2.98729e+06	2.4679e+06	2.62711e+06	4313483	1.92905e+06	1.41582e+06	3.33789e+06	1.40355e+07	2.10564e+07	2.61344e+07		3.46257e+06	2.04843e+06	2.02929e+06	5.18246e+06	3.40917e+06	3.08868e+06	2.88456e+06	3.32655e+06	4.99473e+06	2.26573e+06
P43487	60					High		144579	137920	113937	22993.2	49401.6	66236.9	163918	165571	55120.8	75919.8	218457	55146.4	1.00483e+06	1.7249e+06	2.37561e+06		116629	105012	97318.3	27477.1	63537.7	66769.8	161439	168883	62744.8	67070.7	144386	55146.4	713795	1.14238e+06	2.20796e+06		152076	144179	135229	44165.8	96381.7	98613.8	190266	184710	75040.8	77519.7
P45880	115					High		669204	809792	524958	814533	511971	755990	715459	248723	806866	405290	400790	501177	1.08278e+06	253371	551632		539832	616574	448387	973374	658469	762072	704639	253699	918468	358050	264897	501177	769171	167805	512701		634465	721325	527701	1.09927e+06	777462	904380	816713	273058	1.07489e+06	419223
P45974	783					High		0	0	0	3477.3	2400.42	1290.83	693.773	891.789	10703.4	0	1860.53	0	277354	673610	367732		0	0	0	4155.41	3087.29	1301.22	683.28	909.628	12183.9	0	1229.69	0	197022	446125	341780		476.606	478.021	581.885	9630.75	8264.94	4692.08	1916.2	2890.97	19282.1	150.048
P46013	2105					High		111413	51193.1	34673.1	72926.1	43119.9	64011.2	179651	258758	136572	160457	265986	87591.4	246101	453134	147959		89874.6	38978.4	29615.7	87147.3	55458.4	64526.2	176934	263935	155462	141754	175800	87591.4	174822	300106	137517		122981	62852.1	50388	120708	87204.1	94657.1	204381	287953	177225	170952
P46013	2528					High		2.71344e+06	2.44932e+06	2.31795e+06	2.09288e+06	1.71081e+06	2.53814e+06	3.07082e+06	2.54466e+06	2.56696e+06	2.61137e+06	2.32742e+06	2.48362e+06	2.07925e+06	2.43897e+06	2.48391e+06		2.18888e+06	1.86491e+06	1.97985e+06	2.50101e+06	2.20035e+06	2.55856e+06	3.02438e+06	2.59556e+06	2.922e+06	2.30699e+06	1.53828e+06	2.48362e+06	1.47703e+06	1.61531e+06	2.30861e+06		2.55983e+06	1.99193e+06	2.13329e+06	2.73743e+06	2.33541e+06	2.69055e+06	3.52895e+06	3.30237e+06	3.35457e+06	2.6834e+06
P46013	2223	2231				High		1.21775e+06	1.63823e+06	2.09635e+06	435423	667155	1.29639e+06	969364	367290	648688	657993	1.51247e+06	1.01025e+06	6.72498e+06	7.51872e+06	9.99274e+06		982334	1.24734e+06	1.79057e+06	520335	858058	1.30682e+06	954704	374637	738411	581299	999645	1.01025e+06	4.77719e+06	4.97957e+06	9.28751e+06		1.14644e+06	1.35807e+06	1.94745e+06	601398	980152	1.46676e+06	1.13501e+06	414843	847139	684056
P46013	2708					High		1.02561e+06	748173	710566	544381	445661	592220	984850	983439	785429	876168	1.01166e+06	545107	1.659e+06	2.08399e+06	2.19528e+06		827337	569658	606922	650540	573186	596985	969955	1.00311e+06	894066	774044	668644	545107	1.1785e+06	1.38021e+06	2.04035e+06		952150	662132	700508	739951	682391	736734	1.15561e+06	1.20255e+06	1.0289e+06	914221
P46013	1376					High		3.06575e+06	3.16279e+06	2.34109e+06	2.04962e+06	1.36782e+06	2.16314e+06	3.84366e+06	5.30332e+06	4.10887e+06	4.22185e+06	6.1343e+06	4.63151e+06	1.05215e+06	1.32164e+06	584475		2.47307e+06	2.40814e+06	1.99962e+06	2.44931e+06	1.75921e+06	2.18054e+06	3.78553e+06	5.40941e+06	4.67719e+06	3.72976e+06	4.05439e+06	4.63151e+06	747407	875310	543226		2.87995e+06	2.57108e+06	2.16265e+06	2.67039e+06	1.87301e+06	2.29986e+06	4.32208e+06	6.64263e+06	5.51237e+06	4.37671e+06
P46013	1253					High		1.17962e+06	1.3496e+06	1.22062e+06	421220	626387	902785	1.23058e+06	1.11671e+06	912081	1.15143e+06	1.77848e+06	1.76408e+06	493999	706767	685636		951572	1.02759e+06	1.04258e+06	503361	805625	910048	1.21197e+06	1.13905e+06	1.03823e+06	1.01722e+06	1.17547e+06	1.76408e+06	350920	468084	637247		1.10633e+06	1.1424e+06	1.18156e+06	586371	930336	1.06303e+06	1.44604e+06	1.41221e+06	1.22548e+06	1.19636e+06
P46013	2344					High		758428	673020	648801	444490	417099	632677	764388	1.13256e+06	722012	864494	904256	495635	469904	658960	338878		611807	512436	554166	531169	536450	637767	752827	1.15522e+06	821877	763731	597657	495635	333803	436422	314961		709869	591701	645412	611593	643539	773829	872788	1.42472e+06	937935	899753
P46013	308					High		1.89073e+06	2.9292e+06	2.59094e+06	1.2648e+06	1.51484e+06	2.04935e+06	1.65994e+06	1.67025e+06	1.76855e+06	1.56547e+06	2.05067e+06	2.54929e+06	1.70615e+06	1.58696e+06	1.62724e+06		1.52521e+06	2.23029e+06	2.21302e+06	1.51145e+06	1.94831e+06	2.06583e+06	1.63484e+06	1.70367e+06	2.01317e+06	1.383e+06	1.35536e+06	2.54929e+06	1.21199e+06	1.05102e+06	1.5124e+06		1.74984e+06	2.38967e+06	2.36959e+06	1.65494e+06	2.07808e+06	2.21283e+06	1.88359e+06	2.18507e+06	2.31121e+06	1.67957e+06
P46013	1375					High		1.25983e+06	1.28881e+06	1.06079e+06	886392	738997	1.14307e+06	1.73117e+06	1.7986e+06	2.02867e+06	2.49513e+06	2.92338e+06	1.97828e+06	734483	594886	299584		1.01628e+06	981299	906059	1.05925e+06	950458	1.15226e+06	1.70499e+06	1.83458e+06	2.30926e+06	2.2043e+06	1.93217e+06	1.97828e+06	521751	393986	278441		1.19741e+06	1.10531e+06	1.04452e+06	1.17981e+06	1.08123e+06	1.30659e+06	1.9799e+06	2.35565e+06	2.63758e+06	2.57108e+06
P46013	2105	2113				High		60896	48191.6	69662.2	28879	19442.9	28583.5	28182.8	21544.2	16725.3	78482.7	223541	56033.6	679256	1.92076e+06	756388		49123.5	36693	59501.2	34510.7	25006.5	28813.5	27756.6	21975.2	19038.6	69334.9	147746	56033.6	482520	1.2721e+06	703007		76890	59507.2	91594.1	52809.2	41587.3	46166	37555.4	28622.8	27059.1	79856.6
P46013	2002					High		7382.14	12017.3	14189.7	6338.25	1986.23	6476.74	18791.8	23517.8	10406.6	14399.1	27205.4	2132.28	608176	875862	445476		5955.01	9149.92	12119.9	7574.26	2554.59	6528.84	18507.6	23988.3	11846	12720.8	17981	2132.28	432027	580074	414037		15390.4	20005.5	24575	14374.8	7130.04	13688	25052.5	31018	18463.7	18976.9
P46013	1861	1869				High		94632.5	162929	179398	108077	105190	238777	120296	64897.4	39484.7	82711	335055	161447	1.28673e+06	2.08779e+06	1.34322e+06		76338	124054	153231	129153	135290	240698	118477	66195.7	44946	73070.4	221450	161447	914052	1.38272e+06	1.24843e+06		111267	166495	199368	170320	183219	298357	137125	74068.7	55902.5	84733.6
P46013	357					High		1.31052e+06	1.40164e+06	1.18402e+06	312755	563192	681854	905925	569837	686392	1.1619e+06	1.48832e+06	568342	679984	678654	707678		1.05717e+06	1.0672e+06	1.01131e+06	373745	724348	687340	892224	581237	781330	1.02647e+06	983683	568342	483037	449465	657734		1.24586e+06	1.17552e+06	1.13966e+06	434884	842193	820902	1.03175e+06	664025	886943	1.20255e+06
P46013	1071					High		1.49581e+06	916656	774208	608815	450800	657482	1.39365e+06	1.49679e+06	822775	1.26289e+06	867494	419230	2.85686e+06	2.67179e+06	2.43774e+06		1.20664e+06	697940	661282	727539	579794	662771	1.37257e+06	1.52673e+06	936577	1.11569e+06	573359	419230	2.02941e+06	1.7695e+06	2.2657e+06		1.40287e+06	840557	765639	832097	697463	797602	1.61205e+06	1.93182e+06	1.09966e+06	1.3041e+06
P46013	584					High		639751	289915	310313	468136	451229	524676	1.35507e+06	1.00025e+06	957029	558997	911705	145540	626569	304977	172441		516073	220741	265051	559427	580346	528897	1.33457e+06	1.02026e+06	1.0894e+06	493842	602580	145540	445093	201983	160271		606602	276512	334896	652037	695645	655925	1.56963e+06	1.23316e+06	1.28507e+06	578614
P46013	579	584				Low		23200.8	36913.5	26226.6	31836.3	36587.4	52469.6	36096.7	78879.4	28859.8	82919	114887	30616.7	2.3615e+06	2.53763e+06	3.62609e+06		18715.6	28105.9	22401.2	38044.7	47056.7	52891.8	35550.8	80457.4	32851.5	73254.2	75933.3	30616.7	1.67753e+06	1.68064e+06	3.37019e+06		35013.5	53334.2	38917.2	62168	73459.1	81742.2	46712.9	89450.7	45671.1	85143.9
P46013	2828					Low		568956	815985	666238	766007	463703	691485	724769	884289	1.0047e+06	626990	1.09088e+06	719676	957939	1.5197e+06	747532		458964	621290	569060	915386	596390	697048	713808	901979	1.14367e+06	553909	721006	719676	680487	1.00648e+06	694776		540858	728244	661230	1.04317e+06	716365	831123	829803	1.07489e+06	1.35411e+06	655349
P46013	853					Low		250286	277050	222445	77881.6	50240.4	225512	272337	382949	251072	273599	246655	346291	465828	565056	643267		201901	210946	189999	93069.2	64616.5	227326	268218	390610	285799	241709	163024	346291	330908	374231	597869		244511	266139	239120	128279	98413.7	287309	311279	437559	320226	286198
P46013	1740	1747				Low		22820.7	53846.6	88701.7	17819.4	16811.3	14475.9	15373.5	15657.6	25421.9	29472.1	11295.1	72951.2	483216	692527	348623		18408.9	40998.7	75763.6	21294.3	21621.8	14592.4	15141	15970.8	28938.1	26036.9	7465.34	72951.2	343260	458653	324019		34304	65672.2	111795	35126.3	36905.9	28538.8	20906.6	21602.4	38166	32970.4
P46013	856					Low		420335	497176	425452	231993	231159	334384	417197	480894	538722	466534	470535	469665	924171	1.2625e+06	873174		339075	378549	363395	277234	297304	337074	410888	490514	613236	412156	310994	469665	656499	836139	811550		407407	452383	440947	335377	374770	417641	474494	559486	686537	481764
P46013	2505					Low		132596	131442	151923	49591	49156.2	73823.4	63202.7	142230	98521.3	212897	133612	215605	1.89424e+06	2.27604e+06	1.41426e+06		106962	100079	129763	59261.6	63222.1	74417.3	62246.8	145075	112148	188082	88309.1	215605	1.3456e+06	1.5074e+06	1.31445e+06		142599	136676	173398	84993.9	95546.8	108506	77685.7	155003	131110	227747
P46100	819					High		1.6516e+06	1.88121e+06	1.28122e+06	903841	1.07341e+06	1.34503e+06	737067	480818	585101	1.26538e+06	1.50024e+06	1.66254e+06	1.23532e+06	534583	336939		1.33231e+06	1.43235e+06	1.09434e+06	1.0801e+06	1.38056e+06	1.35585e+06	725919	490437	666029	1.11789e+06	991563	1.66254e+06	877532	354048	313159		1.52632e+06	1.54656e+06	1.22548e+06	1.20753e+06	1.51059e+06	1.51786e+06	841183	558876	764515	1.3172e+06
P46100	677					High		1.93526e+06	2.797e+06	2.48699e+06	1.62694e+06	1.73909e+06	2.45201e+06	1.20845e+06	1.10214e+06	1.22529e+06	1.71762e+06	1.69089e+06	2.1628e+06	1.11527e+06	1.30932e+06	1.05646e+06		1.56113e+06	2.12963e+06	2.12424e+06	1.9442e+06	2.23672e+06	2.47174e+06	1.19017e+06	1.12419e+06	1.39476e+06	1.51742e+06	1.11757e+06	2.1628e+06	792246	867149	981903		1.79707e+06	2.28687e+06	2.27371e+06	2.13137e+06	2.38684e+06	2.61829e+06	1.40698e+06	1.38296e+06	1.6528e+06	1.82979e+06
P46100	1527					High		1.00419e+06	1.29479e+06	1.09585e+06	1.87807e+06	1.21831e+06	2.10739e+06	1.46525e+06	1.31212e+06	1.74247e+06	1.219e+06	1.54041e+06	1.54817e+06	1.06512e+06	1.40099e+06	1.08395e+06		810060	985850	936010	2.24431e+06	1.56693e+06	2.12434e+06	1.44309e+06	1.33837e+06	1.98347e+06	1.07691e+06	1.01812e+06	1.54817e+06	756622	927859	1.00746e+06		930336	1.10985e+06	1.06303e+06	2.43681e+06	1.70909e+06	2.26573e+06	1.69895e+06	1.67581e+06	2.27371e+06	1.26285e+06
P46779	68					High		144267	121888	115360	18905.3	37785.6	53377.1	56383.6	68198.2	82018.9	196422	95415.7	121776	150102	98190.3	62907.4		116377	92805.3	98533.6	22592	48597.7	53806.6	55530.8	69562.5	93363.3	173528	63063.8	121776	106627	65030.4	58467.8		151716	129864	137540	36400.4	75040.8	81083.4	68542.9	76115.2	109714	210224
P46937	367					High		6.12041e+06	4.95642e+06	3.7777e+06	1.80989e+06	1.93188e+06	2.85347e+06	3.59805e+06	2.72802e+06	2.92836e+06	3.8657e+06	6.29716e+06	4.63356e+06	4.2499e+06	2.92737e+06	1.95329e+06		4.9372e+06	3.77381e+06	3.22668e+06	2.16283e+06	2.48468e+06	2.87642e+06	3.54363e+06	2.78259e+06	3.3334e+06	3.41512e+06	4.16203e+06	4.63356e+06	3.01898e+06	1.93876e+06	1.81544e+06		5.83342e+06	3.97494e+06	3.41606e+06	2.38684e+06	2.61381e+06	3.00102e+06	4.04211e+06	3.49773e+06	3.84399e+06	4.06169e+06
P46937	289					High		1.90522e+06	2.11715e+06	1.71476e+06	610891	554471	1.60856e+06	1.17678e+06	418472	965012	1.43511e+06	2.57005e+06	2.08046e+06	176911	78301.1	93098.4		1.5369e+06	1.612e+06	1.46465e+06	730020	713130	1.6215e+06	1.15898e+06	426843	1.09849e+06	1.26784e+06	1.69864e+06	2.08046e+06	125671	51858	86528.1		1.76233e+06	1.74271e+06	1.60238e+06	833952	835638	1.77994e+06	1.36756e+06	480014	1.30036e+06	1.49122e+06
P46937	110					High		1.80074e+06	1.65573e+06	1.42859e+06	829519	808206	1.05687e+06	1.64038e+06	1.77648e+06	1.49169e+06	1.63092e+06	1.61899e+06	1.49011e+06	1.20687e+06	1.20455e+06	561235		1.45262e+06	1.26067e+06	1.22021e+06	991282	1.03947e+06	1.06537e+06	1.61557e+06	1.81202e+06	1.69801e+06	1.44082e+06	1.07005e+06	1.49011e+06	857321	797763	521626		1.67365e+06	1.36756e+06	1.34549e+06	1.11831e+06	1.16055e+06	1.22022e+06	1.85866e+06	2.32403e+06	2.01502e+06	1.74044e+06
P46937	131					Low		3.02919e+06	2.15029e+06	1.94105e+06	2.80806e+06	2.08212e+06	3.04103e+06	7.42621e+06	9.83122e+06	4.61165e+06	3.80314e+06	7.53715e+06	2.59484e+06	1.26575e+06	1.05677e+06	483626		2.44358e+06	1.63723e+06	1.65792e+06	3.35566e+06	2.67791e+06	3.06549e+06	7.31389e+06	1.00279e+07	5.24951e+06	3.35985e+06	4.98159e+06	2.59484e+06	899144	699885	449495		2.84692e+06	1.77005e+06	1.81742e+06	3.64655e+06	2.86147e+06	3.1723e+06	8.48722e+06	1.19382e+07	6.11679e+06	3.96959e+06
P46937	109	110				Low		594257	855096	741242	285617	509135	482692	961268	587504	504620	725945	1.29676e+06	706687	216086	407879	132682		479374	651069	633124	341315	654822	486575	946730	599257	574417	641331	857079	706687	153500	270134	123318		555438	768652	729974	404989	772842	607377	1.11645e+06	687324	640737	753922
P46937	110	114				Low		934690	1.37613e+06	1.14699e+06	552714	807705	781548	1.43468e+06	847749	873515	1.36388e+06	2.07583e+06	1.38711e+06	610665	882453	384566		753994	1.04778e+06	979685	660498	1.03883e+06	787836	1.41298e+06	864708	994335	1.20491e+06	1.372e+06	1.38711e+06	433795	584439	357426		871160	1.16394e+06	1.11645e+06	753069	1.15763e+06	928055	1.6595e+06	1.03009e+06	1.19249e+06	1.42472e+06
P47712	729					High		9.99127e+06	9.25585e+06	6.65898e+06	7.13427e+06	6.63509e+06	8.41211e+06	9.01754e+06	1.23714e+07	9.66975e+06	1.73495e+07	1.73671e+07	6.82298e+06	9.04626e+06	7.38981e+06	3.55791e+06		8.05974e+06	7.04739e+06	5.6877e+06	8.52552e+06	8.53369e+06	8.47978e+06	8.88116e+06	1.26189e+07	1.10072e+07	1.53273e+07	1.14786e+07	6.82298e+06	6.42615e+06	4.89419e+06	3.30681e+06		9.76761e+06	7.60973e+06	6.04669e+06	9.65467e+06	8.9672e+06	8.94287e+06	1.01631e+07	1.49178e+07	1.2659e+07	1.86494e+07
P47712	727	729				Low		24009	13029.9	16820.9	5235.22	10028.5	13365.5	22182.2	21352.7	18745.1	34525.1	65528.4	8440.04	227699	406429	141536		19367.5	9920.96	14367.3	6256.13	12898.2	13473	21846.7	21779.8	21337.8	30501	43310.2	8440.04	161750	269174	131548		35787.4	21313.9	27466.9	12401.5	24106.6	26156.3	29784.5	28066.3	29299	38730.6
P47755	9					High		461171	792591	506278	451182	251261	242870	395616	339107	361119	309338	251543	532535	189830	233882	261423		372017	603478	432432	539167	323158	244824	389633	345891	411068	273282	166254	532535	134849	154897	242973		439593	703772	507184	622070	403296	305754	453631	378455	472366	326963
P48382	10					High		547451	522658	459928	201575	222054	258373	256442	233084	311754	310911	589997	171715	266373	324172	191896		441617	397951	392842	240884	285594	260452	252563	237747	354874	274672	389951	171715	189222	214696	178353		523043	475984	467072	294940	357936	324580	291164	254851	404548	327656
P48634	1219					High		150147	246712	242544	208979	254089	281957	446676	74597.3	19759.8	227299	414866	84271.9	464533	477092	616815		121121	187846	207167	249731	326796	284226	439920	76089.6	22492.9	200805	274200	84271.9	329988	315973	573283		158010	240377	262968	304930	408878	359084	506703	82419.3	31018	243157
P48634	761					High		334882	449563	375774	367004	249111	314268	291898	284494	458501	536127	591152	395449	204352	265591	179828		270142	342297	320963	438572	320394	316796	287484	290185	521919	473637	390714	395449	145165	175898	167136		343886	444083	412901	539333	427555	428154	337216	309521	593692	560973
P48651	442					High		0	10729	25060.2	42161.7	340001	376756	443306	231644	483757	297872	436394	1.03155e+06	568221	713210	952834		0	8169.03	21404.9	50383.6	437291	379788	436602	236278	550668	263153	288429	1.03155e+06	403645	472351	885588		953.213	22339.4	43621.8	80693.3	558252	493327	507183	259829	629279	315056
P48651	439	442				Low		22646.4	30336.3	64351.7	74023.6	343179	335612	511250	262923	456113	247362	552796	564654	537421	517995	534425		18268.4	23098	54965.3	88458.9	441379	338312	503518	268183	519201	218530	365364	564654	381765	343062	496708		34183.4	40946.2	84069.7	122981	539404	420676	581890	293167	585997	259785
P48960	831					High		804115	743288	634080	474561	502160	463392	1.29896e+06	1.24132e+06	845782	606495	989629	455853	2.78814e+06	2.23768e+06	2.36909e+06		648662	565938	541593	567105	645851	467120	1.27931e+06	1.26615e+06	962766	535803	654083	455853	1.9806e+06	1.48199e+06	2.20189e+06		744649	658090	631182	660685	764515	578098	1.51469e+06	1.57123e+06	1.13358e+06	640058
P49006	104					High		1.69997e+06	2.13572e+06	1.55579e+06	2.94095e+06	1.86898e+06	1.87335e+06	2.21402e+06	3.89673e+06	1.95474e+06	2.34089e+06	2.6689e+06	1.38891e+06	1.46896e+06	3.12674e+06	1.24754e+06		1.37133e+06	1.62613e+06	1.32886e+06	3.51446e+06	2.40378e+06	1.88842e+06	2.18053e+06	3.97468e+06	2.2251e+06	2.06804e+06	1.76397e+06	1.38891e+06	1.0435e+06	2.07081e+06	1.1595e+06		1.59743e+06	1.787e+06	1.47196e+06	3.85966e+06	2.61045e+06	2.12175e+06	2.55344e+06	4.92743e+06	2.55112e+06	2.42399e+06
P49006	93					High		372677	245956	161609	306937	107894	119178	294783	265398	165330	471977	252723	87904.4	97649.9	265974	60361.9		300630	187271	138037	366793	138768	120137	290325	270708	188198	416965	167034	87904.4	69367.1	176152	56101.9		361161	240022	182389	428594	188199	167496	336107	295714	218133	488548
P49006	101	104				High		0	6917.7	0	0	0	0	1766.92	2037.62	0	0	0	0	320592	547976	776465		0	5267.12	0	0	0	0	1740.19	2078.38	0	0	0	0	227738	362919	721666		953.213	14094.1	1163.77	1017.14	1099.32	950.384	3881.92	5363.68	403.241	300.097
P49023	85					High		1.97692e+06	2.50583e+06	2.47531e+06	979013	1.13726e+06	1.86207e+06	963617	1.18221e+06	950705	1.74161e+06	1.8894e+06	1.0902e+06	2.37138e+06	3.15568e+06	2.41724e+06		1.59474e+06	1.90793e+06	2.11425e+06	1.16993e+06	1.46268e+06	1.87706e+06	949043	1.20586e+06	1.0822e+06	1.53861e+06	1.24878e+06	1.0902e+06	1.68455e+06	2.08997e+06	2.24664e+06		1.81442e+06	2.03252e+06	2.26573e+06	1.30874e+06	1.59092e+06	2.04843e+06	1.11981e+06	1.48627e+06	1.27988e+06	1.85601e+06
P49023	303					High		1.01549e+06	966793	924904	605269	399290	789780	470069	564503	534705	629244	686426	582374	690090	1.08972e+06	561252		819172	736115	789996	723301	513545	796134	462960	575796	608663	555901	453684	582374	490216	721713	521642		941360	874756	904380	822320	620220	943063	531849	656904	679351	657515
P49023	322					High		3.63019e+07	4.10745e+07	3.59895e+07	4.36992e+07	3.7904e+07	3.09469e+07	4.32284e+07	2.93997e+07	4.4313e+07	5.10115e+07	3.95611e+07	2.63013e+07	4.55497e+07	2.77445e+07	8.84279e+06		2.9284e+07	3.12741e+07	3.07401e+07	5.22209e+07	4.87501e+07	3.11959e+07	4.25747e+07	2.99878e+07	5.04421e+07	4.50657e+07	2.61474e+07	2.63013e+07	3.23569e+07	1.83749e+07	8.21871e+06		3.57747e+07	3.49098e+07	3.3341e+07	5.98888e+07	4.80315e+07	3.30643e+07	4.48899e+07	3.37556e+07	4.94671e+07	6.18329e+07
P49450	17	19				High		4.8606e+06	6.84995e+06	6.62369e+06	2.26978e+06	2.60954e+06	3.13261e+06	7.46019e+06	2.33254e+06	3.09752e+06	5.42939e+06	7.6681e+06	8.55574e+06	5.89505e+06	3.60207e+06	5.85504e+06		3.92094e+06	5.21554e+06	5.65755e+06	2.7124e+06	3.35625e+06	3.15781e+06	7.34736e+06	2.3792e+06	3.52596e+06	4.79656e+06	5.06813e+06	8.55574e+06	4.18764e+06	2.38561e+06	5.44183e+06		4.52264e+06	5.46937e+06	5.90084e+06	2.96446e+06	3.49773e+06	3.2608e+06	8.57853e+06	3.01107e+06	4.05334e+06	5.6546e+06
P49454	3150					High		88590.9	98906.5	42662.1	49471	36694.9	85888.3	46396.9	22606.6	21026.8	50574.4	38599	27970.4	836309	1.07794e+06	644912		71464.3	75307.2	36439.4	59118.2	47195	86579.3	45695.2	23058.9	23935.1	44679.6	25511.5	27970.4	594085	713910	599398		103701	109522	58633	84733.6	73228.8	124625	58776.3	29784.5	32437	54007.1
P49585	362					High		1.6972e+07	1.65945e+07	1.50359e+07	6.68141e+06	8.53646e+06	8.84881e+06	7.1594e+06	8.31933e+06	5.75907e+06	1.28348e+07	1.64316e+07	1.53821e+07	7.34771e+06	6.34061e+06	6.9001e+06		1.36909e+07	1.2635e+07	1.28428e+07	7.98434e+06	1.09791e+07	8.92e+06	7.05113e+06	8.48576e+06	6.55563e+06	1.13388e+07	1.08602e+07	1.53821e+07	5.21956e+06	4.19932e+06	6.41313e+06		1.6042e+07	1.35942e+07	1.34496e+07	8.93461e+06	1.13929e+07	9.09079e+06	7.84844e+06	1.03643e+07	7.708e+06	1.32821e+07
P49585	343					Low		293044	49767.1	56619.3	158262	135460	69268.5	61215	33991.8	88513.5	100992	103906	72289	24547	41008.7	50639		236392	37892.6	48360.8	189124	174222	69825.8	60289.2	34671.8	100756	89220.6	68675.6	72289	17437.3	27159.7	47065.2		286198	61440.8	75660.7	238383	226292	102761	74649	41360.4	118333	103953
P49590	67					High		285078	285993	261098	152666	103570	187658	323912	278987	352709	299483	415963	254912	621745	379303	381011		229966	217754	223014	182437	133206	189168	319013	284568	401494	264576	274925	254912	441666	251209	354121		317206	310571	316237	259335	204529	281246	375649	306442	467182	319577
P49674	363					High		26720.2	489588	778929	984775	1.16118e+06	1.77776e+06	2.32461e+06	2.11176e+06	1.52204e+06	1.35002e+06	2.05023e+06	1.25344e+06	1.1365e+06	977379	1.41265e+06		21554.6	372771	665314	1.17681e+06	1.49344e+06	1.79206e+06	2.28946e+06	2.154e+06	1.73257e+06	1.19266e+06	1.35508e+06	1.25344e+06	807327	647308	1.31295e+06		39139.3	441554	762788	1.3172e+06	1.62567e+06	1.9799e+06	2.64155e+06	2.74149e+06	2.05436e+06	1.40698e+06
P49736	27					High		2.69167e+07	2.72774e+07	2.34905e+07	1.9615e+07	1.84242e+07	2.40519e+07	2.81295e+07	3.97563e+07	2.19486e+07	2.87211e+07	4.03929e+07	2.87685e+07	3.3449e+07	2.70552e+07	1.81308e+07		2.17131e+07	2.0769e+07	2.00642e+07	2.34401e+07	2.36962e+07	2.42454e+07	2.7704e+07	4.05516e+07	2.49844e+07	2.53734e+07	2.66972e+07	2.87685e+07	2.3761e+07	1.79184e+07	1.68513e+07		2.56986e+07	2.17236e+07	2.07358e+07	2.65675e+07	2.43236e+07	2.49396e+07	3.15174e+07	4.73991e+07	2.8531e+07	3.0662e+07
P49736	139					High		1.36382e+08	1.33552e+08	1.13475e+08	8.70708e+07	9.11501e+07	9.66255e+07	1.01604e+08	1.4709e+08	1.18361e+08	1.47666e+08	1.49074e+08	1.17636e+08	9.53398e+07	8.13008e+07	5.81562e+07		1.10016e+08	1.01686e+08	9.69237e+07	1.0405e+08	1.17232e+08	9.74029e+07	1.00067e+08	1.50033e+08	1.34733e+08	1.30454e+08	9.85284e+07	1.17636e+08	6.77261e+07	5.38447e+07	5.40519e+07		1.44901e+08	1.10183e+08	1.00114e+08	1.18172e+08	1.20697e+08	1.05354e+08	1.05199e+08	1.46051e+08	1.37673e+08	1.58363e+08
P49736	26	27				High		127726	340688	376381	467587	237693	312206	551638	352995	353956	169083	593728	190149	440020	1.21896e+06	539659		103034	259400	321482	558771	305708	314717	543295	360056	402913	149375	392417	190149	312575	807304	501573		138097	317625	395680	649872	387820	392696	631182	396726	462798	180588
P49736	13					High		4.64579e+06	1.2514e+07	1.10171e+07	2.49174e+06	4.32082e+06	6.48842e+06	4.41559e+06	4.62409e+06	3.77146e+06	7.52836e+06	9.10153e+06	6.29943e+06	2.55904e+06	1.86255e+06	2.22207e+06		3.74765e+06	9.52812e+06	9.41011e+06	2.97765e+06	5.55721e+06	6.54062e+06	4.34881e+06	4.7166e+06	4.2931e+06	6.65087e+06	6.01554e+06	6.29943e+06	1.81785e+06	1.23354e+06	2.06525e+06		4.33053e+06	1.01987e+07	1.00096e+07	3.32947e+06	5.99671e+06	6.97416e+06	5.07378e+06	5.97598e+06	4.92218e+06	7.76387e+06
P49736	25	27				Low		255388	411471	433398	417953	246317	288308	482859	376452	184146	148065	553472	274887	398266	1.0137e+06	490110		206016	313293	370182	499458	316800	290628	475556	383983	209616	130807	365810	274887	282914	671360	455521		249600	381355	448084	581890	397972	363668	549043	429554	243157	157182
P49736	26					Low		386555	501412	381334	12009.8	177309	215497	380902	466595	120957	414385	92219.9	402376	353336	125853	111295		311826	381774	325712	14351.8	228045	217231	375142	475929	137687	366085	60951.5	402376	250998	83351.2	103441		372608	454479	400135	24907	288758	274645	435251	542297	156471	427464
P49750	634					Low		33728.7	0	13432.2	22520.5	12742.7	1004.08	21940.7	23381.9	26896.1	2108.78	17103.6	21862.2	86662.7	148456	13434.5		27208.2	0	11473	26912.2	16389	1012.16	21608.9	23849.7	30616.2	1862.98	11304.4	21862.2	61562.2	98320.5	12486.3		45878.4	478.021	22988.2	42589.7	29033.4	4135.74	29299	30883.9	40539.1	3670.58
P49756	677					High		9.0991e+07	8.08605e+07	7.29824e+07	3.16104e+07	3.15611e+07	5.05655e+07	4.81737e+07	5.66807e+07	4.62181e+07	7.36431e+07	6.31815e+07	4.40628e+07	4.76126e+07	4.22037e+07	3.87538e+07		7.34005e+07	6.1567e+07	6.23371e+07	3.77747e+07	4.05921e+07	5.09724e+07	4.74452e+07	5.78146e+07	5.26108e+07	6.50595e+07	4.1759e+07	4.40628e+07	3.38223e+07	2.79511e+07	3.60187e+07		9.16829e+07	6.81827e+07	6.75736e+07	4.39535e+07	4.02335e+07	5.23568e+07	5.32143e+07	6.70918e+07	6.05987e+07	7.88305e+07
P49756	677	683				High		162132	108895	155870	33953.2	57315.2	109185	76293.5	74461.7	44751.8	146008	333800	84967.3	2.05301e+06	3.35267e+06	2.66422e+06		130789	82912.4	133134	40574.4	73715.7	110063	75139.6	75951.3	50941.6	128990	220621	84967.3	1.45838e+06	2.22044e+06	2.4762e+06		167700	117799	176282	60902.9	110196	153489	91379.3	82080.9	62415.1	154100
P49756	675	683				Low		469587	485229	575809	207926	230869	374025	277744	162288	138693	521626	706987	276668	3.45978e+06	5.09e+06	4.19107e+06		378805	369453	491821	248473	296932	377034	273544	165534	157876	460827	467274	276668	2.4577e+06	3.37105e+06	3.89529e+06		447589	437559	578098	303514	374459	467902	316969	179510	179510	543168
P49757	295					High		960709	625355	422686	136016	145079	324942	831560	1.64507e+06	687495	1.23027e+06	2.24445e+06	813062	1.47126e+06	1.87818e+06	512064		774983	476144	361033	162541	186593	327556	818984	1.67797e+06	782586	1.08687e+06	1.48344e+06	813062	1.04513e+06	1.2439e+06	475925		896529	558876	437559	206793	242367	407407	940361	2.12494e+06	888308	1.28382e+06
P49761	157					High		1.10604e+06	716462	472964	969180	487861	393595	1.13806e+06	1.66197e+06	798346	445589	607257	174985	582195	448953	342754		892216	545513	403977	1.15818e+06	627460	396761	1.12085e+06	1.69521e+06	908769	393653	401359	174985	413571	297337	318564		1.03444e+06	631620	477510	1.29365e+06	751245	492457	1.31939e+06	2.15663e+06	1.05414e+06	462337
P49790	699					High		99770.7	215404	120566	37454.2	38603.5	74662.2	215039	131319	105250	75489.7	94227.4	79735.3	175444	279207	160172		80482.8	164008	102980	44758.1	49649.7	75262.9	211787	133946	119808	66690.8	62278.4	79735.3	124629	184916	148868		127285	219342	152757	73922.3	80380.2	119508	244190	146886	142820	80095.1
P49790	320					High		8890.02	7.55185	1606.15	11333	23.3208	0	9469.48	34294.1	32520.6	6592.46	16129.8	1723.13	313638	594541	203857		7171.39	5.74997	1371.87	13543	29.994	0	9326.26	34980.2	37018.6	5824.05	10660.8	1723.13	222798	393758	189470		16732.8	3058.87	5456.78	23083.6	3348.05	475.192	14102.1	41587.3	48385.7	8908.3
P49790	334					Low		355964	130621	128748	149665	49924.9	103411	622718	573812	386439	71408.2	181033	114674	469332	346857	270884		287148	99454.4	109969	178851	64210.7	104243	613300	585290	439889	63085.1	119652	114674	333397	229720	251766		377784	153888	170474	251894	107505	162704	712727	647478	504331	81149.8
P49792	19	21				High		45218.5	123454	116842	180442	145407	172961	42934.8	52659.8	50041.5	86254.5	149163	87211	1.83111e+06	4.96853e+06	3.0128e+06		36476.8	93997.9	99799	215630	187015	174352	42285.4	53713.3	56963	76200.9	98587.2	87211	1.30076e+06	3.29061e+06	2.80017e+06		60494	131110	140427	266435	242765	231479	54007.1	58776.3	69901	89035.1
P49792	21					High		257731	262392	223614	216534	131431	285744	178816	230562	273772	196323	168250	123950	275382	504801	238608		207906	199784	190998	258760	169040	288042	176111	235174	311639	173440	111203	123950	195622	334324	221768		252052	254386	240658	316085	220602	362194	203622	252052	352874	209903
P49792	2276					High		264175	288544	224683	202979	156164	216377	276870	326984	324887	145195	195911	71960.9	106993	107059	54375.5		213104	219697	191911	242561	200850	218118	272682	333525	369824	128272	129485	71960.9	76004.3	70904.1	50538		259389	274645	241860	297381	257640	275742	315196	362741	423592	153632
P49792	1613					High		5649.82	15836.1	1131.96	8360.14	29436.9	45399.5	1107.53	164.643	21890.9	1701.53	36050.4	30213.1	50781.9	294417	260256		4557.59	12057.5	966.847	9990.44	37860.2	45764.7	1090.78	167.937	24918.7	1503.21	23827.1	30213.1	36073.7	194990	241889		12523.7	25469.5	4343	18463.7	58633	68542.9	2641.91	2241.37	34023.7	2975.86
P49792	2510					High		551481	459227	475458	570957	781925	847232	1.60126e+06	3.78979e+06	1.45812e+06	235416	708467	266864	100583	170788	13529.7		444867	349654	406107	682299	1.00567e+06	854048	1.57704e+06	3.86561e+06	1.6598e+06	207976	468252	266864	71450.4	113111	12574.9		525102	417641	480650	779677	1.1304e+06	991802	1.82415e+06	4.88185e+06	1.98168e+06	251603
P49792	1573					Low		668779	580509	345168	367035	290269	433820	479220	379328	512944	340398	246240	334082	1.31216e+06	1.87497e+06	1.91668e+06		539490	441998	294822	438611	373328	437310	471973	386917	583892	300722	162749	334082	932113	1.24178e+06	1.78141e+06		633845	521539	368302	509146	462798	541582	540282	431241	651114	356574
P49841	216					High		2.23105e+07	1.89224e+07	1.4934e+07	9.80054e+06	1.27123e+07	1.37857e+07	1.29338e+07	1.37638e+07	1.17643e+07	1.42108e+07	1.85442e+07	1.50947e+07	1.29833e+07	1.11746e+07	7.38522e+06		1.79974e+07	1.44075e+07	1.27557e+07	1.17117e+07	1.63499e+07	1.38966e+07	1.27382e+07	1.40391e+07	1.33915e+07	1.25544e+07	1.22566e+07	1.50947e+07	9.22292e+06	7.40082e+06	6.86401e+06		2.17406e+07	1.51707e+07	1.27406e+07	1.32213e+07	1.62809e+07	1.41594e+07	1.44572e+07	1.66406e+07	1.54571e+07	1.53279e+07
P49841	9					High		903379	789305	332097	217322	203136	278754	554765	267952	178836	483430	557935	229254	2.75663e+06	2.94581e+06	1.8629e+06		728736	600976	283657	259702	261263	280997	546375	273312	203572	427083	368760	229254	1.95821e+06	1.95098e+06	1.73142e+06		829803	700508	351672	317625	328343	352874	638495	297852	234822	498983
P49915	332					High		247326	226350	139269	353691	94646.1	136435	173027	294413	336066	162627	357917	222983	202284	556698	129538		199512	172342	118955	422664	121729	137533	170411	300303	382549	143672	236561	222983	143696	368695	120396		241078	222765	159844	489798	170646	189923	198715	328343	442018	173081
P49916	209					High		6.47349e+06	5.69564e+06	4.28731e+06	4.72587e+06	4.08327e+06	6.04781e+06	5.0299e+06	2.62583e+06	2.95767e+06	4.33971e+06	3.9849e+06	2.80223e+06	4.5563e+06	2.2149e+06	2.24073e+06		5.22202e+06	4.33665e+06	3.66196e+06	5.64745e+06	5.25168e+06	6.09646e+06	4.95382e+06	2.67836e+06	3.36677e+06	3.83388e+06	2.63377e+06	2.80223e+06	3.23664e+06	1.4669e+06	2.08259e+06		6.23702e+06	4.58061e+06	3.91742e+06	6.31691e+06	5.37225e+06	6.11679e+06	5.46937e+06	3.381e+06	3.87033e+06	4.52264e+06
P49916	244					High		577527	777423	446236	268502	240811	462326	347014	318174	393803	586378	471102	359332	378407	325573	152753		465878	591928	381147	320862	309718	466045	341766	324539	448272	518032	311369	359332	268807	215623	141972		545803	690769	457286	381355	391682	576515	393073	352220	513054	615629
P49916	242					Low		3.40574e+06	4.24607e+06	3.75582e+06	1.57143e+06	1.83224e+06	3.33372e+06	2.22484e+06	2.24173e+06	2.06128e+06	3.1801e+06	2.66676e+06	2.75185e+06	2.22224e+06	1.63586e+06	1.3222e+06		2.74733e+06	3.23295e+06	3.20799e+06	1.87787e+06	2.35653e+06	3.36054e+06	2.1912e+06	2.28658e+06	2.34639e+06	2.80943e+06	1.76256e+06	2.75185e+06	1.5786e+06	1.08341e+06	1.22888e+06		3.14855e+06	3.46692e+06	3.50568e+06	2.11067e+06	2.60918e+06	3.66299e+06	2.60962e+06	2.79584e+06	2.78206e+06	3.3045e+06
P49918	297					Low		16550.3	23770.3	14798.5	0	12087.1	26198.4	0	0	15963.6	11454.2	4198.66	15498.3	357167	947149	952999		13350.8	18098.6	12640	0	15545.7	26409.2	0	0	18171.5	10119.1	2775.05	15498.3	253719	627287	885742		27466.9	34656	25167.5	508.572	27298.7	42959	138.76	258.655	25734	15390.4
P49959	688	689				High		1.05763e+07	2.18794e+07	2.06958e+07	7.33788e+06	1.05897e+07	1.45425e+07	1.1984e+07	4.42219e+06	5.25162e+06	1.0907e+07	1.52264e+07	1.52512e+07	1.08203e+07	7.36492e+06	1.32326e+07		8.53164e+06	1.66589e+07	1.76771e+07	8.76883e+06	1.36199e+07	1.46595e+07	1.18027e+07	4.51065e+06	5.97799e+06	9.63571e+06	1.00637e+07	1.52512e+07	7.68639e+06	4.87771e+06	1.22987e+07		1.01583e+07	1.77888e+07	1.77432e+07	9.96829e+06	1.34363e+07	1.49772e+07	1.34363e+07	5.63101e+06	6.80679e+06	1.15528e+07
P50395	61					High		351113	146388	161948	141755	24299.2	62851.8	127807	215272	240565	110808	144337	76558	259074	315852	110021		283235	111460	138326	169398	31252.3	63357.4	125874	219578	273839	97892.6	95398	76558	184037	209185	102256		370075	179102	216548	241201	56370.1	103230	161042	243317	326123	118624
P50402	110					High		47528.1	14012.8	25956.6	305.807	3265.7	9142.89	4983.38	15993.3	9063.76	90643.5	63533.2	2707.18	1.6391e+06	1.21554e+06	873968		38339.9	10669.3	22170.6	365.442	4200.17	9216.45	4908.01	16313.2	10317.4	80078.3	41991.5	2707.18	1.16436e+06	805042	812289		62852.1	22533.8	37748	3465.54	9699.57	17635.1	8731.88	21974.6	16293	93322.3
P50402	171					Low		5.51001e+06	6.17112e+06	3.95258e+06	4.56489e+06	3.93687e+06	4.39173e+06	5.67665e+06	4.21451e+06	4.50623e+06	7.21117e+06	7.78101e+06	7.33239e+06	6.94786e+06	6.64003e+06	4.76581e+06		4.4448e+06	4.69868e+06	3.37605e+06	5.45508e+06	5.06339e+06	4.42706e+06	5.5908e+06	4.29882e+06	5.12951e+06	6.37065e+06	5.14276e+06	7.33239e+06	4.93552e+06	4.39762e+06	4.42946e+06		5.15185e+06	4.98194e+06	3.68252e+06	6.04523e+06	5.26426e+06	4.58995e+06	6.18095e+06	5.29667e+06	5.98755e+06	7.43205e+06
P50552	316					High		74340.6	141856	145699	104609	85160.7	108749	153964	253780	182658	172169	126258	146368	193161	221495	126826		59968.9	108009	124447	125008	109529	109624	151636	258857	207922	152102	83448.7	146368	137215	146694	117875		89807.8	148213	167095	165615	158010	152076	177225	279908	241860	183542
P50613	164	170				High		3.7e+07	4.61299e+07	4.44085e+07	2.65555e+07	2.47926e+07	2.97328e+07	2.30354e+07	2.22546e+07	1.81197e+07	1.9815e+07	4.15405e+07	2.72176e+07	2.48223e+07	3.83819e+07	2.9654e+07		2.98471e+07	3.51232e+07	3.79311e+07	3.1734e+07	3.18869e+07	2.9972e+07	2.2687e+07	2.26998e+07	2.06259e+07	1.75054e+07	2.74557e+07	2.72176e+07	1.76329e+07	2.54199e+07	2.75612e+07		3.75372e+07	3.90102e+07	4.29247e+07	3.53286e+07	3.17152e+07	3.11614e+07	2.53935e+07	2.62122e+07	2.43601e+07	2.06746e+07
P50914	139					High		1.40283e+07	2.12802e+07	1.95624e+07	1.28532e+07	1.11343e+07	1.57344e+07	2.62669e+07	4.59839e+07	2.09405e+07	3.56964e+07	2.42032e+07	1.88726e+07	4.03143e+07	3.5736e+07	2.99692e+07		1.13163e+07	1.62027e+07	1.6709e+07	1.53597e+07	1.43203e+07	1.5861e+07	2.58696e+07	4.69037e+07	2.38368e+07	3.15357e+07	1.59968e+07	1.88726e+07	2.86379e+07	2.36676e+07	2.78541e+07		1.34331e+07	1.70759e+07	1.70265e+07	1.75729e+07	1.44527e+07	1.65825e+07	3.01495e+07	4.96549e+07	2.78682e+07	3.76744e+07
P51116	601	603				High		2.09463e+06	2.89116e+06	2.46354e+06	3.61283e+06	2.25098e+06	2.21939e+06	1.78848e+06	830008	1.50601e+06	1.52066e+06	3.38621e+06	3.59962e+06	845742	1.97432e+06	1.37922e+06		1.68969e+06	2.20132e+06	2.1042e+06	4.31737e+06	2.89509e+06	2.23725e+06	1.76143e+06	846612	1.71432e+06	1.34341e+06	2.23807e+06	3.59962e+06	600786	1.30757e+06	1.28189e+06		1.94367e+06	2.34399e+06	2.24904e+06	4.6775e+06	3.09564e+06	2.36314e+06	2.06281e+06	1.01247e+06	2.03812e+06	1.61532e+06
P51397	2	3				High		218691	236076	174844	130279	126404	118672	265423	233046	87774	449534	805638	237185	173152	361165	40313.9		176413	179748	149341	155684	162573	119626	261409	237708	99914.5	397138	532476	237185	123001	239196	37468.8		216274	231302	194511	200848	214009	166495	298778	254386	117516	464707
P51531	1377					High		781321	902181	769704	335546	390469	688296	682171	817505	513650	829586	595734	673186	477698	335428	365860		630274	686919	657434	400980	502200	693833	671854	833859	584695	732891	393743	673186	339340	222150	340040		725656	816090	756192	467072	611593	827217	775540	997869	653274	854800
P51532	1452					High		3.62551e+06	3.75558e+06	3.40495e+06	2.17108e+06	1.87943e+06	3.1373e+06	2.08409e+06	2.15182e+06	1.80807e+06	2.70032e+06	1.90763e+06	2.07823e+06	1.79215e+06	1.47398e+06	1.83688e+06		2.92462e+06	2.8595e+06	2.9083e+06	2.59445e+06	2.41723e+06	3.16254e+06	2.05257e+06	2.19486e+06	2.05816e+06	2.38558e+06	1.26082e+06	2.07823e+06	1.27308e+06	976201	1.70724e+06		3.36145e+06	3.09031e+06	3.19474e+06	2.88391e+06	2.70842e+06	3.49471e+06	2.41664e+06	2.66097e+06	2.43102e+06	2.80896e+06
P51532	695					High		301831	318204	282792	205190	139728	216733	151055	130690	184860	90171.7	112947	73180.3	307839	263511	162828		243481	242280	241543	245204	179710	218477	148770	133305	210428	79661.5	74650.9	73180.3	218678	174521	151336		293854	296429	306178	299205	232856	276052	173772	141206	244023	92461.6
P51610	598					Low		43724.7	69539	47572.5	98760.9	33887.6	58937.6	77620.9	180626	57728.3	105953	164411	35003.7	1.4766e+06	2.2962e+06	1.31825e+06		35271.8	52946.8	40633.5	118020	43584.4	59411.8	76447	184240	65713	93603.4	108665	35003.7	1.04892e+06	1.52075e+06	1.22521e+06		58021.5	81544	65056.2	157182	68542.9	88704	92797	200848	78885	108749
P51610	1485	1507				Low		0	42167.5	6500.97	0	0	51867.9	11784.7	0	8958.07	26447.1	25972.9	48298.4	2.59179e+06	4.33839e+06	5.26452e+06		0	32106.2	5552.73	0	0	52285.2	11606.4	0	10197.1	23364.5	17166.5	48298.4	1.84112e+06	2.87327e+06	4.89298e+06		476.606	53243.9	14594.9	508.572	549.662	78572.2	16137.9	258.655	16137.9	29784.5
P51659	3					High		7.46686e+06	7.6656e+06	7.80595e+06	5.72258e+06	6.5715e+06	7.7239e+06	6.08794e+06	7.69077e+06	5.95354e+06	9.88189e+06	1.06745e+07	7.08475e+06	9.61553e+06	7.84331e+06	6.16633e+06		6.02335e+06	5.83657e+06	6.66736e+06	6.83853e+06	8.45191e+06	7.78604e+06	5.99587e+06	7.84463e+06	6.777e+06	8.73008e+06	7.05515e+06	7.08475e+06	6.83054e+06	5.19454e+06	5.73114e+06		7.14171e+06	6.17092e+06	7.03212e+06	7.53359e+06	8.642e+06	8.03186e+06	6.77668e+06	9.73086e+06	7.92301e+06	1.03525e+07
P51692	193					High		732563	919927	1.01891e+06	727859	882461	945063	1.37985e+06	496908	919738	1.93548e+06	4.12066e+06	2.58293e+06	2.4262e+07	2.53478e+07	3.43613e+07		590943	700431	870292	869797	1.13497e+06	952667	1.35898e+06	506849	1.04695e+06	1.70988e+06	2.72349e+06	2.58293e+06	1.72349e+07	1.67876e+07	3.19363e+07		707672	841414	1.02622e+06	1.00891e+06	1.35053e+06	1.18118e+06	1.61065e+06	549727	1.19492e+06	2.00367e+06
P51692	128					Low		191497	416077	389257	345675	164762	263729	185190	126053	124937	436338	693123	552763	664865	1.10428e+06	958926		154476	316800	332479	413085	211908	265851	182389	128575	142218	385479	458111	552763	472297	731355	891250		234571	426386	435555	524862	312389	372852	224583	148367	175259	464265
P51784	948	952				Low		2.86285e+06	2.60832e+06	2.94873e+06	143872	412796	563909	1.38255e+06	403523	191743	462168	1.53184e+06	1.35911e+06	1.62274e+06	1.46871e+06	1.3825e+06		2.3094e+06	1.98597e+06	2.51863e+06	171928	530916	568446	1.36164e+06	411595	218264	408299	1.01245e+06	1.35911e+06	1.15274e+06	972714	1.28493e+06		2.7243e+06	2.12091e+06	2.69055e+06	218673	639321	700508	1.59933e+06	457286	252668	476817
P51812	715					High		525153	805215	884364	656826	648902	604142	394158	355568	425928	731488	1.05477e+06	670194	3.04709e+06	5.68082e+06	5.05436e+06		423629	613089	755370	784913	834583	609003	388197	362681	484840	646228	697136	670194	2.16454e+06	3.76235e+06	4.69765e+06		501040	716365	868661	893212	962494	749739	452383	399162	543971	760534
P51825	588					High		397894	551969	507029	312500	223935	307524	307763	256887	210327	286005	347373	249525	149234	112270	107121		320973	420268	433073	373440	288013	309998	303108	262026	239418	252669	229592	249525	106011	74355	99561.3		386698	498983	508379	434468	361664	387820	350131	285722	276052	301423
P51858	165					High		1.58117e+07	1.89288e+07	1.95961e+07	2.47188e+07	1.42621e+07	1.82085e+07	9.65659e+06	1.52167e+07	1.18223e+07	1.97777e+07	2.13888e+07	1.3903e+07	1.18488e+07	2.30293e+07	1.25e+07		1.27549e+07	1.44123e+07	1.67377e+07	2.95392e+07	1.83432e+07	1.8355e+07	9.51055e+06	1.55211e+07	1.34575e+07	1.74725e+07	1.41366e+07	1.3903e+07	8.41694e+06	1.52521e+07	1.16179e+07		1.50614e+07	1.59305e+07	1.72456e+07	3.45389e+07	1.87012e+07	1.90148e+07	1.10655e+07	1.85846e+07	1.53872e+07	2.10953e+07
P51965	2					Low		854855	689805	632277	245512	357133	282878	153099	91951.1	542419	443315	615160	433302	52260.3	174459	138573		689593	525216	540053	293389	459325	285154	150784	93790.6	617443	391643	406582	433302	37123.9	115543	128794		783820	607377	628232	352220	558024	359725	175542	101301	695050	460911
P51991	366					High		135088	341290	280325	106639	225918	232463	114177	200013	88569.2	446529	157372	386664	273377	835164	296814		108973	259858	239437	127435	290563	234334	112450	204014	100820	394483	104013	386664	194198	553120	275867		144819	318479	301896	168756	365738	292224	128844	221300	118636	463279
P51991	358					High		2.28747e+07	2.33799e+07	1.90177e+07	1.21765e+07	1.82112e+07	2.10059e+07	1.49879e+07	2.21985e+07	2.22823e+07	3.46418e+07	3.17599e+07	3.01632e+07	2.04231e+07	2.96119e+07	1.7334e+07		1.84525e+07	1.78014e+07	1.62437e+07	1.4551e+07	2.34222e+07	2.11749e+07	1.47612e+07	2.26426e+07	2.53643e+07	3.06041e+07	2.09913e+07	3.01632e+07	1.45079e+07	1.96117e+07	1.61107e+07		2.19392e+07	1.89353e+07	1.64946e+07	1.6447e+07	2.3135e+07	2.15549e+07	1.68009e+07	2.65898e+07	3.01426e+07	3.52881e+07
P52272	397					High		43631.6	54912.9	13163.4	19191	24236.7	33826.8	57119	54532.9	51788.7	94607.4	106931	45369.3	124530	189058	138408		35196.7	41810.6	11243.4	22933.4	31171.9	34098.9	56255.1	55623.8	58951.9	83580.2	70674.5	45369.3	88461.9	125211	128640		57784.3	66899.7	22635.7	37008	49813.3	54578.1	69901	61598.7	71328.3	96925.3
P52272	701					High		244789	151311	181014	138721	63867.7	95061	175982	184917	186075	158895	179032	111814	684086	967138	581618		197466	115208	154611	165773	82143.2	95825.8	173321	188616	211812	140375	118329	111814	485951	640525	540570		238066	157182	201558	211806	120253	135969	201168	205607	245808	168997
P52272	575					High		376387	301895	377311	305216	155375	261130	573225	767269	768535	630092	889380	438390	2.98752e+06	2.94848e+06	2.62894e+06		303623	229862	322276	364736	199835	263231	564556	782618	874835	556650	587824	438390	2.12223e+06	1.95274e+06	2.44341e+06		364797	283500	396726	426193	256053	326963	663094	937935	1.0079e+06	658702
P52272	452					High		24535.1	33015.1	27532.2	15472.3	8425.29	14921.5	131860	263192	130007	71114.3	129249	20211.9	833831	698307	540647		19791.9	25137.7	23516.3	18489.5	10836.2	15041.6	129865	268457	147989	62825.4	85425.5	20211.9	592325	462481	502491		36513.6	44053.7	40946.2	31454.4	20135.8	29155.1	150668	293854	168219	73116.1
P52272	528					High		88232.7	65675.5	51167.3	83421.3	15113.5	33082.6	310945	664464	326383	199917	256353	40905.9	2.07647e+06	3.12598e+06	1.19709e+06		71175.4	50005.2	43704	99689.2	19438.1	33348.8	306242	677756	371527	176615	169433	40905.9	1.47505e+06	2.0703e+06	1.11261e+06		103120	76577.9	67615.4	135436	34183.4	53446.5	352874	792169	425712	213033
P52272	468					Low		0	0	2219.15	0	0	0	1996.89	2072.57	0	0	3467.07	0	232062	297019	132977		0	0	1895.46	0	0	0	1966.69	2114.03	0	0	2291.52	0	164849	196713	123592		476.606	478.021	6735.6	508.572	549.662	475.192	4062.9	5370.64	201.621	150.048
P52292	62					High		195194	567651	559737	598893	295710	532374	221571	172361	362690	369095	683648	351837	1.94154e+06	3.22209e+06	4.34024e+06		157459	432208	478093	715682	380326	536657	218220	175809	412856	326074	451849	351837	1.3792e+06	2.13396e+06	4.03393e+06		194243	514752	557669	816090	468805	664025	247227	190569	477510	388144
P52292	3					Low		20317	31498.1	20134	7223.37	9437.72	4908.69	45469.2	8053.85	18901.3	10311.8	56126.8	9074	368422	669203	468729		16389.3	23982.6	17197.2	8631.99	12138.3	4948.18	44781.5	8214.96	21515.6	9109.89	37096.3	9074	261714	443206	435649		31018	42269	30883.9	16137.9	22635.7	10856.3	57118.2	12684.4	29784.5	13972.7
P52594	181					Low		2.14035e+06	2.34855e+06	1.61761e+06	1.17207e+06	1.39925e+06	2.40938e+06	1.0809e+06	808111	745621	2.6439e+06	2.36504e+06	1.8379e+06	693540	285547	162159		1.72658e+06	1.78818e+06	1.38167e+06	1.40064e+06	1.79964e+06	2.42877e+06	1.06456e+06	824277	848751	2.33573e+06	1.56314e+06	1.8379e+06	492667	189115	150715		1.97327e+06	1.91301e+06	1.52057e+06	1.53632e+06	1.9163e+06	2.56333e+06	1.27112e+06	987489	973780	2.72009e+06
P52597	104					High		66461.3	68105.6	89968.8	18721.5	26697.7	51240.3	67842.5	51053.5	61218.8	569196	819861	346516	298873	802737	351295		53612.9	51855.5	76845.8	22372.3	34337.2	51652.6	66816.5	52074.8	69686.3	502852	541876	346516	212309	531644	326503		91770.6	89595.4	122442	39940.8	58616.3	85401.9	87446.6	65616.2	91276.9	602972
P52701	830					High		306054	211604	279441	122758	110927	200800	158702	146874	127170	215596	208114	154373	145227	158608	136890		246887	161115	238682	146697	142668	202416	156301	149812	144760	190467	137550	154373	103164	105044	127229		296196	209903	300345	188563	192244	258288	183542	161577	166188	231001
P52732	1029					High		0	0	0	74.5458	0	0	0	0	113.113	0	0	0	5391.88	59516.1	42615.2		0	0	0	89.0828	0	0	0	0	128.758	0	0	0	3830.21	39416.9	39607.7		476.606	478.021	581.885	3221.69	549.662	475.192	138.76	258.655	2156.46	150.048
P52943	115					High		127005	290828	283262	125805	293198	268147	483411	658615	100643	928188	924611	224717	8.5804e+06	1.2824e+07	6.18376e+06		102452	221436	241945	150339	377096	270304	476100	671791	114564	820001	611110	224717	6.09522e+06	8.49317e+06	5.74734e+06		137125	276933	306986	193326	465629	336107	550032	783820	133954	967399
P52943	118					Low		59364.6	38593.8	17817.3	105854	31642.4	37731.3	42261.9	80719.8	74075	91065.5	54837	25190.6	635043	999433	314595		47888.1	29385.3	15218.4	126497	40696.7	38034.9	41622.8	82334.6	84320.7	80451.2	36243.8	25190.6	451113	661914	292393		75257.7	50260.4	28849.8	167496	64070.9	59845.7	53646.3	88596.2	98219.9	93872.2
P52948	888					High		365490	297540	243917	280130	201028	281569	862325	960973	768269	163035	103443	95060.4	138499	162830	287636		294833	226546	208339	334758	258551	283834	849283	980196	874532	144032	68369.3	95060.4	98384.8	107841	267336		369645	305173	278656	425988	346954	371943	982892	1.1289e+06	981003	175437
P52948	623					High		4.406e+07	4.79758e+07	3.23495e+07	2.35383e+07	2.76581e+07	3.18776e+07	2.93398e+07	1.8206e+07	2.32618e+07	2.60307e+07	4.58994e+07	3.22405e+07	2.94948e+07	2.95831e+07	3.01474e+07		3.55423e+07	3.65287e+07	2.7631e+07	2.81285e+07	3.55724e+07	3.21341e+07	2.88961e+07	1.85702e+07	2.64792e+07	2.29967e+07	3.03366e+07	3.22405e+07	2.09521e+07	1.95926e+07	2.80197e+07		4.50411e+07	4.17553e+07	2.99342e+07	3.28833e+07	3.74316e+07	3.36088e+07	3.19352e+07	2.20421e+07	3.20112e+07	2.78552e+07
P53396	481					High		6.03889e+06	4.55692e+06	3.56133e+06	2.99502e+06	1.97895e+06	3.28875e+06	3.26392e+06	4.59835e+06	2.56817e+06	2.71972e+06	2.96247e+06	1.80701e+06	7.87693e+06	1.219e+07	3.87007e+06		4.87144e+06	3.46963e+06	3.04187e+06	3.57907e+06	2.54522e+06	3.31521e+06	3.21456e+06	4.69034e+06	2.92339e+06	2.40271e+06	1.958e+06	1.80701e+06	5.5955e+06	8.07334e+06	3.59694e+06		5.6154e+06	3.76465e+06	3.30693e+06	3.93975e+06	2.7911e+06	3.59071e+06	3.75768e+06	5.81107e+06	3.3415e+06	2.81759e+06
P53611	3					High		5.11623e+06	4.35281e+06	4.17142e+06	4.99142e+06	3.16571e+06	4.95993e+06	5.51607e+06	7.03444e+06	7.71162e+06	2.52778e+06	5.68786e+06	3.88136e+06	1.23367e+07	2.23643e+07	2.04353e+07		4.12715e+06	3.31422e+06	3.56298e+06	5.96479e+06	4.07156e+06	4.99984e+06	5.43264e+06	7.17516e+06	8.77825e+06	2.23315e+06	3.75932e+06	3.88136e+06	8.7636e+06	1.48117e+07	1.89931e+07		4.78775e+06	3.51622e+06	3.79538e+06	6.73405e+06	4.13263e+06	5.07064e+06	5.98003e+06	8.69858e+06	1.01583e+07	2.60971e+06
P53621	173					High		1.01163e+06	1.05707e+06	747421	1.49457e+06	641820	730386	863890	851946	946409	655497	1.09891e+06	260859	3.65615e+06	6.11507e+06	6.84061e+06		816057	804849	638401	1.78602e+06	825474	736262	850825	868989	1.07731e+06	579094	726312	260859	2.5972e+06	4.04995e+06	6.35784e+06		939108	932602	736734	1.96193e+06	952150	877399	975190	1.0419e+06	1.27383e+06	680949
P53814	792					High		90499.7	118959	82593.7	79218.6	85968.9	75513.6	191101	224952	80648.9	222634	244312	69507.4	962382	1.14666e+06	1.04722e+06		73004.1	90575	70546.5	94666.9	110569	76121.1	188211	229452	91803.8	196684	161475	69507.4	683643	759423	973315		104840	127949	106102	130411	158439	110662	216896	243688	107016	238066
P54105	102					High		4.98387e+07	7.20223e+07	5.81958e+07	6.6675e+07	6.62449e+07	7.0486e+07	4.80801e+07	3.46304e+07	5.48427e+07	5.00299e+07	7.49484e+07	9.33293e+07	3.20622e+07	5.91186e+07	5.89244e+07		4.02038e+07	5.48377e+07	4.97073e+07	7.96772e+07	8.52006e+07	7.1053e+07	4.73529e+07	3.53231e+07	6.24282e+07	4.41985e+07	4.95362e+07	9.33293e+07	2.27758e+07	3.91536e+07	5.47658e+07		5.13455e+07	6.02228e+07	5.38487e+07	8.40262e+07	8.37919e+07	7.31499e+07	5.00193e+07	4.08306e+07	6.07312e+07	6.12871e+07
P54259	34					High		1.09839e+06	837852	700792	300218	295004	422242	414539	408264	311782	578683	754821	612652	182301	113393	103995		886048	637939	598573	358763	379418	425639	408269	416431	354906	511233	498889	612652	129500	75098.9	96655.9		1.02282e+06	745500	690166	423592	468272	525877	472366	465181	404989	605932
P54274	11					High		1.8446e+06	2.12397e+06	1.7765e+06	1.71113e+06	1.86851e+06	2.30382e+06	1.93342e+06	2.53122e+06	2.04412e+06	2.26799e+06	3.29903e+06	1.89359e+06	2.08044e+06	1.98766e+06	705355		1.488e+06	1.61719e+06	1.51738e+06	2.04482e+06	2.40317e+06	2.32236e+06	1.90418e+06	2.58186e+06	2.32685e+06	2.00364e+06	2.18045e+06	1.89359e+06	1.47787e+06	1.31641e+06	655575		1.69399e+06	1.74984e+06	1.65494e+06	2.2432e+06	2.55291e+06	2.45421e+06	2.23565e+06	3.28065e+06	2.67039e+06	2.35565e+06
P55010	8					Low		1533.67	0	0	0	728.791	0	2936.57	4937.39	27.0772	1161.13	2695.91	731.258	441848	579160	377127		1237.18	0	0	0	937.332	0	2892.16	5036.16	30.8224	1025.79	1781.83	731.258	313873	383572	350512		5553.34	478.021	581.885	508.572	4803.94	475.192	5941	8838.76	1979.08	2506.41
P55081	116	118				High		3.87962e+06	1.39195e+07	9.45196e+06	1.01086e+07	8.03453e+06	9.71266e+06	7.77189e+06	2.08028e+06	4.05092e+06	1.63851e+06	1.80241e+07	9.40963e+06	7.57963e+06	1.40622e+07	1.21711e+07		3.1296e+06	1.05983e+07	8.07329e+06	1.20798e+07	1.03336e+07	9.7908e+06	7.65435e+06	2.1219e+06	4.61122e+06	1.44753e+06	1.19128e+07	9.40963e+06	5.38431e+06	9.31324e+06	1.13121e+07		3.59588e+06	1.12169e+07	8.67293e+06	1.33499e+07	1.06625e+07	9.89789e+06	8.67304e+06	2.5033e+06	5.36883e+06	1.70828e+06
P55081	52	53				High		5.5578e+07	8.23321e+07	7.34452e+07	1.73779e+07	2.89976e+07	4.56643e+07	4.95736e+07	2.02393e+07	2.87548e+07	4.21762e+07	1.05367e+08	5.88462e+07	6.3968e+07	4.3118e+07	6.20269e+07		4.48335e+07	6.26875e+07	6.27324e+07	2.07667e+07	3.72952e+07	4.60317e+07	4.88238e+07	2.06442e+07	3.2732e+07	3.72602e+07	6.96411e+07	5.88462e+07	4.54407e+07	2.85566e+07	5.76494e+07		5.63731e+07	7.0771e+07	6.92485e+07	2.34564e+07	3.72898e+07	4.76939e+07	5.32582e+07	2.43596e+07	3.7958e+07	4.33434e+07
P55081	267					High		2.59749e+08	3.11435e+08	2.34222e+08	1.92453e+08	2.19466e+08	1.72802e+08	2.96656e+08	2.65398e+08	1.85114e+08	1.81944e+08	2.85683e+08	1.93881e+08	2.38318e+08	2.06148e+08	1.91225e+08		2.09534e+08	2.37126e+08	2.00058e+08	2.29983e+08	2.82265e+08	1.74193e+08	2.9217e+08	2.70708e+08	2.10718e+08	1.60737e+08	1.88818e+08	1.93881e+08	1.69293e+08	1.3653e+08	1.77729e+08		2.35182e+08	2.95044e+08	2.22852e+08	2.58285e+08	3.02465e+08	1.78753e+08	2.80957e+08	2.62249e+08	2.44059e+08	1.99145e+08
P55196	1182					High		1.63353e+06	1.11956e+06	1.01203e+06	787487	698940	919912	824589	669684	715087	1.03326e+06	1.47542e+06	991224	713811	752500	496179		1.31774e+06	852429	864413	941054	898938	927313	812118	683081	813994	912823	975157	991224	507067	498373	461161		1.5067e+06	975190	993711	1.07489e+06	1.02553e+06	1.07261e+06	933844	802055	933844	1.08546e+06
P55197	436					High		721431	422386	446339	265522	282036	389946	320790	179987	141619	402972	581231	454834	904128	689896	687970		581962	321604	381236	317301	362740	393083	315938	183587	161207	356003	384157	454834	642261	456911	639417		679351	388144	457831	377524	453973	485639	365738	199368	184328	417641
P55201	460	462				High		1.8754e+06	3.46068e+06	2.58103e+06	1.70064e+06	1.7831e+06	2.68459e+06	2.0831e+06	995616	1.14307e+06	1.33186e+06	2.6322e+06	2.58914e+06	1.41365e+06	1.32201e+06	1.88528e+06		1.51284e+06	2.63495e+06	2.20456e+06	2.03228e+06	2.29332e+06	2.70618e+06	2.05159e+06	1.01553e+06	1.30117e+06	1.17662e+06	1.73972e+06	2.58914e+06	1.00421e+06	875556	1.75223e+06		1.72362e+06	2.81328e+06	2.36578e+06	2.22644e+06	2.43681e+06	2.84692e+06	2.37316e+06	1.22341e+06	1.54451e+06	1.39084e+06
P55201	1076					Low		511200	475080	0	211967	27890.5	0	55949.2	130445	248264	60776.5	5.25828e+06	52831.4	322357	251981	232870		412374	361725	0	253302	35871.3	0	55103	133054	282602	53692.6	3.4754e+06	52831.4	228991	166884	216436		486784	431681	581.885	309460	55788.3	475.192	67408.3	140712	315196	62852.1
P55201	1081					Low		4.46042e+06	2.2571e+06	640780	730099	1.30065e+06	344203	5.16e+06	4.88804e+06	5.78857e+06	3.91721e+06	1.44302e+06	561844	6.78538e+06	1.09729e+06	397171		3.59812e+06	1.71855e+06	547315	872474	1.67282e+06	346972	5.08196e+06	4.98583e+06	6.58922e+06	3.46063e+06	953746	561844	4.8201e+06	726725	369141		4.12973e+06	1.90167e+06	638283	1.00777e+06	1.87886e+06	446981	5.61102e+06	6.19432e+06	7.57432e+06	4.10291e+06
P55265	825					High		1.77199e+06	1.66139e+06	1.53352e+06	803042	495440	1.04743e+06	1.31545e+06	1.50803e+06	828008	1.2248e+06	1.04462e+06	636851	1.4293e+06	1.4587e+06	1.99808e+06		1.42943e+06	1.26498e+06	1.30984e+06	959642	637208	1.05586e+06	1.29555e+06	1.5382e+06	942533	1.08204e+06	690426	636851	1.01533e+06	966081	1.85707e+06		1.68019e+06	1.49423e+06	1.50795e+06	1.12122e+06	795303	1.28409e+06	1.5266e+06	1.83928e+06	1.06737e+06	1.26561e+06
P55327	171					High		352061	266879	305064	189217	143547	201276	191184	326308	181678	283200	237078	152191	1.23071e+06	3.52809e+06	1.59122e+06		284000	203202	260567	226116	184622	202896	188292	332835	206807	250191	156693	152191	874255	2.33661e+06	1.47892e+06		336907	259168	328666	279908	240022	259389	217169	361664	240658	297381
P55327	176					High		1.77479e+06	2.64199e+06	2.01691e+06	3.03065e+06	1.46955e+06	2.58421e+06	1.64846e+06	2.12765e+06	1.73306e+06	1.43264e+06	2.13997e+06	1.27578e+06	2.08719e+06	4.40177e+06	1.21082e+06		1.43168e+06	2.01161e+06	1.72272e+06	3.62165e+06	1.89006e+06	2.605e+06	1.62353e+06	2.17021e+06	1.97276e+06	1.26566e+06	1.41438e+06	1.27578e+06	1.48267e+06	2.91524e+06	1.12537e+06		1.64636e+06	2.15977e+06	1.88031e+06	3.9111e+06	2.03252e+06	2.75204e+06	1.86653e+06	2.75625e+06	2.2554e+06	1.48218e+06
P55795	104					High		7.10984e+06	8.23111e+06	8.26612e+06	5.74915e+06	5.21573e+06	6.66217e+06	1.17045e+07	1.50899e+07	1.34843e+07	1.32388e+07	2.50431e+07	1.56565e+07	1.97702e+07	4.28048e+07	2.37705e+07		5.73535e+06	6.26716e+06	7.06041e+06	6.87028e+06	6.70819e+06	6.71577e+06	1.15275e+07	1.53917e+07	1.53494e+07	1.16957e+07	1.65519e+07	1.56565e+07	1.40441e+07	2.83491e+07	2.20929e+07		6.60707e+06	6.71251e+06	7.56199e+06	7.50063e+06	7.04166e+06	7.01674e+06	1.33395e+07	1.88087e+07	1.75304e+07	1.36041e+07
P55884	119					High		119722	123141	99610.5	116400	96375	108303	79498.2	49253.4	154527	89600.7	95772.3	189581	132167	203394	141061		96576.9	93759.3	85081.2	139099	123952	109175	78295.9	50238.7	175900	79157	63299.5	189581	93887.1	134706	131105		129103	130714	121064	180279	173772	151716	94901.5	55549.9	201168	91787.6
P56211	62					High		3.7926e+06	3.45542e+06	2.69055e+06	2.35592e+06	2.14473e+06	2.8653e+06	1.47359e+06	760564	2.45479e+06	2.1878e+06	1.45669e+06	2.76326e+06	3.38267e+06	2.24058e+06	6.25697e+06		3.0594e+06	2.63095e+06	2.2981e+06	2.81535e+06	2.75844e+06	2.88836e+06	1.4513e+06	775779	2.79432e+06	1.9328e+06	962781	2.76326e+06	2.40293e+06	1.48391e+06	5.81539e+06		3.59325e+06	2.97267e+06	2.61538e+06	3.12666e+06	3.07002e+06	3.24024e+06	1.70048e+06	887489	3.20711e+06	2.28809e+06
P57682	101	92				Low		1.85716e+06	1.71542e+06	1.58271e+06	827564	596164	694701	1.2749e+06	738122	709703	1.95465e+06	2.53053e+06	1.5436e+06	959542	1.07032e+06	858652		1.49813e+06	1.30612e+06	1.35185e+06	988946	766754	700290	1.25562e+06	752888	807865	1.72682e+06	1.67252e+06	1.5436e+06	681625	708862	798053		1.70909e+06	1.42472e+06	1.49122e+06	1.11404e+06	885808	836480	1.48218e+06	897228	920931	2.04843e+06
P57740	11					High		90972.6	37473.5	37880.7	265567	41874.9	50416.6	211471	295402	235567	51695.6	80528.3	41281.8	1.8252e+06	2.78955e+06	1.86708e+06		73385.6	28532.3	32355.3	317355	53857.2	50822.2	208273	301311	268149	45670.1	53224.2	41281.8	1.29656e+06	1.84749e+06	1.73531e+06		105959	48274.4	54898.3	377813	84069.7	75257.7	236191	330059	304528	55050.4
P57740	37					High		79975.4	71419.5	124681	19016.3	30744.9	33346.9	18583.3	8198.46	0	52252.9	141530	36529.9	988282	1.11724e+06	910501		64514.4	54378.7	106495	22724.7	39542.4	33615.2	18302.3	8362.47	0	46162.4	93542.5	36529.9	702041	739933	846243		95546.8	83824.1	146515	36513.6	61598.7	53827.2	24907	12977.8	201.621	55549.9
P57740	82	86				High		375025	263257	338977	426672	358255	395941	577775	533243	434284	458070	503652	546804	2.91986e+06	4.83215e+06	5.19121e+06		302525	200443	289534	509877	460768	399126	569037	543911	494352	404679	332883	546804	2.07417e+06	3.20028e+06	4.82484e+06		363668	256053	358654	591060	561402	495636	664938	622070	553443	471031
P57740	86					High		1.27815e+06	601265	984589	702674	442820	433544	2.53854e+06	3.84021e+06	1.9827e+06	616369	345182	364581	982211	999472	571679		1.03106e+06	457803	840976	839701	569531	437032	2.50015e+06	3.91704e+06	2.25694e+06	544527	228143	364581	697729	661940	531333		1.2158e+06	540858	968172	957991	677747	540858	2.91518e+06	4.97172e+06	2.59317e+06	646166
P57740	11	4				Low		0	283.386	0	0	0	0	0	0	0	0	8277.91	0	10420.7	198875	37991.2		0	215.77	0	0	0	0	0	0	0	0	5471.18	0	7402.53	131713	35310		476.606	3670.58	581.885	508.572	549.662	475.192	138.76	258.655	201.621	150.048
P57740	58	64				Low		1765.97	2558.36	11533.2	0	5554.82	2666.61	1128.09	1448.57	0	981.736	463.435	925.472	70079.8	250120	183897		1424.57	1947.93	9850.96	0	7144.31	2688.07	1111.03	1477.55	0	867.307	306.301	925.472	49782.3	165652	170918		6067.89	7349.84	20244.3	508.572	14967.6	7034.79	2791.04	3221.69	201.621	2241.37
P58107	2716					High		3.89717e+07	3.4932e+07	3.22827e+07	3.09404e+07	2.09954e+07	2.94691e+07	1.14595e+07	1.36749e+07	1.35507e+07	2.64705e+07	3.66963e+07	3.54397e+07	3.19067e+07	3.9687e+07	4.69288e+07		3.14376e+07	2.65972e+07	2.75739e+07	3.69741e+07	2.70032e+07	2.97062e+07	1.12862e+07	1.39485e+07	1.54249e+07	2.33852e+07	2.42539e+07	3.54397e+07	22665422	2.62843e+07	4.36168e+07		3.77982e+07	2.83442e+07	2.85579e+07	4.34198e+07	2.69956e+07	3.06823e+07	1.24645e+07	1.7115e+07	1.77462e+07	2.8538e+07
P58107	2718					High		6.09286e+06	5.02709e+06	4.23604e+06	7.81436e+06	3.3796e+06	5.10541e+06	1.65166e+06	2.21768e+06	1.97707e+06	5.02628e+06	5.14955e+06	4.24711e+06	4.61968e+06	6.79616e+06	8.53007e+06		4.91498e+06	3.82762e+06	3.61816e+06	9.33822e+06	4.34666e+06	5.14649e+06	1.62668e+06	2.26204e+06	2.25052e+06	4.44043e+06	3.40353e+06	4.24711e+06	3.28166e+06	4.50102e+06	7.92806e+06		5.779e+06	4.02165e+06	3.86593e+06	1.04489e+07	4.4554e+06	5.22621e+06	1.87301e+06	2.85797e+06	2.58219e+06	5.31238e+06
P60228	399					High		4.5671e+06	5.06021e+06	4.66391e+06	2.76909e+06	2.31651e+06	3.00236e+06	2.2e+06	1.44985e+06	2.45693e+06	3.63397e+06	4.66881e+06	3.24233e+06	1.38699e+07	2.01746e+07	1.73741e+07		3.68418e+06	3.85284e+06	3.98362e+06	3.30909e+06	2.97938e+06	3.02651e+06	2.16673e+06	1.47885e+06	2.79676e+06	3.2104e+06	3.08579e+06	3.24233e+06	9.85271e+06	1.33614e+07	1.61479e+07		4.23937e+06	4.03697e+06	4.246e+06	3.604e+06	3.15864e+06	3.10727e+06	2.5052e+06	1.88031e+06	3.22472e+06	3.76608e+06
P60468	13					High		5.11673e+06	5.14894e+06	4.04178e+06	2.65096e+06	2.13006e+06	3.79682e+06	3.66531e+06	3.18412e+06	3.39112e+06	4.21671e+06	3.55952e+06	4.30664e+06	3.88888e+06	4.89891e+06	3.94123e+06		4.12756e+06	3.92039e+06	3.45224e+06	3.16792e+06	2.73957e+06	3.82737e+06	3.60988e+06	3.24781e+06	3.86017e+06	3.72522e+06	2.35262e+06	4.30664e+06	2.76252e+06	3.2445e+06	3.66308e+06		4.79474e+06	4.08543e+06	3.69217e+06	3.47071e+06	2.95754e+06	3.93959e+06	4.13263e+06	3.96959e+06	4.44276e+06	4.36627e+06
P60468	17					Low		7.2198e+06	6.87056e+06	5.6456e+06	2.71442e+06	4.23375e+06	6.64381e+06	6.20189e+06	4.3248e+06	3.63139e+06	7.2803e+06	6.52054e+06	5.59133e+06	5.25346e+06	4.36959e+06	3.6677e+06		5.82406e+06	5.23124e+06	4.82213e+06	3.24376e+06	5.44523e+06	6.69726e+06	6.1081e+06	4.41132e+06	4.13367e+06	6.43172e+06	4.30967e+06	5.59133e+06	3.73188e+06	2.89393e+06	3.40885e+06		6.94163e+06	5.64042e+06	5.11238e+06	3.57104e+06	5.65737e+06	6.87586e+06	6.75402e+06	5.52914e+06	4.73384e+06	7.48474e+06
P60981	3					High		3.79574e+06	1.89786e+06	364142	564913	1.50502e+06	440432	5.96675e+06	8.12945e+06	1.68038e+06	5.29476e+06	1.33253e+07	2.55268e+06	7.69346e+06	927235	453804		3.06194e+06	1.44503e+06	311028	675076	1.93567e+06	443975	5.87651e+06	8.29208e+06	1.9128e+06	4.67761e+06	8.8072e+06	2.55268e+06	5.46516e+06	614098	421777		3.52434e+06	1.63868e+06	398395	825823	2.15411e+06	568307	6.85909e+06	1.03601e+07	2.22965e+06	5.4916e+06
P61244	11	2				High		1.72059e+07	2.31552e+07	2.06957e+07	8.99954e+06	1.47962e+07	1.66667e+07	1.35411e+07	7.32502e+06	7.98788e+06	1.16713e+07	1.99447e+07	1.7195e+07	1.41964e+07	1.29725e+07	1.72099e+07		1.38797e+07	1.76303e+07	1.7677e+07	1.07545e+07	1.90301e+07	1.68008e+07	1.33363e+07	7.47156e+06	9.09272e+06	1.03109e+07	1.31822e+07	1.7195e+07	1.00846e+07	8.59153e+06	1.59953e+07		1.63999e+07	1.87001e+07	1.76673e+07	1.23132e+07	1.92302e+07	1.68454e+07	1.51707e+07	9.2337e+06	1.04489e+07	1.25915e+07
P61247	263					High		2.49141e+06	3.03057e+06	2.33686e+06	3.09055e+06	2.56394e+06	2.25966e+06	2.8998e+06	3.82425e+06	3.67911e+06	3.68302e+06	5.6233e+06	2.84644e+06	3.88283e+06	6.27212e+06	4.53066e+06		2.00976e+06	2.30747e+06	1.996e+06	3.69323e+06	3.2976e+06	2.27783e+06	2.85594e+06	3.90076e+06	4.18799e+06	3.25373e+06	3.71665e+06	2.84644e+06	2.75823e+06	4.15396e+06	4.21091e+06		2.3156e+06	2.491e+06	2.15663e+06	4.04825e+06	3.42898e+06	2.41989e+06	3.30733e+06	4.94466e+06	4.86712e+06	3.83605e+06
P61956	28					High		4542.37	9757.31	3855.14	20023.6	26312.9	13030.7	5282.75	3232.16	5744.06	14352.4	16491.5	5179.73	141702	310827	302591		3664.23	7429.2	3292.82	23928.3	33842.2	13135.5	5202.85	3296.82	6538.55	12679.5	10899.8	5179.73	100660	205857	281236		10567.5	17295.5	10088	38472	52809.2	25167.5	8908.3	6895.52	11225.8	18829.4
P61978	216					High		8.73004e+06	9.11517e+06	8.54031e+06	1.10326e+07	7.56648e+06	8.7939e+06	9.34937e+06	1.75311e+07	1.08653e+07	6.39647e+06	1.60059e+07	7.42659e+06	2.79739e+07	3.05463e+07	2.64541e+07		7.04233e+06	6.94028e+06	7.29461e+06	1.31841e+07	9.7316e+06	8.86465e+06	9.20798e+06	1.78818e+07	1.23681e+07	5.65091e+06	1.05789e+07	7.42659e+06	1.98717e+07	2.02305e+07	2.45871e+07		8.32048e+06	7.35398e+06	7.71632e+06	1.47453e+07	1.00789e+07	9.25169e+06	1.05896e+07	2.16192e+07	1.44557e+07	6.65976e+06
P61978	284					High		1.16788e+07	1.1636e+07	1.03064e+07	1.63603e+07	6.81464e+06	9.76573e+06	1.2285e+07	1.80377e+07	1.89676e+07	9.75267e+06	2.19981e+07	1.27587e+07	3.50544e+07	3.91231e+07	3.42564e+07		9.42102e+06	8.85961e+06	8.80313e+06	1.95507e+07	8.76462e+06	9.84429e+06	1.20992e+07	1.83985e+07	2.15911e+07	8.61592e+06	1.45393e+07	1.27587e+07	2.49014e+07	2.59108e+07	3.18388e+07		1.13041e+07	9.64868e+06	9.37354e+06	2.25652e+07	9.10244e+06	1.04529e+07	1.3691e+07	2.21415e+07	2.48611e+07	1.02558e+07
P61978	121					Low		2.9933e+07	3.86146e+07	2.12919e+07	2.23125e+07	2.25844e+07	2.36351e+07	6.06589e+07	8.39469e+07	6.22806e+07	3.03673e+07	3.17372e+07	3.03024e+07	1.07658e+08	3.00136e+08	1.73666e+08		2.41463e+07	2.94011e+07	1.81862e+07	2.66636e+07	2.90468e+07	2.38253e+07	5.97415e+07	8.56262e+07	7.0895e+07	2.68277e+07	2.09763e+07	3.03024e+07	7.64762e+07	1.98777e+08	1.6141e+08		3.0009e+07	3.2468e+07	1.87001e+07	3.14159e+07	2.86198e+07	2.43601e+07	6.35701e+07	8.51866e+07	6.88802e+07	3.11614e+07
P62328	2					High		2.40397e+06	2.35374e+06	1.46564e+06	1.16649e+06	598224	669010	1.41609e+06	978464	908789	1.67874e+06	2.77998e+06	1.43051e+06	2.58703e+06	3.82144e+06	2.15456e+06		1.93923e+06	1.79213e+06	1.25186e+06	1.39397e+06	769404	674392	1.39467e+06	998038	1.03449e+06	1.48307e+06	1.83739e+06	1.43051e+06	1.83774e+06	2.5309e+06	2.0025e+06		2.25208e+06	2.04303e+06	1.44723e+06	1.58298e+06	946686	843420	1.62988e+06	1.15016e+06	1.18136e+06	1.7573e+06
P62753	235	236				High		744815	728658	828902	878587	622802	478356	1.28703e+06	1.20554e+06	1.42909e+06	1.11347e+06	1.18179e+06	1.07522e+06	1.76497e+06	4.3058e+06	3.86393e+06		600826	554799	707997	1.04992e+06	801014	482205	1.26756e+06	1.22966e+06	1.62676e+06	983684	781092	1.07522e+06	1.25377e+06	2.85169e+06	3.59124e+06		699471	646166	818556	1.16394e+06	927188	600019	1.5067e+06	1.5067e+06	1.91301e+06	1.16394e+06
P62753	236					Low		1.9818e+07	1.56509e+07	1.68537e+07	4.76842e+06	7.83458e+06	9.54229e+06	1.05417e+07	1.12664e+07	1.00922e+07	1.43476e+07	1.27982e+07	1.09717e+07	7.00919e+06	6.519e+06	4.27502e+06		1.59868e+07	1.19166e+07	1.43954e+07	5.6983e+06	1.00764e+07	9.61906e+06	1.03823e+07	1.14917e+07	1.14881e+07	1.26753e+07	8.45879e+06	1.09717e+07	4.97909e+06	4.31747e+06	3.97332e+06		1.92022e+07	1.28199e+07	15263606	6.29297e+06	1.04702e+07	1.01693e+07	1.20111e+07	1.40124e+07	1.31886e+07	1.51506e+07
P62753	236	240				Low		3.01116e+07	2.63666e+07	2.54242e+07	9.51232e+06	1.50556e+07	1.19235e+07	2.53911e+07	1.80386e+07	1.81657e+07	2.16605e+07	2.37902e+07	1.79431e+07	1.18741e+07	1.20526e+07	1.25261e+07		2.42904e+07	2.00755e+07	2.17158e+07	1.13673e+07	1.93637e+07	1.20194e+07	2.50071e+07	1.83994e+07	2.06783e+07	1.91358e+07	1.57238e+07	1.79431e+07	8.43492e+06	7.98228e+06	1.16421e+07		2.93405e+07	2.13353e+07	2.21644e+07	1.2701e+07	1.96958e+07	1.23059e+07	2.78999e+07	2.21385e+07	2.2959e+07	2.29251e+07
P62888	10					High		267654	170897	251810	126963	106455	168784	138125	234574	207755	262886	268408	182938	399532	472783	394361		215910	130120	215080	151722	136917	170142	136036	239267	236491	232245	177401	182938	283814	313119	366530		262968	173081	270489	194511	184710	226292	160192	257408	273058	274249
P62995	264					High		266044	72539.3	108981	27519.6	24791.1	52102.8	77549.2	253360	119739	162997	121650	53715.9	97515.5	55033.3	51827.2		214612	55231.3	93085	32886.1	31885	52522	76376.4	258428	136301	143998	80402.9	53715.9	69271.6	36448	48169.5		261700	84247	131110	50777	50563.4	78885	92648	279536	154556	173772
P62995	2					High		4.10038e+06	1.71385e+06	1.66652e+06	1.31925e+06	1.20959e+06	1.00534e+06	991362	1.66844e+06	2.27364e+06	2.79181e+06	1.95045e+06	3.22746e+06	2.21243e+06	2.55707e+06	2.07882e+06		3.30769e+06	1.30492e+06	1.42344e+06	1.57652e+06	1.55571e+06	1.01343e+06	976369	1.70182e+06	2.58812e+06	2.4664e+06	1.28913e+06	3.22746e+06	1.57163e+06	1.69352e+06	1.93211e+06		3.80752e+06	1.42277e+06	1.56497e+06	1.71726e+06	1.69399e+06	1.16796e+06	1.16681e+06	2.17801e+06	2.9779e+06	2.85258e+06
P62995	264	266				High		7.19882e+08	3.7591e+08	5.10403e+08	1.6271e+08	1.91996e+08	2.2314e+08	3.86826e+08	4.82292e+08	3.89994e+08	4.42726e+08	7.5205e+08	3.58077e+08	4.02165e+08	4.14475e+08	3.92491e+08		5.80713e+08	2.86217e+08	4.35955e+08	1.94439e+08	2.46935e+08	2.24935e+08	3.80976e+08	4.9194e+08	4.43936e+08	3.91123e+08	4.97058e+08	3.58077e+08	2.85684e+08	2.74502e+08	3.64792e+08		7.70405e+08	3.50928e+08	5.03326e+08	2.08655e+08	2.57418e+08	2.41941e+08	3.80647e+08	4.49651e+08	4.86954e+08	4.65382e+08
P62995	201	215				Low		36702.7	38647.8	109521	77952.9	41128.7	68135.5	92472.1	61534.7	21144.4	149385	178987	147879	2.27264e+06	4.89915e+06	6.0731e+06		29607.2	29426.4	93546.1	93154.3	52897.5	68683.6	91073.6	62765.7	24069	131973	118299	147879	1.61441e+06	3.24465e+06	5.64449e+06		48071.2	50388	131393	128844	82814.9	101783	107357	70607	32730.6	158773
P63165	2					High		2.73514e+07	3.72519e+07	2.87642e+07	3.21985e+07	2.77063e+07	3.12356e+07	1.84932e+07	1.86616e+07	2.23632e+07	2.85701e+07	2.73086e+07	2.32283e+07	2.03418e+07	3.37305e+07	2.41791e+07		2.20638e+07	2.83635e+07	2.45686e+07	3.84775e+07	3.56343e+07	3.14869e+07	1.82135e+07	1.90349e+07	2.54564e+07	2.524e+07	1.80493e+07	2.32283e+07	1.44501e+07	2.23393e+07	2.24727e+07		2.62459e+07	3.05343e+07	2.55195e+07	4.43768e+07	3.55138e+07	3.23958e+07	2.05541e+07	2.28376e+07	2.95547e+07	3.05686e+07
P63218	2					High		720563	417365	394237	160185	123692	279180	262949	265185	213049	435080	581573	249812	830287	393401	344182		581263	317781	336734	191423	159086	281427	258972	270490	242517	384368	384383	249812	589807	260545	319891		678483	384820	408878	240377	211472	354811	296196	294940	278500	449816
P63241	44					High		5185.3	7137.63	2418.51	4225.4	3858.12	5644.94	25343.4	14529.7	3481.78	8279.11	15276	7418.83	294428	405866	250512		4182.87	5434.58	2065.75	5049.39	4962.1	5690.35	24960.1	14820.3	3963.36	7314.12	10096.5	7418.83	209151	268800	232832		11935.8	13870.2	7349.84	10959.6	11004.5	12316.4	34397.3	20562	8002.5	11225.8
P67809	176					High		3.93027e+06	8.6483e+06	8.15571e+06	7.3774e+06	7.565e+06	1.04286e+07	3.1679e+06	3.99557e+06	3.6241e+06	3.641e+06	6.99397e+06	1.46829e+07	3.86071e+06	9.34592e+06	1.00782e+07		3.17046e+06	6.5848e+06	6.96611e+06	8.81606e+06	9.7297e+06	1.05125e+07	3.11999e+06	4.0755e+06	4.12537e+06	3.21662e+06	4.62258e+06	1.46829e+07	2.74252e+06	6.1897e+06	9.36693e+06		3.69697e+06	7.05018e+06	7.41463e+06	9.73317e+06	9.90095e+06	1.08303e+07	3.60364e+06	5.02936e+06	4.80662e+06	3.75559e+06
P67809	167					Low		3.41148e+06	4.59181e+06	4.82179e+06	6.19462e+06	4.70171e+06	7.00457e+06	2.71713e+06	1.96703e+06	5.14779e+06	3.81139e+06	4.88007e+06	1.0196e+07	2.39063e+06	1.96934e+06	3.71065e+06		2.75197e+06	3.4962e+06	4.11848e+06	7.40262e+06	6.04709e+06	7.06092e+06	2.67604e+06	2.00637e+06	5.85981e+06	3.36715e+06	3.22542e+06	1.0196e+07	1.69822e+06	1.30427e+06	3.44877e+06		3.15413e+06	3.69625e+06	4.36627e+06	8.40021e+06	6.14424e+06	7.20856e+06	3.14933e+06	2.58436e+06	6.67516e+06	3.98065e+06
P67809	313					Low		935082	935546	1.24225e+06	869744	947127	1.1629e+06	639360	394581	1.00265e+06	1.8422e+06	3.04058e+06	1.67232e+06	1.59855e+06	850781	671454		754310	712323	1.06105e+06	1.03935e+06	1.21814e+06	1.17225e+06	629690	402474	1.14133e+06	1.62748e+06	2.00963e+06	1.67232e+06	1.13555e+06	563463	624067		872788	855810	1.19741e+06	1.15054e+06	1.3663e+06	1.32466e+06	730717	447589	1.35019e+06	1.93851e+06
P67870	209					High		7.82968e+06	1.06837e+07	1.05642e+07	7.58093e+06	4.78591e+06	1.07402e+07	1.35871e+07	1.01448e+07	1.23985e+07	1.243e+07	1.68178e+07	6.76652e+06	1.00106e+07	1.08189e+07	1.28256e+07		6.31603e+06	8.13458e+06	9.02327e+06	9.05928e+06	6.15538e+06	1.08266e+07	1.33817e+07	1.03477e+07	1.41134e+07	1.09812e+07	1.11155e+07	6.76652e+06	7.11118e+06	7.16522e+06	1.19204e+07		7.53644e+06	8.7382e+06	9.5639e+06	1.00497e+07	6.37869e+06	1.12432e+07	1.50092e+07	1.27516e+07	1.61619e+07	1.30066e+07
P68402	2					Low		1.63597e+06	1.70743e+06	1.73861e+06	941469	883927	1.1453e+06	1.62305e+06	728474	1.19401e+06	2.04803e+06	3.29424e+06	3.66362e+06	2.40058e+06	3.88765e+06	7.17815e+06		1.3197e+06	1.30004e+06	1.48502e+06	1.12506e+06	1.13686e+06	1.15451e+06	1.59851e+06	743047	1.35916e+06	1.80932e+06	2.17728e+06	3.66362e+06	1.70529e+06	2.57475e+06	6.67156e+06		1.51059e+06	1.40698e+06	1.6096e+06	1.26875e+06	1.24981e+06	1.31125e+06	1.84118e+06	883072	1.60757e+06	2.14e+06
P68431	29					High		0	0	0	0	0	1900.09	6139.11	1615.17	468.816	9519.76	2842.75	13429.8	243157	76647	192787		0	0	0	0	0	1915.38	6046.26	1647.48	533.66	8410.16	1878.88	13429.8	172730	50762.5	179181		476.606	478.021	581.885	508.572	549.662	5606.57	10468.1	3611.73	2506.41	13295.8
P78312	283					High		6.52713e+06	6.72914e+06	6.98862e+06	2.60558e+06	4.3245e+06	4.46437e+06	4.02336e+06	5.86949e+06	4.59125e+06	6.06335e+06	1.05931e+07	5.62718e+06	3.70761e+06	2.40711e+06	1.72935e+06		5.26529e+06	5.12356e+06	5.96926e+06	3.11369e+06	5.56194e+06	4.50028e+06	3.96251e+06	5.9869e+06	5.22628e+06	5.35662e+06	7.0014e+06	5.62718e+06	2.63376e+06	1.5942e+06	1.6073e+06		6.30922e+06	5.36423e+06	6.30922e+06	3.40463e+06	5.59935e+06	4.48141e+06	4.4554e+06	7.32016e+06	6.09813e+06	6.24869e+06
P78312	1144					High		394914	422219	383160	563212	446792	473101	636571	761567	708016	480039	706072	412857	273910	424045	243668		318568	321477	327272	673043	574640	476907	626944	776802	805945	424087	466669	412857	194576	280840	226471		381803	387820	401624	765379	684789	592390	729974	924986	916277	497276
P78316	96					High		2.78145e+06	2.91961e+06	2.25257e+06	2.10429e+06	1.72163e+06	2.68324e+06	3.81055e+06	2.86747e+06	3.34451e+06	2.00015e+06	3.71945e+06	3.57244e+06	3.60982e+06	5.85005e+06	3.10514e+06		2.24374e+06	2.22299e+06	1.92401e+06	2.51464e+06	2.21427e+06	2.70483e+06	3.75292e+06	2.92484e+06	3.80711e+06	1.76702e+06	2.45832e+06	3.57244e+06	2.56429e+06	3.87443e+06	2.886e+06		2.64526e+06	2.38403e+06	2.07134e+06	2.76971e+06	2.35121e+06	2.84229e+06	4.25005e+06	3.62582e+06	4.3021e+06	2.10102e+06
P78347	687					High		2.1053e+07	2.88334e+07	2.91469e+07	2.85837e+07	2.82307e+07	3.56147e+07	2.56925e+07	1.69369e+07	2.35399e+07	2.09654e+07	2.9842e+07	2.24058e+07	1.79975e+07	1.42159e+07	2.09486e+07		1.6983e+07	2.19537e+07	2.48955e+07	3.41577e+07	3.63088e+07	3.59012e+07	2.53039e+07	1.72757e+07	2.67958e+07	1.85218e+07	1.97237e+07	2.24058e+07	1.27848e+07	9.41504e+06	1.94701e+07		2.05511e+07	2.33215e+07	2.60555e+07	38138379	3.85092e+07	38138379	2.94521e+07	2.06746e+07	3.21238e+07	2.1594e+07
P78347	558					High		679926	918077	763592	1.08679e+06	734486	1.02271e+06	1.06913e+06	1.03652e+06	1.35309e+06	497970	807891	378012	2.78113e+06	3.5916e+06	1.62281e+06		548481	699022	652214	1.29873e+06	944656	1.03094e+06	1.05296e+06	1.05726e+06	1.54024e+06	439928	533965	378012	1.97562e+06	2.37868e+06	1.50828e+06		657021	835969	777222	1.49251e+06	1.12013e+06	1.23277e+06	1.21876e+06	1.20926e+06	1.8014e+06	519568
P78347	679					Low		8.08989e+07	9.64936e+07	8.24709e+07	8.88375e+07	8.82993e+07	1.31565e+08	1.0466e+08	1.18084e+08	1.01896e+08	1.37463e+08	1.18149e+08	7.79877e+07	1.00706e+08	7.56708e+07	7.67598e+07		6.52594e+07	7.34701e+07	7.04416e+07	1.06162e+08	1.13566e+08	1.32624e+08	1.03078e+08	1.20446e+08	1.15989e+08	1.21441e+08	7.80891e+07	7.79877e+07	7.15383e+07	5.0116e+07	7.13426e+07		8.51233e+07	8.22005e+07	7.13455e+07	1.20525e+08	1.11372e+08	1.41474e+08	1.10214e+08	1.29067e+08	1.23801e+08	1.45382e+08
P78347	19					Low		175395	380853	170100	177132	267965	229923	183992	176480	234154	156152	344040	496857	1.32877e+06	1.5184e+06	1.01662e+06		141488	289981	145289	211674	344642	231773	181209	180010	266541	137952	227389	496857	943911	1.00562e+06	944873		178066	353342	190266	261384	431681	290877	209903	194511	303514	165891
P78362	497					High		29855	82270.3	49515.1	41701.8	64527.4	102007	89554.8	114208	114535	16275.4	69849	24557	12208.1	18560.8	11801.8		24083.4	62640.5	42292.8	49834	82991.6	102828	88200.4	116493	130377	14378.4	46165.8	24557	8672.19	12292.6	10968.9		42589.7	93035.4	66291.7	72801.6	121218	143042	104840	124346	148826	21020.4
P78549	22					High		193618	148611	46199.2	33723	76018.9	49083.2	178281	751419	111255	338869	316405	106897	274274	454267	55642.9		156187	113152	39460.5	40299.3	97771.4	49478.1	175585	766451	126643	299371	209124	106897	194834	300856	51716		199439	161442	63697.6	64939.9	145622	73276.8	210351	885639	147035	358882
P78559	2022					High		184856	440983	247413	252917	179131	195049	56974.3	125558	52365.5	48713.2	70265.2	26082.5	162523	306423	106641		149119	335764	211325	302239	230389	196618	56112.6	128069	59608.4	43035.3	46440.9	26082.5	115450	202941	99114.9		186100	401624	267885	361664	290877	252668	69710.4	135436	72107.5	51975.9
P82970	20	24				High		147101	70186.7	60346.9	242451	133784	156855	179213	176711	163444	114707	154709	120957	1.10762e+06	3.36968e+06	5.11451e+06		118663	53440	51544.7	289731	172065	158116	176503	180246	186051	101337	102253	120957	786815	2.2317e+06	4.75356e+06		155003	82080.9	80019.8	347647	223452	215410	203884	195049	215779	118847
P82979	163					High		170806	133672	24072.1	104679	174358	19708.9	520705	1.05095e+06	143182	540012	820745	58897.4	1.89733e+06	3.37843e+06	1.86284e+06		137786	101778	20560.9	125092	224250	19867.4	512830	1.07197e+06	162986	477070	542461	58897.4	1.34779e+06	2.2375e+06	1.73137e+06		174657	139448	35787.4	165891	283844	35647.3	595309	1.3032e+06	185814	561402
P82979	162					High		7033.88	10914.4	7717.19	5876.11	507.91	2977.28	5638.38	42931.9	2044.59	6162.73	17480.2	16907.7	991669	1.17809e+06	1.03415e+06		5674.08	8310.21	6591.55	7022.01	653.246	3001.23	5553.11	43790.7	2327.39	5444.42	11553.3	16907.7	704447	780235	961164		14739.8	18463.7	15334.5	13616.1	4273.78	7414.63	9486.91	49937.8	5653.56	8198.72
P84103	5					High		60068.7	39641.3	67160.5	50781.6	87581.2	34544	93423.8	176866	139750	126235	137688	36702.3	1.89492e+06	1.50258e+06	773538		48456.1	30182.8	57364.4	60684.4	112642	34821.9	92010.9	180404	159079	111522	91003	36702.3	1.34608e+06	995142	718946		76115.2	51127.1	87664	86630.8	161223	55355.9	107763	195983	181010	133026
P85037	445					High		1.08009e+06	1.14491e+06	1.0549e+06	1.1555e+06	710077	1.01364e+06	735654	829681	1.30014e+06	710489	942208	465589	273441	192348	130007		871287	871735	901028	1.38084e+06	913262	1.0218e+06	724528	846279	1.47997e+06	627676	622740	465589	194243	127390	120832		1.01395e+06	994890	1.03444e+06	1.51786e+06	1.03781e+06	1.17552e+06	839113	1.01106e+06	1.75748e+06	731626
P85037	436	441	445			High		4.19583e+07	6.55225e+07	5.33145e+07	2.03759e+07	4.11011e+07	4.14767e+07	3.08543e+07	1.37456e+07	1.31208e+07	2.48779e+07	4.1897e+07	2.9827e+07	3.4476e+07	3.44901e+07	3.92957e+07		3.38469e+07	4.98887e+07	4.5538e+07	2.43493e+07	5.2862e+07	4.18104e+07	3.03877e+07	1.40206e+07	1.49356e+07	2.19782e+07	2.76913e+07	2.9827e+07	2.44906e+07	2.28424e+07	3.65224e+07		4.13736e+07	5.50974e+07	4.7426e+07	2.78676e+07	5.1967e+07	4.3386e+07	3.42676e+07	1.70439e+07	1.74134e+07	2.65055e+07
P85037	416	420				High		1.1981e+07	1.55046e+07	1.21258e+07	1.24165e+07	7.61537e+06	1.01789e+07	9.38604e+06	7.30097e+06	7.43608e+06	1.06997e+07	1.49627e+07	1.01216e+07	8.78556e+06	1.7738e+07	1.06963e+07		9.66484e+06	1.18052e+07	1.03571e+07	1.48379e+07	9.79448e+06	1.02608e+07	9.24408e+06	7.44703e+06	8.4646e+06	9.45256e+06	9.88939e+06	1.01216e+07	6.24096e+06	1.17477e+07	9.94138e+06		1.14065e+07	1.24264e+07	1.0957e+07	1.66766e+07	1.01435e+07	1.04443e+07	1.02709e+07	9.31981e+06	9.83546e+06	1.12622e+07
P85037	219	223				Low		2.72324e+07	2.66332e+07	2.55863e+07	3.8476e+07	4.04928e+07	2.35615e+07	5.95132e+07	3.54317e+07	5.24009e+07	4.25094e+07	5.21887e+07	3.04528e+07	5.34687e+07	2.87536e+07	2.01567e+07		2.19678e+07	2.02785e+07	2.18543e+07	4.59792e+07	5.20796e+07	2.3751e+07	5.86132e+07	3.61405e+07	5.96487e+07	3.75546e+07	3.44934e+07	3.04528e+07	3.79823e+07	1.90432e+07	1.87342e+07		2.659e+07	2.11472e+07	2.20503e+07	5.36159e+07	5.46752e+07	2.42078e+07	6.27773e+07	3.9725e+07	5.92184e+07	4.72998e+07
P85037	205	213				Low		1.30013e+08	1.23804e+08	1.21683e+08	1.68655e+08	1.62718e+08	9.58224e+07	2.28816e+08	1.82205e+08	1.93978e+08	1.47064e+08	1.83703e+08	1.17775e+08	1.84011e+08	1.24219e+08	9.45026e+07		1.04878e+08	9.42642e+07	1.03934e+08	2.01545e+08	2.0928e+08	9.65933e+07	2.25356e+08	1.85849e+08	2.20808e+08	1.29923e+08	1.21416e+08	1.17775e+08	1.30715e+08	8.22692e+07	8.78332e+07		1.20706e+08	1.20706e+08	1.13517e+08	2.22716e+08	2.41863e+08	9.40108e+07	2.10093e+08	1.75791e+08	2.41863e+08	1.55287e+08
P98174	116					High		1.21704e+06	1.17459e+06	657909	559297	619841	541371	1.27768e+06	1.05701e+06	562991	1.31769e+06	1.64604e+06	508640	1.09842e+06	1.08318e+06	994115		981756	894331	561946	668365	797207	545726	1.25836e+06	1.07816e+06	640861	1.1641e+06	1.08793e+06	508640	780281	717379	923956		1.14432e+06	1.0079e+06	653813	762197	920931	675196	1.48806e+06	1.31939e+06	729974	1.3694e+06
Q00341	35					High		2.1646e+06	2.11782e+06	1.68736e+06	1.86274e+06	1.38535e+06	1.61677e+06	1.68763e+06	1.01209e+06	1.24057e+06	850311	2.37102e+06	1.3191e+06	3.14071e+06	5.7902e+06	4.8711e+06		1.74614e+06	1.6125e+06	1.44124e+06	2.22599e+06	1.78176e+06	1.62978e+06	1.66211e+06	1.03234e+06	1.41216e+06	751201	1.5671e+06	1.3191e+06	2.23105e+06	3.83479e+06	4.52733e+06		1.99193e+06	1.74573e+06	1.57567e+06	2.42357e+06	1.89816e+06	1.79455e+06	1.93183e+06	1.24981e+06	1.67365e+06	871160
Q00536	12					High		6274.32	9709.38	322.265	27562.6	3591.77	3388	83334.7	176191	49068.7	17868	16903.8	1408.47	62687.5	93301.2	49500.3		5061.36	7392.71	275.259	32937.6	4619.54	3415.26	82074.4	179715	55855.6	15785.4	11172.3	1408.47	44531	61792.4	46006.9		13449.1	17163.2	3401.09	50897.1	10311.1	8002.5	98768.7	193567	68682	22100.5
Q00537	180					Low		16088.9	25366.9	15401.3	13449.3	7862.98	11262.1	21717.9	19546.8	10537.5	38272.7	23502.7	11292	59093.5	173845	157172		12978.6	19314.3	13154.8	16072.1	10112.9	11352.7	21389.4	19937.8	11994.9	33811.7	15533.8	11292	41978	115135	146079		26623.2	36638.2	26156.3	27587	19172.3	22100.5	28538.8	25669.1	18829.4	43197.1
Q00839	59					High		2.34083e+07	3.64659e+07	3.26013e+07	2.07564e+07	2.15875e+07	3.07991e+07	2.85041e+07	1.83174e+07	2.81871e+07	3.1254e+07	3.79441e+07	2.6292e+07	1.2312e+08	1.65988e+08	2.57105e+08		1.8883e+07	2.77651e+07	2.78461e+07	2.4804e+07	2.77647e+07	3.10469e+07	2.8073e+07	1.86838e+07	3.20858e+07	2.76111e+07	2.50786e+07	2.6292e+07	8.74601e+07	1.09932e+08	2.3896e+08		2.26707e+07	2.97323e+07	2.84026e+07	2.90297e+07	2.7448e+07	3.23207e+07	3.18757e+07	2.26532e+07	3.84829e+07	3.32545e+07
Q00839	271					High		3.16736e+08	2.60757e+08	1.62774e+08	7.68852e+07	1.72098e+08	1.31775e+08	3.64374e+08	3.84193e+08	2.97443e+08	3.05811e+08	2.94963e+08	1.7966e+08	3.05566e+08	8.01476e+07	6.57082e+07		2.55504e+08	1.9854e+08	1.39032e+08	9.18784e+07	2.21343e+08	1.32835e+08	3.58863e+08	3.91879e+08	3.38584e+08	2.70166e+08	1.94952e+08	1.7966e+08	2.17064e+08	5.30809e+07	6.10709e+07		2.85254e+08	2.1996e+08	1.48867e+08	1.04765e+08	2.29502e+08	1.40664e+08	3.54295e+08	3.53268e+08	3.65455e+08	2.94149e+08
Q00839	4					High		6.83487e+07	5.66835e+07	5.74542e+07	1.80316e+07	2.28715e+07	3.00475e+07	5.54868e+07	5.62455e+07	4.4614e+07	4.08491e+07	4.13362e+07	2.76287e+07	3.93541e+07	2.4335e+07	2.4591e+07		5.51354e+07	4.31587e+07	4.90739e+07	2.15479e+07	2.94161e+07	3.02893e+07	5.46476e+07	5.73706e+07	5.07848e+07	3.60878e+07	2.73206e+07	2.76287e+07	2.79558e+07	1.61168e+07	2.28555e+07		7.53459e+07	4.94671e+07	5.21513e+07	2.53935e+07	2.92027e+07	3.19559e+07	5.6167e+07	5.6167e+07	5.0769e+07	4.34796e+07
Q00839	26					High		9462.62	2188.13	3391.59	1373.94	316.116	455.487	407.397	0	0	2145.44	43.9271	2445.83	108927	97781.2	123881		7633.29	1666.04	2896.89	1641.87	406.571	459.152	401.235	0	0	1895.37	29.0331	2445.83	77377.8	64759.4	115138		18340.8	6643.73	9290.96	5811.12	3794.84	3348.05	1669.05	258.655	201.621	3794.84
Q00839	3	4				Low		349489	406110	597454	206684	195935	272422	642357	380858	278039	267251	550841	306017	752244	754278	781889		281925	309211	510309	246989	252001	274613	632642	388477	316496	236101	364072	306017	534368	499550	726708		334432	377056	592390	301423	317316	342672	737462	433638	356574	279144
Q01082	2102					High		1.72048e+07	2.8357e+07	2.26981e+07	1.28514e+07	1.71165e+07	3.64883e+07	9.21819e+06	6.98018e+06	1.13908e+07	1.2918e+07	1.20092e+07	1.51562e+07	8.34488e+06	4.38544e+06	6.89596e+06		1.38788e+07	2.1591e+07	1.93873e+07	1.53575e+07	2.20143e+07	3.67818e+07	9.07877e+06	7.11982e+06	1.29663e+07	1.14123e+07	7.93731e+06	1.51562e+07	5.92791e+06	2.90443e+06	6.40928e+06		1.65124e+07	2.31195e+07	2.03399e+07	1.72141e+07	2.22306e+07	3.77034e+07	1.00586e+07	8.8497e+06	1.49267e+07	1.33842e+07
Q01082	2341					High		3.02311e+06	4.82637e+06	3.82941e+06	4.8231e+06	3.33238e+06	4.63424e+06	2.89166e+06	2.04587e+06	3.6294e+06	1.93282e+06	2.37393e+06	1.82474e+06	2.89527e+06	3.16121e+06	4.48037e+06		2.43868e+06	3.67479e+06	3.27085e+06	5.76364e+06	4.28593e+06	4.67152e+06	2.84793e+06	2.08679e+06	4.1314e+06	1.70754e+06	1.56902e+06	1.82474e+06	2.0567e+06	2.09363e+06	4.16417e+06		2.84229e+06	3.87539e+06	3.46257e+06	6.46165e+06	4.38984e+06	4.69385e+06	3.29048e+06	2.6834e+06	4.79474e+06	2.02929e+06
Q01130	25					Low		1.31791e+07	8.04782e+06	7.39754e+06	1.08063e+07	7.92486e+06	1.19492e+07	1.08134e+07	2.21068e+07	1.3868e+07	1.12411e+07	1.88825e+07	1.34264e+07	1.8429e+07	1.90131e+07	1.41491e+07		1.06313e+07	6.1276e+06	6.31853e+06	1.29136e+07	1.01925e+07	1.20454e+07	1.06498e+07	2.25491e+07	1.57862e+07	9.93083e+06	1.24801e+07	1.34264e+07	1.30913e+07	1.25922e+07	1.31505e+07		1.24532e+07	6.57442e+06	6.54895e+06	1.46049e+07	1.01583e+07	1.21444e+07	1.18234e+07	2.57175e+07	1.7917e+07	1.20294e+07
Q01167	428					High		4.71269e+06	5.10694e+06	3.51391e+06	4.6298e+06	3.34289e+06	4.35802e+06	5.60909e+06	3.79919e+06	5.14567e+06	3.72997e+06	9.49225e+06	4.05364e+06	4.79586e+06	3.73483e+06	1.62845e+06		3.80162e+06	3.88842e+06	3.00137e+06	5.53265e+06	4.29944e+06	4.39308e+06	5.52426e+06	3.87519e+06	5.85739e+06	3.29521e+06	6.27378e+06	4.05364e+06	3.40681e+06	2.47353e+06	1.51353e+06		4.42483e+06	4.06169e+06	3.24335e+06	6.20774e+06	4.40716e+06	4.40716e+06	6.09813e+06	4.90625e+06	6.65966e+06	3.89212e+06
Q01167	30					High		2.0214e+07	2.92292e+07	2.58741e+07	1.32368e+07	1.82798e+07	2.00423e+07	2.37389e+07	2.6178e+07	1.78918e+07	9.63151e+06	2.16129e+07	7.82822e+06	1.2609e+07	7.53198e+06	8.74134e+06		1.63062e+07	2.2255e+07	2.21001e+07	1.5818e+07	2.35105e+07	2.02036e+07	2.33798e+07	2.67017e+07	2.03665e+07	8.50889e+06	1.42848e+07	7.82822e+06	8.957e+06	4.98835e+06	8.12442e+06		1.96706e+07	2.37421e+07	2.24211e+07	1.81818e+07	2.30956e+07	2.06746e+07	2.62122e+07	3.05834e+07	2.4037e+07	9.94139e+06
Q01433	100					High		14648.9	1521.89	4539.65	19626.2	3998.01	12791.3	21791.2	37971.3	25699.4	4525.76	15177.1	0	234281	946934	896332		11817	1158.76	3877.49	23453.5	5142.02	12894.2	21461.6	38730.9	29254	3998.25	10031.1	0	166425	627144	833074		25052.5	5653.56	11704.8	37866.6	11482.5	24907	28752	45225.3	38580.1	6735.6
Q01433	168					High		5.35305e+06	5.75792e+06	4.75929e+06	4.73335e+06	3.36573e+06	2.66706e+06	9.92902e+06	1.55388e+07	5.24477e+06	7.91659e+06	1.58199e+07	5.05461e+06	9.1693e+06	1.05456e+07	6.44205e+06		4.31819e+06	4.38407e+06	4.06509e+06	5.65639e+06	4.32882e+06	2.68851e+06	9.77886e+06	1.58497e+07	5.9702e+06	6.99385e+06	1.0456e+07	5.05461e+06	6.51356e+06	6.98425e+06	5.98741e+06		4.97172e+06	4.6686e+06	4.3021e+06	6.32614e+06	4.42483e+06	2.82847e+06	1.09522e+07	1.89863e+07	6.77668e+06	8.27726e+06
Q01518	307					High		3.04306e+07	3.64637e+07	3.4866e+07	1.68103e+07	1.77295e+07	2.5716e+07	2.04815e+07	1.67061e+07	1.71573e+07	4.0406e+07	3.46994e+07	2.46698e+07	8.94217e+06	1.10783e+07	5.79485e+06		2.45477e+07	2.77634e+07	2.97804e+07	2.00884e+07	2.28027e+07	2.59228e+07	2.01717e+07	1.70403e+07	1.95304e+07	3.56963e+07	2.29341e+07	2.46698e+07	6.35221e+06	7.33702e+06	5.38588e+06		3.08083e+07	2.97703e+07	3.21238e+07	2.33215e+07	2.21557e+07	2.69885e+07	2.30956e+07	2.00287e+07	2.25967e+07	4.29247e+07
Q01518	308					Low		9.28199e+06	1.22262e+07	1.29025e+07	7.49058e+06	7.93726e+06	1.16641e+07	7.73836e+06	7.3778e+06	7.29606e+06	1.78266e+07	1.16556e+07	1.07611e+07	2.80465e+06	3.48528e+06	2.47847e+06		7.48758e+06	9.309e+06	1.10205e+07	8.95131e+06	1.02085e+07	1.1758e+07	7.62132e+06	7.52539e+06	8.30521e+06	1.57488e+07	7.70362e+06	1.07611e+07	1.99233e+06	2.30826e+06	2.30356e+06		8.87516e+06	1.01305e+07	1.16168e+07	1.00728e+07	1.06528e+07	1.25562e+07	8.69985e+06	9.15029e+06	9.63571e+06	1.88599e+07
Q01581	495					High		5.32819e+06	5.69555e+06	3.87844e+06	4.76427e+06	3.71302e+06	5.871e+06	2.44009e+06	2.2275e+06	2.34816e+06	801799	1.97536e+06	1.2419e+06	2.12818e+06	3.63902e+06	3.47207e+06		4.29814e+06	4.33658e+06	3.31273e+06	5.69334e+06	4.77549e+06	5.91823e+06	2.40319e+06	2.27206e+06	2.67294e+06	708343	1.30559e+06	1.2419e+06	1.51178e+06	2.41008e+06	3.22703e+06		4.95329e+06	4.57208e+06	3.52415e+06	6.39261e+06	4.86712e+06	5.92806e+06	2.80315e+06	2.86147e+06	3.08287e+06	829803
Q01581	476	495				Low		21829.1	7293	22188.6	6737.64	63539.2	352334	21912.6	3518.58	16324.3	24425.2	255486	36461.3	352645	648339	639103		17609.1	5552.88	18952.1	8051.54	81720.7	355169	21581.2	3588.97	18582.2	21578.3	168860	36461.3	250506	429388	593999		32617.8	13972.7	33048.6	15604.6	119386	440220	29155.1	7349.84	26249.7	27587
Q01664	123					High		125614	346999	276270	345073	207092	240181	311544	375613	308635	127445	83087.5	72059.2	35352.8	51142.2	36946.4		101330	264205	235973	412365	266351	242114	306832	383127	351323	112590	54915.6	72059.2	25113.4	33870.9	34338.9		134718	323327	295714	481103	333589	300345	354811	426988	399685	134500
Q01804	1022	1023				High		1.98609e+07	2.21099e+07	1.70255e+07	1.05264e+07	1.12664e+07	1.47341e+07	1.13246e+07	5.19993e+06	6.67808e+06	2.27722e+07	2.7473e+07	2.14127e+07	7.46369e+06	6.21778e+06	8.15407e+06		1.60213e+07	1.68344e+07	1.45422e+07	1.25791e+07	1.44902e+07	1.48526e+07	1.11533e+07	5.30395e+06	7.60176e+06	2.01179e+07	1.81579e+07	2.14127e+07	5.30195e+06	4.11797e+06	7.5786e+06		1.91932e+07	1.80668e+07	1.48272e+07	1.4164e+07	1.45116e+07	1.5311e+07	1.25362e+07	6.51745e+06	8.80053e+06	2.35691e+07
Q01831	883	884				High		1.32771e+07	1.9776e+07	1.63694e+07	7.18499e+06	1.22151e+07	1.4888e+07	1.07076e+07	6.12131e+06	6.26873e+06	1.45738e+07	2.41884e+07	1.79673e+07	8.70065e+06	7.48762e+06	8.29493e+06		1.07103e+07	1.50574e+07	1.39818e+07	8.58612e+06	1.57103e+07	1.50078e+07	1.05457e+07	6.24377e+06	7.13579e+06	1.28752e+07	1.5987e+07	1.79673e+07	6.18064e+06	4.95897e+06	7.70952e+06		1.23571e+07	1.60109e+07	1.47493e+07	9.42121e+06	1.60966e+07	1.53474e+07	1.19602e+07	7.94492e+06	8.22837e+06	1.52449e+07
Q01831	397	398	399			High		1.11021e+06	1.58868e+06	1.8374e+06	889747	422558	472230	1.0471e+06	678785	529918	734898	1.73302e+06	884757	370273	191090	225120		895585	1.20962e+06	1.5694e+06	1.06326e+06	543471	476029	1.03126e+06	692364	603213	649240	1.14542e+06	884757	263029	126557	209232		1.04038e+06	1.31271e+06	1.70114e+06	1.18436e+06	648951	590463	1.23074e+06	811899	674035	762788
Q02040	537					High		1.66716e+06	1.87556e+06	1.87686e+06	1.15009e+06	719000	1.31158e+06	934334	1.79064e+06	1.24249e+06	1.01543e+06	1.08818e+06	1.06015e+06	1.35592e+06	1.23355e+06	739711		1.34486e+06	1.42805e+06	1.6031e+06	1.37437e+06	924739	1.32213e+06	920203	1.82646e+06	1.41434e+06	897072	719219	1.06015e+06	963196	816968	687506		1.59128e+06	1.62087e+06	1.81754e+06	1.55182e+06	1.12542e+06	1.57576e+06	1.07032e+06	2.24199e+06	1.64871e+06	1.05427e+06
Q02078	103					Low		710783	1.08318e+06	755328	676310	624279	630645	762330	714224	698157	1.31227e+06	1.32098e+06	1.53705e+06	364303	516698	270434		573373	824731	645155	808197	802914	635719	750801	728512	794722	1.15931e+06	873086	1.53705e+06	258788	342203	251348		669453	950320	741621	918722	928055	768652	871160	862280	905485	1.36391e+06
Q02078	255					Low		259825	117148	97319.1	101660	26132.5	158954	160422	180747	182096	270815	400077	431716	80959.8	159407	27327.5		209595	89196.1	83124.1	121485	33610.2	160232	157995	184363	207282	239249	264426	431716	57511	105574	25398.9		255245	126765	118847	160925	52670.2	218133	186521	201168	241495	283098
Q02241	902					High		8.27032e+06	1.76455e+07	1.78447e+07	6.09215e+06	1.16951e+07	1.53895e+07	6.36723e+06	4.31909e+06	4.62639e+06	7.27027e+06	7.65716e+06	7.9725e+06	8.54529e+06	7.42404e+06	1.11875e+07		6.67149e+06	1.34353e+07	1.52419e+07	7.28018e+06	1.50417e+07	1.55134e+07	6.27093e+06	4.40549e+06	5.26629e+06	6.42287e+06	5.0609e+06	7.9725e+06	6.07028e+06	4.91687e+06	1.03979e+07		7.92301e+06	1.40351e+07	1.52899e+07	8.24079e+06	1.48283e+07	1.62191e+07	7.12265e+06	5.51237e+06	6.13049e+06	7.61828e+06
Q02241	867					High		6.73644e+06	9.12231e+06	7.57883e+06	4.39348e+06	4.3735e+06	6.46293e+06	4.17046e+06	4.42535e+06	3.78395e+06	7.13978e+06	5.80158e+06	4.10047e+06	8.79065e+06	8.3557e+06	8.73661e+06		5.43414e+06	6.94571e+06	6.47338e+06	5.25024e+06	5.62496e+06	6.51493e+06	4.10739e+06	4.51388e+06	4.30732e+06	6.30759e+06	3.83448e+06	4.10047e+06	6.24457e+06	5.53389e+06	8.12003e+06		6.34276e+06	7.34711e+06	6.88928e+06	5.71262e+06	5.881e+06	6.79298e+06	4.76128e+06	5.55545e+06	5.01997e+06	7.48124e+06
Q02447	663					High		0	0	0	0	53.5681	96.339	1423.35	0	0	4041.96	850.027	0	172924	163741	88679.2		0	0	0	0	68.8964	97.114	1401.82	0	0	3570.84	561.815	0	122839	108444	82420.7		476.606	478.021	581.885	508.572	3465.54	3058.87	3348.05	258.655	201.621	6369.55
Q02880	1581					High		1.73609e+08	1.92773e+08	1.88241e+08	1.25694e+08	1.29421e+08	1.55466e+08	1.35067e+08	1.41651e+08	7.89464e+07	1.32248e+08	1.72187e+08	1.0622e+08	1.16749e+08	8.84805e+07	9.25439e+07		1.40047e+08	1.46777e+08	1.60784e+08	1.50205e+08	1.66454e+08	1.56717e+08	1.33024e+08	1.44485e+08	8.98659e+07	1.16833e+08	1.13805e+08	1.0622e+08	8.29344e+07	5.85997e+07	8.60127e+07		1.75001e+08	1.74703e+08	1.68756e+08	1.50338e+08	1.62607e+08	1.62319e+08	1.48152e+08	1.56562e+08	9.32992e+07	1.34433e+08
Q02880	1552					High		879163	413035	491112	103854	134256	184025	321032	249289	348466	521243	679827	272582	234987	120084	57674.1		709201	314484	419478	124106	172673	185505	316176	254276	396664	460488	449323	272582	166927	79530.5	53603.8		843989	409723	523879	178971	251294	261808	372710	270903	453639	552824
Q02880	1550	1552				High		1.54437e+06	1.05484e+06	1.70104e+06	653113	364724	525568	675410	971625	674032	639270	843931	698680	2.01747e+06	2.6506e+06	2.37138e+06		1.24581e+06	803154	1.45292e+06	780476	469088	529796	665195	991062	767261	564758	557785	698680	1.43314e+06	1.75546e+06	2.20402e+06		1.48911e+06	979849	1.64468e+06	925861	584629	674678	782143	1.13778e+06	873168	667014
Q02880	1522	1524				High		4.64685e+07	6.49833e+07	5.34575e+07	2.93299e+07	3.60302e+07	4.88096e+07	3.76486e+07	1.82263e+07	2.1571e+07	3.28741e+07	5.72458e+07	3.346e+07	3.33874e+07	2.90809e+07	3.77414e+07		3.74851e+07	4.94782e+07	4.56601e+07	3.50495e+07	4.63401e+07	4.92023e+07	3.70792e+07	1.85909e+07	2.45546e+07	2.90423e+07	3.78359e+07	3.346e+07	2.37172e+07	1.92599e+07	3.50779e+07		4.48874e+07	5.25743e+07	4.77148e+07	3.93707e+07	4.70318e+07	5.08611e+07	4.25569e+07	2.27938e+07	2.80337e+07	3.48032e+07
Q02880	1400					Low		3.98037e+06	3.16356e+06	1.7923e+06	1.21367e+06	1.98384e+06	981979	3.58854e+06	5.21585e+06	3.15317e+06	976546	4.03373e+06	1.18802e+06	4.25663e+06	2.84828e+06	1.1526e+06		3.21088e+06	2.40873e+06	1.53088e+06	1.45034e+06	2.5515e+06	989880	3.53427e+06	5.32019e+06	3.5893e+06	862722	2.66605e+06	1.18802e+06	3.02376e+06	1.88639e+06	1.07126e+06		3.67661e+06	2.57544e+06	1.66804e+06	1.59608e+06	2.69055e+06	1.15054e+06	4.03058e+06	6.5086e+06	4.11267e+06	1.02282e+06
Q03164	3036					High		2.15791e+06	2.69819e+06	2.14978e+06	932142	1.35371e+06	2.23544e+06	1.75337e+06	1.02893e+06	1.2694e+06	1.469e+06	1.83429e+06	1.25039e+06	1.95392e+06	2.26936e+06	2.21842e+06		1.74074e+06	2.0544e+06	1.83621e+06	1.11392e+06	1.74107e+06	2.25342e+06	1.72685e+06	1.04952e+06	1.44498e+06	1.29777e+06	1.21235e+06	1.25039e+06	1.38799e+06	1.50297e+06	2.06185e+06		1.98781e+06	2.21283e+06	1.98477e+06	1.26029e+06	1.86174e+06	2.37726e+06	2.01115e+06	1.275e+06	1.70743e+06	1.55218e+06
Q03164	3527					High		1.02355e+06	668292	594500	220309	245966	410147	302822	146522	118117	477261	329898	324076	288807	362770	335277		825672	508837	507785	263272	316348	413446	298242	149453	134455	421632	218042	324076	205158	240259	311615		950320	585997	590463	319789	397243	512327	345688	161223	151867	494122
Q03252	387					High		37152	59267.4	65487.9	162775	155412	256019	335440	406135	222773	90608.7	238909	178026	140933	145857	334303		29969.7	45126.1	55935.7	194518	199883	258079	330367	414259	253586	80047.6	157904	178026	100114	96599.8	310709		48754.8	71049.5	84993.9	244267	256708	320675	379261	461523	289159	93035.4
Q03252	3					High		661.676	1592.26	1523.47	4051.51	626.391	3775.84	8316.47	586.903	5685.6	2324.61	1985.43	745.068	98987.1	102844	233072		533.76	1212.34	1301.26	4841.59	805.63	3806.22	8190.69	598.643	6472	2053.66	1312.25	745.068	70317	68112.7	216623		4062.9	5718.14	5105.02	10618.3	4646.92	8521.67	12569.9	2641.91	11092.2	4009.94
Q03252	385					High		3.9193e+06	3.76954e+06	4.19818e+06	4.4331e+06	3.03609e+06	3.94682e+06	3.54882e+06	6.30283e+06	2.90523e+06	3.79952e+06	4.10102e+06	1.66824e+06	2.11006e+06	2.6304e+06	1.36508e+06		3.16162e+06	2.87012e+06	3.58583e+06	5.29759e+06	3.90485e+06	3.97858e+06	3.49515e+06	6.42892e+06	3.30707e+06	3.35666e+06	2.71052e+06	1.66824e+06	1.49891e+06	1.74209e+06	1.26874e+06		3.66747e+06	3.18601e+06	3.94304e+06	5.82349e+06	4.31665e+06	4.32764e+06	4.09124e+06	7.86161e+06	3.80169e+06	3.88042e+06
Q03252	385	387				High		5.44654e+07	7.82769e+07	6.58061e+07	4.97158e+07	4.44418e+07	5.69563e+07	4.74173e+07	3.76992e+07	3.10415e+07	4.44848e+07	6.47009e+07	2.81162e+07	8.86717e+07	1.52008e+08	1.33028e+08		4.3936e+07	5.95999e+07	5.62075e+07	5.94108e+07	5.71586e+07	5.74145e+07	4.67002e+07	3.84534e+07	3.5335e+07	3.92998e+07	4.27632e+07	2.81162e+07	6.29893e+07	1.00674e+08	1.23639e+08		5.25927e+07	6.24613e+07	5.70454e+07	6.89899e+07	5.70946e+07	5.8858e+07	5.34501e+07	4.61494e+07	4.05929e+07	4.73912e+07
Q03252	17					High		190056	167201	157961	520005	234670	335174	256037	462755	315303	130935	209928	63306.8	521176	1.49195e+06	803042		153314	127306	134921	621410	301820	337871	252164	472013	358914	115673	138749	63306.8	370225	988106	746368		191056	170073	179176	714876	379693	419772	290183	536327	415534	137540
Q03252	14	17				High		5.63968e+06	6.08658e+06	6.76389e+06	2.90393e+06	3.68473e+06	4.71353e+06	2.82446e+06	1.82783e+06	1.81632e+06	2.28707e+06	3.87076e+06	2.0631e+06	3.6037e+07	4.5295e+07	4.19042e+07		4.54941e+06	4.63432e+06	5.7773e+06	3.47023e+06	4.73911e+06	4.75145e+06	2.78174e+06	1.8644e+06	2.06754e+06	2.0205e+06	2.55833e+06	2.0631e+06	2.55994e+07	2.99984e+07	3.89469e+07		5.25672e+06	4.9509e+06	6.15695e+06	3.8078e+06	5.01319e+06	5.01303e+06	3.24994e+06	2.29209e+06	2.40584e+06	2.42836e+06
Q03468	158					High		1.23856e+06	1.27057e+06	996340	1.45565e+06	839047	1.15838e+06	894328	1.155e+06	1.01018e+06	1.38486e+06	1.61297e+06	924864	4.54712e+06	6.62807e+06	4.37149e+06		999118	967413	851013	1.73952e+06	1.07914e+06	1.1677e+06	880802	1.17811e+06	1.1499e+06	1.22344e+06	1.06607e+06	924864	3.23012e+06	4.3897e+06	4.06298e+06		1.17039e+06	1.08546e+06	980152	1.90889e+06	1.20255e+06	1.32142e+06	1.00191e+06	1.4509e+06	1.35574e+06	1.43882e+06
Q04637	1209					High		246.171	0	2076.49	24329.9	18733.5	20463.9	9446.95	39062.7	18343.4	26248.7	35728.5	136264	162725	557168	480156		198.581	0	1773.61	29074.4	24094.1	20628.5	9304.08	39844.1	20880.5	23189.2	23614.3	136264	115594	369007	446269		3221.69	478.021	6308.69	46433.9	40096.1	36400.4	13870.2	46433.9	28849.8	29514.5
Q04637	1596					High		3.30235e+07	3.75774e+07	3.68336e+07	3.19139e+07	2.30991e+07	2.64193e+07	2.56684e+07	4.64698e+07	3.36177e+07	3.21302e+07	6.47639e+07	2.44362e+07	2.23215e+07	4.11673e+07	1.97003e+07		2.66394e+07	2.86113e+07	3.1461e+07	3.81374e+07	2.97088e+07	2.66318e+07	2.52802e+07	4.73994e+07	3.82675e+07	2.83852e+07	4.28049e+07	2.44362e+07	1.58564e+07	2.72647e+07	1.831e+07		3.25915e+07	3.07579e+07	3.24904e+07	4.45326e+07	2.9161e+07	2.73184e+07	2.88284e+07	5.49048e+07	4.4252e+07	3.33142e+07
Q04637	1073					High		490184	390437	211313	143300	158680	102513	211275	106504	58404.1	297822	608302	241487	2.50472e+06	2.31084e+06	2.17648e+06		395420	297278	180491	171245	204085	103338	208080	108635	66482.2	263109	402049	241487	1.77926e+06	1.53045e+06	2.02287e+06		464707	362741	227747	217875	260870	143976	235561	115140	79663.7	313494
Q04637	1185					High		2.73645e+06	2.45955e+06	2.5324e+06	2.68459e+06	1.81055e+06	1.71889e+06	1.07825e+06	1.71945e+06	2.01526e+06	5.1934e+06	3.89223e+06	3.97609e+06	3.67907e+06	9.08698e+06	4.82313e+06		2.20743e+06	1.87269e+06	2.16302e+06	3.20811e+06	2.32863e+06	1.73271e+06	1.06195e+06	1.75385e+06	2.294e+06	4.58807e+06	2.57252e+06	3.97609e+06	2.61349e+06	6.01821e+06	4.48274e+06		2.59769e+06	2.01459e+06	2.34224e+06	3.52875e+06	2.50457e+06	1.92235e+06	1.27018e+06	2.24436e+06	2.638e+06	5.49058e+06
Q04637	1187					High		1.62668e+07	1.42659e+07	1.24675e+07	9.64664e+06	1.09798e+07	1.04813e+07	1.2574e+07	1.50206e+07	1.24236e+07	1.22899e+07	1.22835e+07	1.16019e+07	1.31694e+07	2.36156e+07	9.79989e+06		1.31221e+07	1.0862e+07	1.06489e+07	1.15278e+07	1.41217e+07	1.05656e+07	1.23839e+07	1.53211e+07	1.4142e+07	1.08574e+07	8.11863e+06	1.16019e+07	9.35505e+06	1.56404e+07	9.10827e+06		1.57336e+07	1.1815e+07	1.14778e+07	1.331e+07	1.42479e+07	1.09337e+07	1.40912e+07	1.81688e+07	1.61501e+07	1.30585e+07
Q04695	32					High		1.04811e+07	1.16816e+07	1.33591e+07	5.97613e+06	5.91469e+06	1.06328e+07	2.20796e+06	3.54269e+06	2.14962e+06	7.90295e+06	6.16727e+06	5.83121e+06	1.62318e+07	2.28744e+07	1.95377e+07		8.4549e+06	8.89436e+06	1.14105e+07	7.14153e+06	7.60716e+06	1.07183e+07	2.17457e+06	3.61356e+06	2.44694e+06	6.9818e+06	4.07618e+06	5.83121e+06	1.15305e+07	1.51495e+07	1.81589e+07		1.00154e+07	9.49603e+06	1.19727e+07	7.93356e+06	7.83269e+06	1.10702e+07	2.5593e+06	4.48589e+06	2.80279e+06	8.21546e+06
Q04695	39					High		6.05237e+06	7.04251e+06	6.81925e+06	5.09357e+06	5.21685e+06	6.52388e+06	2.33331e+06	4.95345e+06	2.95178e+06	5.05989e+06	4.16777e+06	3.15021e+06	9.54514e+06	7.62563e+06	6.02153e+06		4.88231e+06	5.36215e+06	5.82458e+06	6.08686e+06	6.70963e+06	6.57637e+06	2.29802e+06	5.05254e+06	3.36006e+06	4.47012e+06	2.75464e+06	3.15021e+06	6.78053e+06	5.05038e+06	5.59657e+06		5.74939e+06	5.60903e+06	6.13049e+06	6.85848e+06	6.67516e+06	6.63246e+06	2.64925e+06	6.26406e+06	3.85901e+06	5.34232e+06
Q04695	28	32				High		66716.3	401016	546120	243683	171449	316693	13202.7	20102.9	10377.3	71688.4	109540	164558	1.99944e+06	7.95561e+06	1.03852e+07		53818.6	305333	466462	291203	220508	319240	13003	20505	11812.6	63332.6	72398.8	164558	1.42033e+06	5.26891e+06	9.65231e+06		81909.7	374459	542297	349865	279144	398961	17945.8	26156.3	18340.8	74068.7
Q04695	12	13				High		1.14362e+06	1.82795e+06	1.48486e+06	1.3189e+06	896668	1.01024e+06	146934	218985	86719.2	767013	1.31941e+06	921213	2.06285e+06	3.49176e+06	4.66959e+06		922534	1.3918e+06	1.26828e+06	1.57609e+06	1.15325e+06	1.01837e+06	144712	223366	98713.8	677612	872048	921213	1.46538e+06	2.31256e+06	4.34004e+06		1.07639e+06	1.50149e+06	1.39338e+06	1.7141e+06	1.275e+06	1.17274e+06	169466	240658	115742	794552
Q04695	13					High		9.65948e+06	1.39195e+07	1.32234e+07	534774	4.8767e+06	7.17745e+06	1.37716e+06	1.25967e+06	980354	5.1758e+06	3.07587e+06	1.85235e+06	7.02114e+06	709865	2.10256e+06		7.79209e+06	1.05983e+07	1.12946e+07	639059	6.27214e+06	7.2352e+06	1.35633e+06	1.28487e+06	1.11595e+06	4.57253e+06	2.03296e+06	1.85235e+06	4.98758e+06	470136	1.95417e+06		9.29809e+06	1.15528e+07	1.18919e+07	729974	6.36325e+06	7.41378e+06	1.59092e+06	1.59314e+06	1.32142e+06	5.45897e+06
Q04695	27					Low		20425.5	28924.1	32489.1	13136.9	32934.3	42091.4	2164.66	1924.48	3308.68	8128.14	18221.1	11150.3	77629.9	47450	78330		16476.8	22022.8	27750.2	15698.7	42358.3	42430.1	2131.92	1962.98	3766.32	7180.74	12043	11150.3	55145.6	31425.7	72801.9		31171.6	39424.2	47058.3	26866.5	66504.5	65672.2	4343	4876.54	7525.24	10959.6
Q04695	11	12				Low		6.3615e+06	1.12562e+07	9.7248e+06	5.19578e+06	6.31074e+06	7.1489e+06	1.87612e+06	1.6099e+06	1.24939e+06	3.93087e+06	6.07848e+06	4.27531e+06	9.68707e+06	1.71085e+07	1.71165e+07		5.13168e+06	8.57043e+06	8.30633e+06	6.209e+06	8.11653e+06	7.20641e+06	1.84775e+06	1.6421e+06	1.4222e+06	3.4727e+06	4.0175e+06	4.27531e+06	6.88136e+06	1.13308e+07	1.59085e+07		6.17092e+06	9.2337e+06	8.642e+06	7.01352e+06	8.3764e+06	7.32016e+06	2.15977e+06	2.08084e+06	1.68278e+06	4.09476e+06
Q04695	12					Low		913006	1.90925e+06	1.83734e+06	743164	697968	1.46614e+06	230453	408301	210203	939777	1.37874e+06	1.14123e+06	2.15657e+06	1.81915e+06	2.6746e+06		736502	1.4537e+06	1.56935e+06	888088	897688	1.47793e+06	226968	416469	239277	830239	911258	1.14123e+06	1.53195e+06	1.2048e+06	2.48584e+06		842193	1.56963e+06	1.69895e+06	1.0079e+06	1.02419e+06	1.64636e+06	256708	465629	275742	982521
Q04726	203					High		2.04365e+06	3.10739e+06	2.40829e+06	2.99296e+06	1.87112e+06	2.5154e+06	1.88617e+06	1.84895e+06	2.25978e+06	2.24322e+06	3.55715e+06	2.02594e+06	1.60435e+06	3.58834e+06	1.37871e+06		1.64857e+06	2.36596e+06	2.05701e+06	3.57662e+06	2.40653e+06	2.53564e+06	1.85764e+06	1.88594e+06	2.57234e+06	1.98176e+06	2.35105e+06	2.02594e+06	1.13968e+06	2.37652e+06	1.28141e+06		1.9313e+06	2.61628e+06	2.30924e+06	3.94809e+06	2.68371e+06	2.83654e+06	2.1664e+06	2.33046e+06	2.95816e+06	2.36911e+06
Q04726	286					High		3.96023e+06	4.01102e+06	3.37202e+06	1.23409e+06	2.00587e+06	3.38983e+06	2.17979e+06	2.4032e+06	1.92982e+06	3.15047e+06	2.14852e+06	2.02407e+06	1.17565e+06	764967	382579		3.19463e+06	3.05398e+06	2.88017e+06	1.47474e+06	2.57984e+06	3.4171e+06	2.14682e+06	2.45128e+06	2.19674e+06	2.78326e+06	1.42004e+06	2.02407e+06	835143	506630	355579		3.65107e+06	3.25659e+06	3.11626e+06	1.61845e+06	2.72009e+06	3.55089e+06	2.49987e+06	3.06476e+06	2.53526e+06	3.20294e+06
Q04726	328					High		108018	118153	32536.8	60956.7	63901.9	45634.7	112337	136168	164947	91131.1	200327	79926.9	786848	1.7862e+06	324856		87135.5	89961.9	27790.9	72843.8	82187.1	46001.8	110638	138892	187762	80509.1	132404	79926.9	558949	1.18298e+06	301930		120708	127080	47198.9	102962	120461	68885.2	126765	147999	217513	94071.3
Q04726	334					Low		136801	207985	103172	74577.1	125604	83335.5	156153	117598	115719	208915	55279	105813	302523	276282	75630.9		110355	158359	88123.6	89120.3	161545	84006	153792	119951	131724	184564	36536	105813	214902	182979	70293.3		146289	205607	124346	124028	213674	121064	180279	128279	150027	222241
Q05209	435					High		2.00191e+06	1.76196e+06	1.4049e+06	663141	778868	993961	901694	959926	696674	1.88243e+06	1.86393e+06	1.58475e+06	1.21901e+06	1.10187e+06	838150		1.6149e+06	1.34155e+06	1.19998e+06	792459	1.00174e+06	1.00196e+06	888057	979129	793034	1.66302e+06	1.23194e+06	1.58475e+06	865940	729757	778998		1.84439e+06	1.44604e+06	1.32713e+06	904380	1.12519e+06	1.15763e+06	1.01395e+06	1.17552e+06	901492	1.97327e+06
Q05397	13					High		31659.7	10654	73.1755	2741.01	12835.6	23749	12810.8	14450	6254.38	7672.86	7960.28	21529.5	267015	491352	151631		25539.2	8111.94	62.5021	3275.54	16508.4	23940.1	12617.1	14739.1	7119.45	6778.53	5261.25	21529.5	189678	325417	140929		44053.7	17945.8	3221.69	8264.94	29155.1	40096.1	17550.7	20499.1	12757.4	10311.1
Q05519	483					High		90570.6	41531.5	101815	97625.4	9425.51	20615.3	51647.3	73222.5	124080	84544.4	158720	155708	70785.8	72779	188863		73061.3	31622	86963.8	116663	12122.6	20781.1	50866.2	74687.3	141242	74690.1	104904	155708	50283.8	48200.7	175534		105105	52670.2	123246	156471	22533.8	36752.3	63664.6	80761.7	160925	86842.5
Q05655	295					High		2.72228e+06	2.9805e+06	2.69061e+06	2.17148e+06	1.48916e+06	1.83542e+06	2.5918e+06	2.25218e+06	1.43662e+06	4.47449e+06	6.07382e+06	2.69724e+06	1.81099e+06	2.72391e+06	933547		2.196e+06	2.26934e+06	2.29815e+06	2.59494e+06	1.91528e+06	1.85019e+06	2.55261e+06	2.29723e+06	1.63532e+06	3.95296e+06	4.01441e+06	2.69724e+06	1.28647e+06	1.80402e+06	867663		2.57108e+06	2.43681e+06	2.44656e+06	2.86147e+06	2.05094e+06	2.02929e+06	2.99658e+06	2.88456e+06	1.93183e+06	4.6738e+06
Q05682	788					Low		6.87502e+06	5.02891e+06	4.80909e+06	4.40821e+06	3.49174e+06	5.54837e+06	4.29916e+06	4.52808e+06	3.48565e+06	3.21922e+06	3.76778e+06	2.83236e+06	4.80498e+06	7.54557e+06	6.5754e+06		5.54593e+06	3.82901e+06	4.10763e+06	5.26785e+06	4.49089e+06	5.59301e+06	4.23414e+06	4.61866e+06	3.96776e+06	2.844e+06	2.49026e+06	2.83236e+06	3.41329e+06	4.99735e+06	6.11134e+06		6.39231e+06	4.14461e+06	4.43925e+06	5.6872e+06	4.7541e+06	5.73222e+06	4.8237e+06	5.78161e+06	4.5607e+06	3.30647e+06
Q05D32	9					High		11398.9	14357.6	12516.6	13531.5	2793.09	18312.7	13620.1	19933	31306.3	8718.48	22286.6	35125.2	236138	346677	389445		9195.22	10931.9	10690.9	16170.3	3592.32	18460.1	13414.1	20331.7	35636.4	7702.28	14730	35125.2	167744	229601	361960		21226.9	23083.6	21974.6	27799.7	8908.3	33828.8	18698.5	26019.1	45988.9	12401.5
Q05D32	86					Low		505831	600243	611373	680947	447088	533244	598639	439259	582298	393471	692169	509229	3.51066e+06	5.86986e+06	4.08248e+06		408043	457024	522197	813737	575020	537534	589585	448046	662839	347609	457481	509229	2.49385e+06	3.88755e+06	3.79437e+06		478111	538543	605166	926273	685590	665592	690769	504403	760534	408878
Q06124	595					High		136907	143490	51593.6	34500.6	30910.2	37081	54080.8	70511.4	28968.6	263258	305997	27609	108540	420031	117359		110440	109253	44068.1	41228.5	39755	37379.3	53262.9	71921.9	32975.4	232573	202245	27609	77103.2	278182	109076		146515	150668	68377.9	61598.7	62415.1	58914	66291.7	78046.2	43078.6	274645
Q06210	261					High		2.67296e+06	3.35379e+06	2.87142e+06	7.771e+06	3.93288e+06	4.66819e+06	3.03198e+06	3.79744e+06	4.95207e+06	3.18051e+06	4.67278e+06	5.55668e+06	4.5537e+06	1.06814e+07	5.57611e+06		2.15622e+06	2.55357e+06	2.45259e+06	9.28641e+06	5.05825e+06	4.70575e+06	2.98612e+06	3.87341e+06	5.63701e+06	2.8098e+06	3.08841e+06	5.55668e+06	3.23479e+06	7.07418e+06	5.18258e+06		2.49572e+06	2.74737e+06	2.62281e+06	1.03154e+07	5.19312e+06	4.76419e+06	3.47071e+06	4.89713e+06	6.46165e+06	3.24335e+06
Q07157	125	131				Low		2.22496e+06	4.56943e+06	4.59518e+06	3.801e+06	3.4602e+06	4.70677e+06	2.93875e+06	776245	1.67436e+06	658461	2.53092e+06	2.21798e+06	1.1626e+06	2.23634e+06	4.34944e+06		1.79483e+06	3.47916e+06	3.92492e+06	4.54222e+06	4.45032e+06	4.74464e+06	2894308	791774	1.90595e+06	581712	1.67278e+06	2.21798e+06	825872	1.4811e+06	4.04248e+06		2.06281e+06	3.68227e+06	4.18876e+06	4.92552e+06	4.56503e+06	4.80732e+06	3.35877e+06	950320	2.19075e+06	684789
Q07343	145					High		43990.6	127468	100298	73765.4	71068.5	93116.4	45701.6	84280.6	44745.6	46128.9	148514	190386	9943.62	26880.6	9935.84		35486.3	97053.8	85668.8	88150.3	91404.4	93865.6	45010.5	85966.6	50934.6	40752.2	98158.3	190386	7063.6	17802.7	9234.62		58252	133954	121861	122523	131876	134165	57618.9	92042.5	62318.1	49089.2
Q07666	18					High		64053.2	145556	125571	22692.9	37503.2	36633.5	37331.5	91739.1	90622	156153	44472.4	54329.6	675706	373890	798970		51670.3	110826	107255	27118.2	48234.7	36928.2	36766.9	93574.3	103156	137952	29393.5	54329.6	479998	247624	742583		79327.7	152076	147761	42959	74213.1	58107.4	47910.2	101142	121064	166188
Q07666	20					High		635503	764402	623449	463583	318728	455027	774222	790420	648469	893050	641010	544221	3.82152e+06	3.77026e+06	2.70007e+06		512646	582015	532512	553985	409930	458688	762513	806232	738162	788959	423668	544221	2.71468e+06	2.497e+06	2.50951e+06		639985	733318	674818	667569	549865	607132	895998	921052	843024	931074
Q07866	460					High		419986	146613	144136	58877.8	40981	174924	59463.4	79976.3	90278.5	144834	449164	215384	649888	899545	720482		338793	111631	123112	70359.5	52707.5	176331	58564.1	81576.2	102765	127952	296869	215384	461658	595759	669634		405545	153218	165114	100796	82419.3	233053	72909.5	87870.3	120708	152939
Q07955	199					High		62582.1	42953.8	31078.5	30884.7	14519.5	25521.5	36431.7	87324.5	44720.7	47506.2	49687.7	26596.3	77695.9	85126.1	42214.8		50483.6	32705	26545.4	36907.5	18674.2	25726.8	35880.7	89071.4	50906.2	41969	32840.4	26596.3	55192.4	56378.1	39235.5		78191.7	54578.1	45225.3	57784.3	32317.2	41927.9	46885.7	95151.1	62160.9	50777
Q07955	2					High		3.30869e+07	3.80611e+07	3.69416e+07	1.76507e+07	2.20561e+07	2.4418e+07	2.95603e+07	2.74569e+07	2.26476e+07	4.30737e+07	6.23585e+07	3.27635e+07	3.12352e+07	3.17418e+07	1.66554e+07		2.66905e+07	2.89797e+07	3.15533e+07	2.10927e+07	2.83673e+07	2.46145e+07	2.91132e+07	2.80062e+07	2.57801e+07	3.80531e+07	4.1215e+07	3.27635e+07	2.21884e+07	2.10223e+07	1.54799e+07		3.33427e+07	3.08863e+07	3.37571e+07	2.47081e+07	2.82525e+07	2.5181e+07	3.32043e+07	3.28658e+07	3.03108e+07	4.6158e+07
Q08170	113					High		629058	568034	491139	956569	550932	467859	606503	944481	802879	689044	1.05033e+06	321540	1.70248e+06	2.9564e+06	1.65759e+06		507447	432500	419501	1.14311e+06	708578	471623	597330	963375	913929	608731	694202	321540	1.20938e+06	1.95799e+06	1.5406e+06		590463	515315	494737	1.28382e+06	826395	583858	698403	1.14644e+06	1.06616e+06	705402
Q08945	444					High		2.75167e+08	2.65874e+08	2.31092e+08	1.40804e+08	1.61693e+08	2.07764e+08	1.36284e+08	7.55415e+07	1.19976e+08	1.89551e+08	1.93555e+08	2.19626e+08	1.99248e+08	1.22785e+08	1.44115e+08		2.21971e+08	2.02436e+08	1.97385e+08	1.68262e+08	2.07961e+08	2.09436e+08	1.34223e+08	7.70526e+07	1.36571e+08	1.67457e+08	1.27927e+08	2.19626e+08	1.41539e+08	8.1319e+07	1.33944e+08		2.79433e+08	2.36621e+08	2.17854e+08	1.85341e+08	2.04542e+08	2.17468e+08	1.44821e+08	9.03266e+07	1.47553e+08	2.0174e+08
Q08945	667	668	671	672		High		906683	2.05633e+06	2.05433e+06	915557	975693	1.16814e+06	910952	753994	861729	1.02736e+06	1.47289e+06	1.60464e+06	484855	881871	917173		731401	1.56569e+06	1.75469e+06	1.0941e+06	1.25488e+06	1.17754e+06	897175	769077	980918	907617	973488	1.60464e+06	344424	584054	852445		832020	1.6912e+06	1.9163e+06	1.22183e+06	1.40424e+06	1.33062e+06	1.04317e+06	916277	1.16543e+06	1.07769e+06
Q08945	438	444				Low		1.49186e+06	1.90279e+06	1.65382e+06	767941	827971	1.4083e+06	1.1292e+06	391808	462732	756237	1.52098e+06	1.36362e+06	3.2926e+06	4.36971e+06	7.23418e+06		1.20345e+06	1.44878e+06	1.41259e+06	917697	1.06489e+06	1.41963e+06	1.11213e+06	399646	526735	668092	1.00527e+06	1.36362e+06	2.33895e+06	2.89401e+06	6.72363e+06		1.39519e+06	1.56497e+06	1.55367e+06	1.04742e+06	1.18156e+06	1.59608e+06	1.30995e+06	444850	598334	784508
Q08945	441	444				Low		715573	769599	667900	209573	220236	243708	514733	96583	33054.6	220709	439483	579181	1.43677e+06	2.32728e+06	3.33573e+06		577237	585971	570479	250441	283256	245669	506948	98515.1	37626.6	194984	290470	579181	1.02063e+06	1.54133e+06	3100315		675196	680110	663094	305754	355484	307863	589404	105638	49089.2	236715
Q08AD1	464					High		5.0527e+06	5.75087e+06	3.99373e+06	2.61591e+06	2.99737e+06	3.04256e+06	3.23835e+06	3.25683e+06	3.48767e+06	6.0425e+06	5.99042e+06	2.24501e+06	5.42547e+06	6.34384e+06	3.81355e+06		4.0759e+06	4.3787e+06	3.4112e+06	3.12604e+06	3.85506e+06	3.06704e+06	3.18937e+06	3.32198e+06	3.97006e+06	5.3382e+06	3.95929e+06	2.24501e+06	3.85406e+06	4.20146e+06	3.54441e+06		4.64804e+06	4.69812e+06	3.73266e+06	3.46528e+06	4.1145e+06	3.32669e+06	3.73192e+06	4.16019e+06	4.61754e+06	6.24189e+06
Q08J23	743					High		2.73108e+07	3.69928e+07	2.48434e+07	2.31341e+07	2.39864e+07	3.05909e+07	1.75704e+07	2.08975e+07	2.51611e+07	2.54045e+07	2.79139e+07	2.81454e+07	1.21763e+07	1.54967e+07	1.37806e+07		2.2031e+07	2.81662e+07	2.12197e+07	2.76455e+07	3.08501e+07	3.0837e+07	1.73047e+07	2.13156e+07	2.86412e+07	2.24434e+07	1.84493e+07	2.81454e+07	8.64961e+06	1.02633e+07	1.2808e+07		2.72826e+07	3.0394e+07	2.1594e+07	3.2468e+07	3.08083e+07	3.28379e+07	1.97988e+07	2.46865e+07	3.37556e+07	2.69885e+07
Q08J23	593					High		397375	510481	420339	549330	307977	362584	236237	131468	113772	290184	374001	359183	423726	510498	574831		320554	388679	359028	656454	396104	365501	232664	134098	129508	256361	247191	359183	301000	338098	534263		385919	462798	435920	748375	480014	449311	264748	142812	147761	305754
Q09161	27					Low		1.74913e+06	1.77366e+06	1.20698e+06	696437	666183	1.36951e+06	909626	921798	821643	1.2151e+06	1.44578e+06	923499	7.61386e+06	6.12587e+06	1.05632e+07		1.41099e+06	1.35046e+06	1.03092e+06	832248	856809	1.38053e+06	895869	940239	935288	1.07347e+06	955567	923499	5.40862e+06	4.0571e+06	9.81773e+06		1.61845e+06	1.4509e+06	1.16681e+06	948855	979048	1.5567e+06	1.03892e+06	1.12387e+06	1.09927e+06	1.25835e+06
Q09161	21					Low		887307	1.10349e+06	656569	487295	324988	434711	486638	516424	484508	521894	795946	381128	4.92104e+06	5.89635e+06	7.40877e+06		715771	840193	560801	582322	417983	438208	479278	526754	551522	461063	526071	381128	3.49574e+06	3.90509e+06	6.8859e+06		818556	963461	652718	678483	506703	543971	556083	605166	620640	544480
Q09666	5824					High		262569	246201	134846	274598	275603	158449	686232	484616	314138	1.12563e+06	1.04477e+06	467430	2.17769e+06	1.34838e+06	884042		211808	187457	115177	328147	354466	159724	675854	494310	357587	994426	690525	467430	1.54695e+06	893014	821651		262505	244680	158279	395310	444206	218350	783919	566806	410122	1.18416e+06
Q09666	5397					High		7.91554e+06	8.37776e+06	6.15576e+06	5.54507e+06	6.53222e+06	6.49115e+06	9.6479e+06	1.73634e+07	6.19885e+06	1.27519e+07	2.90757e+07	1.06106e+07	1.40458e+07	2.34182e+07	1.20083e+07		6.3853e+06	6.37881e+06	5.25787e+06	6.62641e+06	8.40139e+06	6.54338e+06	9.50199e+06	1.77107e+07	7.05624e+06	11265576	1.92172e+07	1.06106e+07	9.97765e+06	1.55096e+07	1.11608e+07		7.63399e+06	6.76577e+06	5.50167e+06	7.29638e+06	8.62614e+06	6.60501e+06	1.06628e+07	2.12227e+07	8.20282e+06	1.34363e+07
Q09666	5763					High		1.81471e+07	2.21704e+07	2.0127e+07	1.19767e+07	1.25597e+07	1.79873e+07	1.16891e+07	7.66116e+06	1.22433e+07	1.68761e+07	1.95288e+07	2.06886e+07	1.43335e+07	1.26843e+07	1.54793e+07		1.46389e+07	1.68805e+07	1.71913e+07	1.43123e+07	1.61536e+07	1.8132e+07	1.15123e+07	7.81442e+06	1.39367e+07	1.4909e+07	1.29073e+07	2.06886e+07	1.0182e+07	8.40069e+06	1.43868e+07		1.73245e+07	1.78607e+07	1.74787e+07	1.59944e+07	1.62481e+07	1.87399e+07	1.29152e+07	9.4267e+06	1.59199e+07	1.81467e+07
Q09666	2397					High		699832	584371	362503	953856	201086	392192	617707	513821	398481	504396	1.07709e+06	510897	3.56782e+06	6.41269e+06	3.98535e+06		564539	444939	309628	1.13987e+06	258626	395347	608365	524099	453597	445605	711890	510897	2.53446e+06	4.24706e+06	3.70409e+06		661230	525877	382674	1.27988e+06	325546	488979	711149	601398	519299	517976
Q09666	3426					High		57480.7	20047.1	36188.1	33111.1	8997.62	28584.9	56702	24205.7	12656	39946.4	52077	55798.3	2.29487e+06	3.97878e+06	3.74392e+06		46368.4	15263.9	30909.6	39568	11572.3	28814.9	55844.5	24689.9	14406.5	35290.3	34419.6	55798.3	1.63019e+06	2.6351e+06	3.47969e+06		72909.5	30883.9	52177.8	59996.9	21602.4	46325.1	69582.7	31646.1	22345.2	44165.8
Q09666	5552					High		605944	406154	311103	338642	560320	259070	527238	352485	130684	274956	908631	361152	4.77829e+06	7.28803e+06	7.13815e+06		488802	309245	265726	404681	720654	261154	519264	359536	148760	242908	600548	361152	3.39433e+06	4.82678e+06	6.63438e+06		564460	377524	335714	471763	840611	325844	604176	395680	169197	287953
Q09666	5841					High		4.90953e+06	7.95399e+06	7.70521e+06	3.66578e+06	5.66862e+06	8.21005e+06	3.66999e+06	2.77481e+06	3.03346e+06	5.70529e+06	4.99043e+06	4.19096e+06	4.36497e+06	4.40228e+06	4.68755e+06		3.96041e+06	6.05616e+06	6.58132e+06	4.38064e+06	7.29067e+06	8.2761e+06	3.61449e+06	2.83032e+06	3.45303e+06	5.0403e+06	3.29836e+06	4.19096e+06	3.10072e+06	2.91558e+06	4.35673e+06		4.59117e+06	6.38638e+06	6.99421e+06	4.79656e+06	7.6219e+06	8.47238e+06	4.22647e+06	3.56675e+06	4.00429e+06	5.91883e+06
Q09666	511					High		6.12079e+06	5.74727e+06	4.90668e+06	5.93622e+06	3.74198e+06	5.43657e+06	7.28174e+06	4.37864e+06	6.77255e+06	5.03096e+06	1.62158e+07	8.7043e+06	2.89869e+07	4.24325e+07	3.78541e+07		4.93751e+06	4.37596e+06	4.19099e+06	7.09384e+06	4.81273e+06	5.48031e+06	7.17161e+06	4.46624e+06	7.70929e+06	4.44457e+06	1.07176e+07	8.7043e+06	2.05913e+07	2.81026e+07	3.51825e+07		5.79751e+06	4.61275e+06	4.52048e+06	7.84123e+06	4.96428e+06	5.62759e+06	8.26859e+06	5.55875e+06	8.83325e+06	5.21205e+06
Q09666	5752					High		5.20861e+07	6.14637e+07	4.95978e+07	3.34435e+07	3.94522e+07	5.21253e+07	4.76278e+07	4.75486e+07	5.38313e+07	6.10184e+07	8.91027e+07	6.06847e+07	5.064e+07	3.66356e+07	2.98291e+07		4.20167e+07	4.67984e+07	4.23634e+07	3.99653e+07	5.07413e+07	5.25447e+07	4.69075e+07	4.84998e+07	6.12769e+07	5.39062e+07	5.88913e+07	6.06847e+07	3.59729e+07	2.42634e+07	2.7724e+07		5.07903e+07	4.93485e+07	4.40402e+07	4.60155e+07	5.07418e+07	5.42472e+07	5.21329e+07	5.62402e+07	7.01276e+07	6.42821e+07
Q09666	93					High		1.06634e+07	7.03906e+06	9.3767e+06	7.1135e+06	4.68437e+06	7.83223e+06	7.86003e+06	9.43604e+06	1.08122e+07	1.51816e+07	1.74779e+07	1.52718e+07	1.97604e+07	1.43941e+07	1.04562e+07		8.60192e+06	5.35953e+06	8.009e+06	8.50069e+06	6.02478e+06	7.89524e+06	7.74116e+06	9.6248e+06	1.23077e+07	1.3412e+07	1.15518e+07	1.52718e+07	1.40371e+07	9.53308e+06	9.71824e+06		1.02858e+07	5.82207e+06	8.55187e+06	9.35428e+06	6.30675e+06	8.15503e+06	8.88117e+06	1.19365e+07	1.41577e+07	1.59885e+07
Q09666	3360					High		44244	86114.6	55851.7	91189.9	52190.6	45529.9	207309	146986	49567.2	274977	316006	116730	674025	1.03455e+06	603381		35690.6	65567.5	47705.1	108973	67124.8	45896.2	204174	149927	56423.1	242926	208860	116730	478804	685173	560798		58776.3	97046.9	73915.4	150379	101301	68682	231479	162061	69338.9	288321
Q09666	4564					High		49106.1	3743.75	0	37391.7	5698.58	0	4151.47	3950.42	16122.8	39186.2	58523.6	19693.5	154095	238363	80953.3		39612.8	2850.48	0	44683.4	7329.21	0	4088.68	4029.45	18352.9	34618.7	38680.4	19693.5	109464	157866	75240.1		64070.9	9138.08	581.885	65672.2	15433.5	475.192	7711.3	7793.55	25937.3	43770.2
Q09666	5830					High		480263	450082	290683	724910	386751	270699	545413	829369	247141	1.10289e+06	1.67385e+06	634050	532548	728979	243929		387418	342692	248283	866274	497419	272877	537164	845960	281324	974339	1.10631e+06	634050	378304	482795	226714		494986	461729	349196	1.03678e+06	654297	387182	629523	932364	332131	1.14507e+06
Q09666	4986					High		73762.8	69365.7	53240.4	3835.39	5999.35	6554.65	3829.97	13616.1	35185.8	37135.4	62508.6	72167.5	111228	409449	98621.9		59502.9	52815	45474.7	4583.32	7716.04	6607.39	3772.05	13888.4	40052.5	32807	41314.3	72167.5	79012.4	271173	91661.7		89272.6	80943.8	69901	10088	16020.6	13972.7	7222.26	19534	51490.8	41686.3
Q09666	210					High		1.37254e+06	1.00166e+06	648794	1.47337e+06	957284	1.0769e+06	1.63376e+06	1.6531e+06	758372	1.52905e+06	2.0017e+06	763046	5.15125e+06	5.90379e+06	5.155e+06		1.1072e+06	762664	554160	1.76069e+06	1.23121e+06	1.08557e+06	1.60905e+06	1.68617e+06	863266	1.35082e+06	1.323e+06	763046	3.65927e+06	3.91002e+06	4.79119e+06		1.30206e+06	896529	644984	1.92251e+06	1.37761e+06	1.24192e+06	1.8481e+06	2.13329e+06	993711	1.62872e+06
Q09666	3362					High		244941	247616	115531	192832	161163	89670.4	237881	195349	95113.3	363562	453901	68626.9	1.64176e+06	1.86541e+06	916146		197588	188535	98679.4	230436	207279	90391.8	234284	199257	108269	321186	300000	68626.9	1.16625e+06	1.23544e+06	851489		238383	241860	138359	284141	265802	129864	268469	215044	126368	381355
Q09666	135					High		4.34996e+06	4.35535e+06	3.89945e+06	1.99691e+06	2.00725e+06	2.84084e+06	3.688e+06	4.88343e+06	2.56245e+06	4.24649e+06	6.51043e+06	3.76665e+06	3.3983e+07	4.61918e+07	3.21662e+07		3.50902e+06	3.31615e+06	3.33067e+06	2.38632e+06	2.58161e+06	2.8637e+06	3.63222e+06	4.98112e+06	2.91687e+06	3.75153e+06	4.30299e+06	3.76665e+06	2.41403e+07	3.05923e+07	2.98961e+07		3.97445e+06	3.56538e+06	3.65608e+06	2.65731e+06	2.74887e+06	3.04659e+06	4.25199e+06	6.27705e+06	3.35607e+06	4.40519e+06
Q09666	5332					High		8643.49	16128.4	16467.3	9625.97	1992.21	8235.91	15528.4	10094.6	2000.88	37184.2	30848	3493.61	348015	449558	508158		6972.51	12280.1	14065.3	11503.1	2562.28	8302.17	15293.6	10296.6	2277.63	32850.1	20388.6	3493.61	247218	297737	472295		16346.1	26099.9	26969.4	20244.3	7222.26	16020.6	21226.9	15501.1	5553.34	41791.3
Q09666	5448					High		567693	1.09874e+06	771002	2.70631e+06	1.2259e+06	1.29345e+06	1.053e+06	932449	1.97285e+06	970568	2.09212e+06	1.57047e+06	1.74751e+06	1.70966e+06	1.23953e+06		457945	836582	658543	3.23406e+06	1.57669e+06	1.30385e+06	1.03707e+06	951102	2.24572e+06	857441	1.38276e+06	1.57047e+06	1.24137e+06	1.13229e+06	1.15205e+06		575836	1.01139e+06	833421	3.56344e+06	1.78007e+06	1.55125e+06	1.19594e+06	1.0644e+06	2.63819e+06	1.02321e+06
Q09666	5749	5752				High		1.99985e+06	2.59051e+06	2.105e+06	636656	1.1818e+06	1.576e+06	1.78549e+06	557712	961135	1.77297e+06	2.18009e+06	2.25864e+06	1.62645e+06	657782	738751		1.61323e+06	1.97241e+06	1.79796e+06	760809	1.51996e+06	1.58868e+06	1.75848e+06	568868	1.09407e+06	1.56632e+06	1.4409e+06	2.25864e+06	1.15538e+06	435642	686615		1.84118e+06	2.10373e+06	1.95487e+06	864185	1.66117e+06	1.75367e+06	2.0596e+06	646797	1.29365e+06	1.88359e+06
Q09666	4684					High		424233	356294	245757	650568	556867	500615	354813	154501	274237	342291	759138	468995	1.92786e+06	5.25756e+06	4.34579e+06		342219	271281	209911	777435	716212	504643	349446	157591	312168	302394	501743	468995	1.36948e+06	3.48203e+06	4.03909e+06		410353	332726	266435	881373	838056	626254	400681	169466	354163	358296
Q09666	177					High		5.45542e+06	6.94417e+06	5.56079e+06	8.76847e+06	5.11255e+06	6.13158e+06	4.69552e+06	3.66317e+06	6.98295e+06	5.39611e+06	7.23902e+06	8.33086e+06	1.02312e+07	1.52715e+07	1.49716e+07		4.40077e+06	5.28728e+06	4.74968e+06	1.04784e+07	6.57548e+06	6.18091e+06	4.62451e+06	3.73645e+06	7.94879e+06	4.76715e+06	4.78454e+06	8.33086e+06	7.26786e+06	1.01142e+07	1.3915e+07		5.0868e+06	5.8134e+06	5.21236e+06	1.1445e+07	7.06868e+06	6.71993e+06	5.45719e+06	4.55102e+06	9.24379e+06	5.68196e+06
Q09666	216					High		4.4641e+06	4.222e+06	3.62123e+06	5.34857e+06	3.605e+06	5.77346e+06	4.50248e+06	3.40672e+06	5.02274e+06	5.7637e+06	8.57637e+06	4.91271e+06	5.18862e+06	5.74036e+06	2.4756e+06		3.60109e+06	3.21462e+06	3.09303e+06	6.39158e+06	4.63655e+06	5.81991e+06	4.43438e+06	3.47487e+06	5.71746e+06	5.0919e+06	5.66844e+06	4.91271e+06	3.68581e+06	3.80178e+06	2.30088e+06		4.1441e+06	3.46143e+06	3.39017e+06	7.21965e+06	4.81034e+06	5.98622e+06	4.95109e+06	4.24614e+06	6.61204e+06	6.0154e+06
Q09666	5731					High		1.93878e+07	2.54453e+07	2.05302e+07	1.55383e+07	1.46491e+07	2.00461e+07	1.61601e+07	1.58395e+07	1.97528e+07	2.50933e+07	2.12075e+07	2.26069e+07	1.9283e+07	2.17423e+07	1.70184e+07		1.56397e+07	1.9374e+07	1.75356e+07	1.85684e+07	1.88409e+07	2.02074e+07	1.59157e+07	1.61564e+07	2.24849e+07	2.21685e+07	1.40168e+07	2.26069e+07	1.3698e+07	1.43997e+07	1.58173e+07		1.83464e+07	2.09494e+07	1.86158e+07	2.07657e+07	1.95143e+07	2.1117e+07	1.82598e+07	1.99618e+07	2.62124e+07	2.60088e+07
Q09666	5784	5790				Low		2.2331e+06	5.43437e+06	6.76843e+06	9.84971e+06	8.85236e+06	8.37168e+06	1.39151e+07	6.82786e+06	7.1539e+06	1.31676e+07	2.41652e+07	1.37822e+07	2.05681e+07	2.24317e+07	3.61443e+07		1.80139e+06	4.13772e+06	5.78118e+06	1.17705e+07	1.13854e+07	8.43903e+06	1.37046e+07	6.96445e+06	8.14339e+06	1.16328e+07	1.59717e+07	1.37822e+07	1.46109e+07	1.48563e+07	3.35935e+07		2.08084e+06	4.31583e+06	6.04677e+06	1.32483e+07	1.14821e+07	8.69858e+06	1.56653e+07	8.35062e+06	9.25197e+06	1.40351e+07
Q09666	5794					Low		4.94433e+06	1.14429e+07	1.09323e+07	1.09488e+07	1.38659e+07	1.38946e+07	1.73605e+07	1.68251e+07	1.62734e+07	1.71392e+07	2.74417e+07	2.11218e+07	7.37736e+06	4.60869e+06	2.74815e+06		3.98848e+06	8.71262e+06	9.33766e+06	1.30839e+07	1.78336e+07	14006378	1.70979e+07	1.71616e+07	1.85243e+07	1.51415e+07	1.81373e+07	2.11218e+07	5.24062e+06	3.05229e+06	2.5542e+06		4.65016e+06	9.35786e+06	9.77486e+06	1.47746e+07	1.79925e+07	1.42091e+07	1.95021e+07	2.01915e+07	2.14611e+07	1.85979e+07
Q09666	5790					Low		4.05827e+07	5.12595e+07	5.00628e+07	4.93461e+07	5.64489e+07	6.77932e+07	8.10427e+07	8.2983e+07	9.96311e+07	8.34845e+07	1.47413e+08	9.32249e+07	4.03825e+07	2.43237e+07	1.61972e+07		3.27372e+07	3.90289e+07	4.27606e+07	5.8969e+07	7.26015e+07	6.83386e+07	7.98171e+07	8.4643e+07	1.13412e+08	7.37538e+07	9.74309e+07	9.32249e+07	2.86863e+07	1.61093e+07	1.50541e+07		4.08243e+07	4.27318e+07	4.71843e+07	6.69316e+07	7.23966e+07	7.28926e+07	8.63684e+07	8.44799e+07	1.17949e+08	9.2942e+07
Q09666	216	220				Low		199893	369873	244610	274690	226882	218440	336722	50482	123884	548350	851318	404196	561640	1.01287e+06	713133		161249	281621	208931	328256	291803	220197	331629	51491.9	141019	484436	562668	404196	398969	670811	662804		199368	343611	264186	389921	367584	278500	380152	56910.6	160673	568874
Q09666	210	216				Low		4.46985e+06	4.11269e+06	2.14095e+06	4.70256e+06	2.94365e+06	2.85923e+06	4.63764e+06	2.67896e+06	2.30658e+06	4.22372e+06	8.50558e+06	2.88178e+06	6.00945e+07	1.12859e+08	1.23305e+08		3.60573e+06	3.13139e+06	1.82867e+06	5.6196e+06	3.78596e+06	2.88223e+06	4.5675e+06	2.73255e+06	2.62562e+06	3.73141e+06	5.62166e+06	2.88178e+06	4.2689e+07	7.47454e+07	1.14603e+08		4.17131e+06	3.40283e+06	2.05888e+06	6.14954e+06	4.12102e+06	3.18533e+06	5.1724e+06	3.45382e+06	3.00059e+06	4.36879e+06
Q09666	5731	5739				Low		204505	394612	316849	219928	194490	237201	331588	183426	324048	225867	373424	335521	184056	278976	258225		164970	300457	270633	262815	250142	239110	326573	187095	368869	199541	246810	335521	130747	184763	240001		228530	392411	358458	341881	345402	333645	374100	200773	423237	235937
Q09666	5762	5763				Low		3.36735e+06	8.04679e+06	5.82211e+06	2.01338e+06	2.83159e+06	3.33769e+06	669527	451963	2.17583e+06	1.99583e+06	8.95888e+06	8.36036e+06	5.39638e+06	6.93809e+06	1.00438e+07		2.71637e+06	6.12681e+06	4.97289e+06	2.40601e+06	3.64184e+06	3.36454e+06	659401	461005	2.47678e+06	1.7632e+06	5.92126e+06	8.36036e+06	3.8334e+06	4.59503e+06	9.33498e+06		3.12905e+06	6.5581e+06	5.20446e+06	2.61829e+06	3.78778e+06	3.47577e+06	761341	520546	2.85797e+06	2.09648e+06
Q0JRZ9	403					High		5.89265e+06	6.14982e+06	5.9926e+06	4.13108e+06	4.39699e+06	4.32819e+06	6.85526e+06	5.63096e+06	5.31876e+06	9.54693e+06	1.16253e+07	5.10278e+06	3.9065e+06	4.83369e+06	2.54823e+06		4.75347e+06	4.68247e+06	5.11851e+06	4.93668e+06	5.65517e+06	4.36301e+06	6.75158e+06	5.7436e+06	6.05442e+06	8.43416e+06	7.68361e+06	5.10278e+06	2.77504e+06	3.2013e+06	2.36839e+06		5.53512e+06	4.98787e+06	5.37225e+06	5.44678e+06	5.7086e+06	4.33179e+06	7.68091e+06	7.0883e+06	6.94273e+06	9.80304e+06
Q12789	1068					Low		1.0301e+06	1.34889e+06	949700	567601	532905	1.08191e+06	486051	387406	454117	1.02977e+06	1.3976e+06	947320	635922	287486	187879		830956	1.02704e+06	811175	678288	685394	1.09062e+06	478700	395156	516928	909743	923727	947320	451737	190399	174620		960207	1.14062e+06	937071	773829	798542	1.25286e+06	555438	440220	582341	1.07966e+06
Q12792	349					High		2.15718e+06	2.51014e+06	2.16838e+06	1.39458e+06	1.41971e+06	1.41901e+06	1.97452e+06	1.71544e+06	1.40127e+06	2.40854e+06	4.27116e+06	1.3426e+06	1.80056e+06	2.26828e+06	1.15417e+06		1.74015e+06	1.91122e+06	1.8521e+06	1.66653e+06	1.82595e+06	1.43042e+06	1.94466e+06	1.74975e+06	1.59509e+06	2.1278e+06	2.82297e+06	1.3426e+06	1.27906e+06	1.50226e+06	1.07271e+06		1.98477e+06	2.04507e+06	1.9979e+06	1.82709e+06	1.96493e+06	1.60473e+06	2.28351e+06	2.24904e+06	1.88031e+06	2.47258e+06
Q12797	29					Low		20701.4	871714	1.2263e+06	309243	1.13113e+06	1.18763e+06	1.34485e+06	743185	1.3742e+06	890256	729628	960883	1.41598e+06	750850	1.30367e+06		16699.4	663722	1.04743e+06	369548	1.45479e+06	1.19718e+06	1.32451e+06	758052	1.56428e+06	786490	482239	960883	1.00586e+06	497280	1.21167e+06		37039.7	799765	1.23395e+06	457945	1.65886e+06	1.42632e+06	1.5446e+06	852673	1.82193e+06	932313
Q12802	1750					High		267911	380386	99327.1	171232	169329	88744.9	365123	666760	176134	909218	767065	323735	389348	754614	160838		216118	289625	84839.1	204624	217781	89458.9	359601	680099	200496	803241	506982	323735	276579	499773	149487		263438	352601	120708	251603	276512	128279	417641	797127	231479	943063
Q12802	1929					High		199925	297363	220513	210789	161122	211285	146916	214736	196876	246242	173041	177040	245200	453505	204331		161275	226412	188349	251894	207226	212985	144694	219031	224106	217540	114369	177040	174181	300351	189910		199596	280726	236191	307547	265488	269111	169197	237784	258288	259168
Q12802	2566	2567				Low		211069	173108	153753	66450.6	80472.6	49276.9	80821.3	74896.6	51817.2	175327	174145	114627	353833	781841	946078		170265	131804	131327	79409.1	103500	49673.3	79599	76394.8	58984.2	154891	115099	114627	251351	517805	879309		209536	176570	175281	112022	147415	73506.2	97244	83053.2	71518	188199
Q12802	2728					Low		1.03701e+06	686028	439060	178409	480515	578822	404049	464807	352349	1.01953e+06	811440	829545	210439	129390	184474		836535	522341	375018	213200	618012	583478	397938	474105	401084	900700	536311	829545	149489	85693.8	171455		965143	601398	451883	263878	736734	721325	464104	540282	459590	1.0677e+06
Q12830	2098					High		44540	23776.3	26351.8	10571	38415.5	32986.9	59846.5	40248	21814.5	34863.6	14951.9	25011.5	275310	1.18737e+06	598985		35929.5	18103.2	22508.1	12632.5	49408	33252.3	58941.4	41053.1	24831.8	30800	9882.24	25011.5	195571	786380	556712		59630.5	34788.1	38472	21868.8	76577.9	53040	73116.1	47371.7	33828.8	39043.6
Q12846	117					High		544570	670053	592332	202898	331262	438828	452516	230468	285374	1.08524e+06	1.03056e+06	977108	780647	581744	472899		439293	510178	505934	242465	426051	442359	445672	235079	324845	958748	681135	977108	554544	385283	439525		519299	588828	589404	296196	517976	550032	514240	251159	361664	1.13834e+06
Q12846	14	15				High		1.13322e+06	2.03723e+06	1.66366e+06	2.18405e+06	902855	1.26572e+06	1.19523e+06	452135	752489	1.09842e+06	1.92325e+06	2.34538e+06	1.16764e+06	1.85583e+06	1.75218e+06		914146	1.55115e+06	1.421e+06	2.60996e+06	1.1612e+06	1.2759e+06	1.17715e+06	461180	856570	970391	1.27115e+06	2.34538e+06	829450	1.2291e+06	1.62852e+06		1.07279e+06	1.77524e+06	1.63093e+06	2.87345e+06	1.3856e+06	1.54441e+06	1.35891e+06	503198	964884	1.1472e+06
Q12872	283					High		5.3791e+06	8.81315e+06	6.89989e+06	5.48733e+06	3.95283e+06	5.5611e+06	2.43821e+06	1.78958e+06	3.34864e+06	3.6481e+06	5.90442e+06	5.79027e+06	5.03755e+06	5.12648e+06	5.14891e+06		4.33921e+06	6.71031e+06	5.89346e+06	6.5574e+06	5.08392e+06	5.60584e+06	2.40133e+06	1.82538e+06	3.8118e+06	3.22289e+06	3.90245e+06	5.79027e+06	3.5785e+06	3.39521e+06	4.78553e+06		5.02021e+06	7.23734e+06	6.22375e+06	7.23734e+06	5.21714e+06	5.72596e+06	2.79221e+06	2.34399e+06	4.31583e+06	3.79538e+06
[truncated: 1,627 more rows]
[truncated: 87 more columns]
