# Supplementary material for: Label-free quantitative phosphoproteomics with novel pairwise abundance normalization reveals synergistic RAS and CIP2A signaling
Source: Sci Rep. 2015 Aug 17;5:13099. doi: 10.1038/srep13099 (PMC4642524; doi:10.1038/srep13099)
Supplement: Supplementary Table S4 [file srep13099-s5.xls]

## Sheet: Supplementary table 4
Supplementary Table 4. Label-free quantification of HeLa and alpha-casein peptide features in non-enriched digest data using different abundance normalization methods.
																Non-normalized abundance															Global centering normalized abundance															Quantile centering normalized abundance
Features						Best peptide match										Control2			Control1			CIP2A			RAS			OA			Control2			Control1			CIP2A			RAS			OA			Control2			Control1
#	m/z	Retention time (min)	Retention time window (min)	Mass	Charge	Score	Mass error (u)	Mass error (ppm)	Unique feature to a protein (used for protein quantification)	Protein (representative)	Description (representative)	Sequence	Variable modifications ([position] description)	Phosphosite confidence (high confidence: 1% FLR)	Same sequence+modifications in TiO2-enriched sample data	#1	#2	#3	#1	#2	#3	#1	#2	#3	#1	#2	#3	#1	#2	#3	#1	#2	#3	#1	#2	#3	#1	#2	#3	#1	#2	#3	#1	#2	#3	#1	#2	#3	#1
1	477.306	63.7394	1.93192	952.597	2	52.72	0.00152252	1.59829	FALSE	Q99879	Histone H2B type 1-M OS=Homo sapiens GN=HIST1H2BM PE=1 SV=3 - [H2B1M_HUMAN]	LLLPGELAK				7.8475e+08	8.79318e+08	7.36705e+08	5.92483e+08	8.76616e+08	8.96025e+08	4.31828e+09	1.50419e+09	9.42932e+08	2.33144e+09	1.44826e+09	6.52888e+08	1.61106e+09	3.01751e+09	9.48451e+08	1.13418e+09	9.74815e+08	1.22872e+09	1.39406e+09	1.52701e+09	2.33137e+09	3.26288e+09	1.47525e+09	1.40238e+09	2.33144e+09	1.35994e+09	1.33751e+09	1.77676e+09	2.06874e+09	1.61929e+09	1.14493e+09	1.03919e+09	1.14493e+09	2.06851e+09
2	472.77	57.0455	2.037	943.525	2	71.77	0.00107859	1.14315	FALSE	P04908	Histone H2A type 1-B/E OS=Homo sapiens GN=HIST1H2AB PE=1 SV=2 - [H2A1B_HUMAN]	AGLQFPVGR				5.71854e+08	6.45827e+08	4.98007e+08	3.83528e+08	6.35857e+08	5.79903e+08	1.39165e+09	1.65177e+09	9.24099e+08	1.70216e+09	1.0875e+09	5.34296e+08	1.11613e+09	1.82798e+09	7.22798e+08	8.26484e+08	7.15966e+08	8.30605e+08	9.02406e+08	1.10762e+09	1.50885e+09	1.05152e+09	1.61999e+09	1.37437e+09	1.70216e+09	1.02118e+09	1.09456e+09	1.23092e+09	1.25322e+09	1.23403e+09	5.60762e+08	6.50312e+08	8.72343e+08	6.50312e+08
3	872.413	92.2302	0.744083	1742.81	2	101.2	-6.53121e-05	-0.0374751	FALSE	Q99879	Histone H2B type 1-M OS=Homo sapiens GN=HIST1H2BM PE=1 SV=3 - [H2B1M_HUMAN]	AMGIMNSFVNDIFER				1.7494e+09	1.899e+09	1.49626e+09	5.40832e+08	1.69042e+09	9.39126e+08	4.2923e+09	4.06007e+09	2.21479e+09	2.80413e+09	3.77208e+09	2.14938e+09	2.99901e+09	3.2613e+09	1.373e+09	2.52835e+09	2.10524e+09	2.49555e+09	1.27253e+09	2.9446e+09	2.44352e+09	3.24324e+09	3.98195e+09	3.29395e+09	2.80413e+09	3.54205e+09	4.40323e+09	3.30746e+09	2.23587e+09	2.34411e+09	2.38133e+09	2.38133e+09	2.38133e+09	1.14493e+09
6	644.394	88.4729	1.123	1930.16	3	62.13	-0.000533117	-0.276203	FALSE	Q6FI13	Histone H2A type 2-A OS=Homo sapiens GN=HIST2H2AA3 PE=1 SV=3 - [H2A2A_HUMAN]	VTIAQGGVLPNIQAVLLPK				8.74501e+08	1.05906e+09	7.83256e+08	4.54118e+08	6.41104e+08	5.50005e+08	2.09972e+09	2.214e+09	8.97087e+08	1.5143e+09	1.94753e+09	7.90551e+08	1.0855e+09	1.75672e+09	8.36451e+08	1.26389e+09	1.17407e+09	1.30636e+09	1.0685e+09	1.11676e+09	1.43106e+09	1.58654e+09	2.1714e+09	1.3342e+09	1.5143e+09	1.82876e+09	1.61952e+09	1.19714e+09	1.20437e+09	1.42807e+09	1.50483e+09	1.50483e+09	1.50483e+09	1.03919e+09
7	966.088	88.4729	1.03373	1930.16	2	43.5	-0.000881942	-0.456926	FALSE	Q6FI13	Histone H2A type 2-A OS=Homo sapiens GN=HIST2H2AA3 PE=1 SV=3 - [H2A2A_HUMAN]	VTIAQGGVLPNIQAVLLPK				1.187e+09	1.49504e+09	9.74978e+08	8.4371e+08	1.28378e+09	9.43042e+08	3.69071e+09	4.0535e+09	1.71307e+09	2.5685e+09	3.91823e+09	1.60967e+09	2.26243e+09	3.04095e+09	1.24279e+09	1.71554e+09	1.6574e+09	1.62612e+09	1.98517e+09	2.23627e+09	2.45371e+09	2.78868e+09	3.97551e+09	2.54776e+09	2.5685e+09	3.67928e+09	3.29758e+09	2.49513e+09	2.08481e+09	2.12181e+09	2.06851e+09	2.06851e+09	2.06851e+09	2.38133e+09
8	488.728	26.8997	1.1837	975.442	2	70.71	0.000998826	1.02397	FALSE	P60709	Actin, cytoplasmic 1 OS=Homo sapiens GN=ACTB PE=1 SV=1 - [ACTB_HUMAN]	AGFAGDDAPR				2.83695e+08	3.01646e+08	4.14951e+08	3.99192e+08	2.349e+08	1.98295e+08	1.62111e+08	2.36945e+08	2.38235e+08	3.38038e+08	2.84587e+08	2.02148e+08	2.49437e+08	3.63208e+08	2.44047e+08	4.10016e+08	3.34405e+08	6.92079e+08	9.39263e+08	4.09181e+08	5.15946e+08	1.2249e+08	2.32386e+08	3.54316e+08	3.38038e+08	2.67232e+08	4.14121e+08	2.75092e+08	2.49007e+08	4.16661e+08	3.37648e+08	3.58483e+08	6.50312e+08	8.72343e+08
11	652.027	62.9201	1.50158	1953.06	3	55.38	0.00100131	0.512689	FALSE	P60709	Actin, cytoplasmic 1 OS=Homo sapiens GN=ACTB PE=1 SV=1 - [ACTB_HUMAN]	VAPEEHPVLLTEAPLNPK				7.05899e+08	9.08873e+08	6.82748e+08	5.50246e+08	9.15212e+08	6.40378e+08	1.88621e+09	7.96502e+08	6.03241e+08	1.61868e+09	7.03071e+08	4.5961e+08	5.17933e+08	1.92986e+09	7.97593e+08	1.02021e+09	1.00758e+09	1.13873e+09	1.29468e+09	1.59424e+09	1.66621e+09	1.42521e+09	7.81177e+08	8.97173e+08	1.61868e+09	6.60197e+08	9.41558e+08	5.71203e+08	1.32307e+09	1.36173e+09	1.03919e+09	1.14493e+09	1.03919e+09	1.50483e+09
14	526.803	72.6313	1.07852	2103.18	4	27.06	0.000784452	0.372984	FALSE	Q6FI13	Histone H2A type 2-A OS=Homo sapiens GN=HIST2H2AA3 PE=1 SV=3 - [H2A2A_HUMAN]	HLQLAIRNDEELNKLLGK				1.76426e+08	2.83078e+08	1.8361e+08	1.29791e+08	1.81512e+08	1.07913e+08	6.65102e+08	3.94294e+08	1.98907e+08	3.48859e+08	3.08582e+08	1.32054e+08	2.6862e+08	6.04481e+08	1.48423e+08	2.54983e+08	3.13821e+08	3.06236e+08	3.05385e+08	3.16183e+08	2.80779e+08	5.02548e+08	3.86708e+08	2.95825e+08	3.48859e+08	2.89764e+08	2.70526e+08	2.96248e+08	4.14419e+08	2.53402e+08	2.27663e+08	2.9976e+08	3.58483e+08	3.58483e+08
15	649.596	92.9155	0.654583	2594.35	4	76.8	0.00113619	0.437946	TRUE	P04406	Glyceraldehyde-3-phosphate dehydrogenase OS=Homo sapiens GN=GAPDH PE=1 SV=3 - [G3P_HUMAN]	VIHDNFGIVEGLMTTVHAITATQK				3.24901e+08	4.90596e+08	2.95548e+08	1.09531e+08	3.57433e+08	1.48774e+08	9.03896e+08	9.66782e+08	3.69044e+08	8.39351e+08	9.46172e+08	4.88395e+08	4.41898e+08	6.98125e+08	2.9144e+08	4.6957e+08	5.43877e+08	4.92932e+08	2.57717e+08	6.22625e+08	3.87096e+08	6.8298e+08	9.48181e+08	5.48862e+08	8.39351e+08	8.88473e+08	1.00053e+09	4.87348e+08	4.78619e+08	4.97573e+08	3.80155e+08	4.21145e+08	4.21145e+08	2.83884e+08
16	400.24	55.1558	1.85023	1197.7	3	36.53	0.000983903	0.821495	FALSE	P60709	Actin, cytoplasmic 1 OS=Homo sapiens GN=ACTB PE=1 SV=1 - [ACTB_HUMAN]	AVFPSIVGRPR				1.9194e+08	1.98942e+08	1.45549e+08	1.41998e+08	1.73131e+08	1.56169e+08	2.22563e+08	2.86135e+08	2.1721e+08	1.70646e+08	2.53855e+08	9.38891e+07	1.88343e+08	4.1793e+08	1.90419e+08	2.77405e+08	2.20547e+08	2.42754e+08	3.34109e+08	3.01583e+08	4.06339e+08	1.68167e+08	2.8063e+08	3.23046e+08	1.70646e+08	2.38375e+08	1.92341e+08	2.07715e+08	2.86523e+08	3.25101e+08	2.33246e+08	2.15081e+08	2.9976e+08	3.80155e+08
17	796.659	81.6865	0.691417	3182.61	4	77.43	0.000155553	0.048876	FALSE	P60709	Actin, cytoplasmic 1 OS=Homo sapiens GN=ACTB PE=1 SV=1 - [ACTB_HUMAN]	TTGIVMDSGDGVTHTVPIYEGYALPHAILR				4.66611e+08	5.17852e+08	3.58523e+08	1.95986e+08	3.23352e+08	2.51259e+08	6.96227e+08	7.25419e+08	3.15435e+08	5.43196e+08	6.65947e+08	2.54712e+08	3.18072e+08	9.52206e+08	2.85104e+08	6.74379e+08	5.74092e+08	5.97965e+08	4.61137e+08	5.63259e+08	6.53754e+08	5.26066e+08	7.11462e+08	4.69131e+08	5.43196e+08	6.25336e+08	5.21804e+08	3.50786e+08	6.52811e+08	4.86756e+08	4.9709e+08	4.9709e+08	4.9709e+08	5.60762e+08
22	884.413	86.94	0.569467	3533.62	4	56.67	-0.000521432	-0.147563	FALSE	P63261	Actin, cytoplasmic 2 OS=Homo sapiens GN=ACTG1 PE=1 SV=1 - [ACTG_HUMAN]	FRCPEALFQPSFLGMESCGIHETTFNSIMK	[3] Carbamidomethyl; (C)|[18] Carbamidomethyl (C)			5.92236e+08	6.72413e+08	3.76985e+08	1.18272e+08	5.39413e+08	1.9501e+08	7.86932e+08	8.81186e+08	4.10496e+08	8.3588e+08	9.15212e+08	5.79333e+08	4.67336e+08	8.66676e+08	3.11551e+08	8.55942e+08	7.45439e+08	6.28758e+08	2.78283e+08	9.39623e+08	5.07397e+08	5.94602e+08	8.64231e+08	6.10512e+08	8.3588e+08	8.594e+08	1.18682e+09	5.15402e+08	5.94174e+08	5.3191e+08	6.50312e+08	8.72343e+08	5.60762e+08	3.22111e+08
23	489.606	78.1767	0.828683	1465.8	3	59.85	0.000638984	0.435929	TRUE	P62805	Histone H4 OS=Homo sapiens GN=HIST1H4A PE=1 SV=2 - [H4_HUMAN]	TVTAMDVVYALKR				6.02275e+07	1.31443e+08	7.49292e+07	3.15328e+07	7.93731e+07	3.82141e+07	3.48283e+08	7.20324e+07	1.07848e+08	1.90387e+08	1.45488e+08	1.01118e+08	1.83024e+08	1.1048e+08	2.03899e+08	8.70451e+07	1.45718e+08	1.24971e+08	7.41939e+07	1.38263e+08	9.94297e+07	2.63161e+08	7.06464e+07	1.60398e+08	1.90387e+08	1.36615e+08	2.07149e+08	2.01849e+08	7.57426e+07	3.48116e+08	7.48715e+07	1.46044e+08	1.25817e+08	7.09279e+07
24	390.203	17.5553	0.956833	1167.59	3	57.95	3.3266e-05	0.0284912	FALSE	Q99879	Histone H2B type 1-M OS=Homo sapiens GN=HIST1H2BM PE=1 SV=3 - [H2B1M_HUMAN]	QVHPDTGISSK				3.35958e+06	8.22962e+06	3.50495e+07	3.3584e+07	5.94183e+07	4.8067e+07	8.9649e+07	4.71708e+07	4.6811e+07	8.77141e+07	4.58391e+07	7.55922e+07	1.68746e+08	1.60613e+08	2.63072e+08	4.8555e+06	9.12339e+06	5.84575e+07	7.90201e+07	1.03503e+08	1.25066e+08	6.77384e+07	4.62632e+07	6.96198e+07	8.77141e+07	4.30438e+07	1.54858e+08	1.86102e+08	1.10113e+08	4.49141e+08	4.0455e+06	7.69978e+06	6.20273e+07	7.78912e+07
25	540.95	85.5027	0.6829	1619.83	3	47.63	0.000182659	0.112764	FALSE	P07437	Tubulin beta chain OS=Homo sapiens GN=TUBB PE=1 SV=2 - [TBB5_HUMAN]	LHFFMPGFAPLTSR				1.74e+08	1.78689e+08	1.00759e+08	5.39494e+07	1.07426e+08	7.92852e+07	4.02831e+08	3.73064e+08	1.26568e+08	3.14248e+08	4.14355e+08	1.23792e+08	1.59641e+08	3.0488e+08	7.85807e+07	2.51478e+08	1.98095e+08	1.68052e+08	1.26938e+08	1.8713e+08	2.06293e+08	3.04377e+08	3.65886e+08	1.88238e+08	3.14248e+08	3.89087e+08	2.536e+08	1.7606e+08	2.09019e+08	1.3416e+08	2.10389e+08	1.71697e+08	1.93385e+08	1.23307e+08
27	416.25	44.8184	1.63892	830.486	2	48.78	-0.000364726	-0.439172	FALSE	P68431	Histone H3.1 OS=Homo sapiens GN=HIST1H3A PE=1 SV=2 - [H31_HUMAN]	STELLIR				3.86895e+07	7.91148e+07	8.44907e+07	7.35872e+07	5.61274e+07	4.69342e+07	9.87654e+07	3.93717e+07	7.09503e+07	1.17678e+08	2.00329e+08	6.65608e+07	1.02743e+08	8.99769e+07	1.57495e+08	5.59167e+07	8.77069e+07	1.40918e+08	1.73144e+08	9.77705e+07	1.22118e+08	7.46268e+07	3.86141e+07	1.05521e+08	1.17678e+08	1.88112e+08	1.36357e+08	1.13311e+08	6.16862e+07	2.6889e+08	4.6861e+07	8.25492e+07	1.40537e+08	1.93385e+08
31	702.372	88.9565	0.56355	2104.09	3	34.8	-0.00116964	-0.555886	TRUE	P62805	Histone H4 OS=Homo sapiens GN=HIST1H4A PE=1 SV=2 - [H4_HUMAN]	VFLENVIRDAVTYTEHAK				9.42744e+07	2.19462e+08	9.5677e+07	4.92977e+07	1.78212e+08	1.05377e+08	5.12954e+08	2.2841e+08	2.56151e+08	4.58601e+08	4.92005e+08	2.80988e+08	3.25632e+08	2.00615e+08	3.59683e+08	1.36252e+08	2.43296e+08	1.59576e+08	1.15993e+08	3.10434e+08	2.74181e+08	3.87586e+08	2.24015e+08	3.80962e+08	4.58601e+08	4.62002e+08	5.75632e+08	3.59124e+08	1.37537e+08	6.14085e+08	1.17439e+08	2.46546e+08	1.71697e+08	1.07482e+08
32	344.87	31.9601	0.987617	1031.59	3	59.29	-0.000196997	-0.190965	FALSE	P68431	Histone H3.1 OS=Homo sapiens GN=HIST1H3A PE=1 SV=2 - [H31_HUMAN]	YRPGTVALR				1.84526e+07	4.51151e+07	3.94031e+07	4.55154e+07	1.31971e+07	1.32397e+07	7.615e+07	1.78812e+07	5.442e+07	4.04084e+07	8.27201e+07	5.43165e+07	1.47633e+08	2.78139e+07	7.73125e+07	2.66689e+07	5.00147e+07	6.57188e+07	1.07094e+08	2.29886e+07	3.44485e+07	5.75386e+07	1.75372e+07	8.09363e+07	4.04084e+07	7.76757e+07	1.11273e+08	1.62817e+08	1.90686e+07	1.31995e+08	2.25908e+07	4.49639e+07	7.30817e+07	1.01024e+08
36	624.803	32.7388	1.7843	1247.59	2	92.71	-0.00104823	-0.840199	FALSE	P00338	L-lactate dehydrogenase A chain OS=Homo sapiens GN=LDHA PE=1 SV=2 - [LDHA_HUMAN]	VIGSGCNLDSAR	[6] Carbamidomethyl (C)			1.15657e+08	1.58259e+08	1.37332e+08	1.47388e+08	5.36987e+07	4.75679e+07	7.3887e+07	1.11409e+08	9.55078e+07	8.02964e+07	1.9152e+08	7.43782e+07	1.35398e+08	1.09189e+08	7.79695e+07	1.67156e+08	1.75446e+08	2.29051e+08	3.4679e+08	9.35398e+07	1.23767e+08	5.58287e+07	1.09266e+08	1.42044e+08	8.02964e+07	1.79841e+08	1.52371e+08	1.49323e+08	7.48576e+07	1.33117e+08	1.48809e+08	1.64865e+08	2.73631e+08	4.9709e+08
39	526.934	33.9319	1.07215	1577.78	3	64.1	0.000387976	0.2459	FALSE	P16403	Histone H1.2 OS=Homo sapiens GN=HIST1H1C PE=1 SV=2 - [H12_HUMAN]	ALAAAGYDVEKNNSR				1.15681e+08	1.37018e+08	1.17935e+08	6.57932e+07	3.51384e+07	3.50796e+07	1.42536e+08	7.54256e+07	8.08358e+07	1.08258e+08	1.86697e+08	6.74824e+07	1.74426e+08	5.93312e+07	5.37084e+07	1.6719e+08	1.51899e+08	1.96698e+08	1.54806e+08	6.12089e+07	9.1274e+07	1.077e+08	7.39744e+07	1.20223e+08	1.08258e+08	1.75312e+08	1.38245e+08	1.92366e+08	4.06761e+07	9.16961e+07	1.50902e+08	1.48809e+08	2.27663e+08	1.58872e+08
40	513.975	72.4108	1.04405	1538.9	3	69.55	0.000541076	0.351598	TRUE	P08670	Vimentin OS=Homo sapiens GN=VIM PE=1 SV=4 - [VIME_HUMAN]	ILLAELEQLKGQGK				8.67106e+07	1.04185e+08	9.05371e+07	7.18517e+07	8.8851e+07	5.66546e+07	3.3812e+08	1.89149e+08	1.26211e+08	1.78647e+08	1.3437e+08	6.11549e+07	1.45456e+08	3.29693e+08	8.39327e+07	1.2532e+08	1.155e+08	1.51003e+08	1.69061e+08	1.54773e+08	1.4741e+08	2.55482e+08	1.8551e+08	1.87709e+08	1.78647e+08	1.26176e+08	1.25282e+08	1.60416e+08	2.2603e+08	1.43298e+08	1.08324e+08	1.12169e+08	1.56006e+08	1.82175e+08
41	564.79	50.9201	1.81433	1127.56	2	47.23	0.000208425	0.184845	TRUE	P07355	Annexin A2 OS=Homo sapiens GN=ANXA2 PE=1 SV=2 - [ANXA2_HUMAN]	STVHEILCK	[N-term] Acetyl; (N-Term)|[8] Carbamidomethyl (C)			4.97752e+07	6.98178e+07	5.48363e+07	3.89539e+07	7.08376e+07	5.71519e+07	9.83036e+07	1.16929e+08	5.42546e+07	9.27742e+07	9.87518e+07	5.22366e+07	1.08775e+08	1.61877e+08	9.70573e+07	7.19386e+07	7.74002e+07	9.14591e+07	9.1655e+07	1.23395e+08	1.48704e+08	7.42778e+07	1.14679e+08	8.06903e+07	9.27742e+07	9.27297e+07	1.07012e+08	1.19963e+08	1.1098e+08	1.65705e+08	6.26548e+07	7.14624e+07	1.00531e+08	9.18501e+07
42	799.876	73.5581	1.3084	1597.74	2	78.58	-0.000360753	-0.22579	TRUE	P62937	Peptidyl-prolyl cis-trans isomerase A OS=Homo sapiens GN=PPIA PE=1 SV=2 - [PPIA_HUMAN]	IIPGFMCQGGDFTR	[7] Carbamidomethyl (C)			1.45833e+08	1.81623e+08	1.21442e+08	8.79668e+07	1.20865e+08	5.9768e+07	6.45497e+08	3.08597e+08	1.41913e+08	3.8384e+08	3.96317e+08	1.50291e+08	2.36711e+08	5.96835e+08	7.83631e+07	2.10768e+08	2.01348e+08	2.02547e+08	2.06978e+08	2.1054e+08	1.55511e+08	4.87735e+08	3.0266e+08	2.11061e+08	3.8384e+08	3.72148e+08	3.07886e+08	2.61056e+08	4.09177e+08	1.33789e+08	1.71697e+08	1.82175e+08	2.46546e+08	2.15081e+08
43	581.313	48.5882	1.12573	1160.61	2	62.7	0.000216588	0.186616	FALSE	P60709	Actin, cytoplasmic 1 OS=Homo sapiens GN=ACTB PE=1 SV=1 - [ACTB_HUMAN]	EITALAPSTMK				5.60306e+07	8.21776e+07	6.1273e+07	6.73124e+07	8.20093e+07	8.31624e+07	1.08054e+08	9.60847e+07	7.03441e+07	7.24464e+07	9.75203e+07	5.59417e+07	8.37463e+07	1.607e+08	9.5582e+07	8.09793e+07	9.11023e+07	1.02195e+08	1.5838e+08	1.42855e+08	2.16381e+08	8.16449e+07	9.4236e+07	1.0462e+08	7.24464e+07	9.15733e+07	1.14602e+08	9.23597e+07	1.10172e+08	1.63187e+08	7.06036e+07	8.64795e+07	1.08324e+08	1.71697e+08
44	460.59	75.8436	1.30422	1378.75	3	36.14	-0.000141478	-0.102613	TRUE	P62937	Peptidyl-prolyl cis-trans isomerase A OS=Homo sapiens GN=PPIA PE=1 SV=2 - [PPIA_HUMAN]	VSFELFADKVPK				7.43212e+07	8.38281e+07	4.83646e+07	3.18511e+07	5.21497e+07	2.6298e+07	2.13751e+08	1.13856e+08	4.88974e+07	1.39917e+08	1.22491e+08	6.22938e+07	8.25967e+07	2.05727e+08	4.46104e+07	1.07414e+08	9.2932e+07	8.06652e+07	7.49428e+07	9.08414e+07	6.84251e+07	1.61509e+08	1.11665e+08	7.27229e+07	1.39917e+08	1.15021e+08	1.27615e+08	9.10918e+07	1.41042e+08	7.61631e+07	9.33208e+07	8.7914e+07	8.73176e+07	7.2595e+07
45	570.044	81.7975	0.504217	2276.15	4	32.16	0.000393862	0.173039	TRUE	P22626	Heterogeneous nuclear ribonucleoproteins A2/B1 OS=Homo sapiens GN=HNRNPA2B1 PE=1 SV=2 - [ROA2_HUMAN]	GFGFVTFDDHDPVDKIVLQK				9.00029e+07	9.96504e+07	6.86001e+07	3.36805e+07	5.83534e+07	4.09061e+07	1.81504e+08	1.38825e+08	7.06353e+07	9.49859e+07	1.14205e+08	5.46705e+07	9.61674e+07	1.57275e+08	7.14018e+07	1.30079e+08	1.10473e+08	1.14415e+08	7.92471e+07	1.01648e+08	1.06434e+08	1.37144e+08	1.36154e+08	1.05053e+08	9.49859e+07	1.07241e+08	1.11998e+08	1.06058e+08	1.07824e+08	1.21904e+08	1.14187e+08	1.04468e+08	1.18959e+08	7.84724e+07
46	504.254	44.3819	1.94098	1006.49	2	48.58	0.000157395	0.156379	TRUE	P06733	Alpha-enolase OS=Homo sapiens GN=ENO1 PE=1 SV=2 - [ENOA_HUMAN]	SCNCLLLK	[2] Carbamidomethyl; (C)|[4] Carbamidomethyl (C)			4.51872e+07	5.20412e+07	7.98372e+07	1.1578e+08	4.56953e+07	3.66169e+07	6.49661e+07	7.63479e+07	4.92699e+07	7.00911e+07	2.00236e+08	4.14347e+07	5.71565e+07	1.67208e+08	5.42754e+07	6.53077e+07	5.76931e+07	1.33157e+08	2.72419e+08	7.95983e+07	9.5274e+07	4.90881e+07	7.48789e+07	7.32768e+07	7.00911e+07	1.88025e+08	8.48833e+07	6.30351e+07	1.14634e+08	9.26641e+07	5.64784e+07	5.1963e+07	1.30182e+08	2.9976e+08
47	453.938	80.0577	0.657417	1358.79	3	46.49	-0.00017304	-0.127348	FALSE	Q06830	Peroxiredoxin-1 OS=Homo sapiens GN=PRDX1 PE=1 SV=1 - [PRDX1_HUMAN]	GLFIIDDKGILR				5.9186e+07	6.23231e+07	3.31337e+07	1.77549e+07	3.06252e+07	1.81812e+07	1.31214e+08	7.63899e+07	4.47051e+07	5.84598e+07	7.987e+07	3.72031e+07	5.14648e+07	9.49259e+07	2.69841e+07	8.55398e+07	6.90916e+07	5.52622e+07	4.17756e+07	5.33472e+07	4.73058e+07	9.91447e+07	7.49201e+07	6.64879e+07	5.84598e+07	7.49994e+07	7.62143e+07	5.6758e+07	6.50791e+07	4.60698e+07	7.3915e+07	6.40136e+07	5.79764e+07	4.13349e+07
48	865.791	92.9211	0.62175	2594.35	3	97.8	-0.000529837	-0.204227	TRUE	P04406	Glyceraldehyde-3-phosphate dehydrogenase OS=Homo sapiens GN=GAPDH PE=1 SV=3 - [G3P_HUMAN]	VIHDNFGIVEGLMTTVHAITATQK				1.74187e+08	2.51196e+08	1.42289e+08	4.66013e+07	1.81399e+08	7.07586e+07	5.37906e+08	5.81763e+08	1.91999e+08	4.82021e+08	5.92834e+08	2.71812e+08	2.53012e+08	3.87888e+08	1.39964e+08	2.51747e+08	2.78476e+08	2.37318e+08	1.09649e+08	3.15985e+08	1.84108e+08	4.0644e+08	5.70569e+08	2.85551e+08	4.82021e+08	5.56681e+08	5.56834e+08	2.79035e+08	2.65928e+08	2.3896e+08	2.15081e+08	2.65451e+08	2.83884e+08	1.05797e+08
50	513.309	47.2997	1.21672	1024.6	2	65.9	0.000438301	0.427776	FALSE	P68104	Elongation factor 1-alpha 1 OS=Homo sapiens GN=EEF1A1 PE=1 SV=1 - [EF1A1_HUMAN]	IGGIGTVPVGR				3.71687e+07	5.59169e+07	3.52008e+07	5.53828e+07	5.9217e+07	6.37123e+07	8.56245e+07	7.2759e+07	6.83672e+07	6.24015e+07	7.41704e+07	5.22086e+07	5.1633e+07	1.75493e+08	6.70421e+07	5.37189e+07	6.19896e+07	5.87098e+07	1.30311e+08	1.03152e+08	1.65774e+08	6.46975e+07	7.13591e+07	1.01679e+08	6.24015e+07	6.96473e+07	1.06955e+08	5.69435e+07	1.20314e+08	1.14461e+08	4.45751e+07	5.65845e+07	6.26548e+07	1.30182e+08
51	457.787	39.5708	1.24172	913.559	2	51.86	-0.000236435	-0.258807	FALSE	P68104	Elongation factor 1-alpha 1 OS=Homo sapiens GN=EEF1A1 PE=1 SV=1 - [EF1A1_HUMAN]	QTVAVGVIK				9.55875e+07	6.71244e+07	8.27359e+07	1.07001e+08	3.44603e+07	3.03649e+07	5.82719e+07	7.11947e+07	4.96016e+07	5.6289e+07	1.39127e+08	2.82509e+07	1.00232e+08	1.19241e+08	3.41747e+07	1.3815e+08	7.44143e+07	1.37992e+08	2.51765e+08	6.00276e+07	7.90066e+07	4.403e+07	6.98248e+07	7.37701e+07	5.6289e+07	1.30643e+08	5.78749e+07	1.10541e+08	8.17486e+07	5.83462e+07	1.20321e+08	6.87602e+07	1.33133e+08	2.73631e+08
52	516.942	49.5108	1.19625	1547.81	3	61.36	0.000433007	0.279755	FALSE	P60709	Actin, cytoplasmic 1 OS=Homo sapiens GN=ACTB PE=1 SV=1 - [ACTB_HUMAN]	MQKEITALAPSTMK				9.63439e+07	1.22741e+08	8.955e+07	3.32486e+07	9.10993e+07	7.55338e+07	1.48908e+08	1.47905e+08	8.0553e+07	1.16317e+08	1.14304e+08	6.59387e+07	1.25436e+08	1.39852e+08	9.53244e+07	1.39243e+08	1.36071e+08	1.49357e+08	7.82309e+07	1.58689e+08	1.96532e+08	1.12514e+08	1.45059e+08	1.19803e+08	1.16317e+08	1.07334e+08	1.35082e+08	1.38337e+08	9.58792e+07	1.62747e+08	1.27943e+08	1.318e+08	1.5407e+08	7.53963e+07
53	596.668	69.5982	1.07712	1786.98	3	80.54	-7.74446e-05	-0.0433382	TRUE	P11142	Heat shock cognate 71 kDa protein OS=Homo sapiens GN=HSPA8 PE=1 SV=1 - [HSP7C_HUMAN]	IINEPTAAAIAYGLDKK				1.12678e+08	1.28434e+08	8.84245e+07	5.7649e+07	9.00008e+07	4.63108e+07	3.255e+08	1.69123e+08	1.14592e+08	2.04021e+08	1.39361e+08	6.57948e+07	1.17723e+08	2.52946e+08	6.67052e+07	1.6285e+08	1.42383e+08	1.47479e+08	1.35643e+08	1.56776e+08	1.20496e+08	2.45947e+08	1.65869e+08	1.70428e+08	2.04021e+08	1.30862e+08	1.34787e+08	1.29831e+08	1.73414e+08	1.13885e+08	1.45004e+08	1.43091e+08	1.50902e+08	1.39009e+08
54	658.9	79.3187	0.778367	1315.79	2	66.69	-0.000202104	-0.153599	TRUE	P07910	Heterogeneous nuclear ribonucleoproteins C1/C2 OS=Homo sapiens GN=HNRNPC PE=1 SV=4 - [HNRPC_HUMAN]	VFIGNLNTLVVK				8.91351e+07	1.0404e+08	6.71526e+07	3.64222e+07	4.76634e+07	3.29959e+07	2.73536e+08	1.30026e+08	8.30871e+07	1.03988e+08	1.21494e+08	4.87079e+07	1.30157e+08	1.75728e+08	5.34916e+07	1.28824e+08	1.15339e+08	1.12001e+08	8.56981e+07	8.30266e+07	8.58523e+07	2.06683e+08	1.27525e+08	1.23572e+08	1.03988e+08	1.14085e+08	9.9783e+07	1.43544e+08	1.20475e+08	9.1326e+07	1.10826e+08	1.10826e+08	1.16388e+08	8.52713e+07
55	706.399	60.3713	1.81588	1410.78	2	63.25	-7.57328e-05	-0.0536814	TRUE	P04406	Glyceraldehyde-3-phosphate dehydrogenase OS=Homo sapiens GN=GAPDH PE=1 SV=3 - [G3P_HUMAN]	GALQNIIPASTGAAK				1.00892e+08	1.25648e+08	9.33976e+07	8.52775e+07	1.02171e+08	8.97568e+07	4.84871e+08	1.73985e+08	1.30076e+08	3.75711e+08	2.37721e+08	1.16307e+08	1.90021e+08	4.19073e+08	1.17944e+08	1.45817e+08	1.39294e+08	1.55774e+08	2.0065e+08	1.77976e+08	2.33539e+08	3.66366e+08	1.70638e+08	1.93456e+08	3.75711e+08	2.23225e+08	2.38267e+08	2.09565e+08	2.87307e+08	2.01366e+08	1.34439e+08	1.34439e+08	1.64865e+08	2.10389e+08
57	755.154	82.7419	0.688417	3016.59	4	47.93	0.00111046	0.368117	TRUE	P14618	Pyruvate kinase isozymes M1/M2 OS=Homo sapiens GN=PKM2 PE=1 SV=4 - [KPYM_HUMAN]	TATESFASDPILYRPVAVALDTKGPEIR				1.70637e+08	1.86697e+08	9.11347e+07	2.77138e+07	9.25582e+07	5.2018e+07	3.96037e+08	3.94889e+08	9.97698e+07	3.27315e+08	4.09936e+08	1.39536e+08	1.21982e+08	2.61629e+08	4.95973e+07	2.46617e+08	2.06973e+08	1.52e+08	6.5208e+07	1.61231e+08	1.35346e+08	2.99244e+08	3.87291e+08	1.48383e+08	3.27315e+08	3.84937e+08	2.85854e+08	1.34528e+08	1.79367e+08	8.46772e+07	1.99982e+08	1.93385e+08	1.58872e+08	6.26548e+07
58	590.337	83.5328	0.7619	1767.99	3	36.19	-0.000132804	-0.0751159	TRUE	P00558	Phosphoglycerate kinase 1 OS=Homo sapiens GN=PGK1 PE=1 SV=3 - [PGK1_HUMAN]	ALESPERPFLAILGGAK				9.26936e+07	1.03522e+08	5.12219e+07	2.68263e+07	5.736e+07	2.55984e+07	2.78818e+08	2.33883e+08	7.20892e+07	2.34294e+08	2.97393e+08	7.65639e+07	1.09436e+08	2.22563e+08	4.47189e+07	1.33967e+08	1.14765e+08	8.54308e+07	6.31199e+07	9.99174e+07	6.66047e+07	2.10674e+08	2.29383e+08	1.07215e+08	2.34294e+08	2.79257e+08	1.56849e+08	1.20692e+08	1.52584e+08	7.63484e+07	1.16388e+08	1.08907e+08	9.39516e+07	5.99246e+07
59	714.86	46.8439	1.07565	1427.7	2	74.11	-3.12589e-06	-0.00218945	TRUE	P08670	Vimentin OS=Homo sapiens GN=VIM PE=1 SV=4 - [VIME_HUMAN]	SLYASSPGGVYATR				9.59706e+07	1.0051e+08	7.22007e+07	5.54356e+07	8.93358e+07	7.25331e+07	1.2656e+08	1.4714e+08	9.0081e+07	9.23641e+07	1.26392e+08	6.29195e+07	1.27885e+08	1.86781e+08	7.89416e+07	1.38704e+08	1.11426e+08	1.20421e+08	1.30435e+08	1.55617e+08	1.88725e+08	9.56281e+07	1.44309e+08	1.33973e+08	9.23641e+07	1.18684e+08	1.28897e+08	1.41038e+08	1.28053e+08	1.34777e+08	1.25817e+08	1.05797e+08	1.2172e+08	1.318e+08
61	503.619	26.0304	1.2166	1507.84	3	62.53	-0.000234586	-0.155578	FALSE	Q5QNW6	Histone H2B type 2-F OS=Homo sapiens GN=HIST2H2BF PE=1 SV=3 - [H2B2F_HUMAN]	VLKQVHPDTGISSK				4.85212e+07	7.56166e+07	1.12783e+08	5.34179e+07	2.77995e+07	3.04127e+07	1.4583e+08	8.27903e+07	8.32942e+07	9.98497e+07	8.11324e+07	3.70579e+07	7.32468e+07	7.03774e+07	4.27688e+07	7.01263e+07	8.38288e+07	1.88105e+08	1.25688e+08	4.84249e+07	7.9131e+07	1.10189e+08	8.11974e+07	1.2388e+08	9.98497e+07	7.61847e+07	7.5917e+07	8.07803e+07	4.82492e+07	7.3019e+07	6.07851e+07	7.72705e+07	2.10389e+08	1.20321e+08
62	450.282	39.0667	1.21565	898.549	2	34.39	-5.72435e-05	-0.0637067	TRUE	P06733	Alpha-enolase OS=Homo sapiens GN=ENO1 PE=1 SV=2 - [ENOA_HUMAN]	TIAPALVSK				6.1208e+07	4.30225e+07	6.31286e+07	1.0432e+08	2.93438e+07	2.39328e+07	5.08961e+07	7.07695e+07	3.90628e+07	4.83571e+07	1.70446e+08	3.57786e+07	9.74553e+07	9.67333e+07	3.00624e+07	8.84621e+07	4.76949e+07	1.0529e+08	2.45457e+08	5.1115e+07	6.2271e+07	3.84569e+07	6.94078e+07	5.80964e+07	4.83571e+07	1.60052e+08	7.32961e+07	1.07479e+08	6.63182e+07	5.13254e+07	7.57109e+07	4.28896e+07	1.12169e+08	2.46546e+08
63	743.076	88.988	0.8963	2226.21	3	68.62	-0.000686809	-0.308511	TRUE	P06748	Nucleophosmin OS=Homo sapiens GN=NPM1 PE=1 SV=2 - [NPM_HUMAN]	MSVQPTVSLGGFEITPPVVLR				2.27581e+08	2.19021e+08	1.52934e+08	3.28209e+07	1.26648e+08	6.62417e+07	4.46479e+08	4.89435e+08	1.70082e+08	2.80592e+08	3.82723e+08	1.68248e+08	2.15889e+08	3.38553e+08	1.30249e+08	3.28916e+08	2.42807e+08	2.55071e+08	7.72246e+07	2.20613e+08	1.72355e+08	3.37358e+08	4.80018e+08	2.52956e+08	2.80592e+08	3.59383e+08	3.44673e+08	2.38094e+08	2.32105e+08	2.22373e+08	2.83884e+08	2.27663e+08	3.22111e+08	7.3915e+07
66	533.804	74.3711	1.2668	2131.19	4	27.71	0.000974791	0.457394	TRUE	P04908	Histone H2A type 1-B/E OS=Homo sapiens GN=HIST1H2AB PE=1 SV=2 - [H2A1B_HUMAN]	HLQLAIRNDEELNKLLGR				8.22099e+07	1.14713e+08	5.67794e+07	3.05898e+07	5.41577e+07	2.7164e+07	3.06227e+08	1.72463e+08	7.16455e+07	1.12422e+08	1.11878e+08	4.87414e+07	1.19813e+08	1.6963e+08	4.11175e+07	1.18815e+08	1.27171e+08	9.46999e+07	7.19749e+07	9.43393e+07	7.06782e+07	2.31384e+08	1.69145e+08	1.06555e+08	1.12422e+08	1.05055e+08	9.98517e+07	1.32136e+08	1.16295e+08	7.01997e+07	1.02191e+08	1.23307e+08	1.03285e+08	6.87602e+07
67	606.341	56.9308	1.2326	1210.67	2	60.62	-0.000480054	-0.39652	FALSE	Q06830	Peroxiredoxin-1 OS=Homo sapiens GN=PRDX1 PE=1 SV=1 - [PRDX1_HUMAN]	QITVNDLPVGR				8.42763e+07	9.12369e+07	6.55151e+07	5.79552e+07	8.92125e+07	6.38437e+07	1.46182e+08	1.87391e+08	1.18364e+08	2.07517e+08	1.42182e+08	6.39448e+07	1.05428e+08	2.52809e+08	8.8011e+07	1.21802e+08	1.01145e+08	1.0927e+08	1.36363e+08	1.55402e+08	1.66115e+08	1.10454e+08	1.83786e+08	1.76037e+08	2.07517e+08	1.33511e+08	1.30997e+08	1.16272e+08	1.7332e+08	1.50261e+08	1.05797e+08	9.5529e+07	1.14187e+08	1.43091e+08
68	622.815	22.8607	1.74068	1243.62	2	56.33	-0.000246467	-0.198186	TRUE	P07910	Heterogeneous nuclear ribonucleoproteins C1/C2 OS=Homo sapiens GN=HNRNPC PE=1 SV=4 - [HNRPC_HUMAN]	ASNVTNKTDPR	[N-term] Acetyl (N-Term)			4.30118e+07	7.00888e+07	5.58953e+07	3.764e+07	4.80665e+07	2.37113e+07	5.92124e+07	5.36187e+07	5.51583e+07	3.93056e+07	6.11196e+07	2.90917e+07	5.32579e+07	4.25956e+07	7.02745e+07	6.21637e+07	7.77006e+07	9.32254e+07	8.85634e+07	8.37288e+07	6.16946e+07	4.47406e+07	5.2587e+07	8.20345e+07	3.93056e+07	5.73924e+07	5.95972e+07	5.87356e+07	2.92026e+07	1.19979e+08	5.33929e+07	7.20649e+07	1.02975e+08	8.85584e+07
69	851.951	89.1027	0.679533	1701.89	2	44.63	-0.000227419	-0.133627	TRUE	P05386	60S acidic ribosomal protein P1 OS=Homo sapiens GN=RPLP1 PE=1 SV=1 - [RLA1_HUMAN]	AAGVNVEPFWPGLFAK				1.94112e+08	1.92543e+08	1.00575e+08	5.271e+07	1.05334e+08	7.96225e+07	4.76594e+08	5.12242e+08	1.38163e+08	2.25859e+08	3.93764e+08	9.2916e+07	1.5933e+08	2.52062e+08	8.90203e+07	2.80544e+08	2.13454e+08	1.67745e+08	1.24022e+08	1.83486e+08	2.07171e+08	3.60113e+08	5.02386e+08	2.05483e+08	2.25859e+08	3.69751e+08	1.90348e+08	1.75717e+08	1.72808e+08	1.51984e+08	2.5464e+08	1.99982e+08	1.87509e+08	1.17439e+08
70	649.984	82.8183	0.652033	1946.93	3	71.68	-0.000799869	-0.410836	TRUE	P06748	Nucleophosmin OS=Homo sapiens GN=NPM1 PE=1 SV=2 - [NPM_HUMAN]	MTDQEAIQDLWQWRK				1.14191e+08	9.28748e+07	5.85034e+07	1.4955e+07	4.87438e+07	2.4957e+07	2.28487e+08	2.227e+08	5.07671e+07	1.42494e+08	1.81087e+08	4.42936e+07	9.08847e+07	1.21447e+08	3.83696e+07	1.65037e+08	1.02961e+08	9.75754e+07	3.51877e+07	8.49086e+07	6.49359e+07	1.72644e+08	2.18415e+08	7.55035e+07	1.42494e+08	1.70044e+08	9.07399e+07	1.00232e+08	8.32611e+07	6.55082e+07	1.46044e+08	9.88572e+07	1.05797e+08	3.41949e+07
71	895.95	76.6415	1.3988	1789.88	2	85.31	-0.000186993	-0.104472	FALSE	P60709	Actin, cytoplasmic 1 OS=Homo sapiens GN=ACTB PE=1 SV=1 - [ACTB_HUMAN]	SYELPDGQVITIGNER				1.75411e+08	2.77473e+08	1.15849e+08	1.27726e+08	1.34656e+08	8.76668e+07	4.33578e+08	2.6474e+08	1.66951e+08	2.24381e+08	2.50274e+08	9.34446e+07	1.83085e+08	4.33444e+08	1.11896e+08	2.53516e+08	3.07608e+08	1.9322e+08	3.00528e+08	2.34562e+08	2.28101e+08	3.2761e+08	2.59646e+08	2.48298e+08	2.24381e+08	2.35012e+08	1.91431e+08	2.01915e+08	2.97159e+08	1.9104e+08	2.2184e+08	2.83884e+08	2.2184e+08	3.37648e+08
72	839.133	81.427	0.5483	2514.38	3	55.77	-0.000412448	-0.164036	TRUE	P68104	Elongation factor 1-alpha 1 OS=Homo sapiens GN=EEF1A1 PE=1 SV=1 - [EF1A1_HUMAN]	VETGVLKPGMVVTFAPVNVTTEVK				8.68418e+07	1.18176e+08	8.43511e+07	5.00391e+07	8.75859e+07	5.45394e+07	3.0376e+08	2.45355e+08	1.18323e+08	1.43443e+08	1.76647e+08	9.44334e+07	9.59281e+07	3.01052e+08	6.98353e+07	1.2551e+08	1.3101e+08	1.40686e+08	1.17738e+08	1.52569e+08	1.41907e+08	2.2952e+08	2.40634e+08	1.75977e+08	1.43443e+08	1.65875e+08	1.93456e+08	1.05794e+08	2.06394e+08	1.19229e+08	1.08907e+08	1.27943e+08	1.39009e+08	1.13155e+08
73	403.219	34.7864	0.727317	804.424	2	67.27	-1.49132e-06	-0.0018539	TRUE	P04406	Glyceraldehyde-3-phosphate dehydrogenase OS=Homo sapiens GN=GAPDH PE=1 SV=3 - [G3P_HUMAN]	VGVNGFGR				3.31678e+07	3.5197e+07	2.86423e+07	3.44339e+07	1.07124e+07	1.11492e+07	1.87609e+07	3.00481e+07	2.2234e+07	2.69271e+07	8.23288e+07	1.36857e+07	4.35017e+07	3.32452e+07	1.63292e+07	4.79364e+07	3.90195e+07	4.77712e+07	8.10199e+07	1.86603e+07	2.90093e+07	1.41756e+07	2.947e+07	3.30675e+07	2.69271e+07	7.73082e+07	2.80366e+07	4.79759e+07	2.27922e+07	2.78787e+07	3.97744e+07	3.4856e+07	4.8573e+07	8.16779e+07
74	931.115	79.6114	0.5814	2790.32	3	104.02	0.000147206	0.0527561	TRUE	P62937	Peptidyl-prolyl cis-trans isomerase A OS=Homo sapiens GN=PPIA PE=1 SV=2 - [PPIA_HUMAN]	HTGPGILSMANAGPNTNGSQFFICTAK	[24] Carbamidomethyl (C)			1.07748e+08	1.39925e+08	9.17937e+07	5.7176e+07	8.26004e+07	5.42402e+07	3.40366e+08	2.25978e+08	1.03633e+08	1.8396e+08	2.7991e+08	9.36409e+07	1.29652e+08	3.33576e+08	6.36574e+07	1.55724e+08	1.55122e+08	1.53099e+08	1.3453e+08	1.43885e+08	1.41128e+08	2.57179e+08	2.2163e+08	1.54128e+08	1.8396e+08	2.62841e+08	1.91833e+08	1.42987e+08	2.28692e+08	1.08682e+08	1.39009e+08	1.50902e+08	1.61714e+08	1.34439e+08
75	817.418	91.8856	1.83123	4082.05	5	48.53	0.000763164	0.186956	TRUE	P68032	Actin, alpha cardiac muscle 1 OS=Homo sapiens GN=ACTC1 PE=1 SV=1 - [ACTC_HUMAN]	GILTLKYPIEHGIITNWDDMEKIWHHTFYNELR				6.64288e+08	6.29348e+08	3.71501e+07	6.41242e+07	3.97611e+08	4.62521e+07	1.4594e+09	1.32519e+09	2.66379e+08	7.79494e+08	1.77279e+09	3.78162e+08	6.61939e+08	6.21155e+08	1.25598e+07	9.60076e+08	6.97697e+08	6.1961e+07	1.50878e+08	6.92613e+08	1.20344e+08	1.10272e+09	1.29969e+09	3.96173e+08	7.79494e+08	1.66468e+09	7.74702e+08	7.3002e+08	4.2585e+08	2.14434e+07	8.72343e+08	5.60762e+08	6.7015e+07	1.5407e+08
77	567.786	30.6892	2.02518	1133.56	2	83.14	0.00177306	1.56416	TRUE	P00338	L-lactate dehydrogenase A chain OS=Homo sapiens GN=LDHA PE=1 SV=2 - [LDHA_HUMAN]	VTLTSEEEAR				8.61082e+07	1.2299e+08	8.485e+07	9.5305e+07	3.52033e+07	3.0331e+07	4.55625e+07	7.42014e+07	7.21311e+07	7.23291e+07	8.35555e+07	3.98756e+07	1.00742e+08	1.11559e+08	5.77613e+07	1.2445e+08	1.36348e+08	1.41518e+08	2.24244e+08	6.1322e+07	7.89186e+07	3.44269e+07	7.27738e+07	1.07277e+08	7.23291e+07	7.84601e+07	8.16892e+07	1.11103e+08	7.64825e+07	9.86155e+07	1.07482e+08	1.33133e+08	1.43091e+08	2.33246e+08
78	381.877	36.2591	1.02463	1142.61	3	32.55	-0.00032593	-0.285251	TRUE	P06733	Alpha-enolase OS=Homo sapiens GN=ENO1 PE=1 SV=2 - [ENOA_HUMAN]	IGAEVYHNLK				3.40031e+07	4.69473e+07	2.92523e+07	4.97619e+07	1.47465e+07	1.1189e+07	2.47567e+07	2.56105e+07	2.12429e+07	1.98745e+07	6.99262e+07	1.56044e+07	4.15894e+07	4.69571e+07	1.74282e+07	4.91436e+07	5.20459e+07	4.87887e+07	1.17085e+08	2.56874e+07	2.91129e+07	1.8706e+07	2.51178e+07	3.15935e+07	1.98745e+07	6.5662e+07	3.19671e+07	4.58669e+07	3.21928e+07	2.97551e+07	4.14337e+07	4.72603e+07	5.05492e+07	1.09962e+08
79	487.306	40.5958	0.97745	972.597	2	76.83	1.56293e-05	0.0160697	FALSE	P16403	Histone H1.2 OS=Homo sapiens GN=HIST1H1C PE=1 SV=2 - [H12_HUMAN]	SGVSLAALKK				3.863e+07	2.33849e+07	4.47891e+07	3.60647e+07	2.61767e+07	2.1087e+07	4.13012e+07	3.05824e+07	3.5303e+07	5.33364e+07	1.03813e+08	2.97004e+07	1.09048e+08	4.14478e+07	2.96655e+07	5.58308e+07	2.59245e+07	7.47018e+07	8.4857e+07	4.55982e+07	5.48665e+07	3.1207e+07	2.9994e+07	5.25045e+07	5.33364e+07	9.74821e+07	6.08443e+07	1.20264e+08	2.84157e+07	5.06477e+07	4.67307e+07	2.30433e+07	8.02708e+07	8.45739e+07
80	933.452	86.306	1.01147	2797.33	3	62.23	-0.00125614	-0.449048	FALSE	P07437	Tubulin beta chain OS=Homo sapiens GN=TUBB PE=1 SV=2 - [TBB5_HUMAN]	SGPFGQIFRPDNFVFGQSGAGNNWAK				3.31024e+08	3.15651e+08	1.99553e+08	1.04918e+08	2.36452e+08	1.46204e+08	5.54935e+08	6.40859e+08	2.29835e+08	4.671e+08	5.6937e+08	2.32093e+08	2.38936e+08	4.8081e+08	1.40997e+08	4.78419e+08	3.49932e+08	3.32825e+08	2.46862e+08	4.11884e+08	3.80409e+08	4.19307e+08	6.28528e+08	3.41823e+08	4.671e+08	5.34648e+08	4.75466e+08	2.63511e+08	3.29632e+08	2.40724e+08	4.21145e+08	3.80155e+08	3.80155e+08	2.5464e+08
81	703.037	82.1021	0.594667	2106.09	3	87.13	-0.000237006	-0.112534	TRUE	P04075	Fructose-bisphosphate aldolase A OS=Homo sapiens GN=ALDOA PE=1 SV=2 - [ALDOA_HUMAN]	IGEHTPSALAIMENANVLAR				8.96796e+07	9.46871e+07	4.65273e+07	1.90069e+07	4.5828e+07	2.39168e+07	2.54602e+08	2.23932e+08	7.07966e+07	1.24605e+08	1.80912e+08	6.35252e+07	8.60222e+07	1.80779e+08	3.67159e+07	1.29611e+08	1.0497e+08	7.76009e+07	4.47215e+07	7.98295e+07	6.22294e+07	1.92376e+08	2.19623e+08	1.05292e+08	1.24605e+08	1.6988e+08	1.30138e+08	9.48696e+07	1.23938e+08	6.26849e+07	1.13155e+08	9.96344e+07	8.41462e+07	4.39878e+07
83	624.319	49.1258	2.33925	1246.62	2	52.37	-0.000292937	-0.234985	TRUE	P62937	Peptidyl-prolyl cis-trans isomerase A OS=Homo sapiens GN=PPIA PE=1 SV=2 - [PPIA_HUMAN]	KITIADCGQLE	[7] Carbamidomethyl (C)			5.88782e+07	6.42463e+07	3.73696e+07	3.35586e+07	5.02473e+07	4.18662e+07	8.51538e+07	1.04499e+08	4.88789e+07	8.91658e+07	9.6109e+07	4.65129e+07	6.71179e+07	1.08231e+08	6.33042e+07	8.50949e+07	7.12237e+07	6.23272e+07	7.89604e+07	8.75276e+07	1.08932e+08	6.43419e+07	1.02489e+08	7.26953e+07	8.91658e+07	9.0248e+07	9.52865e+07	7.40211e+07	7.42011e+07	1.08079e+08	7.36533e+07	6.59395e+07	6.75654e+07	7.72705e+07
84	680.356	51.9473	1.47957	1358.7	2	73.72	3.77853e-05	0.0278099	TRUE	P14618	Pyruvate kinase isozymes M1/M2 OS=Homo sapiens GN=PKM2 PE=1 SV=4 - [KPYM_HUMAN]	NTGIICTIGPASR	[6] Carbamidomethyl (C)			6.34716e+07	7.74051e+07	4.49793e+07	4.98348e+07	7.35231e+07	5.50118e+07	1.37414e+08	1.41744e+08	7.24461e+07	1.04148e+08	1.43082e+08	5.42539e+07	7.95109e+07	2.55199e+08	6.14898e+07	9.17336e+07	8.58116e+07	7.50191e+07	1.17257e+08	1.28073e+08	1.43136e+08	1.0383e+08	1.39017e+08	1.07746e+08	1.04148e+08	1.34356e+08	1.11145e+08	8.76886e+07	1.74958e+08	1.04981e+08	7.84724e+07	8.11216e+07	8.11216e+07	1.12169e+08
85	734.568	82.9857	0.518467	3667.8	5	40.18	-0.000118164	-0.0322165	TRUE	P00338	L-lactate dehydrogenase A chain OS=Homo sapiens GN=LDHA PE=1 SV=2 - [LDHA_HUMAN]	LGVHPLSCHGWVLGEHGDSSVPVWSGMNVAGVSLK	[8] Carbamidomethyl (C)			1.01935e+08	1.07897e+08	6.13794e+07	2.14427e+07	7.89534e+07	3.19269e+07	2.92455e+08	2.66907e+08	6.94192e+07	2.00647e+08	2.98266e+08	8.87856e+07	1.12599e+08	1.83802e+08	4.71685e+07	1.47323e+08	1.19615e+08	1.02372e+08	5.04527e+07	1.37532e+08	8.30709e+07	2.20978e+08	2.61772e+08	1.03244e+08	2.00647e+08	2.80077e+08	1.81886e+08	1.2418e+08	1.26011e+08	8.05305e+07	1.36902e+08	1.17439e+08	1.08907e+08	4.77244e+07
86	917.464	54.8474	1.23485	1832.91	2	109.29	0.000283147	0.154479	TRUE	P04406	Glyceraldehyde-3-phosphate dehydrogenase OS=Homo sapiens GN=GAPDH PE=1 SV=3 - [G3P_HUMAN]	IISNASCTTNCLAPLAK	[7] Carbamidomethyl; (C)|[11] Carbamidomethyl (C)			9.5766e+07	1.28049e+08	8.6632e+07	1.42264e+08	1.47551e+08	1.12754e+08	2.47843e+08	2.92452e+08	2.46061e+08	2.05476e+08	3.23406e+08	1.18162e+08	2.06207e+08	5.82212e+08	1.59327e+08	1.38408e+08	1.41955e+08	1.4449e+08	3.34735e+08	2.57025e+08	2.93376e+08	1.87269e+08	2.86825e+08	3.65955e+08	2.05476e+08	3.03684e+08	2.42066e+08	2.27415e+08	3.99152e+08	2.72018e+08	1.23307e+08	1.40537e+08	1.46044e+08	4.21145e+08
87	452.213	20.5322	1.07653	1353.62	3	57.69	0.000218819	0.161655	FALSE	P63261	Actin, cytoplasmic 2 OS=Homo sapiens GN=ACTG1 PE=1 SV=1 - [ACTG_HUMAN]	DSYVGDEAQSKR				2.94435e+07	4.80342e+07	3.98844e+07	5.49089e+07	4.33769e+07	2.71857e+07	2.84446e+07	2.14954e+07	3.63847e+07	3.75676e+07	2.35178e+07	1.67757e+07	2.12173e+07	4.65323e+07	5.9028e+07	4.25539e+07	5.32509e+07	6.65214e+07	1.29196e+08	7.55599e+07	7.07346e+07	2.14926e+07	2.10819e+07	5.41133e+07	3.75676e+07	2.20836e+07	3.43667e+07	2.33996e+07	3.19015e+07	1.00778e+08	3.52357e+07	4.77244e+07	7.43453e+07	1.25817e+08
88	499.267	48.9762	1.07633	1494.78	3	32.57	0.000335959	0.224755	TRUE	P08670	Vimentin OS=Homo sapiens GN=VIM PE=1 SV=4 - [VIME_HUMAN]	TYSLGSALRPSTSR				4.69329e+07	4.58892e+07	2.97646e+07	2.80308e+07	3.84836e+07	3.33261e+07	6.29465e+07	8.32373e+07	3.79678e+07	4.50783e+07	5.25743e+07	2.32437e+07	5.61945e+07	7.3085e+07	4.81119e+07	6.78307e+07	5.08729e+07	4.96432e+07	6.5954e+07	6.7036e+07	8.67114e+07	4.75621e+07	8.16358e+07	5.64678e+07	4.50783e+07	4.93682e+07	4.76172e+07	6.19742e+07	5.01054e+07	8.21413e+07	5.93767e+07	4.57477e+07	5.17862e+07	6.32383e+07
89	550.998	92.8563	0.587417	1649.97	3	56.01	0.000134274	0.0813795	TRUE	P07355	Annexin A2 OS=Homo sapiens GN=ANXA2 PE=1 SV=2 - [ANXA2_HUMAN]	SALSGHLETVILGLLK				3.67767e+07	6.43149e+07	4.58806e+07	2.69448e+07	5.16967e+07	2.85272e+07	1.18353e+08	1.12533e+08	6.46339e+07	9.58919e+07	1.30787e+08	8.26361e+07	7.72964e+07	1.35179e+08	5.75654e+07	5.31523e+07	7.12997e+07	7.65224e+07	6.33988e+07	9.00525e+07	7.42252e+07	8.94268e+07	1.10368e+08	9.6127e+07	9.58919e+07	1.22812e+08	1.69288e+08	8.52464e+07	9.26756e+07	9.82812e+07	4.40975e+07	6.64548e+07	8.25492e+07	6.07851e+07
90	522.797	68.0246	1.25507	1043.58	2	57.75	0.000237099	0.227197	TRUE	P14174	Macrophage migration inhibitory factor OS=Homo sapiens GN=MIF PE=1 SV=4 - [MIF_HUMAN]	LLCGLLAER	[3] Carbamidomethyl (C)			3.02883e+07	3.28311e+07	2.55286e+07	2.18453e+07	2.76966e+07	2.19466e+07	1.19769e+08	4.95829e+07	2.79398e+07	9.13095e+07	5.44627e+07	3.34041e+07	4.13705e+07	1.19156e+08	3.4271e+07	4.37749e+07	3.63966e+07	4.2578e+07	5.14e+07	4.82457e+07	5.7103e+07	9.04973e+07	4.86288e+07	4.15536e+07	9.13095e+07	5.11415e+07	6.84317e+07	4.56255e+07	8.1691e+07	5.85107e+07	3.65316e+07	3.22269e+07	4.26595e+07	4.91439e+07
92	757.396	68.3837	1.26425	1512.78	2	99.37	-0.000759819	-0.502267	TRUE	Q12931	Heat shock protein 75 kDa, mitochondrial OS=Homo sapiens GN=TRAP1 PE=1 SV=3 - [TRAP1_HUMAN]	GVVDSEDIPLNLSR				6.89843e+07	1.07893e+08	5.38152e+07	7.25599e+07	8.56322e+07	4.23818e+07	2.83735e+08	1.24385e+08	1.16793e+08	1.575e+08	1.2605e+08	5.54712e+07	8.10076e+07	2.92593e+08	8.47928e+07	9.9701e+07	1.1961e+08	8.97561e+07	1.70727e+08	1.49166e+08	1.10274e+08	2.14389e+08	1.21992e+08	1.73701e+08	1.575e+08	1.18363e+08	1.13638e+08	8.93394e+07	2.00595e+08	1.44766e+08	8.7914e+07	1.16388e+08	9.80954e+07	1.87509e+08
93	569.277	50.1702	1.9588	1136.54	2	41.38	-1.2483e-05	-0.0109833	FALSE	Q99879	Histone H2B type 1-M OS=Homo sapiens GN=HIST1H2BM PE=1 SV=3 - [H2B1M_HUMAN]	ESYSVYVYK				2.08499e+07	4.31757e+07	3.32998e+07	4.98125e+07	4.95945e+07	4.62822e+07	6.84371e+07	7.01859e+07	7.03509e+07	4.23263e+07	5.30181e+07	3.03736e+07	5.25199e+07	1.3064e+08	7.35363e+07	3.01338e+07	4.78647e+07	5.55394e+07	1.17204e+08	8.63904e+07	1.20422e+08	5.17108e+07	6.88354e+07	1.0463e+08	4.23263e+07	4.9785e+07	6.22234e+07	5.79216e+07	8.9564e+07	1.25548e+08	2.56585e+07	4.30061e+07	5.91859e+07	1.10826e+08
94	425.766	40.6108	1.12822	849.518	2	30.81	-0.000373714	-0.439912	FALSE	P20671	Histone H2A type 1-D OS=Homo sapiens GN=HIST1H2AD PE=1 SV=2 - [H2A1D_HUMAN]	HLQLAIR				2.48447e+07	1.77957e+07	3.04461e+07	5.64961e+07	1.71683e+07	1.46463e+07	2.41264e+07	2.00184e+07	2.50582e+07	2.38834e+07	5.31537e+07	1.38782e+07	5.78058e+07	5.60913e+07	2.80932e+07	3.59073e+07	1.97284e+07	5.07797e+07	1.3293e+08	2.99061e+07	3.81085e+07	1.82298e+07	1.96332e+07	3.72679e+07	2.38834e+07	4.99122e+07	2.84309e+07	6.37512e+07	3.84549e+07	4.79633e+07	3.02056e+07	1.73649e+07	5.27615e+07	1.33133e+08
95	572.321	74.3711	1.43243	1142.63	2	68.35	5.74047e-05	0.0502392	FALSE	P07437	Tubulin beta chain OS=Homo sapiens GN=TUBB PE=1 SV=2 - [TBB5_HUMAN]	LAVNMVPFPR				5.18285e+07	6.71571e+07	4.51774e+07	3.35414e+07	4.44768e+07	2.41319e+07	2.26436e+08	1.12907e+08	5.24026e+07	1.1133e+08	1.0111e+08	4.29119e+07	7.48728e+07	1.48121e+08	3.32521e+07	7.49062e+07	7.44505e+07	7.53495e+07	7.89199e+07	7.74757e+07	6.2789e+07	1.71094e+08	1.10734e+08	7.7936e+07	1.1133e+08	9.49437e+07	8.79093e+07	8.25735e+07	1.01548e+08	5.67711e+07	6.64548e+07	6.91061e+07	8.16779e+07	7.69388e+07
96	543.599	42.1986	1.40695	1627.77	3	84.38	0.00042485	0.261001	TRUE	P09651	Heterogeneous nuclear ribonucleoprotein A1 OS=Homo sapiens GN=HNRNPA1 PE=1 SV=5 - [ROA1_HUMAN]	SSGPYGGGGQYFAKPR				6.65458e+07	6.44898e+07	9.47576e+07	8.39017e+07	5.87734e+07	4.09348e+07	9.60752e+07	8.71598e+07	7.4274e+07	6.8924e+07	1.43374e+08	3.62101e+07	9.90867e+07	1.06125e+08	6.63683e+07	9.61766e+07	7.14936e+07	1.58042e+08	1.97413e+08	1.0238e+08	1.06509e+08	7.2594e+07	8.54827e+07	1.10464e+08	6.8924e+07	1.34631e+08	7.418e+07	1.09278e+08	7.27567e+07	1.1331e+08	8.25492e+07	6.6675e+07	1.67332e+08	2.06292e+08
97	858.479	87.7181	0.43205	2572.41	3	84.5	-0.000925828	-0.359906	TRUE	P07900	Heat shock protein HSP 90-alpha OS=Homo sapiens GN=HSP90AA1 PE=1 SV=5 - [HS90A_HUMAN]	TLTIVDTGIGMTKADLINNLGTIAK				1.4753e+08	1.29872e+08	6.00183e+07	8.22363e+06	7.58559e+07	2.30488e+07	2.413e+08	2.50805e+08	9.16972e+07	1.94844e+08	2.56229e+08	7.46989e+07	1.02698e+08	1.57508e+08	3.23608e+07	2.1322e+08	1.43977e+08	1.00102e+08	1.93495e+07	1.32136e+08	5.99709e+07	1.82325e+08	2.45979e+08	1.36377e+08	1.94844e+08	2.40603e+08	1.53028e+08	1.1326e+08	1.07984e+08	5.52494e+07	1.75651e+08	1.45004e+08	1.06305e+08	1.84102e+07
98	776.131	79.1915	0.693233	3100.5	4	58.08	-0.000562652	-0.181472	FALSE	P60709	Actin, cytoplasmic 1 OS=Homo sapiens GN=ACTB PE=1 SV=1 - [ACTB_HUMAN]	CDVDIRKDLYANTVLSGGTTMYPGIADR	[1] Carbamidomethyl (C)			1.52762e+08	2.11551e+08	1.0182e+08	4.07461e+07	1.06789e+08	5.75792e+07	2.99668e+08	1.56179e+08	8.25773e+07	1.57341e+08	1.8172e+08	9.4025e+07	1.06158e+08	1.63578e+08	8.39788e+07	2.20782e+08	2.34526e+08	1.69822e+08	9.5872e+07	1.8602e+08	1.49816e+08	2.26428e+08	1.53174e+08	1.22813e+08	1.57341e+08	1.70638e+08	1.9262e+08	1.17076e+08	1.12146e+08	1.43377e+08	1.82175e+08	2.2184e+08	1.99982e+08	9.61316e+07
99	692.334	88.4001	1.26767	3456.63	5	45.62	-0.00202374	-0.585466	TRUE	P68032	Actin, alpha cardiac muscle 1 OS=Homo sapiens GN=ACTC1 PE=1 SV=1 - [ACTC_HUMAN]	YPIEHGIITNWDDMEKIWHHTFYNELR				2.33599e+08	2.95745e+08	1.58245e+08	9.45485e+07	2.513e+08	6.08965e+07	4.42086e+08	4.07909e+08	2.08188e+08	4.15507e+08	4.86726e+08	2.7738e+08	2.39362e+08	5.47221e+08	9.73465e+07	3.37613e+08	3.27864e+08	2.63929e+08	2.22464e+08	4.3775e+08	1.58447e+08	3.34038e+08	4.0006e+08	3.09628e+08	4.15507e+08	4.57044e+08	5.68241e+08	2.6398e+08	3.75163e+08	1.66199e+08	2.9976e+08	3.37648e+08	3.37648e+08	2.27663e+08
100	518.647	78.8625	0.795717	1552.92	3	58.34	0.000495491	0.319071	TRUE	P61978	Heterogeneous nuclear ribonucleoprotein K OS=Homo sapiens GN=HNRNPK PE=1 SV=1 - [HNRPK_HUMAN]	IILDLISESPIKGR				4.21075e+07	5.67773e+07	3.20272e+07	2.23675e+07	3.22038e+07	1.55969e+07	1.46127e+08	8.14977e+07	4.82359e+07	7.52841e+07	7.41163e+07	2.92124e+07	4.82987e+07	1.13377e+08	2.48543e+07	6.08567e+07	6.29435e+07	5.34168e+07	5.26287e+07	5.60969e+07	4.05817e+07	1.10413e+08	7.99296e+07	7.17391e+07	7.52841e+07	6.95966e+07	5.98446e+07	5.32663e+07	7.7729e+07	4.24337e+07	5.16171e+07	5.76579e+07	5.53906e+07	4.99858e+07
101	454.266	56.5638	1.09347	906.517	2	45.46	-6.66732e-05	-0.0735487	FALSE	P63104	14-3-3 protein zeta/delta OS=Homo sapiens GN=YWHAZ PE=1 SV=1 - [1433Z_HUMAN]	NLLSVAYK				1.72315e+07	2.47703e+07	1.75315e+07	1.7845e+07	2.17634e+07	2.21706e+07	3.60609e+07	4.8652e+07	3.21077e+07	2.77516e+07	3.64066e+07	2.01279e+07	2.56893e+07	9.97021e+07	2.40797e+07	2.49041e+07	2.74605e+07	2.924e+07	4.19876e+07	3.79104e+07	5.7686e+07	2.72475e+07	4.77159e+07	4.77523e+07	2.77516e+07	3.41864e+07	4.12341e+07	2.83315e+07	6.83535e+07	4.11112e+07	2.11175e+07	2.44585e+07	3.02588e+07	4.15427e+07
102	611.309	74.7474	1.21607	1830.9	3	43.34	0.000279103	0.15244	TRUE	P62937	Peptidyl-prolyl cis-trans isomerase A OS=Homo sapiens GN=PPIA PE=1 SV=2 - [PPIA_HUMAN]	SIYGEKFEDENFILK				5.45273e+07	7.50627e+07	3.93818e+07	3.83024e+07	4.7902e+07	2.25318e+07	2.16525e+08	1.07958e+08	4.46245e+07	1.29227e+08	1.10999e+08	3.28818e+07	6.95478e+07	1.86118e+08	2.85192e+07	7.88067e+07	8.32147e+07	6.56832e+07	9.01221e+07	8.34423e+07	5.86256e+07	1.63605e+08	1.05881e+08	6.6368e+07	1.29227e+08	1.0423e+08	6.73618e+07	7.67009e+07	1.27598e+08	4.86908e+07	6.95436e+07	7.61906e+07	7.2595e+07	9.0723e+07
103	881.25	83.9491	0.583083	3520.97	4	57.4	0.000699204	0.198583	TRUE	P68104	Elongation factor 1-alpha 1 OS=Homo sapiens GN=EEF1A1 PE=1 SV=1 - [EF1A1_HUMAN]	IGGIGTVPVGRVETGVLKPGMVVTFAPVNVTTEVK				1.41327e+08	1.53351e+08	8.61718e+07	1.19346e+07	8.33693e+07	3.18044e+07	3.43622e+08	3.82991e+08	1.07203e+08	1.92022e+08	3.62978e+08	1.09655e+08	9.55911e+07	1.97549e+08	3.65045e+07	2.04256e+08	1.70006e+08	1.43722e+08	2.8081e+07	1.45224e+08	8.27523e+07	2.59639e+08	3.75622e+08	1.59438e+08	1.92022e+08	3.40843e+08	2.2464e+08	1.05423e+08	1.35435e+08	6.2324e+07	1.67332e+08	1.58872e+08	1.45004e+08	2.71475e+07
105	503.596	38.178	1.15828	1507.77	3	33.49	0.000156576	0.103847	FALSE	O60814	Histone H2B type 1-K OS=Homo sapiens GN=HIST1H2BK PE=1 SV=3 - [H2B1K_HUMAN]	SRKESYSVYVYK				4.38319e+07	5.05944e+07	6.44518e+07	5.84413e+07	2.75831e+07	3.26861e+07	4.61769e+07	4.5203e+07	6.60987e+07	4.06036e+07	8.68427e+07	2.64456e+07	9.91855e+07	5.76768e+07	3.47637e+07	6.33489e+07	5.60891e+07	1.07496e+08	1.37507e+08	4.8048e+07	8.50463e+07	3.48911e+07	4.43333e+07	9.83056e+07	4.06036e+07	8.15469e+07	5.41765e+07	1.09387e+08	3.95419e+07	5.93519e+07	5.51514e+07	5.07953e+07	1.13155e+08	1.45004e+08
106	639.026	81.9586	0.721233	1914.06	3	87.7	-0.000331033	-0.172948	TRUE	P07737	Profilin-1 OS=Homo sapiens GN=PFN1 PE=1 SV=2 - [PROF1_HUMAN]	TFVNITPAEVGVLVGKDR				9.98787e+07	1.07198e+08	6.2753e+07	3.25109e+07	6.25704e+07	3.90146e+07	2.3994e+08	1.60601e+08	8.19548e+07	1.34856e+08	1.72917e+08	8.49997e+07	9.83794e+07	1.99787e+08	5.98724e+07	1.44352e+08	1.1884e+08	1.04663e+08	7.64953e+07	1.08994e+08	1.01512e+08	1.81298e+08	1.57511e+08	1.21888e+08	1.34856e+08	1.62372e+08	1.7413e+08	1.08498e+08	1.3697e+08	1.0222e+08	1.33133e+08	1.153e+08	1.10826e+08	7.33421e+07
107	760.734	83.4792	0.489667	2279.18	3	46.15	-0.000479729	-0.210483	FALSE	Q9BQE3	Tubulin alpha-1C chain OS=Homo sapiens GN=TUBA1C PE=1 SV=1 - [TBA1C_HUMAN]	AVFVDLEPTVIDEVRTGTYR				1.10543e+08	1.03665e+08	5.10894e+07	8.20001e+06	3.92785e+07	1.77758e+07	2.21172e+08	1.98817e+08	5.4212e+07	1.50867e+08	1.95697e+08	5.687e+07	6.47703e+07	8.2838e+07	2.04577e+07	1.59765e+08	1.14924e+08	8.52099e+07	1.92939e+07	6.84207e+07	4.6251e+07	1.67117e+08	1.94992e+08	8.06271e+07	1.50867e+08	1.83763e+08	1.16504e+08	7.1432e+07	5.67919e+07	3.49273e+07	1.40537e+08	1.09962e+08	9.2774e+07	1.82926e+07
108	851.457	83.5328	0.49915	1700.9	2	102.51	8.81903e-05	0.0518492	FALSE	Q9BQE3	Tubulin alpha-1C chain OS=Homo sapiens GN=TUBA1C PE=1 SV=1 - [TBA1C_HUMAN]	AVFVDLEPTVIDEVR				8.45571e+07	1.04203e+08	5.03505e+07	2.49616e+07	5.72001e+07	2.53381e+07	2.14717e+08	2.09755e+08	7.90487e+07	1.40478e+08	2.07685e+08	7.27039e+07	7.13682e+07	1.58981e+08	3.79469e+07	1.22208e+08	1.1552e+08	8.39774e+07	5.87323e+07	9.9639e+07	6.59273e+07	1.62239e+08	2.05719e+08	1.17565e+08	1.40478e+08	1.9502e+08	1.48941e+08	7.87084e+07	1.08994e+08	6.47865e+07	1.06305e+08	1.13155e+08	9.0723e+07	5.57806e+07
109	911.403	82.3833	0.683	1820.79	2	91.62	-0.000270222	-0.148409	TRUE	P60709	Actin, cytoplasmic 1 OS=Homo sapiens GN=ACTB PE=1 SV=1 - [ACTB_HUMAN]	DDDIAALVVDNGSGMCK	[N-term] Acetyl; (N-Term)|[16] Carbamidomethyl (C)			1.67048e+08	1.98383e+08	8.68983e+07	3.5418e+07	1.08303e+08	4.94856e+07	2.17484e+08	2.00313e+08	9.02195e+07	1.72944e+08	1.4145e+08	7.13708e+07	8.66423e+07	1.7521e+08	5.51155e+07	2.4143e+08	2.19927e+08	1.44934e+08	8.33354e+07	1.88657e+08	1.28757e+08	1.6433e+08	1.96459e+08	1.34179e+08	1.72944e+08	1.32824e+08	1.4621e+08	9.55536e+07	1.2012e+08	9.40984e+07	1.93385e+08	2.10389e+08	1.48809e+08	8.25492e+07
110	771.928	86.2437	0.595917	1541.84	2	98.21	-0.000722703	-0.468727	TRUE	P07355	Annexin A2 OS=Homo sapiens GN=ANXA2 PE=1 SV=2 - [ANXA2_HUMAN]	GVDEVTIVNILTNR				7.88095e+07	1.08071e+08	4.59488e+07	2.46155e+07	6.05158e+07	3.61513e+07	1.61066e+08	1.46677e+08	6.30266e+07	1.3452e+08	1.74595e+08	6.705e+07	8.67567e+07	1.50389e+08	5.14941e+07	1.13901e+08	1.19808e+08	7.66361e+07	5.7918e+07	1.05415e+08	9.40625e+07	1.21701e+08	1.43855e+08	9.37365e+07	1.3452e+08	1.63948e+08	1.37359e+08	9.56797e+07	1.03104e+08	8.79157e+07	9.80954e+07	1.18959e+08	8.28564e+07	5.51514e+07
111	595.642	85.5395	0.825233	1783.91	3	62.23	0.000752319	0.421726	TRUE	P62826	GTP-binding nuclear protein Ran OS=Homo sapiens GN=RAN PE=1 SV=3 - [RAN_HUMAN]	SNYNFEKPFLWLAR				6.87034e+07	6.8154e+07	3.99404e+07	2.6326e+07	4.94186e+07	3.28236e+07	1.676e+08	1.65567e+08	4.82523e+07	1.28528e+08	1.57243e+08	4.86161e+07	6.68226e+07	1.2741e+08	3.09316e+07	9.92951e+07	7.55557e+07	6.66149e+07	6.19427e+07	8.60841e+07	8.54041e+07	1.26638e+08	1.62381e+08	7.17634e+07	1.28528e+08	1.47654e+08	9.95949e+07	7.36954e+07	8.73495e+07	5.28094e+07	8.64795e+07	6.96983e+07	7.48715e+07	5.87186e+07
112	435.258	38.5921	1.03305	868.502	2	37.84	7.57041e-05	0.0871664	TRUE	P04406	Glyceraldehyde-3-phosphate dehydrogenase OS=Homo sapiens GN=GAPDH PE=1 SV=3 - [G3P_HUMAN]	VIPELNGK				2.60855e+07	1.82994e+07	2.978e+07	5.23377e+07	1.13102e+07	1.24351e+07	1.74779e+07	2.48164e+07	2.39627e+07	1.77516e+07	5.85865e+07	2.10611e+07	4.18796e+07	4.23297e+07	1.39348e+07	3.77006e+07	2.02868e+07	4.96687e+07	1.23146e+08	1.97016e+07	3.23549e+07	1.32063e+07	2.43389e+07	3.56386e+07	1.77516e+07	5.50138e+07	4.31458e+07	4.61869e+07	2.90203e+07	2.37908e+07	3.12514e+07	1.78978e+07	5.1963e+07	1.16388e+08
113	508.293	49.5108	1.03235	1014.57	2	60.75	0.000468677	0.461946	FALSE	Q9BQE3	Tubulin alpha-1C chain OS=Homo sapiens GN=TUBA1C PE=1 SV=1 - [TBA1C_HUMAN]	DVNAAIATIK				2.33335e+07	3.35545e+07	2.55624e+07	2.08498e+07	3.36686e+07	2.82332e+07	4.49825e+07	5.60835e+07	3.3763e+07	3.21206e+07	3.77288e+07	2.07728e+07	3.06276e+07	6.07387e+07	2.58883e+07	3.37232e+07	3.71986e+07	4.26344e+07	4.90578e+07	5.86485e+07	7.34602e+07	3.39886e+07	5.50045e+07	5.02142e+07	3.21206e+07	3.5428e+07	4.25551e+07	3.37777e+07	4.16411e+07	4.4199e+07	2.81883e+07	3.32643e+07	4.28024e+07	4.65826e+07
114	882.405	79.1161	0.8099	1762.79	2	82.09	-0.000405444	-0.23	TRUE	P04406	Glyceraldehyde-3-phosphate dehydrogenase OS=Homo sapiens GN=GAPDH PE=1 SV=3 - [G3P_HUMAN]	LISWYDNEFGYSNR				1.19053e+08	1.4983e+08	8.10436e+07	6.67272e+07	1.0646e+08	5.6456e+07	3.08148e+08	2.09591e+08	1.12317e+08	1.93667e+08	2.35785e+08	1.08812e+08	1.25787e+08	2.98777e+08	8.50533e+07	1.72063e+08	1.66102e+08	1.35169e+08	1.57003e+08	1.85447e+08	1.46893e+08	2.32836e+08	2.05559e+08	1.67044e+08	1.93667e+08	2.21406e+08	2.22912e+08	1.38725e+08	2.04835e+08	1.45211e+08	1.5407e+08	1.56006e+08	1.318e+08	1.61714e+08
115	444.221	53.3656	1.1864	1329.64	3	43.05	0.000234784	0.176577	TRUE	P04406	Glyceraldehyde-3-phosphate dehydrogenase OS=Homo sapiens GN=GAPDH PE=1 SV=3 - [G3P_HUMAN]	VVDLMAHMASKE				2.59116e+07	3.34018e+07	2.02097e+07	1.72797e+07	3.08402e+07	1.91967e+07	4.32953e+07	4.82715e+07	2.85449e+07	3.37695e+07	3.95874e+07	2.31467e+07	4.66718e+07	1.32847e+08	4.51709e+07	3.74493e+07	3.70293e+07	3.3707e+07	4.06575e+07	5.37217e+07	4.9948e+07	3.27138e+07	4.73428e+07	4.24535e+07	3.37695e+07	3.71733e+07	4.74184e+07	5.14721e+07	9.10766e+07	7.71201e+07	3.09671e+07	3.29842e+07	3.45408e+07	3.9592e+07
116	792.879	83.0323	0.627683	1583.74	2	57.28	0.000122359	0.0772591	TRUE	P68366	Tubulin alpha-4A chain OS=Homo sapiens GN=TUBA4A PE=1 SV=1 - [TBA4A_HUMAN]	SIQFVDWCPTGFK	[8] Carbamidomethyl (C)			7.18336e+07	8.2764e+07	5.11488e+07	3.03426e+07	6.2001e+07	3.55109e+07	1.55343e+08	1.54052e+08	5.8795e+07	1.1219e+08	1.86195e+08	5.00278e+07	8.37434e+07	1.73751e+08	4.73406e+07	1.03819e+08	9.17525e+07	8.53089e+07	7.13933e+07	1.08002e+08	9.2396e+07	1.17376e+08	1.51088e+08	8.74431e+07	1.1219e+08	1.74841e+08	1.02487e+08	9.23565e+07	1.1912e+08	8.08245e+07	8.94753e+07	8.73176e+07	9.33208e+07	6.79305e+07
117	445.902	49.287	0.9789	1334.68	3	55.2	0.000161489	0.120995	FALSE	P68431	Histone H3.1 OS=Homo sapiens GN=HIST1H3A PE=1 SV=2 - [H31_HUMAN]	EIAQDFKTDLR				1.60499e+07	3.94248e+07	2.33811e+07	1.31211e+07	3.89715e+07	2.511e+07	4.93365e+07	2.70139e+07	3.60941e+07	4.855e+07	3.31857e+07	2.78256e+07	5.33407e+07	3.0403e+07	7.87557e+07	2.31964e+07	4.37065e+07	3.89963e+07	3.08727e+07	6.7886e+07	6.5334e+07	3.72784e+07	2.64942e+07	5.36812e+07	4.855e+07	3.1162e+07	5.70035e+07	5.88268e+07	2.08436e+07	1.34459e+08	1.95632e+07	3.9592e+07	3.91742e+07	2.97605e+07
118	914.737	88.2694	0.673383	3654.92	4	50.25	-0.00106296	-0.290831	TRUE	P06748	Nucleophosmin OS=Homo sapiens GN=NPM1 PE=1 SV=2 - [NPM_HUMAN]	TVSLGAGAKDELHIVEAEAMNYEGSPIKVTLATLK				2.52733e+08	2.65145e+08	1.27329e+08	1.91627e+07	1.48787e+08	2.90013e+07	5.12962e+08	5.80737e+08	1.83814e+08	3.6103e+08	4.64404e+08	2.18404e+08	2.71506e+08	3.29602e+08	5.21981e+07	3.65268e+08	2.93941e+08	2.12366e+08	4.50881e+07	2.59178e+08	7.54588e+07	3.87592e+08	5.69563e+08	2.73377e+08	3.6103e+08	4.36084e+08	4.47422e+08	2.99431e+08	2.25968e+08	8.91177e+07	3.22111e+08	2.73631e+08	2.5464e+08	4.42483e+07
119	526.635	70.0078	2.02063	1576.88	3	50.52	0.000355637	0.225532	TRUE	P62805	Histone H4 OS=Homo sapiens GN=HIST1H4A PE=1 SV=2 - [H4_HUMAN]	ISGLIYEETRGVLK				2.10812e+07	5.23837e+07	3.07046e+07	2.09399e+07	3.33651e+07	1.8078e+07	1.42373e+08	3.14041e+07	6.4137e+07	1.28653e+08	5.14606e+07	3.95707e+07	7.61218e+07	7.55669e+07	7.93299e+07	3.04681e+07	5.80727e+07	5.12109e+07	4.92697e+07	5.81199e+07	4.70372e+07	1.07577e+08	3.07998e+07	9.5388e+07	1.28653e+08	4.83224e+07	8.10646e+07	8.3951e+07	5.18069e+07	1.3544e+08	2.59745e+07	5.22795e+07	5.33929e+07	4.67307e+07
120	773.645	81.5358	0.448433	3090.55	4	58.11	-0.00107352	-0.347356	TRUE	P06733	Alpha-enolase OS=Homo sapiens GN=ENO1 PE=1 SV=2 - [ENOA_HUMAN]	YGKDATNVGDEGGFAPNILENKEGLELLK				6.8904e+07	9.48448e+07	3.9239e+07	2.68742e+07	5.67192e+07	3.32554e+07	1.62261e+08	1.24494e+08	5.15877e+07	1.0813e+08	1.21231e+08	4.61704e+07	5.67866e+07	1.53907e+08	3.95431e+07	9.9585e+07	1.05145e+08	6.54451e+07	6.32326e+07	9.88012e+07	8.65277e+07	1.22604e+08	1.22098e+08	7.67239e+07	1.0813e+08	1.13838e+08	9.45848e+07	6.26272e+07	1.05515e+08	6.75117e+07	8.73176e+07	1.01024e+08	7.23396e+07	6.02958e+07
121	801.948	83.1493	0.6268	1601.88	2	69.38	-0.000203057	-0.126761	TRUE	P60174	Triosephosphate isomerase OS=Homo sapiens GN=TPI1 PE=1 SV=3 - [TPIS_HUMAN]	VVLAYEPVWAIGTGK				7.91859e+07	8.59381e+07	4.72569e+07	2.22105e+07	5.31232e+07	2.88189e+07	1.65156e+08	1.52852e+08	4.41014e+07	1.46574e+08	2.28088e+08	5.76232e+07	9.09517e+07	1.57539e+08	3.48726e+07	1.14445e+08	9.52712e+07	7.88178e+07	5.22592e+07	9.25372e+07	7.49842e+07	1.24791e+08	1.49911e+08	6.55899e+07	1.46574e+08	2.14179e+08	1.18047e+08	1.00306e+08	1.08005e+08	5.95379e+07	9.88572e+07	9.18501e+07	8.52713e+07	4.94954e+07
122	428.766	42.9531	2.2365	855.518	2	37.01	-0.000213099	-0.249087	TRUE	O43865	Putative adenosylhomocysteinase 2 OS=Homo sapiens GN=AHCYL1 PE=1 SV=2 - [SAHH2_HUMAN]	VVLLAEGR				2.72224e+07	3.97535e+07	7.59391e+07	1.05416e+08	3.89235e+07	2.79167e+07	3.90933e+07	3.55574e+07	3.73385e+07	3.11453e+07	8.21216e+07	3.15851e+07	4.57847e+07	8.28299e+07	3.8704e+07	3.93438e+07	4.40709e+07	1.26656e+08	2.48033e+08	6.78023e+07	7.26367e+07	2.95388e+07	3.48732e+07	5.55318e+07	3.11453e+07	7.71136e+07	6.47053e+07	5.04937e+07	5.67863e+07	6.60792e+07	3.24439e+07	4.00529e+07	1.27943e+08	2.65451e+08
123	435.72	26.8453	1.12698	869.425	2	61.09	0.000540749	0.621962	TRUE	P05787	Keratin, type II cytoskeletal 8 OS=Homo sapiens GN=KRT8 PE=1 SV=7 - [K2C8_HUMAN]	ISSSSFSR				2.99219e+07	2.53239e+07	4.14292e+07	3.42189e+07	1.80758e+07	1.62424e+07	1.6096e+07	1.78384e+07	2.47971e+07	4.27261e+07	2.67355e+07	2.66143e+07	3.20016e+07	3.8085e+07	2.97713e+07	4.32453e+07	2.80742e+07	6.90979e+07	8.0514e+07	3.14869e+07	4.22612e+07	1.21621e+07	1.74951e+07	3.68796e+07	4.27261e+07	2.51051e+07	5.45221e+07	3.5293e+07	2.61102e+07	5.08284e+07	3.59564e+07	2.52203e+07	7.53963e+07	8.11216e+07
124	527.031	89.0207	0.530583	2104.1	4	27.16	0.000261399	0.124233	TRUE	P62805	Histone H4 OS=Homo sapiens GN=HIST1H4A PE=1 SV=2 - [H4_HUMAN]	VFLENVIRDAVTYTEHAK				3.02528e+07	7.9939e+07	3.5055e+07	1.5939e+07	4.63561e+07	2.9048e+07	1.36464e+08	5.21839e+07	7.56169e+07	1.09852e+08	1.01748e+08	7.83332e+07	8.18024e+07	4.65988e+07	1.10002e+08	4.37235e+07	8.86206e+07	5.84667e+07	3.7503e+07	8.07494e+07	7.55803e+07	1.03112e+08	5.11799e+07	1.12462e+08	1.09852e+08	9.55436e+07	1.60474e+08	9.02159e+07	3.19471e+07	1.87807e+08	3.64342e+07	8.45739e+07	6.24886e+07	3.66261e+07
126	325.206	40.5958	1.05133	972.596	3	54.2	-0.000343956	-0.353647	FALSE	P10412	Histone H1.4 OS=Homo sapiens GN=HIST1H1E PE=1 SV=2 - [H14_HUMAN]	SGVSLAALKK				1.82856e+07	1.14542e+07	2.18026e+07	1.79666e+07	7.08313e+06	5.38886e+06	1.85155e+07	1.06402e+07	1.24847e+07	1.70054e+07	3.34069e+07	7.04383e+06	3.39509e+07	1.58339e+07	1.1011e+07	2.64277e+07	1.26981e+07	3.63637e+07	4.22738e+07	1.23384e+07	1.40213e+07	1.39902e+07	1.04355e+07	1.85679e+07	1.70054e+07	3.13697e+07	1.443e+07	3.74428e+07	1.08554e+07	1.8799e+07	2.23149e+07	1.10624e+07	3.71729e+07	4.16702e+07
127	686.421	89.3556	0.630417	1370.83	2	54.95	-0.000398269	-0.290531	TRUE	P08195	4F2 cell-surface antigen heavy chain OS=Homo sapiens GN=SLC3A2 PE=1 SV=3 - [4F2_HUMAN]	LLTSFLPAQLLR				4.88449e+07	6.04904e+07	2.91616e+07	1.32568e+07	3.28817e+07	1.63982e+07	2.18349e+08	1.52621e+08	5.30203e+07	8.45743e+07	1.66672e+08	3.65567e+07	8.80273e+07	7.89667e+07	1.89539e+07	7.05941e+07	6.70599e+07	4.86374e+07	3.1192e+07	5.72778e+07	4.26666e+07	1.64984e+08	1.49685e+08	7.88547e+07	8.45743e+07	1.56508e+08	7.48902e+07	9.7081e+07	5.41378e+07	3.236e+07	6.17866e+07	6.29562e+07	5.02936e+07	2.9957e+07
128	495.293	68.7237	1.18865	988.571	2	40.83	0.000357272	0.361402	TRUE	P62805	Histone H4 OS=Homo sapiens GN=HIST1H4A PE=1 SV=2 - [H4_HUMAN]	VFLENVIR				6.18339e+06	1.94038e+07	1.00305e+07	1.83492e+07	1.83808e+07	1.35755e+07	9.42097e+07	1.57682e+07	3.6286e+07	5.66571e+07	3.42064e+07	2.78212e+07	3.16732e+07	6.02385e+07	8.03827e+07	8.93667e+06	2.15111e+07	1.67294e+07	4.31741e+07	3.20182e+07	3.53223e+07	7.11845e+07	1.54648e+07	5.39665e+07	5.66571e+07	3.21205e+07	5.69945e+07	3.49308e+07	4.12981e+07	1.37237e+08	7.41707e+06	1.9012e+07	1.6486e+07	4.30061e+07
129	817.414	56.1778	1.47047	1632.81	2	99.89	-0.000252541	-0.154666	TRUE	P13929	Beta-enolase OS=Homo sapiens GN=ENO3 PE=1 SV=4 - [ENOB_HUMAN]	VNQIGSVTESIQACK	[14] Carbamidomethyl (C)			6.06496e+07	7.69154e+07	5.47168e+07	3.41948e+07	6.38878e+07	5.29697e+07	1.01713e+08	1.21331e+08	8.30774e+07	7.80461e+07	1.18536e+08	5.02267e+07	6.74255e+07	2.48877e+08	6.67888e+07	8.76551e+07	8.52686e+07	9.12599e+07	8.04572e+07	1.11289e+08	1.37822e+08	7.68541e+07	1.18996e+08	1.23557e+08	7.80461e+07	1.11308e+08	1.02895e+08	7.43603e+07	1.70624e+08	1.14028e+08	7.53963e+07	8.02708e+07	9.96344e+07	8.0535e+07
130	592.959	48.2151	1.02855	1775.86	3	47.29	0.000114441	0.0644428	TRUE	P08670	Vimentin OS=Homo sapiens GN=VIM PE=1 SV=4 - [VIME_HUMAN]	FADLSEAANRNNDALR				4.11634e+07	5.59234e+07	3.32587e+07	3.18208e+07	4.95752e+07	3.66135e+07	6.69967e+07	5.40492e+07	4.37692e+07	4.70327e+07	4.6374e+07	2.5187e+07	4.65621e+07	1.01387e+08	4.93516e+07	5.94922e+07	6.19968e+07	5.54708e+07	7.48715e+07	8.63568e+07	9.52651e+07	5.06224e+07	5.30093e+07	6.50959e+07	4.70327e+07	4.3546e+07	5.15982e+07	5.13511e+07	6.95089e+07	8.42578e+07	5.02936e+07	5.67937e+07	5.87186e+07	7.23396e+07
132	759.723	81.7975	0.4898	2276.15	3	29.67	-0.000433566	-0.190482	TRUE	P22626	Heterogeneous nuclear ribonucleoproteins A2/B1 OS=Homo sapiens GN=HNRNPA2B1 PE=1 SV=2 - [ROA2_HUMAN]	GFGFVTFDDHDPVDKIVLQK				6.38215e+07	6.8176e+07	4.69256e+07	2.09439e+07	4.47306e+07	3.14998e+07	1.5716e+08	1.07858e+08	5.22463e+07	8.15647e+07	9.22036e+07	4.21317e+07	8.18192e+07	1.39785e+08	4.84156e+07	9.22393e+07	7.55801e+07	7.82653e+07	4.92792e+07	7.79179e+07	8.19595e+07	1.1875e+08	1.05783e+08	7.77036e+07	8.15647e+07	8.65808e+07	8.6311e+07	9.02343e+07	9.58337e+07	8.26597e+07	8.02708e+07	7.00254e+07	8.45739e+07	4.6861e+07
134	552.796	82.7105	0.7794	1103.58	2	58.99	0.00026437	0.239558	FALSE	P15311	Ezrin OS=Homo sapiens GN=EZR PE=1 SV=4 - [EZRI_HUMAN]	IGFPWSEIR				3.15611e+07	3.36711e+07	2.08327e+07	1.06018e+07	2.17897e+07	1.18388e+07	8.54775e+07	8.27139e+07	2.49494e+07	9.12595e+07	1.21439e+08	4.09432e+07	3.24451e+07	6.60613e+07	1.30653e+07	4.56144e+07	3.73279e+07	3.47459e+07	2.49452e+07	3.79562e+07	3.08035e+07	6.45864e+07	8.11225e+07	3.71061e+07	9.12595e+07	1.14034e+08	8.38763e+07	3.57821e+07	4.52902e+07	2.23063e+07	3.77308e+07	3.34258e+07	3.54517e+07	2.40244e+07
135	581.945	92.2204	0.65575	1742.81	3	80.07	-0.000401585	-0.230423	FALSE	P62807	Histone H2B type 1-C/E/F/G/I OS=Homo sapiens GN=HIST1H2BC PE=1 SV=4 - [H2B1C_HUMAN]	AMGIMNSFVNDIFER				9.89109e+07	9.26224e+07	9.61878e+07	1.16721e+07	3.778e+07	2.85183e+07	1.63688e+08	1.42771e+08	5.39691e+07	9.92085e+07	1.05027e+08	5.41258e+07	7.41251e+07	1.22002e+08	5.75578e+07	1.42953e+08	1.02682e+08	1.60427e+08	2.74634e+07	6.58104e+07	7.42021e+07	1.23682e+08	1.40024e+08	8.02658e+07	9.92085e+07	9.86221e+07	1.10882e+08	8.17489e+07	8.3642e+07	9.82682e+07	1.30182e+08	9.80954e+07	1.75651e+08	2.65039e+07
136	734.119	78.4936	0.723633	2932.45	4	41.29	-0.00041953	-0.143065	TRUE	P04406	Glyceraldehyde-3-phosphate dehydrogenase OS=Homo sapiens GN=GAPDH PE=1 SV=3 - [G3P_HUMAN]	VIISAPSADAPMFVMGVNHEKYDNSLK				4.2452e+07	8.41482e+07	3.32096e+07	1.82679e+07	3.48294e+07	2.1008e+07	2.36972e+08	1.26812e+08	4.95013e+07	1.03159e+08	1.18773e+08	3.80887e+07	5.51299e+07	1.83667e+08	3.3612e+07	6.13547e+07	9.3287e+07	5.53888e+07	4.29828e+07	6.06707e+07	5.46608e+07	1.79055e+08	1.24372e+08	7.36209e+07	1.03159e+08	1.1153e+08	7.80285e+07	6.08e+07	1.25918e+08	5.73857e+07	5.21387e+07	8.85584e+07	5.84797e+07	4.25566e+07
137	545.602	59.5297	1.10438	1633.79	3	87.86	0.000560578	0.343116	TRUE	P00558	Phosphoglycerate kinase 1 OS=Homo sapiens GN=PGK1 PE=1 SV=3 - [PGK1_HUMAN]	LGDVYVNDAFGTAHR				3.01518e+07	4.15874e+07	2.50204e+07	1.51185e+07	3.46236e+07	2.21373e+07	1.25122e+08	4.89484e+07	3.73587e+07	1.10819e+08	5.77562e+07	2.7817e+07	4.88478e+07	1.25492e+08	2.58703e+07	4.35775e+07	4.61039e+07	4.17305e+07	3.55725e+07	6.03121e+07	5.75993e+07	9.45413e+07	4.80066e+07	5.55619e+07	1.10819e+08	5.42341e+07	5.69859e+07	5.38718e+07	8.60344e+07	4.41683e+07	3.60808e+07	4.11827e+07	4.19412e+07	3.4856e+07
138	466.738	21.3384	1.57967	931.461	2	54.6	0.000248874	0.267186	FALSE	P08670	Vimentin OS=Homo sapiens GN=VIM PE=1 SV=4 - [VIME_HUMAN]	LLEGEESR				1.80177e+07	3.16822e+07	2.95047e+07	2.86059e+07	2.91952e+07	1.91162e+07	2.42683e+07	1.18545e+07	1.70387e+07	2.35878e+07	1.33668e+07	1.37268e+07	2.32252e+07	3.81918e+07	4.49216e+07	2.60404e+07	3.5123e+07	4.92096e+07	6.73071e+07	5.08562e+07	4.97387e+07	1.8337e+07	1.16264e+07	2.53409e+07	2.35878e+07	1.25517e+07	2.81207e+07	2.5614e+07	2.61834e+07	7.66944e+07	2.2046e+07	3.11116e+07	5.11041e+07	6.49343e+07
139	516.801	31.9601	0.980283	1031.59	2	44.45	-8.88486e-05	-0.086128	FALSE	P68431	Histone H3.1 OS=Homo sapiens GN=HIST1H3A PE=1 SV=2 - [H31_HUMAN]	YRPGTVALR				1.47928e+07	2.63575e+07	2.96904e+07	3.18161e+07	1.12632e+07	1.16678e+07	4.02928e+07	1.45913e+07	3.49991e+07	3.11255e+07	6.10861e+07	4.32013e+07	1.07169e+08	2.10527e+07	5.65415e+07	2.13795e+07	2.922e+07	4.95193e+07	7.48605e+07	1.96197e+07	3.03585e+07	3.04451e+07	1.43105e+07	5.20525e+07	3.11255e+07	5.73609e+07	8.85023e+07	1.18191e+08	1.44332e+07	9.6533e+07	1.8053e+07	2.61383e+07	5.16171e+07	7.20649e+07
140	509.948	55.3028	1.11003	1526.82	3	35.82	0.00152657	0.999836	TRUE	P08670	Vimentin OS=Homo sapiens GN=VIM PE=1 SV=4 - [VIME_HUMAN]	HLREYQDLLNVK				4.82054e+07	5.24164e+07	3.61167e+07	2.76503e+07	3.79966e+07	3.22041e+07	5.58907e+07	7.41572e+07	5.77213e+07	4.39156e+07	4.85685e+07	1.86608e+07	4.96694e+07	1.1351e+08	4.25013e+07	6.96699e+07	5.8109e+07	6.02375e+07	6.50586e+07	6.61877e+07	8.37923e+07	4.22308e+07	7.27304e+07	8.58462e+07	4.39156e+07	4.56067e+07	3.82285e+07	5.47779e+07	7.78198e+07	7.25622e+07	6.02958e+07	5.25266e+07	6.46556e+07	6.24886e+07
142	541.319	82.1711	0.640367	1620.94	3	42.46	0.000465272	0.287039	TRUE	P62269	40S ribosomal protein S18 OS=Homo sapiens GN=RPS18 PE=1 SV=3 - [RS18_HUMAN]	SLVIPEKFQHILR	[N-term] Acetyl (N-Term)			3.82588e+07	4.41258e+07	2.38246e+07	1.01096e+07	2.538e+07	1.37547e+07	1.16097e+08	9.77842e+07	3.54924e+07	5.50622e+07	7.29545e+07	2.86774e+07	3.82696e+07	5.96809e+07	1.46806e+07	5.52943e+07	4.8918e+07	3.9736e+07	2.37869e+07	4.42103e+07	3.57885e+07	8.7722e+07	9.59028e+07	5.27862e+07	5.50622e+07	6.85056e+07	5.87486e+07	4.22057e+07	4.09159e+07	2.50641e+07	4.60466e+07	4.39878e+07	4.00529e+07	2.27729e+07
143	731.99	88.2807	0.743	3654.92	5	46.87	-0.00209115	-0.572146	TRUE	P06748	Nucleophosmin OS=Homo sapiens GN=NPM1 PE=1 SV=2 - [NPM_HUMAN]	TVSLGAGAKDELHIVEAEAMNYEGSPIKVTLATLK				1.649e+08	1.79685e+08	8.31834e+07	1.52989e+07	9.56063e+07	1.8007e+07	3.35241e+08	3.69255e+08	1.20308e+08	2.09769e+08	2.76739e+08	1.33219e+08	1.6977e+08	1.98957e+08	3.38234e+07	2.38326e+08	1.992e+08	1.38738e+08	3.59969e+07	1.6654e+08	4.68526e+07	2.53307e+08	3.6215e+08	1.78929e+08	2.09769e+08	2.59862e+08	2.72913e+08	1.87231e+08	1.36401e+08	5.77466e+07	1.87509e+08	1.75651e+08	1.34439e+08	3.54517e+07
144	442.589	41.9248	1.01885	1324.75	3	59.87	0.000111191	0.083934	TRUE	P62805	Histone H4 OS=Homo sapiens GN=HIST1H4A PE=1 SV=2 - [H4_HUMAN]	DNIQGITKPAIR				1.29996e+07	2.19113e+07	3.54345e+07	3.15094e+07	2.08302e+07	1.57113e+07	2.40563e+07	1.0861e+07	2.09448e+07	2.29114e+07	4.30926e+07	1.90394e+07	3.31819e+07	2.85735e+07	5.12783e+07	1.8788e+07	2.42909e+07	5.90996e+07	7.41388e+07	3.62848e+07	4.08794e+07	1.81769e+07	1.0652e+07	3.11503e+07	2.29114e+07	4.04647e+07	3.90042e+07	3.65947e+07	1.95894e+07	8.75472e+07	1.5732e+07	2.16133e+07	6.32383e+07	7.06036e+07
145	843.79	84.2809	0.42255	2528.35	3	77.61	0.000118127	0.0467211	TRUE	P00338	L-lactate dehydrogenase A chain OS=Homo sapiens GN=LDHA PE=1 SV=2 - [LDHA_HUMAN]	ATLKDQLIYNLLKEEQTPQNK	[N-term] Acetyl (N-Term)			4.63418e+07	5.96644e+07	3.3056e+07	1.93838e+07	3.4363e+07	2.24162e+07	1.27423e+08	1.72108e+08	3.99157e+07	8.39988e+07	1.70124e+08	2.96095e+07	4.27379e+07	2.13832e+08	3.02013e+07	6.69765e+07	6.61442e+07	5.51327e+07	4.56084e+07	5.98582e+07	5.8325e+07	9.62802e+07	1.68797e+08	5.93647e+07	8.39988e+07	1.59749e+08	6.0658e+07	4.71335e+07	1.46599e+08	5.15625e+07	5.81695e+07	6.20273e+07	5.74052e+07	4.44514e+07
146	442.926	47.1403	2.43397	1325.76	3	56.79	0.000271021	0.204427	FALSE	P16403	Histone H1.2 OS=Homo sapiens GN=HIST1H1C PE=1 SV=2 - [H12_HUMAN]	KASGPPVSELITK				3.22505e+07	4.60848e+07	2.88673e+07	2.17955e+07	4.03664e+07	3.79015e+07	8.08684e+07	5.19577e+07	5.41057e+07	6.65595e+07	5.72048e+07	4.07845e+07	5.60715e+07	7.1332e+07	4.04599e+07	4.66107e+07	5.10897e+07	4.81466e+07	5.12829e+07	7.03158e+07	9.86163e+07	6.11038e+07	5.0958e+07	8.04688e+07	6.65595e+07	5.37163e+07	8.35513e+07	6.18386e+07	4.89036e+07	6.90771e+07	3.84638e+07	4.62102e+07	4.89925e+07	4.87126e+07
147	702.067	72.6313	0.9693	2103.18	3	28.7	-0.00191563	-0.910828	FALSE	Q6FI13	Histone H2A type 2-A OS=Homo sapiens GN=HIST2H2AA3 PE=1 SV=3 - [H2A2A_HUMAN]	HLQLAIRNDEELNKLLGK				3.74893e+07	6.23377e+07	3.91415e+07	2.74127e+07	4.3374e+07	2.31263e+07	1.80614e+08	9.74694e+07	4.73384e+07	1.02571e+08	7.5854e+07	3.09083e+07	6.74801e+07	1.6627e+08	3.396e+07	5.41822e+07	6.91078e+07	6.52824e+07	6.44997e+07	7.55548e+07	6.01726e+07	1.36471e+08	9.5594e+07	7.04042e+07	1.02571e+08	7.12283e+07	6.33189e+07	7.44205e+07	1.13991e+08	5.79798e+07	4.51149e+07	6.43422e+07	7.14624e+07	6.20273e+07
148	457.732	20.4577	1.12572	913.45	2	45.73	-0.000259553	-0.284146	TRUE	P08670	Vimentin OS=Homo sapiens GN=VIM PE=1 SV=4 - [VIME_HUMAN]	SYVTTSTR				3.38641e+07	3.59092e+07	3.31847e+07	1.24752e+07	1.86412e+07	1.00498e+07	1.64294e+07	7.73023e+06	8.91247e+06	3.00558e+07	9.56618e+06	8.66643e+06	2.52801e+07	3.56588e+07	4.68406e+07	4.89428e+07	3.9809e+07	5.53474e+07	2.9353e+07	3.24718e+07	2.61488e+07	1.2414e+07	7.5815e+06	1.32551e+07	3.00558e+07	8.98282e+06	1.77541e+07	2.78802e+07	2.44469e+07	7.99708e+07	4.11827e+07	3.56348e+07	5.81695e+07	2.84144e+07
149	602.315	36.7882	1.44385	1202.62	2	63.69	0.000283027	0.235343	TRUE	P37802	Transgelin-2 OS=Homo sapiens GN=TAGLN2 PE=1 SV=3 - [TAGL2_HUMAN]	ANRGPAYGLSR	[N-term] Acetyl (N-Term)			5.84112e+07	5.69181e+07	5.52813e+07	5.49195e+07	2.29357e+07	2.29222e+07	2.61718e+07	3.27564e+07	2.68777e+07	4.05276e+07	1.01941e+08	2.85503e+07	6.82428e+07	4.98232e+07	2.22539e+07	8.44199e+07	6.30995e+07	9.22013e+07	1.29221e+08	3.99525e+07	5.96414e+07	1.97753e+07	3.21261e+07	3.9974e+07	4.05276e+07	9.57245e+07	5.84883e+07	7.52616e+07	3.41576e+07	3.7994e+07	7.30817e+07	5.81695e+07	1.01024e+08	1.27943e+08
151	627.549	39.3732	1.18333	2506.17	4	97.28	-0.000987794	-0.394145	FALSE	P63261	Actin, cytoplasmic 2 OS=Homo sapiens GN=ACTG1 PE=1 SV=1 - [ACTG_HUMAN]	HQGVMVGMGQKDSYVGDEAQSKR				1.34941e+08	1.1184e+08	9.79179e+07	6.43194e+07	4.44857e+07	3.13739e+07	6.84804e+07	8.11216e+07	5.53116e+07	7.03985e+07	1.69834e+08	2.97068e+07	1.26654e+08	6.58125e+07	3.71916e+07	1.95027e+08	1.23986e+08	1.63313e+08	1.51338e+08	7.74912e+07	8.16321e+07	5.17435e+07	7.95608e+07	8.22623e+07	7.03985e+07	1.59477e+08	6.08573e+07	1.39681e+08	4.51196e+07	6.3497e+07	1.61714e+08	1.2172e+08	1.82175e+08	1.56006e+08
152	508.293	39.97	1.26825	1014.57	2	75.94	0.000533061	0.525405	TRUE	P62826	GTP-binding nuclear protein Ran OS=Homo sapiens GN=RAN PE=1 SV=3 - [RAN_HUMAN]	LVLVGDGGTGK				3.75884e+07	2.56129e+07	3.673e+07	5.75979e+07	1.52896e+07	1.59828e+07	3.01111e+07	3.15606e+07	2.07302e+07	2.78117e+07	7.37797e+07	1.67648e+07	5.24112e+07	6.08265e+07	2.25176e+07	5.43254e+07	2.83945e+07	6.12603e+07	1.35523e+08	2.66336e+07	4.15857e+07	2.27518e+07	3.09534e+07	3.08311e+07	2.78117e+07	6.92804e+07	3.43443e+07	5.78018e+07	4.17013e+07	3.84442e+07	4.52017e+07	2.55213e+07	6.59395e+07	1.36902e+08
153	830.451	84.0685	1.26377	1658.89	2	62.43	7.69534e-05	0.0463885	TRUE	P07437	Tubulin beta chain OS=Homo sapiens GN=TUBB PE=1 SV=2 - [TBB5_HUMAN]	ALTVPELTQQVFDAK				1.30514e+08	1.49476e+08	7.39351e+07	2.96444e+07	7.8108e+07	4.23671e+07	2.9433e+08	2.99184e+08	1.03742e+08	1.87619e+08	3.2573e+08	7.9967e+07	1.05902e+08	2.1642e+08	4.70856e+07	1.88628e+08	1.6571e+08	1.23313e+08	6.97507e+07	1.36059e+08	1.10235e+08	2.22395e+08	2.93428e+08	1.54291e+08	1.87619e+08	3.05867e+08	1.63821e+08	1.16795e+08	1.48372e+08	8.03891e+07	1.58872e+08	1.5407e+08	1.23307e+08	6.7015e+07
154	498.909	29.4463	1.19877	1493.7	3	38.6	0.000168412	0.112748	TRUE	P08670	Vimentin OS=Homo sapiens GN=VIM PE=1 SV=4 - [VIME_HUMAN]	MFGGPGTASRPSSSR				5.2742e+07	4.99539e+07	2.43507e+07	3.57052e+07	1.98626e+07	1.52993e+07	3.49881e+07	4.71575e+07	3.60752e+07	3.93889e+07	4.35126e+07	2.3207e+07	6.57543e+07	4.31198e+07	2.91995e+07	7.62265e+07	5.53791e+07	4.06135e+07	8.40112e+07	3.45994e+07	3.98075e+07	2.64369e+07	4.62502e+07	5.3653e+07	3.93889e+07	4.08591e+07	4.75419e+07	7.25172e+07	2.9562e+07	4.98522e+07	6.72557e+07	5.02936e+07	4.08822e+07	8.28564e+07
156	420.768	39.7208	1.49797	839.522	2	58.13	-0.000829051	-0.987526	TRUE	P14618	Pyruvate kinase isozymes M1/M2 OS=Homo sapiens GN=PKM2 PE=1 SV=4 - [KPYM_HUMAN]	APIIAVTR				1.98473e+07	1.60147e+07	2.09104e+07	4.94771e+07	1.00546e+07	9.4228e+06	1.9692e+07	1.90659e+07	1.3471e+07	1.90703e+07	5.24735e+07	1.17623e+07	3.62548e+07	6.29903e+07	1.48739e+07	2.86847e+07	1.77539e+07	3.48756e+07	1.16415e+08	1.75144e+07	2.45173e+07	1.48792e+07	1.86991e+07	2.00348e+07	1.90703e+07	4.92736e+07	2.40963e+07	3.99836e+07	4.31848e+07	2.53942e+07	2.41397e+07	1.56066e+07	3.56348e+07	1.08907e+08
157	917.958	82.9981	0.504467	3667.8	4	42.51	7.61716e-06	0.00207676	TRUE	P00338	L-lactate dehydrogenase A chain OS=Homo sapiens GN=LDHA PE=1 SV=2 - [LDHA_HUMAN]	LGVHPLSCHGWVLGEHGDSSVPVWSGMNVAGVSLK	[8] Carbamidomethyl (C)			9.56795e+07	9.54626e+07	6.2663e+07	1.39123e+07	6.95681e+07	2.8211e+07	2.75532e+08	2.74281e+08	6.04195e+07	2.1297e+08	2.98076e+08	8.03467e+07	1.05995e+08	1.84208e+08	4.13757e+07	1.38283e+08	1.0583e+08	1.04513e+08	3.27343e+07	1.21183e+08	7.34024e+07	2.08191e+08	2.69004e+08	8.98591e+07	2.1297e+08	2.79899e+08	1.64598e+08	1.16897e+08	1.26289e+08	7.06405e+07	1.2172e+08	1.01651e+08	1.09962e+08	3.14851e+07
158	358.208	29.1739	1.55262	714.402	2	36.06	-0.000392092	-0.548839	TRUE	Q9BPU6	Dihydropyrimidinase-related protein 5 OS=Homo sapiens GN=DPYSL5 PE=1 SV=1 - [DPYL5_HUMAN]	DIGAIAR				2.11021e+07	3.00512e+07	1.89779e+07	1.46908e+07	9.27536e+06	6.48584e+06	1.42174e+07	4.80686e+06	1.35792e+07	3.75399e+07	1.15288e+07	1.79125e+07	4.07324e+07	1.43503e+07	4.34783e+07	3.04983e+07	3.33149e+07	3.16524e+07	3.45662e+07	1.61571e+07	1.68756e+07	1.07426e+07	4.71438e+06	2.01958e+07	3.75399e+07	1.08258e+07	3.66956e+07	4.49218e+07	9.83824e+06	7.42303e+07	2.61702e+07	3.00044e+07	3.30565e+07	3.3355e+07
159	488.23	32.3604	1.16737	974.446	2	52.45	0.000425217	0.436368	TRUE	P05783	Keratin, type I cytoskeletal 18 OS=Homo sapiens GN=KRT18 PE=1 SV=2 - [K1C18_HUMAN]	STFSTNYR				3.72778e+07	2.65584e+07	3.14725e+07	3.34169e+07	1.27233e+07	1.41888e+07	2.23281e+07	2.47818e+07	2.62567e+07	2.62282e+07	4.6768e+07	2.30679e+07	3.51861e+07	2.34781e+07	1.85097e+07	5.38766e+07	2.94427e+07	5.24917e+07	7.86268e+07	2.21632e+07	3.6918e+07	1.6871e+07	2.4305e+07	3.90503e+07	2.62282e+07	4.3916e+07	4.7257e+07	3.8805e+07	1.60961e+07	3.16016e+07	4.46786e+07	2.62923e+07	5.41062e+07	7.61906e+07
160	573.632	53.9808	0.978417	1717.87	3	44.34	0.000135701	0.0789935	FALSE	P68366	Tubulin alpha-4A chain OS=Homo sapiens GN=TUBA4A PE=1 SV=1 - [TBA4A_HUMAN]	NLDIERPTYTNLNR				3.93126e+07	4.59073e+07	2.73157e+07	2.18407e+07	3.75423e+07	2.58679e+07	5.24811e+07	6.67275e+07	4.59164e+07	3.86739e+07	5.17088e+07	1.70565e+07	4.15026e+07	1.23254e+08	2.19168e+07	5.68173e+07	5.0893e+07	4.55586e+07	5.13892e+07	6.53963e+07	6.7306e+07	3.96545e+07	6.54436e+07	6.82893e+07	3.86739e+07	4.85555e+07	3.49419e+07	4.57712e+07	8.45005e+07	3.74184e+07	4.77244e+07	4.59106e+07	4.65826e+07	4.89925e+07
161	606.004	71.3161	1.21332	1814.99	3	87.23	-0.00042924	-0.236497	TRUE	P11021	78 kDa glucose-regulated protein OS=Homo sapiens GN=HSPA5 PE=1 SV=2 - [GRP78_HUMAN]	IINEPTAAAIAYGLDKR				3.52832e+07	4.87425e+07	3.04986e+07	2.37466e+07	2.56854e+07	1.58205e+07	1.75196e+08	6.39793e+07	3.71103e+07	6.81644e+07	5.33347e+07	1.84149e+07	7.45181e+07	1.36132e+08	3.07323e+07	5.09937e+07	5.40361e+07	5.08674e+07	5.58737e+07	4.47424e+07	4.11634e+07	1.32377e+08	6.27483e+07	5.51924e+07	6.81644e+07	5.00823e+07	3.77249e+07	8.21824e+07	9.33292e+07	5.24691e+07	4.29451e+07	4.88113e+07	5.30314e+07	5.30314e+07
165	675.008	86.7456	0.496567	2022	3	85.25	-0.000951888	-0.470765	TRUE	P06576	ATP synthase subunit beta, mitochondrial OS=Homo sapiens GN=ATP5B PE=1 SV=3 - [ATPB_HUMAN]	FLSQPFQVAEVFTGHMGK				5.29724e+07	5.45656e+07	2.35831e+07	1.00379e+07	3.02693e+07	1.2699e+07	1.68737e+08	1.21191e+08	4.15437e+07	1.01606e+08	1.59346e+08	4.52223e+07	8.50599e+07	6.12365e+07	3.55757e+07	7.65594e+07	6.04916e+07	3.93333e+07	2.36183e+07	5.27272e+07	3.30416e+07	1.27497e+08	1.18859e+08	6.17861e+07	1.01606e+08	1.49629e+08	9.26424e+07	9.38084e+07	4.19824e+07	6.07382e+07	6.75654e+07	5.49454e+07	3.97744e+07	2.24854e+07
166	502.587	63.177	1.34055	1504.74	3	83.15	-0.000179857	-0.119527	TRUE	P62937	Peptidyl-prolyl cis-trans isomerase A OS=Homo sapiens GN=PPIA PE=1 SV=2 - [PPIA_HUMAN]	VKEGMNIVEAMER				4.01181e+07	4.89584e+07	3.32768e+07	2.06694e+07	3.79983e+07	2.27324e+07	1.53263e+08	6.40061e+07	3.5664e+07	1.38442e+08	6.78101e+07	3.01526e+07	4.46993e+07	1.33202e+08	3.97178e+07	5.79815e+07	5.42755e+07	5.55009e+07	4.86331e+07	6.61906e+07	5.91476e+07	1.15805e+08	6.27745e+07	5.30414e+07	1.38442e+08	6.36749e+07	6.17707e+07	4.92967e+07	9.13203e+07	6.781e+07	4.88113e+07	4.93049e+07	5.89298e+07	4.62102e+07
167	499.263	27.0756	1.42465	1494.77	3	74.71	0.00015226	0.101862	TRUE	P00338	L-lactate dehydrogenase A chain OS=Homo sapiens GN=LDHA PE=1 SV=2 - [LDHA_HUMAN]	IVSGKDYNVTANSK				2.66852e+07	3.08693e+07	3.90375e+07	4.60494e+07	2.18009e+07	2.0428e+07	2.03948e+07	3.73044e+07	3.55643e+07	4.38871e+07	4.14365e+07	2.21657e+07	2.8937e+07	6.0578e+07	3.00363e+07	3.85673e+07	3.42218e+07	6.51089e+07	1.0835e+08	3.79758e+07	5.31518e+07	1.54103e+07	3.65866e+07	5.28931e+07	4.38871e+07	3.89096e+07	4.54087e+07	3.19132e+07	4.15309e+07	5.12808e+07	3.16667e+07	3.0508e+07	7.09279e+07	1.03285e+08
168	634.327	69.4792	3.2518	2533.28	4	51.03	-0.000317318	-0.12526	TRUE	P06733	Alpha-enolase OS=Homo sapiens GN=ENO1 PE=1 SV=2 - [ENOA_HUMAN]	AAVPSGASTGIYEALELRDNDKTR				8.36792e+07	1.182e+08	4.92015e+07	3.37225e+07	6.22173e+07	2.98276e+07	2.12845e+08	1.02897e+08	6.37763e+07	1.66168e+08	1.03384e+08	5.15796e+07	6.74794e+07	1.73818e+08	4.23486e+07	1.20939e+08	1.31037e+08	8.20611e+07	7.9346e+07	1.08379e+08	7.76087e+07	1.60825e+08	1.00918e+08	9.48515e+07	1.66168e+08	9.70793e+07	1.05666e+08	7.44198e+07	1.19166e+08	7.23016e+07	1.04468e+08	1.30182e+08	8.85584e+07	7.898e+07
169	480.759	25.0298	1.17692	959.504	2	62.35	0.000266766	0.278025	TRUE	P10809	60 kDa heat shock protein, mitochondrial OS=Homo sapiens GN=HSPD1 PE=1 SV=2 - [CH60_HUMAN]	VTDALNATR				1.71743e+07	3.16881e+07	2.47321e+07	1.80549e+07	1.07449e+07	9.53565e+06	3.32804e+07	9.3873e+06	1.72707e+07	2.53243e+07	1.3564e+07	1.46254e+07	3.73645e+07	2.50408e+07	5.28732e+07	2.48215e+07	3.51296e+07	4.12496e+07	4.24815e+07	1.87169e+07	2.48109e+07	2.51465e+07	9.20668e+06	2.5686e+07	2.53243e+07	1.27368e+07	2.99616e+07	4.12075e+07	1.71674e+07	9.02702e+07	2.10824e+07	3.11937e+07	4.104e+07	4.21657e+07
170	520.3	76.9333	1.32305	1038.59	2	59.47	-0.000104519	-0.100636	FALSE	P07437	Tubulin beta chain OS=Homo sapiens GN=TUBB PE=1 SV=2 - [TBB5_HUMAN]	YLTVAAVFR				3.43247e+07	4.18276e+07	2.31174e+07	1.18509e+07	1.90499e+07	1.19263e+07	8.82586e+07	5.59837e+07	2.44163e+07	3.74544e+07	4.7682e+07	1.79305e+07	2.49665e+07	7.12784e+07	1.28751e+07	4.96085e+07	4.63703e+07	3.85565e+07	2.78841e+07	3.31837e+07	3.10311e+07	6.66878e+07	5.49065e+07	3.63132e+07	3.74544e+07	4.47743e+07	3.67325e+07	2.75344e+07	4.88669e+07	2.19816e+07	4.16702e+07	4.15427e+07	3.88106e+07	2.68463e+07
171	713.367	77.2019	1.0753	1424.72	2	77.16	-0.000260739	-0.183011	TRUE	P06733	Alpha-enolase OS=Homo sapiens GN=ENO1 PE=1 SV=2 - [ENOA_HUMAN]	YISPDQLADLYK				3.79139e+07	5.51484e+07	2.80971e+07	4.02408e+07	3.25313e+07	2.09915e+07	1.41929e+08	8.54133e+07	3.6528e+07	5.21325e+07	8.56502e+07	3.00754e+07	4.88926e+07	2.01326e+08	3.43617e+07	5.47958e+07	6.11377e+07	4.68619e+07	9.46831e+07	5.66674e+07	5.4618e+07	1.07241e+08	8.37699e+07	5.43264e+07	5.21325e+07	8.0427e+07	6.16125e+07	5.39213e+07	1.38025e+08	5.86655e+07	4.57477e+07	5.57806e+07	4.75739e+07	9.39516e+07
172	808.899	80.2977	1.11165	1615.78	2	71.5	0.00232797	1.44077	TRUE	P11142	Heat shock cognate 71 kDa protein OS=Homo sapiens GN=HSPA8 PE=1 SV=1 - [HSP7C_HUMAN]	SFYPEEVSSMVLTK				1.12088e+08	1.26404e+08	6.65133e+07	3.39255e+07	6.81782e+07	4.1098e+07	2.78407e+08	1.77511e+08	7.86436e+07	1.0507e+08	2.00969e+08	6.67266e+07	1.09045e+08	1.96039e+08	5.26077e+07	1.61997e+08	1.40131e+08	1.10935e+08	7.98235e+07	1.18762e+08	1.06933e+08	2.10363e+08	1.74095e+08	1.16963e+08	1.0507e+08	1.88713e+08	1.36696e+08	1.2026e+08	1.344e+08	8.9817e+07	1.43091e+08	1.36902e+08	1.153e+08	7.98768e+07
174	1114.11	88.988	0.794067	2226.21	2	112.18	-0.000138679	-0.0622936	TRUE	P06748	Nucleophosmin OS=Homo sapiens GN=NPM1 PE=1 SV=2 - [NPM_HUMAN]	MSVQPTVSLGGFEITPPVVLR				1.9202e+08	1.96411e+08	1.18906e+08	4.51196e+07	1.60402e+08	7.19415e+07	4.41323e+08	5.21966e+08	2.11138e+08	2.70741e+08	4.41396e+08	2.1459e+08	2.77455e+08	3.20076e+08	1.21935e+08	2.77521e+08	2.17742e+08	1.98318e+08	1.06162e+08	2.79409e+08	1.87185e+08	3.33462e+08	5.11923e+08	3.14016e+08	2.70741e+08	4.14479e+08	4.39609e+08	3.05992e+08	2.19437e+08	2.08179e+08	2.46546e+08	2.06292e+08	2.33246e+08	1.00531e+08
176	621.856	68.4708	1.11787	1241.7	2	69.55	-0.000316796	-0.255131	FALSE	P07900	Heat shock protein HSP 90-alpha OS=Homo sapiens GN=HSP90AA1 PE=1 SV=5 - [HS90A_HUMAN]	ADLINNLGTIAK				2.41342e+07	3.48265e+07	2.17007e+07	3.68521e+07	3.06306e+07	1.95172e+07	1.10623e+08	5.19197e+07	4.64044e+07	5.98714e+07	5.31667e+07	2.06352e+07	3.06231e+07	1.34764e+08	4.17815e+07	3.48804e+07	3.86087e+07	3.61937e+07	8.67096e+07	5.33565e+07	5.07821e+07	8.35862e+07	5.09208e+07	6.90151e+07	5.98714e+07	4.99244e+07	4.22732e+07	3.37727e+07	9.23912e+07	7.13333e+07	2.93191e+07	3.46228e+07	3.69485e+07	8.64795e+07
181	517.756	24.1767	1.15885	1033.5	2	83.55	0.000218952	0.211856	TRUE	Q04695	Keratin, type I cytoskeletal 17 OS=Homo sapiens GN=KRT17 PE=1 SV=2 - [K1C17_HUMAN]	LSGGLGAGSCR	[10] Carbamidomethyl (C)			2.75019e+07	4.05928e+07	3.95326e+07	3.24462e+07	1.20258e+07	1.58858e+07	1.17604e+07	1.01424e+07	1.03718e+07	2.81314e+07	1.69496e+07	1.6286e+07	2.5289e+07	2.54593e+07	3.43839e+07	3.97477e+07	4.50013e+07	6.59347e+07	7.63429e+07	2.09482e+07	4.13334e+07	8.88609e+06	9.94724e+06	1.54256e+07	2.81314e+07	1.5916e+07	3.33636e+07	2.789e+07	1.74544e+07	5.87034e+07	3.26654e+07	4.08822e+07	7.33421e+07	7.30817e+07
182	679.905	79.5993	0.741917	1357.8	2	35.79	-0.00070722	-0.520859	TRUE	Q15366	Poly(rC)-binding protein 2 OS=Homo sapiens GN=PCBP2 PE=1 SV=1 - [PCBP2_HUMAN]	IITLAGPTNAIFK				3.64888e+07	4.00651e+07	3.35721e+07	2.07877e+07	2.70264e+07	1.67206e+07	1.31183e+08	7.94422e+07	4.44853e+07	5.0557e+07	7.99595e+07	2.94751e+07	4.39239e+07	8.82345e+07	2.12701e+07	5.27362e+07	4.44163e+07	5.59934e+07	4.89116e+07	4.70783e+07	4.35056e+07	9.91212e+07	7.79137e+07	6.61609e+07	5.0557e+07	7.50834e+07	6.03827e+07	4.84416e+07	6.04916e+07	3.63143e+07	4.38557e+07	4.03791e+07	5.99246e+07	4.65141e+07
183	681.349	91.8469	1.74627	4082.05	6	40.51	-0.000441263	-0.108098	TRUE	P68032	Actin, alpha cardiac muscle 1 OS=Homo sapiens GN=ACTC1 PE=1 SV=1 - [ACTC_HUMAN]	GILTLKYPIEHGIITNWDDMEKIWHHTFYNELR				3.04327e+08	2.93404e+08	1.68533e+07	3.28643e+07	1.68062e+08	1.93512e+07	6.43678e+08	6.04153e+08	1.08278e+08	3.24363e+08	7.63032e+08	1.4931e+08	2.66877e+08	2.60699e+08	5.21908e+06	4.39835e+08	3.25269e+08	2.8109e+07	7.73268e+07	2.92754e+08	5.03501e+07	4.8636e+08	5.92529e+08	1.61037e+08	3.24363e+08	7.16501e+08	3.05877e+08	2.94325e+08	1.78729e+08	8.91051e+06	3.58483e+08	3.22111e+08	2.88711e+07	7.43453e+07
184	599.838	54.886	1.61	1197.66	2	45.29	0.000142714	0.11916	FALSE	P10412	Histone H1.4 OS=Homo sapiens GN=HIST1H1E PE=1 SV=2 - [H14_HUMAN]	ASGPPVSELITK				3.85646e+07	4.46345e+07	3.71513e+07	3.41565e+07	3.99998e+07	3.44964e+07	1.12126e+08	8.29997e+07	7.58418e+07	5.87251e+07	8.07945e+07	3.99102e+07	8.08903e+07	1.25866e+08	5.21377e+07	5.57362e+07	4.94819e+07	6.19631e+07	8.03673e+07	6.96772e+07	8.97564e+07	8.47216e+07	8.14028e+07	1.12796e+08	5.87251e+07	7.58675e+07	8.17601e+07	8.921e+07	8.62908e+07	8.90144e+07	4.65141e+07	4.44514e+07	6.72557e+07	8.02708e+07
185	509.261	55.9187	0.876367	1524.76	3	73.28	0.000384986	0.252489	TRUE	P06733	Alpha-enolase OS=Homo sapiens GN=ENO1 PE=1 SV=2 - [ENOA_HUMAN]	LAQANGWGVMVSHR				2.91029e+07	3.35611e+07	2.51576e+07	1.14056e+07	2.7976e+07	2.06441e+07	4.33133e+07	4.74963e+07	2.77642e+07	3.23541e+07	3.88821e+07	1.7953e+07	2.71466e+07	1.03691e+08	2.4317e+07	4.20615e+07	3.72059e+07	4.19593e+07	2.68365e+07	4.87325e+07	5.3714e+07	3.27273e+07	4.65824e+07	4.12924e+07	3.23541e+07	3.6511e+07	3.67786e+07	2.99387e+07	7.10885e+07	4.15164e+07	3.45408e+07	3.3355e+07	4.21657e+07	2.59745e+07
186	768.902	83.8152	0.822483	1535.79	2	78.79	-0.000186701	-0.121567	TRUE	P11021	78 kDa glucose-regulated protein OS=Homo sapiens GN=HSPA5 PE=1 SV=2 - [GRP78_HUMAN]	TFAPEEISAMVLTK				6.27673e+07	7.61188e+07	3.71086e+07	1.1907e+07	3.87282e+07	1.62486e+07	1.64949e+08	1.58127e+08	5.17596e+07	9.04891e+07	1.45112e+08	4.13925e+07	8.7388e+07	1.2603e+08	3.55512e+07	9.07158e+07	8.43855e+07	6.18919e+07	2.80162e+07	6.7462e+07	4.22775e+07	1.24635e+08	1.55085e+08	7.69797e+07	9.04891e+07	1.36263e+08	8.47967e+07	9.6376e+07	8.64035e+07	6.06965e+07	7.78912e+07	7.84724e+07	6.6675e+07	2.70512e+07
188	505.937	58.1189	0.981617	1514.79	3	50	0.000524759	0.346424	TRUE	P62937	Peptidyl-prolyl cis-trans isomerase A OS=Homo sapiens GN=PPIA PE=1 SV=2 - [PPIA_HUMAN]	TEWLDGKHVVFGK				2.02723e+07	2.70967e+07	1.81703e+07	9.39809e+06	2.37685e+07	1.69962e+07	4.59197e+07	4.57606e+07	2.5061e+07	9.64652e+07	4.46964e+07	1.92671e+07	4.10501e+07	8.29749e+07	1.78959e+07	2.92989e+07	3.00395e+07	3.03055e+07	2.21129e+07	4.14033e+07	4.42227e+07	3.46967e+07	4.48801e+07	3.72721e+07	9.64652e+07	4.19707e+07	3.94706e+07	4.52721e+07	5.68858e+07	3.05535e+07	2.47191e+07	2.69135e+07	3.12514e+07	2.09248e+07
189	808.422	77.2221	1.14815	1614.83	2	89.58	-0.000252888	-0.156604	FALSE	P07437	Tubulin beta chain OS=Homo sapiens GN=TUBB PE=1 SV=2 - [TBB5_HUMAN]	AILVDLEPGTMDSVR				8.25454e+07	1.01611e+08	5.14168e+07	2.36653e+07	4.50541e+07	2.76362e+07	2.47004e+08	1.43663e+08	5.46761e+07	7.45602e+07	1.24886e+08	4.04985e+07	7.09911e+07	1.63499e+08	3.36809e+07	1.193e+08	1.12647e+08	8.57559e+07	5.56824e+07	7.84814e+07	7.19068e+07	1.86635e+08	1.40899e+08	8.13173e+07	7.45602e+07	1.1727e+08	8.29653e+07	7.82926e+07	1.12091e+08	5.75033e+07	1.03285e+08	1.06305e+08	9.5529e+07	5.27615e+07
190	457.295	47.2997	1.35138	912.576	2	55.81	-7.67594e-05	-0.0841129	TRUE	P00338	L-lactate dehydrogenase A chain OS=Homo sapiens GN=LDHA PE=1 SV=2 - [LDHA_HUMAN]	LVIITAGAR				1.1794e+07	2.04614e+07	1.10738e+07	1.47965e+07	1.94186e+07	2.00316e+07	2.69675e+07	2.17666e+07	2.12976e+07	2.33347e+07	2.37888e+07	1.68887e+07	1.70217e+07	6.32937e+07	2.30651e+07	1.70455e+07	2.26836e+07	1.84696e+07	3.48148e+07	3.38261e+07	5.21204e+07	2.03766e+07	2.13478e+07	3.16749e+07	2.33347e+07	2.23381e+07	3.45981e+07	1.87724e+07	4.33927e+07	3.9379e+07	1.43003e+07	2.00783e+07	1.84787e+07	3.35925e+07
191	539.314	67.334	0.9747	1614.92	3	52.14	0.000444333	0.275143	TRUE	P00558	Phosphoglycerate kinase 1 OS=Homo sapiens GN=PGK1 PE=1 SV=3 - [PGK1_HUMAN]	SLSNKLTLDKLDVK	[N-term] Acetyl (N-Term)			2.69041e+07	3.28506e+07	1.50081e+07	1.23751e+07	2.10385e+07	1.36185e+07	1.06804e+08	4.53327e+07	2.1649e+07	8.61003e+07	4.58587e+07	2.17552e+07	2.24101e+07	8.67321e+07	2.00868e+07	3.88838e+07	3.64183e+07	2.50314e+07	2.91175e+07	3.66478e+07	3.54342e+07	8.07006e+07	4.44604e+07	3.21976e+07	8.61003e+07	4.30621e+07	4.45678e+07	2.4715e+07	5.94616e+07	3.42942e+07	3.18987e+07	3.23561e+07	2.58761e+07	2.81883e+07
193	703.857	73.5581	1.20985	1405.7	2	59.36	-0.00050798	-0.361372	TRUE	P08729	Keratin, type II cytoskeletal 7 OS=Homo sapiens GN=KRT7 PE=1 SV=5 - [K2C7_HUMAN]	SIHFSSPVFTSR	[N-term] Acetyl (N-Term)			6.35658e+07	6.69727e+07	4.92387e+07	3.0649e+07	3.91632e+07	2.27367e+07	1.38925e+08	7.28647e+07	3.39788e+07	7.00253e+07	7.49408e+07	2.67215e+07	5.21574e+07	8.86006e+07	1.67364e+07	9.18698e+07	7.42461e+07	8.21232e+07	7.21144e+07	6.82198e+07	5.91588e+07	1.04971e+08	7.14627e+07	5.0535e+07	7.00253e+07	7.03708e+07	5.47416e+07	5.75218e+07	6.07426e+07	2.85741e+07	7.95616e+07	6.84613e+07	8.94753e+07	6.91061e+07
195	644.348	66.5496	2.10232	1286.68	2	71.12	-0.000102301	-0.0795074	TRUE	P14174	Macrophage migration inhibitory factor OS=Homo sapiens GN=MIF PE=1 SV=4 - [MIF_HUMAN]	PMFIVNTNVPR				4.03527e+07	4.36658e+07	2.56389e+07	1.48713e+07	2.84753e+07	1.78359e+07	1.79443e+08	8.10125e+07	2.58698e+07	1.12794e+08	7.45393e+07	3.38184e+07	3.96712e+07	1.65241e+08	3.03251e+07	5.83206e+07	4.84081e+07	4.27619e+07	3.49909e+07	4.96022e+07	4.64073e+07	1.35586e+08	7.94538e+07	3.84749e+07	1.12794e+08	6.99938e+07	6.92804e+07	4.37515e+07	1.13286e+08	5.1774e+07	4.93049e+07	4.3371e+07	4.28896e+07	3.37825e+07
196	615.639	47.715	1.44478	1843.9	3	77.5	-0.000237278	-0.128683	TRUE	P07355	Annexin A2 OS=Homo sapiens GN=ANXA2 PE=1 SV=2 - [ANXA2_HUMAN]	LSLEGDHSTPPSAYGSVK				4.07618e+07	5.64798e+07	3.68298e+07	3.78529e+07	4.96603e+07	3.77417e+07	6.17011e+07	5.70978e+07	4.83746e+07	5.81994e+07	5.60853e+07	3.15667e+07	4.48655e+07	1.1601e+08	5.37934e+07	5.89118e+07	6.26136e+07	6.14269e+07	8.90644e+07	8.65051e+07	9.82003e+07	4.66211e+07	5.59992e+07	7.19453e+07	5.81994e+07	5.26651e+07	6.46676e+07	4.948e+07	7.9534e+07	9.18413e+07	4.96526e+07	5.74052e+07	6.62813e+07	8.94753e+07
197	545.322	86.4968	0.5245	1088.63	2	34.76	-7.80761e-05	-0.0717196	TRUE	P62318	Small nuclear ribonucleoprotein Sm D3 OS=Homo sapiens GN=SNRPD3 PE=1 SV=1 - [SMD3_HUMAN]	FLILPDMLK				2.30665e+07	2.43503e+07	1.34234e+07	6.40831e+06	1.48688e+07	9.78484e+06	7.24159e+07	6.80647e+07	2.29054e+07	4.28738e+07	6.81805e+07	1.7237e+07	3.51602e+07	5.24625e+07	1.2216e+07	3.33373e+07	2.69949e+07	2.23884e+07	1.50782e+07	2.59005e+07	2.54593e+07	5.47172e+07	6.67551e+07	3.40661e+07	4.28738e+07	6.40227e+07	3.53118e+07	3.87764e+07	3.59671e+07	2.08563e+07	2.803e+07	2.40542e+07	2.34911e+07	1.42613e+07
198	818.422	87.3495	0.56745	1634.83	2	39.63	-0.000807512	-0.493942	TRUE	P00338	L-lactate dehydrogenase A chain OS=Homo sapiens GN=LDHA PE=1 SV=2 - [LDHA_HUMAN]	SADTLWGIQKELQF				7.53907e+07	6.63912e+07	5.13413e+07	1.52146e+07	4.89646e+07	2.72816e+07	1.38727e+08	1.43208e+08	4.91216e+07	1.1806e+08	1.31369e+08	6.16325e+07	6.56345e+07	8.05272e+07	2.63464e+07	1.0896e+08	7.36015e+07	8.563e+07	3.57986e+07	8.52933e+07	7.09842e+07	1.04821e+08	1.40453e+08	7.30563e+07	1.1806e+08	1.23358e+08	1.2626e+08	7.2385e+07	5.52077e+07	4.49811e+07	9.5529e+07	6.79305e+07	9.46777e+07	3.51018e+07
199	308.527	21.3384	1.07023	922.56	3	28.67	-0.000375828	-0.407375	FALSE	P60709	Actin, cytoplasmic 1 OS=Homo sapiens GN=ACTB PE=1 SV=1 - [ACTB_HUMAN]	IIAPPERK				1.22884e+07	1.9091e+07	1.61263e+07	8.69751e+06	1.25861e+07	7.00985e+06	8.25271e+06	2.52462e+06	4.01031e+06	1.12058e+07	4.45692e+06	3.22822e+06	7.61422e+06	2.03568e+07	2.02825e+07	1.776e+07	2.11643e+07	2.68964e+07	2.04645e+07	2.19242e+07	1.8239e+07	6.23571e+06	2.47605e+06	5.96435e+06	1.12058e+07	4.18513e+06	6.61333e+06	8.39736e+06	1.39562e+07	3.46282e+07	1.48684e+07	1.86341e+07	2.78067e+07	1.95632e+07
200	622.815	33.8834	0.979983	1243.62	2	68.57	-0.00020088	-0.161529	TRUE	P07355	Annexin A2 OS=Homo sapiens GN=ANXA2 PE=1 SV=2 - [ANXA2_HUMAN]	TNQELQEINR				4.19227e+07	4.48922e+07	4.37204e+07	5.1073e+07	1.95007e+07	1.94067e+07	3.54952e+07	2.56119e+07	2.75926e+07	3.70876e+07	6.9088e+07	2.98312e+07	5.64794e+07	5.03353e+07	3.61107e+07	6.05897e+07	4.97677e+07	7.29194e+07	1.2017e+08	3.3969e+07	5.04945e+07	2.682e+07	2.51191e+07	4.10372e+07	3.70876e+07	6.48749e+07	6.11121e+07	6.22883e+07	3.45088e+07	6.16516e+07	5.1406e+07	4.45751e+07	7.84724e+07	1.153e+08
201	514.791	56.8153	1.248	1027.57	2	71.01	0.000274054	0.266702	TRUE	P02545	Prelamin-A/C OS=Homo sapiens GN=LMNA PE=1 SV=1 - [LMNA_HUMAN]	LADALQELR				3.95903e+07	4.86991e+07	3.87272e+07	4.25567e+07	4.97307e+07	4.64193e+07	7.4858e+07	8.97331e+07	6.59771e+07	1.06477e+08	7.85714e+07	4.64624e+07	7.90874e+07	1.81782e+08	7.68131e+07	5.72187e+07	5.3988e+07	6.45914e+07	1.00132e+08	8.66277e+07	1.20779e+08	5.65624e+07	8.80066e+07	9.81247e+07	1.06477e+08	7.37799e+07	9.51829e+07	8.72217e+07	1.24626e+08	1.31143e+08	4.79853e+07	4.87126e+07	6.95436e+07	9.88572e+07
202	377.54	23.2624	0.989517	1129.6	3	53.3	-0.000450308	-0.398645	TRUE	P06748	Nucleophosmin OS=Homo sapiens GN=NPM1 PE=1 SV=2 - [NPM_HUMAN]	GPSSVEDIKAK				1.10304e+07	2.20085e+07	1.8713e+07	1.03316e+07	1.88534e+07	6.17458e+06	1.29531e+07	4.90191e+06	1.10157e+07	1.25915e+07	5.52084e+06	5.93405e+06	1.12341e+07	1.90863e+07	2.07986e+07	1.59418e+07	2.43987e+07	3.12107e+07	2.43093e+07	3.28414e+07	1.60657e+07	9.78732e+06	4.8076e+06	1.63832e+07	1.25915e+07	5.18417e+06	1.21565e+07	1.23895e+07	1.30852e+07	3.55094e+07	1.32033e+07	2.19384e+07	3.25679e+07	2.33187e+07
203	672.012	76.2912	1.33077	2013.01	3	59.75	-0.000819322	-0.407013	TRUE	P09382	Galectin-1 OS=Homo sapiens GN=LGALS1 PE=1 SV=2 - [LEG1_HUMAN]	ACGLVASNLNLKPGECLR	[N-term] Acetyl; (N-Term)|[2] Carbamidomethyl; (C)|[16] Carbamidomethyl (C)			5.03337e+07	5.49631e+07	2.60353e+07	1.96121e+07	2.3703e+07	1.55198e+07	1.36167e+08	8.58538e+07	2.66383e+07	7.1517e+07	1.08804e+08	2.82921e+07	7.38737e+07	1.31331e+08	2.56555e+07	7.27459e+07	6.09322e+07	4.34231e+07	4.61455e+07	4.12891e+07	4.0381e+07	1.02887e+08	8.4202e+07	3.96179e+07	7.1517e+07	1.02168e+08	5.79593e+07	8.14717e+07	9.00377e+07	4.38016e+07	6.32383e+07	5.51514e+07	4.42483e+07	4.4842e+07
204	451.271	43.5648	1.19298	900.528	2	61.51	-0.000113637	-0.12619	TRUE	P10809	60 kDa heat shock protein, mitochondrial OS=Homo sapiens GN=HSPD1 PE=1 SV=2 - [CH60_HUMAN]	LSDGVAVLK				1.29478e+07	1.74884e+07	2.58743e+07	2.7408e+07	1.41749e+07	1.08297e+07	2.3911e+07	1.93379e+07	1.83118e+07	1.59286e+07	5.3204e+07	9.49234e+06	3.15393e+07	1.99095e+07	1.50693e+07	1.87131e+07	1.93877e+07	4.31546e+07	6.44886e+07	2.46918e+07	2.81779e+07	1.8067e+07	1.89658e+07	2.72343e+07	1.59286e+07	4.99595e+07	1.9446e+07	3.47832e+07	1.36495e+07	2.57278e+07	1.56955e+07	1.70921e+07	4.38557e+07	6.17866e+07
205	655.306	59.2636	1.2538	1308.6	2	47.99	-0.000502774	-0.384208	TRUE	P08670	Vimentin OS=Homo sapiens GN=VIM PE=1 SV=4 - [VIME_HUMAN]	NLQEAEEWYK				2.79626e+07	3.89222e+07	2.84613e+07	2.34317e+07	3.79567e+07	2.68966e+07	8.52747e+07	6.4021e+07	4.4018e+07	7.52544e+07	5.32443e+07	2.38202e+07	5.47131e+07	1.2816e+08	4.20692e+07	4.04136e+07	4.31492e+07	4.74694e+07	5.51328e+07	6.61181e+07	6.99825e+07	6.44332e+07	6.27892e+07	6.5466e+07	7.52544e+07	4.99974e+07	4.8798e+07	6.03404e+07	8.78639e+07	7.18245e+07	3.32643e+07	3.86346e+07	4.82232e+07	5.17862e+07
206	566.767	40.9801	2.40033	1131.52	2	54.88	-0.000178304	-0.157579	FALSE	P60709	Actin, cytoplasmic 1 OS=Homo sapiens GN=ACTB PE=1 SV=1 - [ACTB_HUMAN]	GYSFTTTAER				3.24963e+07	2.85706e+07	3.75628e+07	8.18415e+07	2.44174e+07	2.48797e+07	1.88342e+07	2.817e+07	2.7428e+07	1.71538e+07	5.77511e+07	1.28458e+07	2.1721e+07	5.70939e+07	3.08359e+07	4.69659e+07	3.16734e+07	6.26494e+07	1.92566e+08	4.25335e+07	6.47348e+07	1.4231e+07	2.7628e+07	4.07924e+07	1.71538e+07	5.42293e+07	2.63159e+07	2.3955e+07	3.91423e+07	5.2646e+07	3.87138e+07	2.83397e+07	6.84613e+07	1.99982e+08
208	669.316	52.5288	1.15908	1336.62	2	68.26	-0.000390345	-0.29204	FALSE	P23528	Cofilin-1 OS=Homo sapiens GN=CFL1 PE=1 SV=3 - [COF1_HUMAN]	YALYDATYETK				2.49988e+07	3.58799e+07	2.60456e+07	2.01026e+07	2.87226e+07	2.40106e+07	4.00693e+07	4.09772e+07	3.07043e+07	4.12498e+07	5.01165e+07	2.38258e+07	4.05628e+07	1.11106e+08	3.70303e+07	3.613e+07	3.97766e+07	4.34403e+07	4.72996e+07	5.0033e+07	6.24735e+07	3.02762e+07	4.01887e+07	4.56651e+07	4.12498e+07	4.70602e+07	4.88096e+07	4.47347e+07	7.61717e+07	6.32216e+07	3.04606e+07	3.55828e+07	4.43331e+07	4.52017e+07
209	480.28	40.8732	0.881733	958.545	2	52.24	0.000481672	0.502503	TRUE	P07195	L-lactate dehydrogenase B chain OS=Homo sapiens GN=LDHB PE=1 SV=2 - [LDHB_HUMAN]	GLTSVINQK				3.36315e+07	2.04954e+07	2.84351e+07	3.13145e+07	1.46693e+07	1.24503e+07	2.16694e+07	2.25887e+07	2.1813e+07	1.7493e+07	5.79906e+07	1.37144e+07	2.96009e+07	3.24395e+07	1.63933e+07	4.86066e+07	2.27212e+07	4.74258e+07	7.36803e+07	2.55531e+07	3.23946e+07	1.63733e+07	2.21541e+07	3.24415e+07	1.7493e+07	5.44542e+07	2.80952e+07	3.26454e+07	2.22398e+07	2.79882e+07	4.04702e+07	2.01809e+07	4.79853e+07	7.00254e+07
210	694.357	81.9053	0.698483	2080.05	3	35.43	-0.00111189	-0.53455	TRUE	P08865	40S ribosomal protein SA OS=Homo sapiens GN=RPSA PE=1 SV=4 - [RSSA_HUMAN]	FTPGTFTNQIQAAFREPR				7.59377e+07	7.37534e+07	4.55576e+07	2.3003e+07	4.44476e+07	2.75158e+07	1.66323e+08	1.1567e+08	5.22372e+07	7.91619e+07	1.00906e+08	4.13298e+07	5.93283e+07	1.05527e+08	3.07101e+07	1.09751e+08	8.17633e+07	7.59835e+07	5.4124e+07	7.74249e+07	7.15937e+07	1.25673e+08	1.13444e+08	7.76899e+07	7.91619e+07	9.4753e+07	8.46684e+07	6.54303e+07	7.23468e+07	5.24311e+07	9.61316e+07	7.57109e+07	8.20164e+07	5.11041e+07
211	858.478	87.3823	0.404333	2572.41	3	82.73	-0.00113688	-0.441949	TRUE	P07900	Heat shock protein HSP 90-alpha OS=Homo sapiens GN=HSP90AA1 PE=1 SV=5 - [HS90A_HUMAN]	TLTIVDTGIGMTKADLINNLGTIAK				8.13257e+07	8.20748e+07	6.06139e+07	1.00591e+07	6.13434e+07	2.93655e+07	1.61171e+08	1.6314e+08	6.18486e+07	1.29365e+08	1.48786e+08	7.80413e+07	7.20644e+07	1.01693e+08	3.4675e+07	1.17538e+08	9.09884e+07	1.01095e+08	2.36683e+07	1.06856e+08	7.64062e+07	1.2178e+08	1.60001e+08	9.19846e+07	1.29365e+08	1.39713e+08	1.59875e+08	7.94763e+07	6.97182e+07	5.92004e+07	1.01024e+08	8.58353e+07	1.07482e+08	2.25908e+07
212	676.03	87.2442	0.4248	2025.07	3	84.01	-0.00234143	-1.15622	TRUE	P07437	Tubulin beta chain OS=Homo sapiens GN=TUBB PE=1 SV=2 - [TBB5_HUMAN]	MAVTFIGNSTAIQELFKR				6.50831e+07	6.48217e+07	3.87441e+07	1.62897e+07	4.44965e+07	2.43876e+07	1.04734e+08	1.3613e+08	4.81679e+07	7.25262e+07	1.12845e+08	3.84655e+07	3.63502e+07	8.7709e+07	2.19616e+07	9.40628e+07	7.18616e+07	6.46197e+07	3.83281e+07	7.75101e+07	6.34544e+07	7.91364e+07	1.33511e+08	7.16379e+07	7.25262e+07	1.05964e+08	7.88004e+07	4.00888e+07	6.01313e+07	3.74949e+07	8.0535e+07	6.72557e+07	6.96983e+07	3.75607e+07
213	486.79	62.9701	1.18123	971.565	2	54.68	-0.000392401	-0.403885	TRUE	P62851	40S ribosomal protein S25 OS=Homo sapiens GN=RPS25 PE=1 SV=1 - [RS25_HUMAN]	AALQELLSK				2.03418e+07	2.40472e+07	1.89405e+07	1.61195e+07	2.49369e+07	1.94406e+07	9.41426e+07	4.16036e+07	2.30438e+07	5.88818e+07	3.24353e+07	1.63598e+07	1.86554e+07	6.87105e+07	2.11492e+07	2.93993e+07	2.66588e+07	3.159e+07	3.79276e+07	4.34386e+07	5.05826e+07	7.11338e+07	4.08031e+07	3.42719e+07	5.88818e+07	3.04573e+07	3.35147e+07	2.05742e+07	4.71064e+07	3.6108e+07	2.49869e+07	2.36694e+07	3.28809e+07	3.71729e+07
215	587.64	87.7368	0.459267	1759.9	3	28.53	-0.000246817	-0.140245	TRUE	P07195	L-lactate dehydrogenase B chain OS=Homo sapiens GN=LDHB PE=1 SV=2 - [LDHB_HUMAN]	SADTLWDIQKDLKDL				4.43937e+07	3.79423e+07	2.18137e+07	3.35297e+06	2.10259e+07	1.12821e+07	6.10809e+07	5.74998e+07	2.43189e+07	5.46619e+07	6.5443e+07	2.26622e+07	3.03864e+07	4.27507e+07	1.26272e+07	6.41609e+07	4.2063e+07	3.63821e+07	7.88923e+06	3.66257e+07	2.93551e+07	4.61525e+07	5.63935e+07	3.61683e+07	5.46619e+07	6.14521e+07	4.64258e+07	3.35117e+07	2.93089e+07	2.15583e+07	5.57806e+07	3.78097e+07	3.72785e+07	7.12766e+06
217	610.012	82.2288	1.16013	1827.01	3	61.1	-0.000461467	-0.25258	FALSE	P14618	Pyruvate kinase isozymes M1/M2 OS=Homo sapiens GN=PKM2 PE=1 SV=4 - [KPYM_HUMAN]	GDLGIEIPAEKVFLAQK				6.34874e+07	6.38944e+07	3.45041e+07	1.04828e+07	3.56257e+07	1.89619e+07	1.45253e+08	1.27922e+08	3.97707e+07	1.05511e+08	1.17706e+08	4.63423e+07	5.51047e+07	9.78789e+07	2.07008e+07	9.17565e+07	7.08335e+07	5.7548e+07	2.4665e+07	6.20577e+07	4.93371e+07	1.09753e+08	1.2546e+08	5.91491e+07	1.05511e+08	1.10528e+08	9.49369e+07	6.07723e+07	6.71036e+07	3.53424e+07	7.898e+07	6.561e+07	6.11571e+07	2.35807e+07
218	465.295	70.3145	1.2359	928.575	2	32.21	0.000237668	0.255949	TRUE	P00338	L-lactate dehydrogenase A chain OS=Homo sapiens GN=LDHA PE=1 SV=2 - [LDHA_HUMAN]	FIIPNVVK				9.6669e+06	1.42504e+07	1.2499e+07	1.89841e+07	1.31927e+07	1.00271e+07	5.34386e+07	2.7726e+07	1.64295e+07	3.69386e+07	3.14991e+07	1.29807e+07	2.01151e+07	1.08842e+08	1.84189e+07	1.39713e+07	1.5798e+07	2.08466e+07	4.46679e+07	2.29808e+07	2.60897e+07	4.0378e+07	2.71925e+07	2.44348e+07	3.69386e+07	2.95782e+07	2.65924e+07	2.2184e+07	7.46194e+07	3.14465e+07	1.14928e+07	1.39486e+07	2.15676e+07	4.38557e+07
219	677.815	20.5322	1.07653	1353.62	2	77.41	-0.000374501	-0.276667	FALSE	P60709	Actin, cytoplasmic 1 OS=Homo sapiens GN=ACTB PE=1 SV=1 - [ACTB_HUMAN]	DSYVGDEAQSKR				3.88017e+07	4.75289e+07	4.48142e+07	6.01638e+07	5.06775e+07	3.02809e+07	1.83352e+07	2.44862e+07	2.25258e+07	4.27903e+07	2.72078e+07	2.00619e+07	2.40159e+07	4.9713e+07	6.30484e+07	5.60789e+07	5.26906e+07	7.47436e+07	1.4156e+08	8.8277e+07	7.87882e+07	1.3854e+07	2.40151e+07	3.35016e+07	4.27903e+07	2.55486e+07	4.10989e+07	2.64859e+07	3.40821e+07	1.07642e+08	4.70973e+07	4.75739e+07	8.0535e+07	1.48809e+08
220	566.793	31.2752	0.964567	1131.57	2	67.55	0.000215898	0.190795	TRUE	P04075	Fructose-bisphosphate aldolase A OS=Homo sapiens GN=ALDOA PE=1 SV=2 - [ALDOA_HUMAN]	ALANSLACQGK	[8] Carbamidomethyl (C)			2.38076e+07	3.61989e+07	2.6395e+07	3.04704e+07	1.08725e+07	1.29799e+07	1.86477e+07	2.57564e+07	2.95901e+07	2.15444e+07	2.74947e+07	1.42163e+07	3.40791e+07	3.76122e+07	1.81161e+07	3.44084e+07	4.01303e+07	4.40232e+07	7.16942e+07	1.89392e+07	3.37724e+07	1.40901e+07	2.52609e+07	4.40081e+07	2.15444e+07	2.5818e+07	2.91236e+07	3.75841e+07	2.57861e+07	3.09296e+07	2.88119e+07	3.60808e+07	4.49639e+07	6.84613e+07
221	950.476	83.7459	0.410583	4747.34	5	66.67	-0.00407221	-0.857786	TRUE	P04406	Glyceraldehyde-3-phosphate dehydrogenase OS=Homo sapiens GN=GAPDH PE=1 SV=3 - [G3P_HUMAN]	VIISAPSADAPMFVMGVNHEKYDNSLKIISNASCTTNCLAPLAK	[34] Carbamidomethyl; (C)|[38] Carbamidomethyl (C)			9.98663e+07	1.01739e+08	4.14589e+07	4.60819e+06	4.37892e+07	1.04938e+07	2.43818e+08	2.85352e+08	4.51662e+07	1.89596e+08	2.71081e+08	6.67116e+07	8.39659e+07	8.45784e+07	1.74897e+07	1.44334e+08	1.12788e+08	6.91475e+07	1.08427e+07	7.62781e+07	2.73039e+07	1.84228e+08	2.79862e+08	6.71736e+07	1.89596e+08	2.5455e+08	1.36665e+08	9.26019e+07	5.79851e+07	2.98601e+07	1.318e+08	1.07482e+08	7.57109e+07	1.02154e+07
222	415.268	72.4549	1.39945	828.522	2	45.72	-0.000448465	-0.541282	TRUE	P08238	Heat shock protein HSP 90-beta OS=Homo sapiens GN=HSP90AB1 PE=1 SV=4 - [HS90B_HUMAN]	ALLFIPR				1.61802e+07	2.06819e+07	2.29523e+07	1.66974e+07	1.96888e+07	1.56073e+07	6.6456e+07	4.63952e+07	2.62868e+07	3.51461e+07	3.61463e+07	1.0885e+07	2.28059e+07	6.86399e+07	1.77794e+07	2.33848e+07	2.2928e+07	3.82812e+07	3.92874e+07	3.42966e+07	4.06089e+07	5.02138e+07	4.55025e+07	3.90952e+07	3.51461e+07	3.39421e+07	2.22991e+07	2.51515e+07	4.7058e+07	3.03547e+07	1.97429e+07	2.03097e+07	3.87138e+07	3.85529e+07
223	584.801	17.5135	0.892333	1167.59	2	58.53	-0.000338471	-0.289889	FALSE	P62807	Histone H2B type 1-C/E/F/G/I OS=Homo sapiens GN=HIST1H2BC PE=1 SV=4 - [H2B1C_HUMAN]	QVHPDTGISSK				1.73963e+06	3.51369e+06	1.37798e+07	1.51284e+07	2.54551e+07	2.01407e+07	3.07738e+07	1.63877e+07	1.88041e+07	3.39286e+07	1.86314e+07	2.66031e+07	6.38104e+07	6.36205e+07	9.52352e+07	2.51423e+06	3.89528e+06	2.29827e+07	3.55957e+07	4.43412e+07	5.24044e+07	2.32525e+07	1.60724e+07	2.79665e+07	3.39286e+07	1.74952e+07	5.44991e+07	7.03734e+07	4.36168e+07	1.62595e+08	2.05866e+06	3.26621e+06	2.39387e+07	3.49297e+07
224	880.41	89.5883	2.12763	1758.81	2	114.6	-0.000820625	-0.466581	FALSE	Q99879	Histone H2B type 1-M OS=Homo sapiens GN=HIST1H2BM PE=1 SV=3 - [H2B1M_HUMAN]	AMGIMNSFVNDIFER	[5] Oxidation (M)			8.0245e+07	1.27618e+08	4.95199e+07	2.69758e+07	8.18804e+07	3.08936e+07	2.39169e+08	2.51444e+08	1.35425e+08	1.73525e+08	1.91582e+08	8.82663e+07	1.36781e+08	1.78586e+08	4.44715e+07	1.15976e+08	1.41477e+08	8.25921e+07	6.34715e+07	1.4263e+08	8.03824e+07	1.80715e+08	2.46606e+08	2.01412e+08	1.73525e+08	1.79899e+08	1.80822e+08	1.5085e+08	1.22435e+08	7.59261e+07	1.00531e+08	1.39009e+08	8.99935e+07	6.11571e+07
225	400.771	39.5011	1.26498	799.528	2	32.37	-0.000486814	-0.608877	FALSE	P60709	Actin, cytoplasmic 1 OS=Homo sapiens GN=ACTB PE=1 SV=1 - [ACTB_HUMAN]	RGILTLK				2.24183e+07	1.73683e+07	2.41454e+07	4.11709e+07	1.17448e+07	8.98641e+06	9.72598e+06	8.62274e+06	1.09781e+07	1.26686e+07	2.51343e+07	7.56596e+06	2.71908e+07	3.32864e+07	1.09848e+07	3.24005e+07	1.92546e+07	4.02711e+07	9.68715e+07	2.04587e+07	2.33818e+07	7.34891e+06	8.45683e+06	1.63272e+07	1.26686e+07	2.36015e+07	1.54996e+07	2.99874e+07	2.28204e+07	1.87543e+07	2.74934e+07	1.70298e+07	4.03791e+07	9.80954e+07
226	545.28	32.8065	1.1269	1088.55	2	64.3	0.000117068	0.107545	TRUE	P02545	Prelamin-A/C OS=Homo sapiens GN=LMNA PE=1 SV=1 - [LMNA_HUMAN]	SLETENAGLR				2.85812e+07	3.48705e+07	3.39312e+07	3.59447e+07	1.3589e+07	1.34694e+07	1.85983e+07	2.70371e+07	2.14287e+07	2.17912e+07	4.66327e+07	1.64233e+07	4.8628e+07	2.75502e+07	2.39565e+07	4.13076e+07	3.86575e+07	5.65923e+07	8.45746e+07	2.36712e+07	3.50462e+07	1.40528e+07	2.65169e+07	3.187e+07	2.17912e+07	4.37889e+07	3.36447e+07	5.36294e+07	1.88878e+07	4.09009e+07	3.40168e+07	3.47537e+07	6.02958e+07	8.32813e+07
227	533.217	29.08	1.02345	1064.42	2	45.39	0.000190346	0.178826	FALSE	P68371	Tubulin beta-4B chain OS=Homo sapiens GN=TUBB4B PE=1 SV=1 - [TBB4B_HUMAN]	NMMAACDPR	[6] Carbamidomethyl (C)			3.13215e+07	3.66186e+07	2.47846e+07	3.1794e+07	1.75322e+07	1.41497e+07	2.60037e+07	3.74819e+07	3.61955e+07	3.36005e+07	3.50104e+07	2.22493e+07	2.85397e+07	3.93059e+07	2.24814e+07	4.5268e+07	4.05955e+07	4.13372e+07	7.48083e+07	3.054e+07	3.68163e+07	1.96483e+07	3.67607e+07	5.38319e+07	3.36005e+07	3.28753e+07	4.558e+07	3.1475e+07	2.69472e+07	3.83824e+07	3.74486e+07	3.64342e+07	4.13349e+07	7.14624e+07
228	770.066	92.2972	0.77145	2307.18	3	32.48	-0.00145477	-0.630541	TRUE	P31949	Protein S100-A11 OS=Homo sapiens GN=S100A11 PE=1 SV=2 - [S10AB_HUMAN]	ISSPTETERCIESLIAVFQK	[10] Carbamidomethyl (C)			8.74696e+07	9.03553e+07	7.04032e+07	9.9983e+06	6.81088e+07	3.47616e+07	1.10193e+08	1.09791e+08	4.64035e+07	1.39662e+08	1.45583e+08	8.31573e+07	7.62761e+07	7.93687e+07	4.04615e+07	1.26417e+08	1.00168e+08	1.17422e+08	2.35251e+07	1.18641e+08	9.04466e+07	8.32615e+07	1.07679e+08	6.90138e+07	1.39662e+08	1.36705e+08	1.70356e+08	8.41211e+07	5.44134e+07	6.90798e+07	1.09962e+08	9.46777e+07	1.20321e+08	2.24006e+07
229	600.341	69.763	1.51408	1198.67	2	69.35	-0.000468178	-0.390582	TRUE	P11142	Heat shock cognate 71 kDa protein OS=Homo sapiens GN=HSPA8 PE=1 SV=1 - [HSP7C_HUMAN]	DAGTIAGLNVLR				2.62113e+07	3.18904e+07	2.69149e+07	2.85391e+07	2.57001e+07	1.84304e+07	9.02575e+07	5.1771e+07	4.07666e+07	5.83142e+07	4.65582e+07	2.2058e+07	3.43353e+07	9.60302e+07	2.77925e+07	3.78825e+07	3.53538e+07	4.48902e+07	6.71499e+07	4.47679e+07	4.79541e+07	6.81982e+07	5.07749e+07	6.06303e+07	5.83142e+07	4.3719e+07	4.5188e+07	3.78667e+07	6.58362e+07	4.74499e+07	3.14286e+07	3.1577e+07	4.62102e+07	6.46556e+07
230	731.911	79.8095	0.724633	1461.81	2	76.02	-0.00060846	-0.416238	TRUE	P14618	Pyruvate kinase isozymes M1/M2 OS=Homo sapiens GN=PKM2 PE=1 SV=4 - [KPYM_HUMAN]	IYVDDGLISLQVK				4.26997e+07	4.86908e+07	3.16524e+07	1.07785e+07	2.17075e+07	1.01957e+07	1.33419e+08	1.01674e+08	3.14987e+07	2.088e+07	1.0682e+08	3.82615e+07	4.09681e+07	8.75259e+07	1.7284e+07	6.17127e+07	5.39788e+07	5.27917e+07	2.53607e+07	3.78132e+07	2.65282e+07	1.00811e+08	9.97175e+07	4.68466e+07	2.088e+07	1.00306e+08	7.83825e+07	4.51817e+07	6.00058e+07	2.95088e+07	5.27615e+07	4.8573e+07	5.44082e+07	2.44985e+07
231	393.221	54.2243	0.974417	1176.64	3	45.48	-0.000442814	-0.376337	TRUE	P14618	Pyruvate kinase isozymes M1/M2 OS=Homo sapiens GN=PKM2 PE=1 SV=4 - [KPYM_HUMAN]	SVETLKEMIK				8.86104e+06	1.07442e+07	7.91058e+06	4.47667e+06	9.13226e+06	7.12049e+06	2.49513e+07	2.55432e+07	1.2772e+07	1.46403e+07	1.72163e+07	8.46683e+06	1.58398e+07	3.51589e+07	7.6434e+06	1.28066e+07	1.1911e+07	1.31937e+07	1.05332e+07	1.59078e+07	1.85269e+07	1.88531e+07	2.50517e+07	1.89952e+07	1.46403e+07	1.61664e+07	1.73452e+07	1.74689e+07	2.41042e+07	1.30495e+07	1.05463e+07	1.03249e+07	1.29598e+07	9.85506e+06
232	482.297	62.6228	1.06078	962.58	2	53.13	0.000103421	0.107441	TRUE	P14625	Endoplasmin OS=Homo sapiens GN=HSP90B1 PE=1 SV=1 - [ENPL_HUMAN]	LIINSLYK				1.45646e+07	1.81822e+07	1.41293e+07	9.5059e+06	1.62055e+07	1.51837e+07	7.38869e+07	2.29263e+07	1.33187e+07	2.38096e+07	2.02665e+07	1.01073e+07	1.7903e+07	5.59448e+07	1.85298e+07	2.10498e+07	2.01568e+07	2.35657e+07	2.23665e+07	2.8229e+07	3.95067e+07	5.58286e+07	2.24852e+07	1.98084e+07	2.38096e+07	1.90306e+07	2.07057e+07	1.97443e+07	3.83545e+07	3.16358e+07	1.77973e+07	1.77037e+07	2.47191e+07	2.1147e+07
233	388.92	32.8946	1.15195	1163.74	3	38.17	-0.000636211	-0.546696	FALSE	P60709	Actin, cytoplasmic 1 OS=Homo sapiens GN=ACTB PE=1 SV=1 - [ACTB_HUMAN]	IKIIAPPERK				2.4858e+07	3.00822e+07	2.57581e+07	2.10512e+07	8.64518e+06	8.05371e+06	9.01757e+06	1.69615e+07	1.43918e+07	1.28291e+07	3.51661e+07	7.41701e+06	2.28182e+07	1.47941e+07	9.93349e+06	3.59266e+07	3.33492e+07	4.29608e+07	4.95316e+07	1.50594e+07	2.0955e+07	6.81363e+06	1.66352e+07	2.14043e+07	1.28291e+07	3.30216e+07	1.51945e+07	2.51651e+07	1.01425e+07	1.69594e+07	3.02588e+07	3.01304e+07	4.30061e+07	4.70973e+07
235	980.914	92.6594	1.26048	4899.53	5	48.78	0.000388681	0.0793303	TRUE	P06733	Alpha-enolase OS=Homo sapiens GN=ENO1 PE=1 SV=2 - [ENOA_HUMAN]	HIADLAGNSEVILPVPAFNVINGGSHAGNKLAMQEFMILPVGAANFR				1.72895e+08	1.82701e+08	6.67668e+06	3.40126e+06	5.55055e+07	774882	6.90483e+08	8.06843e+08	3.79434e+07	2.32939e+08	1.00098e+09	6.64311e+07	1.77298e+08	1.80987e+08	691391	2.4988e+08	2.02543e+08	1.11357e+07	8.00286e+06	9.66871e+07	2.01617e+06	5.21726e+08	7.91319e+08	5.64314e+07	2.32939e+08	9.39934e+08	1.36091e+08	1.95533e+08	1.24081e+08	1.18041e+06	2.06292e+08	1.87509e+08	1.08551e+07	7.25911e+06
237	848.919	82.5081	0.598417	1695.82	2	35.51	-0.00145928	-0.860512	FALSE	P07437	Tubulin beta chain OS=Homo sapiens GN=TUBB PE=1 SV=2 - [TBB5_HUMAN]	NSSYFVEWIPNNVK				4.39378e+07	5.70033e+07	2.84699e+07	3.27878e+07	4.24527e+07	2.16737e+07	1.0869e+08	1.12868e+08	3.89925e+07	7.89904e+07	9.43374e+07	3.45409e+07	4.01705e+07	1.33124e+08	2.36416e+07	6.35021e+07	6.3194e+07	4.74837e+07	7.71468e+07	7.39499e+07	5.63929e+07	8.21257e+07	1.10697e+08	5.79918e+07	7.89904e+07	8.85845e+07	7.07605e+07	4.43021e+07	9.12668e+07	4.03631e+07	5.55229e+07	5.87186e+07	4.84058e+07	7.36533e+07
238	939.434	88.4729	0.645567	1876.85	2	93.26	-0.00170319	-0.907469	TRUE	P63261	Actin, cytoplasmic 2 OS=Homo sapiens GN=ACTG1 PE=1 SV=1 - [ACTG_HUMAN]	EEEIAALVIDNGSGMCK	[N-term] Acetyl; (N-Term)|[16] Carbamidomethyl (C)			1.38819e+08	1.62646e+08	1.03645e+08	4.93082e+07	1.1535e+08	6.07035e+07	1.09268e+08	1.2012e+08	9.08806e+07	1.4124e+08	1.23355e+08	8.97864e+07	9.28917e+07	1.38942e+08	7.68227e+07	2.00631e+08	1.8031e+08	1.72864e+08	1.16018e+08	2.00932e+08	1.57945e+08	8.25621e+07	1.17809e+08	1.35163e+08	1.4124e+08	1.15833e+08	1.83936e+08	1.02446e+08	9.52554e+07	1.31159e+08	1.64865e+08	1.67332e+08	2.06292e+08	1.08324e+08
239	847.853	21.2804	1.07345	1693.69	2	121.53	-0.000449356	-0.265312	TRUE	P09651	Heterogeneous nuclear ribonucleoprotein A1 OS=Homo sapiens GN=HNRNPA1 PE=1 SV=5 - [ROA1_HUMAN]	NQGGYGGSSSSSSYGSGR				5.38072e+07	8.54741e+07	6.73686e+07	5.35488e+07	6.16518e+07	5.52181e+07	6.30548e+07	5.34078e+07	3.49008e+07	4.45724e+07	3.7163e+07	3.16654e+07	5.40579e+07	7.56181e+07	1.03031e+08	7.7766e+07	9.47569e+07	1.12361e+08	1.25996e+08	1.07394e+08	1.43673e+08	4.7644e+07	5.23802e+07	5.19063e+07	4.45724e+07	3.48967e+07	6.48698e+07	5.96178e+07	5.18421e+07	1.75904e+08	6.79305e+07	8.99935e+07	1.17439e+08	1.2172e+08
241	428.748	25.3479	1.27603	855.481	2	60.45	-0.000161041	-0.188246	FALSE	P05141	ADP/ATP translocase 2 OS=Homo sapiens GN=SLC25A5 PE=1 SV=7 - [ADT2_HUMAN]	TAVAPIER				1.20472e+07	2.68537e+07	2.01031e+07	1.45391e+07	1.03384e+07	8.07593e+06	2.43515e+07	8.69644e+06	1.61709e+07	2.20064e+07	1.12834e+07	1.05053e+07	2.33409e+07	1.38612e+07	3.49981e+07	1.74114e+07	2.977e+07	3.35291e+07	3.42091e+07	1.80088e+07	2.10128e+07	1.83999e+07	8.52912e+06	2.40502e+07	2.20064e+07	1.05953e+07	2.15213e+07	2.57415e+07	9.5029e+06	5.97522e+07	1.45563e+07	2.66267e+07	3.43906e+07	3.28809e+07
242	499.747	70.08	1.13115	997.479	2	34.48	2.19813e-05	0.0220368	FALSE	P60709	Actin, cytoplasmic 1 OS=Homo sapiens GN=ACTB PE=1 SV=1 - [ACTB_HUMAN]	DLTDYLMK				1.68235e+07	2.07699e+07	1.78245e+07	2.67912e+07	1.76799e+07	1.23577e+07	4.19073e+07	3.27081e+07	2.158e+07	3.15932e+07	3.47392e+07	1.06686e+07	1.91107e+07	1.0813e+08	2.15273e+07	2.43145e+07	2.30256e+07	2.97287e+07	6.30372e+07	3.07972e+07	3.21535e+07	3.1665e+07	3.20787e+07	3.20949e+07	3.15932e+07	3.26208e+07	2.18558e+07	2.10762e+07	7.41318e+07	3.67534e+07	2.07353e+07	2.04005e+07	3.06333e+07	5.9668e+07
243	793.06	69.5002	0.971217	2376.16	3	110.14	-0.000992314	-0.417613	TRUE	P08670	Vimentin OS=Homo sapiens GN=VIM PE=1 SV=4 - [VIME_HUMAN]	QVQSLTCEVDALKGTNESLER	[7] Carbamidomethyl (C)			7.32974e+07	1.08152e+08	4.3996e+07	2.88082e+07	5.67086e+07	2.9288e+07	2.02347e+08	9.79431e+07	5.95233e+07	1.07859e+08	8.23358e+07	3.7046e+07	7.5089e+07	1.59146e+08	4.55701e+07	1.05935e+08	1.19897e+08	7.3379e+07	6.77831e+07	9.87828e+07	7.62046e+07	1.52892e+08	9.60586e+07	8.85262e+07	1.07859e+08	7.73148e+07	7.58924e+07	8.2812e+07	1.09107e+08	7.78017e+07	9.2774e+07	1.20321e+08	7.898e+07	6.53128e+07
244	522.616	72.3049	0.8649	1564.82	3	71.6	-1.71498e-05	-0.0109595	TRUE	P11142	Heat shock cognate 71 kDa protein OS=Homo sapiens GN=HSPA8 PE=1 SV=1 - [HSP7C_HUMAN]	LLQDFFNGKELNK				2.70919e+07	3.46299e+07	3.02074e+07	2.00522e+07	2.60799e+07	1.94726e+07	9.77746e+07	5.09748e+07	3.49838e+07	5.40528e+07	4.00182e+07	2.02814e+07	3.36987e+07	9.01198e+07	2.53454e+07	3.91552e+07	3.83908e+07	5.03816e+07	4.71811e+07	4.54295e+07	5.0666e+07	7.38781e+07	4.9994e+07	5.20298e+07	5.40528e+07	3.75778e+07	4.15486e+07	3.71647e+07	6.17841e+07	4.32721e+07	3.23561e+07	3.43906e+07	5.25266e+07	4.51149e+07
245	590.814	53.0178	1.23612	1179.61	2	73.49	4.27479e-05	0.0362389	TRUE	P62805	Histone H4 OS=Homo sapiens GN=HIST1H4A PE=1 SV=2 - [H4_HUMAN]	ISGLIYEETR				8.04217e+06	1.94995e+07	9.40476e+06	1.33798e+07	1.89128e+07	1.56365e+07	3.52379e+07	1.61868e+07	3.39686e+07	2.4515e+07	2.20286e+07	2.13543e+07	3.72685e+07	5.01367e+07	7.11511e+07	1.16231e+07	2.16172e+07	1.56858e+07	3.14815e+07	3.2945e+07	4.06846e+07	2.66256e+07	1.58753e+07	5.052e+07	2.4515e+07	2.06853e+07	4.37464e+07	4.11016e+07	3.43726e+07	1.21476e+08	9.61919e+06	1.91153e+07	1.53664e+07	3.04606e+07
246	454.255	76.9333	1.37012	906.496	2	31.08	-2.85627e-05	-0.0315088	TRUE	P61604	10 kDa heat shock protein, mitochondrial OS=Homo sapiens GN=HSPE1 PE=1 SV=2 - [CH10_HUMAN]	FLPLFDR				1.45603e+07	1.85537e+07	1.3934e+07	7.50715e+06	1.11399e+07	8.06695e+06	7.37915e+07	2.645e+07	1.61759e+07	2.18226e+07	2.3575e+07	1.10378e+07	2.67636e+07	3.13848e+07	1.23713e+07	2.10436e+07	2.05687e+07	2.32398e+07	1.76636e+07	1.94051e+07	2.09895e+07	5.57565e+07	2.59411e+07	2.40576e+07	2.18226e+07	2.21373e+07	2.26121e+07	2.95162e+07	2.15167e+07	2.11214e+07	1.77832e+07	1.81348e+07	2.41397e+07	1.66699e+07
247	391.195	28.1485	1.09423	1170.56	3	35	-0.000228754	-0.195422	FALSE	P60709	Actin, cytoplasmic 1 OS=Homo sapiens GN=ACTB PE=1 SV=1 - [ACTB_HUMAN]	HQGVMVGMGQK				1.11555e+07	1.72148e+07	9.00839e+06	2.96027e+07	7.34272e+06	6.00609e+06	1.12538e+07	1.1013e+07	2.1021e+07	1.54867e+07	1.11037e+07	1.04332e+07	1.42227e+07	2.57048e+07	1.79544e+07	1.61227e+07	1.90844e+07	1.50247e+07	6.96525e+07	1.27905e+07	1.56273e+07	8.50331e+06	1.08011e+07	3.12635e+07	1.54867e+07	1.04265e+07	2.13734e+07	1.56855e+07	1.76226e+07	3.06534e+07	1.33793e+07	1.69153e+07	1.47786e+07	6.6675e+07
248	660.839	82.2182	0.48695	1319.66	2	65.11	-0.000250568	-0.189873	TRUE	P05787	Keratin, type II cytoskeletal 8 OS=Homo sapiens GN=KRT8 PE=1 SV=7 - [K2C8_HUMAN]	SLDMDSIIAEVK				1.98098e+07	2.55405e+07	1.41906e+07	9.53176e+06	1.53728e+07	9.9827e+06	4.83349e+07	3.65115e+07	2.31775e+07	3.81263e+07	3.96724e+07	2.30209e+07	2.56915e+07	5.13623e+07	1.78588e+07	2.86305e+07	2.83143e+07	2.36679e+07	2.24274e+07	2.67784e+07	2.59741e+07	3.65217e+07	3.5809e+07	3.44708e+07	3.81263e+07	3.72531e+07	4.71607e+07	2.8334e+07	3.52128e+07	3.04902e+07	2.41133e+07	2.54811e+07	2.48344e+07	2.12162e+07
249	689.318	44.3819	1.36782	1376.62	2	66.13	-0.000638095	-0.463522	TRUE	P22626	Heterogeneous nuclear ribonucleoproteins A2/B1 OS=Homo sapiens GN=HNRNPA2B1 PE=1 SV=2 - [ROA2_HUMAN]	GGGGNFGPGPGSNFR				2.3512e+07	3.076e+07	4.60427e+07	8.936e+07	3.02442e+07	2.39493e+07	4.64716e+07	5.21208e+07	3.78176e+07	3.36349e+07	8.31958e+07	2.35712e+07	4.47404e+07	1.09327e+08	5.58812e+07	3.39812e+07	3.41007e+07	7.67926e+07	2.10256e+08	5.26835e+07	6.2314e+07	3.51138e+07	5.11179e+07	5.62444e+07	3.36349e+07	7.81223e+07	4.8288e+07	4.9342e+07	7.49522e+07	9.54057e+07	2.84636e+07	3.04606e+07	8.32813e+07	2.2184e+08
250	729.423	93.3559	0.7003	1456.83	2	56.16	-0.000305231	-0.209517	TRUE	P06576	ATP synthase subunit beta, mitochondrial OS=Homo sapiens GN=ATP5B PE=1 SV=3 - [ATPB_HUMAN]	TVLIMELINNVAK				3.22742e+07	5.81265e+07	2.27729e+07	1.03768e+07	2.52473e+07	2.24848e+07	1.32202e+08	9.15715e+07	3.44916e+07	5.97391e+07	1.28207e+08	3.49499e+07	7.33426e+07	3.07648e+07	2.76068e+07	4.66449e+07	6.44392e+07	3.7982e+07	2.44156e+07	4.39792e+07	5.85034e+07	9.98915e+07	8.98096e+07	5.12978e+07	5.97391e+07	1.20389e+08	7.15984e+07	8.0886e+07	2.10916e+07	4.7133e+07	3.85529e+07	6.02958e+07	3.84638e+07	2.33811e+07
251	889.436	86.4869	0.4595	1776.86	2	92.57	0.000139074	0.0782694	TRUE	P07355	Annexin A2 OS=Homo sapiens GN=ANXA2 PE=1 SV=2 - [ANXA2_HUMAN]	GLGTDEDSLIEIICSR	[14] Carbamidomethyl (C)			7.23961e+07	8.54006e+07	4.44932e+07	1.57011e+07	4.64229e+07	2.54184e+07	1.05104e+08	1.17756e+08	5.05991e+07	1.0846e+08	1.24769e+08	4.88385e+07	5.68861e+07	1.03548e+08	3.13268e+07	1.04632e+08	9.46753e+07	7.42083e+07	3.69433e+07	8.08658e+07	6.61363e+07	7.94158e+07	1.1549e+08	7.52538e+07	1.0846e+08	1.17161e+08	1.00051e+08	6.27369e+07	7.09903e+07	5.34841e+07	9.18501e+07	8.94753e+07	7.95616e+07	3.63246e+07
254	588.292	84.7027	0.60115	2936.42	5	34.08	0.000510362	0.173804	TRUE	P09651	Heterogeneous nuclear ribonucleoprotein A1 OS=Homo sapiens GN=HNRNPA1 PE=1 SV=5 - [ROA1_HUMAN]	GFGFVTYATVEEVDAAMNARPHKVDGR				4.02604e+07	5.35193e+07	1.86823e+07	8.5517e+06	2.2471e+07	1.26445e+07	1.05369e+08	1.03328e+08	2.70007e+07	4.72118e+07	8.43161e+07	2.25504e+07	4.08559e+07	5.85833e+07	1.47187e+07	5.81872e+07	5.93316e+07	3.11593e+07	2.01214e+07	3.91431e+07	3.28997e+07	7.96164e+07	1.0134e+08	4.01568e+07	4.72118e+07	7.91743e+07	4.61968e+07	4.5058e+07	4.01634e+07	2.51291e+07	4.89925e+07	5.33929e+07	3.25073e+07	1.91985e+07
256	694.911	79.3619	0.6807	1387.81	2	39.5	-0.000889831	-0.641177	TRUE	Q15365	Poly(rC)-binding protein 1 OS=Homo sapiens GN=PCBP1 PE=1 SV=2 - [PCBP1_HUMAN]	IITLTGPTNAIFK				3.39117e+07	3.91695e+07	2.48544e+07	1.71228e+07	2.02792e+07	1.34896e+07	1.2362e+08	6.61449e+07	3.64176e+07	5.17753e+07	7.11484e+07	2.20586e+07	4.12866e+07	7.78222e+07	1.73077e+07	4.90116e+07	4.34234e+07	4.14536e+07	4.02885e+07	3.5325e+07	3.50988e+07	9.34066e+07	6.48722e+07	5.41622e+07	5.17753e+07	6.68097e+07	4.51893e+07	4.5533e+07	5.33532e+07	2.95494e+07	4.13349e+07	3.91742e+07	4.15427e+07	3.91742e+07
257	394.212	21.7695	1.37128	1179.61	3	48.45	-4.57082e-05	-0.0387484	TRUE	P11142	Heat shock cognate 71 kDa protein OS=Homo sapiens GN=HSPA8 PE=1 SV=1 - [HSP7C_HUMAN]	VQVEYKGETK				8.19901e+06	1.58448e+07	1.33051e+07	6.44085e+06	1.04039e+07	3.49446e+06	7.65791e+06	3.14337e+06	7.79432e+06	1.32961e+07	4.00839e+06	5.53797e+06	1.02727e+07	1.41815e+07	1.83111e+07	1.18498e+07	1.75656e+07	2.21909e+07	1.51547e+07	1.81229e+07	9.09228e+06	5.78628e+06	3.08289e+06	1.15921e+07	1.32961e+07	3.76395e+06	1.13451e+07	1.13293e+07	9.72251e+06	3.12625e+07	9.82942e+06	1.54519e+07	2.32571e+07	1.43464e+07
258	554.654	69.8729	1.05393	1660.94	3	69.8	-0.00021828	-0.131419	TRUE	P08670	Vimentin OS=Homo sapiens GN=VIM PE=1 SV=4 - [VIME_HUMAN]	KVESLQEEIAFLKK				3.22394e+07	3.98381e+07	2.90633e+07	2.42392e+07	3.00061e+07	1.74844e+07	9.09007e+07	4.67196e+07	4.23025e+07	6.16423e+07	3.61058e+07	1.58075e+07	3.76424e+07	9.48274e+07	2.88501e+07	4.65946e+07	4.41646e+07	4.84735e+07	5.70327e+07	5.22688e+07	4.54929e+07	6.86842e+07	4.58207e+07	6.29146e+07	6.16423e+07	3.3904e+07	3.23834e+07	4.1514e+07	6.50115e+07	4.92556e+07	3.83561e+07	4.01492e+07	4.94954e+07	5.41062e+07
259	602.328	39.3101	1.08318	1202.64	2	75.79	-0.000144534	-0.12018	TRUE	P08865	40S ribosomal protein SA OS=Homo sapiens GN=RPSA PE=1 SV=4 - [RSSA_HUMAN]	FAAATGATPIAGR				4.24616e+07	2.98705e+07	4.23231e+07	5.96439e+07	2.06583e+07	1.50989e+07	3.15772e+07	4.53082e+07	2.76547e+07	2.84525e+07	8.36238e+07	1.50277e+07	5.67338e+07	4.86075e+07	1.58912e+07	6.13685e+07	3.31145e+07	7.05888e+07	1.40337e+08	3.59854e+07	3.9286e+07	2.38596e+07	4.44365e+07	4.11295e+07	2.84525e+07	7.85242e+07	3.07857e+07	6.25689e+07	3.33242e+07	2.71309e+07	5.22795e+07	2.96699e+07	7.72705e+07	1.46044e+08
260	604.557	65.0397	1.22445	2414.2	4	74.73	1.78181e-05	0.00738054	FALSE	Q9BQE3	Tubulin alpha-1C chain OS=Homo sapiens GN=TUBA1C PE=1 SV=1 - [TBA1C_HUMAN]	QLFHPEQLITGKEDAANNYAR				4.2326e+07	5.56796e+07	2.15841e+07	2.05729e+07	3.48052e+07	2.10205e+07	1.37355e+08	6.77901e+07	3.0589e+07	8.93106e+07	4.66087e+07	2.00144e+07	3.22352e+07	1.08796e+08	1.89952e+07	6.11726e+07	6.17266e+07	3.59993e+07	4.84063e+07	6.06284e+07	5.46934e+07	1.03785e+08	6.64858e+07	4.54936e+07	8.93106e+07	4.37664e+07	4.10014e+07	3.55506e+07	7.45884e+07	3.24304e+07	5.17862e+07	5.64784e+07	3.67285e+07	4.59106e+07
261	844.454	77.2019	1.01317	1686.89	2	89.99	-0.000663785	-0.393496	TRUE	P08107	Heat shock 70 kDa protein 1A/1B OS=Homo sapiens GN=HSPA1A PE=1 SV=5 - [HSP71_HUMAN]	IINEPTAAAIAYGLDR				4.31305e+07	5.73849e+07	2.94795e+07	2.51817e+07	2.90212e+07	1.8601e+07	1.98876e+08	1.12931e+08	3.90184e+07	5.55185e+07	9.1722e+07	2.59727e+07	7.08795e+07	1.76918e+08	2.94748e+07	6.23353e+07	6.3617e+07	4.91675e+07	5.92502e+07	5.05532e+07	4.83982e+07	1.5027e+08	1.10758e+08	5.80303e+07	5.55185e+07	8.61286e+07	5.32077e+07	7.81695e+07	1.21291e+08	5.03222e+07	5.38258e+07	5.9668e+07	5.09631e+07	5.62529e+07
262	789.886	86.587	0.6112	4733.27	6	37.56	-0.00529608	-1.1189	TRUE	P14618	Pyruvate kinase isozymes M1/M2 OS=Homo sapiens GN=PKM2 PE=1 SV=4 - [KPYM_HUMAN]	SKPHSEAGTAFIQTQQLHAAMADTFLEHMCRLDIDSPPITAR	[N-term] Acetyl; (N-Term)|[30] Carbamidomethyl (C)			8.18388e+07	9.24343e+07	3.28071e+07	1.6495e+07	5.97368e+07	1.71702e+07	2.33474e+08	2.50262e+08	4.29919e+07	1.72743e+08	2.94535e+08	8.19655e+07	7.94939e+07	1.35823e+08	2.16762e+07	1.18279e+08	1.02473e+08	5.47176e+07	3.88111e+07	1.04058e+08	4.46754e+07	1.76412e+08	2.45447e+08	6.39399e+07	1.72743e+08	2.76574e+08	1.67915e+08	8.76699e+07	9.31169e+07	3.70076e+07	1.01651e+08	9.69799e+07	5.65845e+07	3.79855e+07
263	522.269	61.992	1.22335	1042.52	2	44.93	-0.000169844	-0.162916	TRUE	P84103	Serine/arginine-rich splicing factor 3 OS=Homo sapiens GN=SRSF3 PE=1 SV=1 - [SRSF3_HUMAN]	AFGYYGPLR				1.61185e+07	1.86319e+07	1.32519e+07	9.7068e+06	1.39055e+07	1.2618e+07	7.1814e+07	2.52636e+07	2.02983e+07	2.25462e+07	2.23893e+07	1.42588e+07	2.1418e+07	5.08535e+07	1.09672e+07	2.32955e+07	2.06553e+07	2.21023e+07	2.28392e+07	2.42225e+07	3.28308e+07	5.42623e+07	2.47775e+07	3.01887e+07	2.25462e+07	2.10239e+07	2.92106e+07	2.36208e+07	3.4864e+07	1.87242e+07	1.96606e+07	1.82388e+07	2.31513e+07	2.15914e+07
264	630.006	91.703	0.818383	1887	3	38.79	-0.000309002	-0.163754	TRUE	P60660	Myosin light polypeptide 6 OS=Homo sapiens GN=MYL6 PE=1 SV=2 - [MYL6_HUMAN]	VLDFEHFLPMLQTVAK				7.01044e+07	7.10819e+07	3.79732e+07	1.71455e+07	4.51346e+07	2.47043e+07	8.28338e+07	1.02673e+08	4.22338e+07	9.17128e+07	1.31865e+08	6.58268e+07	6.01005e+07	7.814e+07	2.58551e+07	1.0132e+08	7.88016e+07	6.33339e+07	4.03419e+07	7.86216e+07	6.42784e+07	6.25889e+07	1.00697e+08	6.28124e+07	9.17128e+07	1.23824e+08	1.34853e+08	6.6282e+07	5.3571e+07	4.41423e+07	8.85584e+07	7.30817e+07	6.91061e+07	3.92731e+07
265	954.497	91.1008	0.5549	1906.98	2	74.37	0.000198659	0.104174	TRUE	P06733	Alpha-enolase OS=Homo sapiens GN=ENO1 PE=1 SV=2 - [ENOA_HUMAN]	LAMQEFMILPVGAANFR				6.74839e+07	7.19674e+07	3.4933e+07	3.11673e+07	6.78646e+07	2.47715e+07	1.44818e+08	1.63884e+08	6.3392e+07	1.19084e+08	1.96519e+08	8.70673e+07	8.45564e+07	1.73889e+08	2.55268e+07	9.75325e+07	7.97833e+07	5.82633e+07	7.33339e+07	1.18216e+08	6.44531e+07	1.09424e+08	1.60731e+08	9.428e+07	1.19084e+08	1.84535e+08	1.78366e+08	9.32531e+07	1.19214e+08	4.35819e+07	8.52713e+07	7.43453e+07	6.17866e+07	6.96983e+07
266	807.908	84.0685	0.864517	1613.8	2	65.65	-0.000111409	-0.0690353	TRUE	P08107	Heat shock 70 kDa protein 1A/1B OS=Homo sapiens GN=HSPA1A PE=1 SV=5 - [HSP71_HUMAN]	AFYPEEISSMVLTK				6.65584e+07	7.79498e+07	4.1463e+07	1.34519e+07	3.96885e+07	2.27619e+07	2.00744e+08	2.04345e+08	5.85276e+07	1.08991e+08	2.01556e+08	4.94325e+07	8.79194e+07	1.64259e+08	3.58941e+07	9.61949e+07	8.64154e+07	6.91543e+07	3.16511e+07	6.91349e+07	5.92243e+07	1.51681e+08	2.00413e+08	8.70454e+07	1.08991e+08	1.89264e+08	1.01268e+08	9.6962e+07	1.12612e+08	6.12818e+07	8.28564e+07	8.16779e+07	7.61906e+07	3.06333e+07
267	594.343	68.0579	1.22297	1186.67	2	56.56	-0.000156588	-0.131956	TRUE	P14625	Endoplasmin OS=Homo sapiens GN=HSP90B1 PE=1 SV=1 - [ENPL_HUMAN]	SILFVPTSAPR				2.2341e+07	2.45055e+07	1.83568e+07	1.7441e+07	2.08084e+07	1.54167e+07	9.81665e+07	4.44954e+07	2.74434e+07	4.61867e+07	3.44998e+07	1.75609e+07	3.16597e+07	7.49247e+07	2.59657e+07	3.22888e+07	2.71668e+07	3.06165e+07	4.10372e+07	3.6247e+07	4.0113e+07	7.41742e+07	4.36393e+07	4.08154e+07	4.61867e+07	3.2396e+07	3.59752e+07	3.49159e+07	5.13667e+07	4.43312e+07	2.73578e+07	2.42297e+07	3.16291e+07	4.03791e+07
268	506.62	81.2461	0.547367	1516.84	3	35.93	0.000491172	0.323814	TRUE	P38646	Stress-70 protein, mitochondrial OS=Homo sapiens GN=HSPA9 PE=1 SV=2 - [GRP75_HUMAN]	AQFEGIVTDLIRR				1.92198e+07	2.47854e+07	1.51058e+07	4.16343e+06	1.13731e+07	8.25611e+06	6.14571e+07	2.29762e+07	1.77755e+07	2.4027e+07	2.29785e+07	1.10983e+07	2.94802e+07	2.33552e+07	1.11553e+07	2.77778e+07	2.74772e+07	2.51943e+07	9.79617e+06	1.98112e+07	2.14816e+07	4.64368e+07	2.25342e+07	2.64367e+07	2.4027e+07	2.15772e+07	2.2736e+07	3.25123e+07	1.60118e+07	1.90454e+07	2.35265e+07	2.44985e+07	2.61702e+07	9.14058e+06
269	546.296	56.4373	1.12115	1090.58	2	71.66	0.000327348	0.30016	TRUE	P13639	Elongation factor 2 OS=Homo sapiens GN=EEF2 PE=1 SV=4 - [EF2_HUMAN]	VNFTVDQIR				1.8392e+07	2.14242e+07	1.4301e+07	8.81986e+06	1.50611e+07	1.41994e+07	3.61827e+07	4.99082e+07	2.87904e+07	2.11933e+07	3.54057e+07	1.39978e+07	2.09798e+07	6.63763e+07	1.53976e+07	2.65814e+07	2.3751e+07	2.3852e+07	2.07523e+07	2.62355e+07	3.69455e+07	2.73395e+07	4.89479e+07	4.28186e+07	2.11933e+07	3.32466e+07	2.86759e+07	2.31376e+07	4.55061e+07	2.62883e+07	2.25134e+07	2.10442e+07	2.4903e+07	1.9844e+07
270	452.744	47.8505	1.0022	903.473	2	42.22	-0.000217091	-0.240285	TRUE	P00558	Phosphoglycerate kinase 1 OS=Homo sapiens GN=PGK1 PE=1 SV=3 - [PGK1_HUMAN]	ALMDEVVK				8.90095e+06	1.30552e+07	8.48425e+06	1.01988e+07	1.2076e+07	9.01358e+06	2.15894e+07	2.14985e+07	1.30028e+07	1.69735e+07	2.05593e+07	1.02744e+07	1.31229e+07	5.15167e+07	1.33435e+07	1.28643e+07	1.4473e+07	1.41505e+07	2.39968e+07	2.10357e+07	2.34525e+07	1.63128e+07	2.10849e+07	1.93384e+07	1.69735e+07	1.93055e+07	2.10482e+07	1.44726e+07	3.53187e+07	2.27813e+07	1.06095e+07	1.25755e+07	1.39227e+07	2.30172e+07
271	680.347	27.281	1.2701	1358.68	2	83.12	-0.000134286	-0.0988358	TRUE	P02545	Prelamin-A/C OS=Homo sapiens GN=LMNA PE=1 SV=1 - [LMNA_HUMAN]	SGAQASSTPLSPTR				4.44506e+07	4.342e+07	5.27572e+07	5.79521e+07	3.0866e+07	3.15577e+07	3.54768e+07	5.64153e+07	4.19237e+07	6.51879e+07	6.02686e+07	3.61549e+07	6.3696e+07	6.91971e+07	4.7803e+07	6.42432e+07	4.81356e+07	8.79915e+07	1.36356e+08	5.37666e+07	8.21103e+07	2.68061e+07	5.53299e+07	6.23512e+07	6.51879e+07	5.65933e+07	7.4067e+07	7.02472e+07	4.744e+07	8.16138e+07	5.59936e+07	4.32148e+07	9.69799e+07	1.40537e+08
272	379.704	58.1189	1.06363	1514.79	4	55.71	-0.000714656	-0.471786	TRUE	P62937	Peptidyl-prolyl cis-trans isomerase A OS=Homo sapiens GN=PPIA PE=1 SV=2 - [PPIA_HUMAN]	TEWLDGKHVVFGK				1.23624e+07	1.63633e+07	1.10685e+07	5.64206e+06	1.13842e+07	8.33951e+06	2.42296e+07	2.43603e+07	1.23492e+07	4.3009e+07	2.1212e+07	8.95235e+06	1.86782e+07	3.6282e+07	1.01795e+07	1.78669e+07	1.81404e+07	1.84606e+07	1.32752e+07	1.98305e+07	2.16986e+07	1.83078e+07	2.38916e+07	1.83664e+07	4.3009e+07	1.99185e+07	1.83398e+07	2.05992e+07	2.48742e+07	1.73793e+07	1.50411e+07	1.5994e+07	1.84595e+07	1.23565e+07
273	373.236	45.8527	1.23953	744.457	2	50.83	-0.000258075	-0.346662	TRUE	P07355	Annexin A2 OS=Homo sapiens GN=ANXA2 PE=1 SV=2 - [ANXA2_HUMAN]	LMVALAK				7.36688e+06	9.77615e+06	6.08747e+06	3.50442e+06	8.33988e+06	5.07704e+06	1.42821e+07	1.29181e+07	7.65922e+06	8.35238e+06	1.3452e+07	5.99331e+06	1.12657e+07	2.17047e+07	8.79541e+06	1.06471e+07	1.08379e+07	1.0153e+07	8.24557e+06	1.45275e+07	1.321e+07	1.07915e+07	1.26696e+07	1.13912e+07	8.35238e+06	1.26317e+07	1.22779e+07	1.24244e+07	1.48802e+07	1.50164e+07	8.7988e+06	9.22714e+06	9.88853e+06	7.5004e+06
274	472.29	35.1518	3.97948	942.565	2	46.79	0.00029885	0.317061	TRUE	P07910	Heterogeneous nuclear ribonucleoproteins C1/C2 OS=Homo sapiens GN=HNRNPC PE=1 SV=4 - [HNRPC_HUMAN]	VPPPPPIAR				5.48354e+07	6.15034e+07	5.46612e+07	6.70932e+07	2.05966e+07	1.91565e+07	4.40457e+07	5.66128e+07	3.66801e+07	3.02454e+07	1.0054e+08	1.84388e+07	9.60016e+07	6.2341e+07	2.62261e+07	7.9252e+07	6.81829e+07	9.1167e+07	1.57864e+08	3.5878e+07	4.98435e+07	3.32808e+07	5.55235e+07	5.45527e+07	3.02454e+07	9.44086e+07	3.77738e+07	1.05876e+08	4.27396e+07	4.47758e+07	6.96983e+07	6.35578e+07	9.88572e+07	1.64865e+08
275	410.247	27.8843	1.04772	1227.72	3	54.4	-0.000282436	-0.230049	TRUE	P07910	Heterogeneous nuclear ribonucleoproteins C1/C2 OS=Homo sapiens GN=HNRNPC PE=1 SV=4 - [HNRPC_HUMAN]	LKGDDLQAIKK				1.07267e+07	1.11925e+07	8.9808e+06	2.62358e+07	7.37049e+06	6.43145e+06	1.15421e+07	1.41283e+07	1.63175e+07	1.31955e+07	1.02911e+07	8.32903e+06	1.35696e+07	2.18648e+07	1.66194e+07	1.5503e+07	1.24081e+07	1.49787e+07	6.17305e+07	1.28389e+07	1.67341e+07	8.72113e+06	1.38564e+07	2.42683e+07	1.31955e+07	9.66355e+06	1.70629e+07	1.49653e+07	1.499e+07	2.83743e+07	1.28968e+07	1.08044e+07	1.47314e+07	5.84797e+07
276	607.596	82.2343	0.410667	2426.35	4	59.64	-0.000175613	-0.0723772	TRUE	P08670	Vimentin OS=Homo sapiens GN=VIM PE=1 SV=4 - [VIME_HUMAN]	FLEQQNKILLAELEQLKGQGK				4.87452e+07	3.61293e+07	2.08831e+07	1.00893e+06	1.42998e+07	7.195e+06	6.69552e+07	7.10048e+07	1.31226e+07	4.67598e+07	4.49647e+07	1.18089e+07	2.93525e+07	1.46285e+07	4.8095e+06	7.045e+07	4.00531e+07	3.483e+07	2.37392e+06	2.49094e+07	1.87207e+07	5.05911e+07	6.96386e+07	1.95167e+07	4.67598e+07	4.22227e+07	2.41917e+07	3.23715e+07	1.0029e+07	8.21123e+06	6.15064e+07	3.59564e+07	3.55828e+07	1.97739e+06
277	753.648	83.3166	0.794283	3010.56	4	75.54	-0.0010706	-0.355614	TRUE	P06733	Alpha-enolase OS=Homo sapiens GN=ENO1 PE=1 SV=2 - [ENOA_HUMAN]	HIADLAGNSEVILPVPAFNVINGGSHAGNK				5.53588e+07	7.93778e+07	3.87677e+07	1.70882e+07	3.61848e+07	1.86321e+07	1.41058e+08	1.46864e+08	4.49751e+07	1.03538e+08	1.72875e+08	5.21876e+07	5.42338e+07	1.55225e+08	2.82395e+07	8.00084e+07	8.79984e+07	6.4659e+07	4.0207e+07	6.30317e+07	4.84791e+07	1.06583e+08	1.44038e+08	6.68894e+07	1.03538e+08	1.62333e+08	1.06912e+08	5.98118e+07	1.06419e+08	4.82132e+07	7.00254e+07	8.41462e+07	7.00254e+07	3.906e+07
278	654.355	85.2163	0.53855	1306.7	2	42.62	-1.05828e-05	-0.00809891	TRUE	P31949	Protein S100-A11 OS=Homo sapiens GN=S100A11 PE=1 SV=2 - [S10AB_HUMAN]	CIESLIAVFQK	[1] Carbamidomethyl (C)			2.05819e+07	3.21502e+07	1.58549e+07	1.28206e+07	2.55079e+07	1.1184e+07	5.01267e+07	4.6107e+07	2.54923e+07	5.24538e+07	7.6178e+07	3.11186e+07	3.26821e+07	8.28697e+07	1.94086e+07	2.97464e+07	3.56418e+07	2.64438e+07	3.01657e+07	4.44331e+07	2.90998e+07	3.78755e+07	4.52199e+07	3.79135e+07	5.24538e+07	7.15326e+07	6.37496e+07	3.60435e+07	5.68136e+07	3.31362e+07	2.52761e+07	3.17288e+07	2.74044e+07	2.90093e+07
280	744.354	56.1778	1.15143	1486.69	2	80.1	-0.000488948	-0.328883	FALSE	P08107	Heat shock 70 kDa protein 1A/1B OS=Homo sapiens GN=HSPA1A PE=1 SV=5 - [HSP71_HUMAN]	TTPSYVAFTDTER				2.49214e+07	3.68914e+07	2.58502e+07	2.43557e+07	3.28236e+07	2.61347e+07	5.31879e+07	5.71085e+07	4.85546e+07	2.79987e+07	4.57246e+07	2.13038e+07	3.31539e+07	1.44353e+08	4.23661e+07	3.60182e+07	4.08979e+07	4.31144e+07	5.73068e+07	5.71766e+07	6.80002e+07	4.01885e+07	5.60097e+07	7.2213e+07	2.79987e+07	4.29363e+07	4.36431e+07	3.65638e+07	9.89654e+07	7.23315e+07	3.03674e+07	3.68462e+07	4.36151e+07	5.44082e+07
282	546.633	87.1246	0.516667	1636.88	3	47.8	0.000488958	0.298714	TRUE	P50454	Serpin H1 OS=Homo sapiens GN=SERPINH1 PE=1 SV=2 - [SERPH_HUMAN]	LFYADHPFIFLVR				3.1748e+07	3.18235e+07	2.34227e+07	1.30308e+07	2.18243e+07	1.56082e+07	5.35802e+07	5.45862e+07	2.29998e+07	3.01613e+07	4.56862e+07	1.66281e+07	3.53686e+07	5.4694e+07	1.96604e+07	4.58845e+07	3.52796e+07	3.90657e+07	3.06603e+07	3.80165e+07	4.0611e+07	4.0485e+07	5.35359e+07	3.42065e+07	3.01613e+07	4.29001e+07	3.40643e+07	3.90063e+07	3.7497e+07	3.35661e+07	3.78097e+07	3.14286e+07	3.93719e+07	2.9462e+07
283	816.684	80.5374	0.5335	3262.71	4	39.25	-0.00294848	-0.90369	TRUE	P00558	Phosphoglycerate kinase 1 OS=Homo sapiens GN=PGK1 PE=1 SV=3 - [PGK1_HUMAN]	SVVLMSHLGRPDGVPMPDKYSLEPVAVELK				5.06665e+07	6.10889e+07	3.31153e+07	8.80264e+06	2.67214e+07	1.27266e+07	2.02839e+08	1.01919e+08	2.84929e+07	9.03466e+07	1.37421e+08	4.89908e+07	4.76278e+07	1.38066e+08	2.30846e+07	7.32268e+07	6.77233e+07	5.52316e+07	2.07118e+07	4.65471e+07	3.31135e+07	1.53265e+08	9.99579e+07	4.23762e+07	9.03466e+07	1.2904e+08	1.00363e+08	5.25264e+07	9.46548e+07	3.94123e+07	6.37558e+07	6.32383e+07	5.76579e+07	1.97768e+07
284	636.667	91.0894	0.537317	1906.98	3	54.3	-0.000363232	-0.190475	TRUE	P06733	Alpha-enolase OS=Homo sapiens GN=ENO1 PE=1 SV=2 - [ENOA_HUMAN]	LAMQEFMILPVGAANFR				4.06544e+07	4.17608e+07	2.26068e+07	1.40338e+07	2.97773e+07	1.25117e+07	7.3689e+07	8.22543e+07	2.90135e+07	6.11896e+07	8.93174e+07	3.85833e+07	3.80004e+07	8.94049e+07	1.4622e+07	5.87566e+07	4.62961e+07	3.7705e+07	3.30203e+07	5.18702e+07	3.25543e+07	5.56791e+07	8.06717e+07	4.31504e+07	6.11896e+07	8.38706e+07	7.90418e+07	4.19088e+07	6.1294e+07	2.4964e+07	4.94954e+07	4.13349e+07	3.83561e+07	3.16667e+07
285	672.861	57.9416	1.17228	1343.71	2	66.14	-0.000487709	-0.362957	TRUE	P10809	60 kDa heat shock protein, mitochondrial OS=Homo sapiens GN=HSPD1 PE=1 SV=2 - [CH60_HUMAN]	TVIIEQSWGSPK				2.33476e+07	3.73811e+07	2.09726e+07	1.11523e+07	2.41509e+07	1.97679e+07	6.24058e+07	4.34181e+07	3.85447e+07	7.27389e+07	3.06619e+07	1.7508e+07	6.60849e+07	5.88569e+07	2.92606e+07	3.37435e+07	4.14408e+07	3.49793e+07	2.62402e+07	4.20693e+07	5.14344e+07	4.71536e+07	4.25827e+07	5.73257e+07	7.27389e+07	2.87921e+07	3.58669e+07	7.28818e+07	4.0351e+07	4.99565e+07	2.82216e+07	3.74486e+07	3.58451e+07	2.54811e+07
286	512.259	19.4113	1.36698	1022.5	2	59.9	0.000609266	0.595857	TRUE	P08670	Vimentin OS=Homo sapiens GN=VIM PE=1 SV=4 - [VIME_HUMAN]	QQYESVAAK				8.29064e+06	1.37018e+07	1.83263e+07	7.86746e+06	1.45222e+07	7.7658e+06	8.59396e+06	4.63554e+06	5.76181e+06	2.09881e+07	5.28109e+06	6.35763e+06	2.37594e+07	2.64657e+07	3.3172e+07	1.19822e+07	1.51898e+07	3.05656e+07	1.85114e+07	2.52967e+07	2.02059e+07	6.49356e+06	4.54635e+06	8.56927e+06	2.09881e+07	4.95904e+06	1.30243e+07	2.62031e+07	1.81443e+07	5.66344e+07	9.962e+06	1.33159e+07	3.1577e+07	1.7569e+07
287	504.922	80.0465	0.627833	1511.74	3	42.28	-0.000226825	-0.150042	TRUE	P11021	78 kDa glucose-regulated protein OS=Homo sapiens GN=HSPA5 PE=1 SV=2 - [GRP78_HUMAN]	AKFEELNMDLFR				2.69876e+07	2.77032e+07	1.44558e+07	7.58178e+06	1.37551e+07	7.85372e+06	5.33725e+07	3.0867e+07	1.79466e+07	2.27804e+07	2.58706e+07	1.16792e+07	2.65657e+07	4.22521e+07	1.46538e+07	3.90044e+07	3.07119e+07	2.41102e+07	1.78392e+07	2.39605e+07	2.04347e+07	4.0328e+07	3.02731e+07	2.66912e+07	2.27804e+07	2.4293e+07	2.39261e+07	2.9298e+07	2.89671e+07	2.50183e+07	3.20544e+07	2.74934e+07	2.51009e+07	1.68115e+07
289	596.304	35.2703	1.01443	1190.59	2	70.1	7.6505e-05	0.0642579	TRUE	P30101	Protein disulfide-isomerase A3 OS=Homo sapiens GN=PDIA3 PE=1 SV=4 - [PDIA3_HUMAN]	LAPEYEAAATR				3.55943e+07	3.11217e+07	3.2937e+07	2.79911e+07	1.1787e+07	9.72702e+06	2.14167e+07	2.9331e+07	1.78416e+07	1.8296e+07	5.06577e+07	1.098e+07	5.13259e+07	3.4822e+07	1.59326e+07	5.14435e+07	3.45016e+07	5.49343e+07	6.58605e+07	2.05322e+07	2.53088e+07	1.61824e+07	2.87666e+07	2.6535e+07	1.8296e+07	4.75685e+07	2.24937e+07	5.66049e+07	2.38732e+07	2.72017e+07	4.32148e+07	3.06333e+07	5.67937e+07	6.29562e+07
290	446.216	44.8916	1.25825	890.417	2	41.29	-0.000346094	-0.388688	TRUE	P08238	Heat shock protein HSP 90-beta OS=Homo sapiens GN=HSP90AB1 PE=1 SV=4 - [HS90B_HUMAN]	FYEAFSK				1.05905e+07	1.43241e+07	1.73177e+07	3.71941e+07	1.45604e+07	1.2831e+07	2.09393e+07	2.00686e+07	1.84905e+07	1.73351e+07	4.2023e+07	1.15091e+07	1.43697e+07	4.12186e+07	1.76373e+07	1.53061e+07	1.58798e+07	2.88834e+07	8.75144e+07	2.53632e+07	3.33852e+07	1.58216e+07	1.96825e+07	2.75e+07	1.73351e+07	3.94604e+07	2.35775e+07	1.58476e+07	2.82586e+07	3.0112e+07	1.27071e+07	1.40165e+07	2.98282e+07	8.7914e+07
291	504.263	29.6514	0.987183	1509.77	3	77.62	-0.00013575	-0.0899142	TRUE	P07195	L-lactate dehydrogenase B chain OS=Homo sapiens GN=LDHB PE=1 SV=2 - [LDHB_HUMAN]	IVADKDYSVTANSK				2.3635e+07	2.90409e+07	1.10014e+07	2.04801e+07	9.86422e+06	6.94e+06	1.24844e+07	1.77057e+07	1.88375e+07	1.74928e+07	1.9205e+07	1.05242e+07	2.61846e+07	2.30734e+07	1.33075e+07	3.41589e+07	3.21948e+07	1.83487e+07	4.81877e+07	1.71829e+07	1.80573e+07	9.43313e+06	1.73651e+07	2.80162e+07	1.74928e+07	1.80338e+07	2.15598e+07	2.88777e+07	1.58186e+07	2.27198e+07	2.86159e+07	2.87842e+07	1.82573e+07	4.57477e+07
292	564.637	78.7813	1.02835	1690.89	3	35.93	0.00028179	0.166652	TRUE	P06733	Alpha-enolase OS=Homo sapiens GN=ENO1 PE=1 SV=2 - [ENOA_HUMAN]	YNQLLRIEEELGSK				3.36975e+07	4.5169e+07	2.24147e+07	7.01905e+06	1.84691e+07	9.07448e+06	7.20075e+07	4.24643e+07	2.06285e+07	6.28557e+07	4.84793e+07	1.96839e+07	2.54273e+07	5.45145e+07	1.33031e+07	4.8702e+07	5.00745e+07	3.73845e+07	1.65152e+07	3.2172e+07	2.3611e+07	5.44086e+07	4.16473e+07	3.06798e+07	6.28557e+07	4.55229e+07	4.03245e+07	2.80425e+07	3.73739e+07	2.27124e+07	4.06121e+07	4.51149e+07	3.79855e+07	1.57626e+07
293	507.226	41.8722	1.31447	1012.44	2	45.35	0.000312083	0.30825	TRUE	P22626	Heterogeneous nuclear ribonucleoproteins A2/B1 OS=Homo sapiens GN=HNRNPA2B1 PE=1 SV=2 - [ROA2_HUMAN]	GGNFGFGDSR				1.57655e+07	1.70419e+07	2.49731e+07	4.10058e+07	1.76098e+07	1.46724e+07	2.29631e+07	2.27515e+07	1.81737e+07	1.72494e+07	3.55596e+07	1.2194e+07	2.69925e+07	4.58474e+07	2.55014e+07	2.27854e+07	1.88927e+07	4.16515e+07	9.64829e+07	3.06751e+07	3.81762e+07	1.73508e+07	2.23137e+07	2.70288e+07	1.72494e+07	3.33911e+07	2.49807e+07	2.97687e+07	3.14319e+07	4.35384e+07	1.91617e+07	1.67199e+07	4.16702e+07	9.69799e+07
294	999.138	83.1985	1.10587	2994.39	3	78.2	-2.20404e-05	-0.00736057	TRUE	P68104	Elongation factor 1-alpha 1 OS=Homo sapiens GN=EEF1A1 PE=1 SV=1 - [EF1A1_HUMAN]	SGDAAIVDMVPGKPMCVESFSDYPPLGR	[16] Carbamidomethyl (C)			1.94288e+08	2.23231e+08	1.27811e+08	4.63423e+07	1.26425e+08	6.38863e+07	3.96008e+08	3.93527e+08	1.61455e+08	2.63797e+08	3.10019e+08	1.20119e+08	1.43044e+08	2.74111e+08	8.60797e+07	2.80799e+08	2.47474e+08	2.1317e+08	1.09039e+08	2.20225e+08	1.66226e+08	2.99222e+08	3.85955e+08	2.40124e+08	2.63797e+08	2.91114e+08	2.46075e+08	1.57756e+08	1.87925e+08	1.46963e+08	2.65451e+08	2.5464e+08	2.65451e+08	1.04468e+08
295	785.951	88.6829	1.14917	1569.89	2	87.34	-0.000890808	-0.567434	TRUE	P08670	Vimentin OS=Homo sapiens GN=VIM PE=1 SV=4 - [VIME_HUMAN]	ISLPLPNFSSLNLR				6.20627e+07	8.61608e+07	5.24136e+07	6.71214e+07	7.43028e+07	5.38646e+07	1.7356e+08	2.08957e+08	9.35882e+07	1.12864e+08	2.09564e+08	8.16776e+07	1.02315e+08	2.22786e+08	8.33859e+07	8.96974e+07	9.55181e+07	8.74184e+07	1.57931e+08	1.29431e+08	1.40151e+08	1.31141e+08	2.04937e+08	1.39189e+08	1.12864e+08	1.96784e+08	1.67325e+08	1.12839e+08	1.52737e+08	1.42364e+08	7.69388e+07	9.33208e+07	9.61316e+07	1.67332e+08
296	505.925	67.3394	0.942667	1514.75	3	48.65	0.000328909	0.217137	TRUE	P30101	Protein disulfide-isomerase A3 OS=Homo sapiens GN=PDIA3 PE=1 SV=4 - [PDIA3_HUMAN]	FLQDYFDGNLKR				1.88781e+07	2.35341e+07	1.17454e+07	1.03146e+07	1.49384e+07	1.03595e+07	6.39059e+07	2.87322e+07	1.74067e+07	4.05287e+07	2.33234e+07	1.16532e+07	2.09301e+07	5.50306e+07	1.78892e+07	2.72839e+07	2.60899e+07	1.95896e+07	2.42692e+07	2.60218e+07	2.69544e+07	4.8287e+07	2.81794e+07	2.58882e+07	4.05287e+07	2.19011e+07	2.38727e+07	2.30828e+07	3.77278e+07	3.05421e+07	2.29618e+07	2.33187e+07	1.98648e+07	2.32571e+07
297	543.946	61.5834	1.07078	1628.82	3	30.81	9.50396e-05	0.0583489	FALSE	P60709	Actin, cytoplasmic 1 OS=Homo sapiens GN=ACTB PE=1 SV=1 - [ACTB_HUMAN]	GYSFTTTAEREIVR				1.40291e+07	2.88523e+07	1.74671e+07	1.97736e+07	1.90421e+07	1.73523e+07	5.15883e+07	2.07234e+07	2.28312e+07	2.17195e+07	1.60077e+07	8.29044e+06	9.94692e+06	6.18873e+07	1.52842e+07	2.02758e+07	3.19858e+07	2.91326e+07	4.65255e+07	3.31702e+07	4.51491e+07	3.89799e+07	2.03247e+07	3.39557e+07	2.17195e+07	1.50315e+07	1.69838e+07	1.097e+07	4.24286e+07	2.60946e+07	1.70543e+07	2.86159e+07	3.01304e+07	4.49639e+07
298	857.96	77.9581	1.26657	1713.9	2	110.69	-0.000581305	-0.33917	TRUE	Q00839	Heterogeneous nuclear ribonucleoprotein U OS=Homo sapiens GN=HNRNPU PE=1 SV=6 - [HNRPU_HUMAN]	SSGPTSLFAVTVAPPGAR				6.71124e+07	7.93466e+07	4.89427e+07	3.37462e+07	4.78772e+07	2.44799e+07	2.27946e+08	1.20017e+08	6.98708e+07	8.87649e+07	9.42327e+07	3.45633e+07	9.49952e+07	1.48442e+08	3.60591e+07	9.69956e+07	8.79638e+07	8.16295e+07	7.94018e+07	8.33991e+07	6.36945e+07	1.72235e+08	1.17708e+08	1.03916e+08	8.87649e+07	8.84862e+07	7.08064e+07	1.04766e+08	1.01768e+08	6.15635e+07	8.32813e+07	8.32813e+07	8.7914e+07	7.95616e+07
301	452.735	22.5624	1.37997	903.455	2	55.13	-0.000166718	-0.184534	TRUE	P06733	Alpha-enolase OS=Homo sapiens GN=ENO1 PE=1 SV=2 - [ENOA_HUMAN]	IEEELGSK				9.7939e+06	2.15311e+07	1.92326e+07	1.4867e+07	1.54838e+07	5.58436e+06	1.10412e+07	4.83577e+06	7.15046e+06	2.17261e+07	8.52122e+06	1.04255e+07	1.31864e+07	2.25312e+07	3.27669e+07	1.41548e+07	2.38695e+07	3.20773e+07	3.49808e+07	2.69717e+07	1.453e+07	8.34271e+06	4.74273e+06	1.06346e+07	2.17261e+07	8.00158e+06	2.13577e+07	1.45426e+07	1.54469e+07	5.59427e+07	1.16111e+07	2.12162e+07	3.32643e+07	3.36661e+07
302	410.239	45.5757	1.83452	818.464	2	37.9	-0.00143772	-1.7566	TRUE	Q00839	Heterogeneous nuclear ribonucleoprotein U OS=Homo sapiens GN=HNRNPU PE=1 SV=6 - [HNRPU_HUMAN]	FIEIAAR				8.07752e+06	1.32067e+07	7.19543e+06	6.93363e+06	1.06286e+07	6.66006e+06	2.00895e+07	2.10327e+07	1.49112e+07	9.16529e+06	1.64802e+07	5.68479e+06	1.262e+07	2.17612e+07	9.50574e+06	1.16742e+07	1.4641e+07	1.2001e+07	1.63142e+07	1.85143e+07	1.73289e+07	1.51796e+07	2.0628e+07	2.21768e+07	9.16529e+06	1.54752e+07	1.16459e+07	1.3918e+07	1.4919e+07	1.62291e+07	9.67261e+06	1.26777e+07	1.1735e+07	1.5485e+07
305	735.883	69.9272	1.09542	1469.75	2	67.96	-0.000613004	-0.41708	TRUE	P07737	Profilin-1 OS=Homo sapiens GN=PFN1 PE=1 SV=2 - [PROF1_HUMAN]	SSFYVNGLTLGGQK				5.13504e+07	5.18993e+07	3.97123e+07	3.14161e+07	3.61388e+07	2.32646e+07	1.24872e+08	7.44867e+07	4.75618e+07	1.1755e+08	8.34339e+07	3.47299e+07	4.80829e+07	1.24514e+08	3.33703e+07	7.42152e+07	5.75357e+07	6.62344e+07	7.39192e+07	6.29515e+07	6.05324e+07	9.4353e+07	7.30536e+07	7.07365e+07	1.1755e+08	7.83459e+07	7.11478e+07	5.30282e+07	8.53637e+07	5.6973e+07	6.53128e+07	5.17862e+07	7.36533e+07	7.04485e+07
309	396.992	18.329	1.1906	1583.94	4	35.63	0.000132248	0.0834933	TRUE	P05204	Non-histone chromosomal protein HMG-17 OS=Homo sapiens GN=HMGN2 PE=1 SV=3 - [HMGN2_HUMAN]	LSAKPAPPKPEPKPK				8.2472e+06	9.20332e+06	1.22262e+07	1.06291e+07	1.25315e+07	7.42724e+06	1.36764e+07	1.21409e+07	2.55049e+07	1.391e+07	9.47813e+06	9.16548e+06	1.34509e+07	8.96363e+06	1.61445e+07	1.19194e+07	1.02028e+07	2.03916e+07	2.50094e+07	2.18291e+07	1.9325e+07	1.03338e+07	1.19073e+07	3.79323e+07	1.391e+07	8.90013e+06	1.87764e+07	1.48344e+07	6.14527e+06	2.75635e+07	9.91324e+06	8.70553e+06	2.11926e+07	2.40957e+07
310	745.049	85.0925	0.59355	2232.12	3	79.12	-0.000726537	-0.325491	TRUE	P13639	Elongation factor 2 OS=Homo sapiens GN=EEF2 PE=1 SV=4 - [EF2_HUMAN]	KIWCFGPDGTGPNILTDITK	[4] Carbamidomethyl (C)			3.81204e+07	4.65591e+07	2.5778e+07	1.191e+07	2.84949e+07	1.32183e+07	9.55642e+07	9.51717e+07	3.66673e+07	6.17224e+07	1.05262e+08	3.33546e+07	4.01927e+07	8.25452e+07	1.71351e+07	5.50943e+07	5.16156e+07	4.2994e+07	2.80231e+07	4.96364e+07	3.43929e+07	7.22079e+07	9.33405e+07	5.45336e+07	6.17224e+07	9.8843e+07	6.83303e+07	4.43265e+07	5.65911e+07	2.92546e+07	4.59106e+07	4.67307e+07	4.30706e+07	2.71028e+07
312	495.803	70.2227	1.21037	989.591	2	71.7	0.000227396	0.229788	TRUE	P62701	40S ribosomal protein S4, X isoform OS=Homo sapiens GN=RPS4X PE=1 SV=2 - [RS4X_HUMAN]	LSNIFVIGK				1.47347e+07	1.77613e+07	1.46231e+07	1.41794e+07	1.36668e+07	9.62189e+06	5.98989e+07	2.83878e+07	1.7009e+07	3.55422e+07	2.63175e+07	1.16411e+07	2.00387e+07	5.44953e+07	1.25183e+07	2.12956e+07	1.96903e+07	2.43893e+07	3.33629e+07	2.38067e+07	2.50353e+07	4.52594e+07	2.78416e+07	2.52967e+07	3.55422e+07	2.47126e+07	2.3848e+07	2.20997e+07	3.73608e+07	2.13724e+07	1.79637e+07	1.73051e+07	2.53749e+07	3.20544e+07
313	382.239	33.5215	1.0765	762.464	2	50.26	-0.000391041	-0.512865	FALSE	P04075	Fructose-bisphosphate aldolase A OS=Homo sapiens GN=ALDOA PE=1 SV=2 - [ALDOA_HUMAN]	VLAAVYK				1.49408e+07	1.59305e+07	1.41161e+07	1.53705e+07	5.5117e+06	4.07284e+06	1.25679e+07	7.89814e+06	8.17874e+06	1.04582e+07	2.82827e+07	6.69311e+06	2.1913e+07	1.73421e+07	5.73599e+06	2.15935e+07	1.76606e+07	2.35437e+07	3.61655e+07	9.60103e+06	1.05972e+07	9.49623e+06	7.74618e+06	1.21639e+07	1.04582e+07	2.6558e+07	1.37115e+07	2.41668e+07	1.18893e+07	9.79303e+06	1.81848e+07	1.5519e+07	2.46227e+07	3.57559e+07
314	912.996	68.1453	2.159	1823.98	2	43.16	-0.000591686	-0.324393	FALSE	Q9BQE3	Tubulin alpha-1C chain OS=Homo sapiens GN=TUBA1C PE=1 SV=1 - [TBA1C_HUMAN]	VGINYQPPTVVPGGDLAK				5.1197e+07	6.97156e+07	3.68667e+07	6.21418e+07	6.62442e+07	4.13062e+07	2.10099e+08	1.14837e+08	8.16752e+07	1.24618e+08	1.19387e+08	5.57519e+07	5.69258e+07	2.40536e+08	5.28625e+07	7.39935e+07	7.7287e+07	6.14883e+07	1.46214e+08	1.15393e+08	1.07475e+08	1.5875e+08	1.12627e+08	1.21472e+08	1.24618e+08	1.12106e+08	1.14213e+08	6.27807e+07	1.64906e+08	9.0252e+07	6.49343e+07	7.09279e+07	6.64548e+07	1.50902e+08
315	450.926	57.9264	1.25738	1349.76	3	27.94	-0.000208303	-0.154327	TRUE	P60866	40S ribosomal protein S20 OS=Homo sapiens GN=RPS20 PE=1 SV=1 - [RS20_HUMAN]	LIDLHSPSEIVK				1.10354e+07	1.66736e+07	9.65669e+06	8.53637e+06	1.38043e+07	1.1166e+07	2.91832e+07	3.10333e+07	2.04004e+07	3.88983e+07	1.84707e+07	9.68211e+06	2.21483e+07	4.63398e+07	1.07543e+07	1.59491e+07	1.84844e+07	1.6106e+07	2.00853e+07	2.40462e+07	2.9053e+07	2.20507e+07	3.04362e+07	3.03405e+07	3.88983e+07	1.73443e+07	1.98348e+07	2.44262e+07	3.17696e+07	1.83608e+07	1.32332e+07	1.62642e+07	1.58516e+07	1.91617e+07
316	595.861	77.4834	0.989317	1189.71	2	69.98	-0.000194892	-0.163815	TRUE	P62266	40S ribosomal protein S23 OS=Homo sapiens GN=RPS23 PE=1 SV=3 - [RS23_HUMAN]	VANVSLLALYK				1.46973e+07	2.77503e+07	1.26891e+07	7.1379e+06	1.0789e+07	7.99844e+06	7.72869e+07	3.7328e+07	2.07826e+07	2.55779e+07	3.09875e+07	1.43215e+07	2.12736e+07	4.57841e+07	1.15773e+07	2.12415e+07	3.0764e+07	2.11635e+07	1.67948e+07	1.87938e+07	2.08112e+07	5.83977e+07	3.66097e+07	3.09091e+07	2.55779e+07	2.90978e+07	2.93391e+07	2.34616e+07	3.13886e+07	1.97659e+07	1.79395e+07	2.76534e+07	2.20148e+07	1.60121e+07
317	816.419	90.0419	0.640583	1630.82	2	95.67	-0.00110579	-0.678058	TRUE	P46782	40S ribosomal protein S5 OS=Homo sapiens GN=RPS5 PE=1 SV=4 - [RS5_HUMAN]	TIAECLADELINAAK	[5] Carbamidomethyl (C)			4.93374e+07	5.31131e+07	2.40285e+07	1.1524e+07	4.0426e+07	1.67094e+07	1.18006e+08	1.38905e+08	5.0745e+07	7.30622e+07	1.30442e+08	3.97122e+07	4.78633e+07	8.89883e+07	1.71826e+07	7.13058e+07	5.88813e+07	4.00761e+07	2.71148e+07	7.04196e+07	4.34763e+07	8.91649e+07	1.36233e+08	7.54707e+07	7.30622e+07	1.22488e+08	8.13545e+07	5.27861e+07	6.10084e+07	2.93358e+07	6.24886e+07	5.30314e+07	4.02445e+07	2.624e+07
319	939.985	87.2353	0.581967	1877.96	2	89.3	-2.42909e-05	-0.0129348	TRUE	P23528	Cofilin-1 OS=Homo sapiens GN=CFL1 PE=1 SV=3 - [COF1_HUMAN]	ASGVAVSDGVIKVFNDMK	[N-term] Acetyl (N-Term)			9.4852e+07	9.47501e+07	5.70972e+07	2.29414e+07	6.08981e+07	3.54167e+07	1.18081e+08	1.30778e+08	6.27643e+07	1.23569e+08	1.56288e+08	7.49602e+07	7.06481e+07	1.03522e+08	4.09384e+07	1.37087e+08	1.0504e+08	9.523e+07	5.3979e+07	1.06081e+08	9.21511e+07	8.92215e+07	1.28261e+08	9.33464e+07	1.23569e+08	1.46757e+08	1.53564e+08	7.79144e+07	7.09721e+07	6.9894e+07	1.18959e+08	1.00531e+08	1.04468e+08	5.09631e+07
320	516.281	50.5896	1.37963	1030.55	2	62.99	9.16521e-05	0.0889352	TRUE	P23284	Peptidyl-prolyl cis-trans isomerase B OS=Homo sapiens GN=PPIB PE=1 SV=2 - [PPIB_HUMAN]	VLEGMEVVR				1.08014e+07	1.46147e+07	9.93438e+06	6.69167e+06	1.20086e+07	1.2287e+07	2.3833e+07	2.50928e+07	1.17871e+07	1.2176e+07	1.47539e+07	7.63364e+06	2.37285e+07	3.55667e+07	1.87802e+07	1.5611e+07	1.62019e+07	1.65691e+07	1.57449e+07	2.09183e+07	3.19697e+07	1.80081e+07	2.461e+07	1.75304e+07	1.2176e+07	1.38542e+07	1.56383e+07	2.6169e+07	2.43837e+07	3.20633e+07	1.29598e+07	1.42781e+07	1.63691e+07	1.49381e+07
321	494.775	36.1563	0.9324	987.535	2	57.93	9.47689e-05	0.0959651	TRUE	P62899	60S ribosomal protein L31 OS=Homo sapiens GN=RPL31 PE=1 SV=1 - [RL31_HUMAN]	SAINEVVTR				2.16087e+07	2.76105e+07	2.05846e+07	2.34868e+07	8.42596e+06	7.30693e+06	1.74754e+07	1.68333e+07	1.48769e+07	9.85646e+06	3.55837e+07	8.2096e+06	2.38004e+07	2.00344e+07	9.60681e+06	3.12304e+07	3.06091e+07	3.43323e+07	5.52624e+07	1.46775e+07	1.9012e+07	1.32044e+07	1.65094e+07	2.21257e+07	9.85646e+06	3.34137e+07	1.68182e+07	2.62483e+07	1.37351e+07	1.64017e+07	2.67601e+07	2.74044e+07	3.52357e+07	5.1963e+07
323	599.857	55.1558	1.12728	1197.7	2	50.99	0.000212469	0.177398	FALSE	P60709	Actin, cytoplasmic 1 OS=Homo sapiens GN=ACTB PE=1 SV=1 - [ACTB_HUMAN]	AVFPSIVGRPR				4.71548e+07	5.49742e+07	3.92366e+07	4.04895e+07	5.04812e+07	4.57987e+07	4.643e+07	8.20618e+07	6.91868e+07	4.9415e+07	6.44503e+07	2.2844e+07	4.80791e+07	1.06164e+08	5.20302e+07	6.81515e+07	6.09446e+07	6.54411e+07	9.52681e+07	8.7935e+07	1.19164e+08	3.50823e+07	8.04829e+07	1.02898e+08	4.9415e+07	6.052e+07	4.67982e+07	5.30241e+07	7.27836e+07	8.8831e+07	5.9668e+07	5.53906e+07	7.20649e+07	9.46777e+07
324	519.641	91.4756	0.560833	1555.9	3	45.68	0.000221684	0.142479	TRUE	P10809	60 kDa heat shock protein, mitochondrial OS=Homo sapiens GN=HSPD1 PE=1 SV=2 - [CH60_HUMAN]	GVMLAVDAVIAELKK				1.95679e+07	3.56704e+07	1.61566e+07	7.35156e+06	2.15524e+07	9.67599e+06	6.0018e+07	4.29017e+07	2.96653e+07	3.79321e+07	4.41568e+07	2.01965e+07	3.91652e+07	2.50504e+07	1.56559e+07	2.82809e+07	3.95443e+07	2.6947e+07	1.72976e+07	3.75428e+07	2.5176e+07	4.53493e+07	4.20762e+07	4.41199e+07	3.79321e+07	4.14641e+07	4.13747e+07	4.31934e+07	1.7174e+07	2.67293e+07	2.39387e+07	3.53706e+07	2.78849e+07	1.63521e+07
325	631.601	88.662	0.508033	2522.37	4	48.94	-0.000865241	-0.343026	TRUE	P62081	40S ribosomal protein S7 OS=Homo sapiens GN=RPS7 PE=1 SV=1 - [RS7_HUMAN]	TLTAVHDAILEDLVFPSEIVGKR				4.18039e+07	4.42331e+07	1.97932e+07	1.36767e+07	3.11686e+07	1.57142e+07	9.82164e+07	1.03878e+08	3.82275e+07	6.07919e+07	8.65063e+07	3.34278e+07	3.30834e+07	5.73881e+07	1.95631e+07	6.04179e+07	4.9037e+07	3.30123e+07	3.218e+07	5.42937e+07	4.08868e+07	7.42119e+07	1.0188e+08	5.6854e+07	6.07919e+07	8.1231e+07	6.84801e+07	3.64861e+07	3.9344e+07	3.33999e+07	5.11041e+07	4.40975e+07	3.41138e+07	3.10652e+07
326	947.663	86.587	0.5879	4733.28	5	30.05	-0.00267287	-0.564697	TRUE	P14618	Pyruvate kinase isozymes M1/M2 OS=Homo sapiens GN=PKM2 PE=1 SV=4 - [KPYM_HUMAN]	SKPHSEAGTAFIQTQQLHAAMADTFLEHMCRLDIDSPPITAR	[N-term] Acetyl; (N-Term)|[30] Carbamidomethyl (C)			9.11144e+07	9.62917e+07	3.61803e+07	1.34613e+07	5.98988e+07	1.7873e+07	2.50779e+08	2.69076e+08	4.42312e+07	2.09872e+08	3.21782e+08	8.97672e+07	8.26246e+07	1.57274e+08	2.37644e+07	1.31685e+08	1.06749e+08	6.03437e+07	3.16732e+07	1.0434e+08	4.65039e+07	1.89487e+08	2.63899e+08	6.57831e+07	2.09872e+08	3.02159e+08	1.83897e+08	9.11227e+07	1.07824e+08	4.05729e+07	1.153e+08	1.02191e+08	6.53128e+07	3.07183e+07
329	1077.83	87.9328	0.558883	3230.46	3	52.36	0.00105709	0.327227	FALSE	P60709	Actin, cytoplasmic 1 OS=Homo sapiens GN=ACTB PE=1 SV=1 - [ACTB_HUMAN]	CPEALFQPSFLGMESCGIHETTFNSIMK	[1] Carbamidomethyl; (C)|[16] Carbamidomethyl (C)			8.94312e+07	1.16496e+08	5.04383e+07	1.9407e+07	6.31442e+07	3.38665e+07	1.31332e+08	1.25625e+08	6.71191e+07	1.33699e+08	1.25882e+08	7.64261e+07	6.71819e+07	1.36706e+08	3.82186e+07	1.29252e+08	1.29148e+08	8.41239e+07	4.5663e+07	1.09993e+08	8.81175e+07	9.9234e+07	1.23208e+08	9.98232e+07	1.33699e+08	1.18205e+08	1.56567e+08	7.40917e+07	9.37225e+07	6.52505e+07	1.12169e+08	1.25817e+08	9.18501e+07	4.45751e+07
330	439.214	24.8165	1.06572	876.412	2	66.22	4.37657e-05	0.0499373	TRUE	P52272	Heterogeneous nuclear ribonucleoprotein M OS=Homo sapiens GN=HNRNPM PE=1 SV=3 - [HNRPM_HUMAN]	MGANSLER				1.0438e+07	1.6114e+07	1.40221e+07	9.22813e+06	5.83465e+06	4.91843e+06	1.5124e+07	6.10027e+06	9.66575e+06	1.39809e+07	7.13234e+06	7.61821e+06	1.72942e+07	1.80136e+07	2.22027e+07	1.50857e+07	1.78641e+07	2.33868e+07	2.1713e+07	1.01636e+07	1.27973e+07	1.14276e+07	5.9829e+06	1.43754e+07	1.39809e+07	6.69739e+06	1.56067e+07	1.90729e+07	1.23497e+07	3.79066e+07	1.24906e+07	1.57433e+07	2.43598e+07	2.06278e+07
331	716.71	82.7105	0.858667	2147.11	3	42.02	-0.00153022	-0.712688	TRUE	P10599	Thioredoxin OS=Homo sapiens GN=TXN PE=1 SV=3 - [THIO_HUMAN]	VGEFSGANKEKLEATINELV				3.46938e+07	4.03245e+07	2.03342e+07	7.35921e+06	2.3172e+07	1.27495e+07	9.11203e+07	9.09693e+07	2.72654e+07	6.84853e+07	8.8353e+07	3.51099e+07	3.44862e+07	6.30816e+07	1.44968e+07	5.01419e+07	4.47038e+07	3.39145e+07	1.73156e+07	4.03642e+07	3.31731e+07	6.88501e+07	8.9219e+07	4.05506e+07	6.84853e+07	8.2965e+07	7.19262e+07	3.80331e+07	4.32473e+07	2.47504e+07	4.25566e+07	4.06121e+07	3.47537e+07	1.63811e+07
333	644.306	68.8302	1.26843	1286.6	2	56.96	0.00030397	0.236259	TRUE	P08107	Heat shock 70 kDa protein 1A/1B OS=Homo sapiens GN=HSPA1A PE=1 SV=5 - [HSP71_HUMAN]	NALESYAFNMK				2.05361e+07	2.68425e+07	1.58811e+07	1.41576e+07	1.83867e+07	1.27031e+07	1.0669e+08	4.65018e+07	3.09997e+07	6.01252e+07	4.64267e+07	1.83335e+07	3.20013e+07	9.10316e+07	2.10908e+07	2.96802e+07	2.97577e+07	2.64873e+07	3.33115e+07	3.20285e+07	3.30524e+07	8.06146e+07	4.56071e+07	4.61044e+07	6.01252e+07	4.35955e+07	3.7558e+07	3.52927e+07	6.24092e+07	3.60083e+07	2.52203e+07	2.65478e+07	2.74934e+07	3.18987e+07
337	537.608	50.4472	1.31455	1609.8	3	65.94	-0.000293823	-0.182521	FALSE	P68104	Elongation factor 1-alpha 1 OS=Homo sapiens GN=EEF1A1 PE=1 SV=1 - [EF1A1_HUMAN]	TIEKFEKEAAEMGK				1.83555e+07	2.71804e+07	1.62859e+07	1.30783e+07	2.32964e+07	1.8892e+07	3.07103e+07	3.04545e+07	2.66926e+07	1.82311e+07	1.88137e+07	1.16341e+07	2.19212e+07	4.62285e+07	2.68559e+07	2.65286e+07	3.01323e+07	2.71626e+07	3.07722e+07	4.05808e+07	4.91553e+07	2.32046e+07	2.98685e+07	3.96986e+07	1.82311e+07	1.76664e+07	2.38336e+07	2.41759e+07	3.16932e+07	4.5851e+07	2.24854e+07	2.70056e+07	2.803e+07	2.96208e+07
338	567.328	73.9617	0.999817	1698.96	3	48.67	9.86543e-05	0.0580674	TRUE	P02545	Prelamin-A/C OS=Homo sapiens GN=LMNA PE=1 SV=1 - [LMNA_HUMAN]	IRIDSLSAQLSQLQK				2.26239e+07	3.06737e+07	1.53438e+07	1.21559e+07	1.4098e+07	9.05377e+06	7.33509e+07	3.80918e+07	1.62506e+07	4.06481e+07	3.3124e+07	1.27593e+07	3.37649e+07	6.90417e+07	1.45156e+07	3.26976e+07	3.4005e+07	2.55912e+07	2.86018e+07	2.45579e+07	2.35571e+07	5.54236e+07	3.73589e+07	2.41688e+07	4.06481e+07	3.1104e+07	2.61386e+07	3.72376e+07	4.73334e+07	2.47825e+07	2.76534e+07	3.03674e+07	2.63723e+07	2.75867e+07
339	441.276	51.8711	1.47668	880.538	2	58.82	2.43443e-05	0.027647	TRUE	P30050	60S ribosomal protein L12 OS=Homo sapiens GN=RPL12 PE=1 SV=1 - [RL12_HUMAN]	IGPLGLSPK				1.03763e+07	1.3508e+07	8.18307e+06	1.00075e+07	1.42726e+07	1.05031e+07	2.35013e+07	2.65771e+07	1.37527e+07	1.19316e+07	1.86579e+07	7.10068e+06	1.28595e+07	4.18885e+07	9.01552e+06	1.49966e+07	1.4975e+07	1.36482e+07	2.35468e+07	2.4862e+07	2.73281e+07	1.77575e+07	2.60658e+07	2.04538e+07	1.19316e+07	1.75201e+07	1.45465e+07	1.41821e+07	2.87178e+07	1.53922e+07	1.23829e+07	1.31053e+07	1.34009e+07	2.24495e+07
340	494.256	72.9143	0.99205	1479.75	3	53.23	0.000273795	0.185028	TRUE	P11142	Heat shock cognate 71 kDa protein OS=Homo sapiens GN=HSPA8 PE=1 SV=1 - [HSP7C_HUMAN]	ARFEELNADLFR				1.53526e+07	2.3468e+07	1.21522e+07	1.43648e+07	1.47487e+07	8.17829e+06	5.32833e+07	2.31166e+07	1.52264e+07	3.32503e+07	2.02145e+07	7.94087e+06	1.59601e+07	5.91345e+07	1.13089e+07	2.21886e+07	2.60167e+07	2.02681e+07	3.37991e+07	2.56913e+07	2.12792e+07	4.02606e+07	2.26719e+07	2.26455e+07	3.32503e+07	1.89818e+07	1.62677e+07	1.76017e+07	4.05413e+07	1.93077e+07	1.8857e+07	2.32238e+07	2.10636e+07	3.23561e+07
341	665.333	75.416	1.02507	1328.65	2	80.73	-0.000383412	-0.288572	TRUE	P07910	Heterogeneous nuclear ribonucleoproteins C1/C2 OS=Homo sapiens GN=HNRNPC PE=1 SV=4 - [HNRPC_HUMAN]	GFAFVQYVNER				2.59733e+07	3.90045e+07	1.82606e+07	1.60528e+07	1.67494e+07	1.01346e+07	9.25785e+07	4.68677e+07	2.51625e+07	3.48933e+07	3.66359e+07	1.50302e+07	3.64843e+07	8.50386e+07	2.0866e+07	3.75385e+07	4.32405e+07	3.0456e+07	3.77708e+07	2.91763e+07	2.63692e+07	6.9952e+07	4.5966e+07	3.7423e+07	3.48933e+07	3.44018e+07	3.07909e+07	4.02367e+07	5.83005e+07	3.56244e+07	3.11116e+07	3.87138e+07	3.14286e+07	3.68462e+07
342	586.289	28.0973	1.33513	1170.56	2	73.64	-0.000229568	-0.196117	FALSE	P60709	Actin, cytoplasmic 1 OS=Homo sapiens GN=ACTB PE=1 SV=1 - [ACTB_HUMAN]	HQGVMVGMGQK				1.84691e+07	2.41045e+07	1.51614e+07	3.45072e+07	1.17758e+07	1.03703e+07	1.02749e+07	1.80416e+07	2.98477e+07	2.49223e+07	1.87531e+07	1.8186e+07	2.37051e+07	4.1126e+07	2.99351e+07	2.66929e+07	2.67224e+07	2.5287e+07	8.11922e+07	2.05127e+07	2.69826e+07	7.76367e+06	1.76944e+07	4.43911e+07	2.49223e+07	1.76095e+07	3.7256e+07	2.61432e+07	2.81951e+07	5.11081e+07	2.26107e+07	2.37353e+07	2.61927e+07	8.20164e+07
344	655.855	82.0005	0.639433	1309.7	2	73.15	-8.89284e-06	-0.00679	TRUE	P62805	Histone H4 OS=Homo sapiens GN=HIST1H4A PE=1 SV=2 - [H4_HUMAN]	TVTAMDVVYALK				2.29274e+07	3.47319e+07	1.89112e+07	7.72725e+06	1.81825e+07	1.00781e+07	8.40963e+07	3.20083e+07	2.82325e+07	4.90342e+07	4.75423e+07	2.83998e+07	4.09759e+07	3.51843e+07	3.23459e+07	3.31363e+07	3.85039e+07	3.15412e+07	1.81815e+07	3.16728e+07	2.62224e+07	6.35428e+07	3.13924e+07	4.19889e+07	4.90342e+07	4.46431e+07	5.81798e+07	4.51903e+07	2.41215e+07	5.52241e+07	2.79223e+07	3.44901e+07	3.28168e+07	1.72271e+07
347	588.954	59.6457	1.05872	1763.84	3	36.06	-0.000280659	-0.159118	TRUE	P63313	Thymosin beta-10 OS=Homo sapiens GN=TMSB10 PE=1 SV=2 - [TYB10_HUMAN]	ADKPDMGEIASFDKAK	[N-term] Acetyl (N-Term)			2.95069e+07	3.84623e+07	2.4219e+07	9.74649e+06	2.75888e+07	1.81372e+07	7.47096e+07	2.8569e+07	2.57299e+07	6.78367e+07	3.58893e+07	1.5968e+07	3.33297e+07	7.51275e+07	2.18438e+07	4.26455e+07	4.26395e+07	4.03939e+07	2.29326e+07	4.8058e+07	4.71914e+07	5.64503e+07	2.80193e+07	3.82669e+07	6.78367e+07	3.37007e+07	3.27121e+07	3.67577e+07	5.15057e+07	3.72938e+07	3.55828e+07	3.83561e+07	4.06121e+07	2.16799e+07
348	573.795	36.2932	1.05038	1145.57	2	51.59	-0.000346384	-0.302367	TRUE	P63104	14-3-3 protein zeta/delta OS=Homo sapiens GN=YWHAZ PE=1 SV=1 - [1433Z_HUMAN]	MDKNELVQK	[N-term] Acetyl (N-Term)			3.24816e+07	3.72513e+07	2.64225e+07	2.57139e+07	1.11497e+07	9.18149e+06	2.32603e+07	2.64453e+07	2.04614e+07	2.247e+07	6.97663e+07	1.69306e+07	3.2683e+07	2.97709e+07	1.34843e+07	4.69448e+07	4.1297e+07	4.4069e+07	6.05025e+07	1.9422e+07	2.38894e+07	1.75754e+07	2.59365e+07	3.04312e+07	2.247e+07	6.55118e+07	3.46841e+07	3.60445e+07	2.04103e+07	2.30218e+07	3.86346e+07	3.70626e+07	4.51149e+07	5.76579e+07
349	554.324	62.6995	1.13793	1106.63	2	67.33	6.68663e-06	0.00604232	TRUE	P13639	Elongation factor 2 OS=Homo sapiens GN=EEF2 PE=1 SV=4 - [EF2_HUMAN]	VFSGLVSTGLK				1.46145e+07	2.11384e+07	1.62273e+07	1.43931e+07	2.06952e+07	1.79556e+07	6.62527e+07	2.65111e+07	1.63501e+07	3.40844e+07	2.73351e+07	1.17043e+07	1.38878e+07	7.86145e+07	2.08013e+07	2.11219e+07	2.34341e+07	2.70648e+07	3.38657e+07	3.60497e+07	4.67189e+07	5.00603e+07	2.6001e+07	2.43167e+07	3.40844e+07	2.56682e+07	2.39775e+07	1.53162e+07	5.38963e+07	3.55139e+07	1.78371e+07	2.06631e+07	2.79223e+07	3.24439e+07
353	818.695	92.1209	0.651833	3270.75	4	97.54	-0.0017856	-0.545931	TRUE	P07355	Annexin A2 OS=Homo sapiens GN=ANXA2 PE=1 SV=2 - [ANXA2_HUMAN]	SALSGHLETVILGLLKTPAQYDASELKASMK				6.62292e+07	9.78549e+07	5.53507e+07	8.12916e+06	6.17731e+07	1.65554e+07	1.98959e+08	1.7405e+08	6.60184e+07	1.6452e+08	2.25954e+08	8.62954e+07	1.26337e+08	1.09137e+08	2.52419e+07	9.57191e+07	1.08482e+08	9.23171e+07	1.91272e+07	1.07605e+08	4.30756e+07	1.50333e+08	1.70702e+08	9.81861e+07	1.6452e+08	2.12175e+08	1.76785e+08	1.3933e+08	7.48219e+07	4.30953e+07	8.20164e+07	1.02975e+08	1.02191e+08	1.81614e+07
354	592.065	81.9586	0.462567	2364.23	4	48.75	-0.000308675	-0.13056	TRUE	P40926	Malate dehydrogenase, mitochondrial OS=Homo sapiens GN=MDH2 PE=1 SV=3 - [MDHM_HUMAN]	LTLYDIAHTPGVAADLSHIETK				2.69799e+07	2.85209e+07	1.80368e+07	5.48214e+06	1.47697e+07	9.83296e+06	7.4231e+07	3.64125e+07	2.15266e+07	2.86054e+07	3.722e+07	1.8284e+07	2.93478e+07	2.49967e+07	1.53145e+07	3.89932e+07	3.16183e+07	3.00828e+07	1.2899e+07	2.57279e+07	2.55845e+07	5.60886e+07	3.57119e+07	3.20154e+07	2.86054e+07	3.49503e+07	3.74566e+07	3.23662e+07	1.71372e+07	2.61463e+07	3.19957e+07	2.82939e+07	3.1024e+07	1.20831e+07
355	445.758	48.2904	1.0966	889.502	2	43.23	2.61692e-05	0.0294201	TRUE	P13639	Elongation factor 2 OS=Homo sapiens GN=EEF2 PE=1 SV=4 - [EF2_HUMAN]	FSVSPVVR				8.48903e+06	1.12921e+07	7.83725e+06	7.58448e+06	1.12565e+07	9.55385e+06	1.88408e+07	1.39525e+07	1.00982e+07	1.26072e+07	1.69873e+07	8.46255e+06	1.03186e+07	2.94075e+07	9.53734e+06	1.22689e+07	1.25185e+07	1.30714e+07	1.78456e+07	1.9608e+07	2.48582e+07	1.4236e+07	1.36841e+07	1.50186e+07	1.26072e+07	1.59514e+07	1.73364e+07	1.13799e+07	2.01611e+07	1.62831e+07	1.0158e+07	1.09256e+07	1.28117e+07	1.68262e+07
356	865.166	88.3948	1.2453	3456.63	4	51.06	-0.00100368	-0.290362	TRUE	P68032	Actin, alpha cardiac muscle 1 OS=Homo sapiens GN=ACTC1 PE=1 SV=1 - [ACTC_HUMAN]	YPIEHGIITNWDDMEKIWHHTFYNELR				1.25757e+08	1.57357e+08	8.42644e+07	4.56803e+07	1.4699e+08	3.36168e+07	2.66631e+08	2.36997e+08	1.20516e+08	2.6008e+08	2.92338e+08	1.79876e+08	1.45791e+08	3.38071e+08	5.1007e+07	1.81753e+08	1.74446e+08	1.40541e+08	1.07482e+08	2.56048e+08	8.74678e+07	2.01465e+08	2.32437e+08	1.79238e+08	2.6008e+08	2.7451e+08	3.68494e+08	1.60786e+08	2.31774e+08	8.70839e+07	1.56006e+08	1.61714e+08	1.36902e+08	1.02191e+08
358	586.326	80.0465	1.78783	1755.96	3	57.87	-0.000417723	-0.237889	FALSE	Q9BQE3	Tubulin alpha-1C chain OS=Homo sapiens GN=TUBA1C PE=1 SV=1 - [TBA1C_HUMAN]	IHFPLATYAPVISAEK				7.48653e+07	9.22241e+07	5.5297e+07	4.67334e+07	5.79751e+07	3.60826e+07	2.21772e+08	1.3365e+08	7.74238e+07	9.14766e+07	1.49809e+08	5.90878e+07	7.3585e+07	2.12624e+08	4.65414e+07	1.08201e+08	1.0224e+08	9.22275e+07	1.0996e+08	1.00989e+08	9.38838e+07	1.6757e+08	1.31078e+08	1.15149e+08	9.14766e+07	1.40673e+08	1.21047e+08	8.11533e+07	1.4577e+08	7.94599e+07	9.39516e+07	9.61316e+07	1.01651e+08	1.06305e+08
359	498.763	43.0145	1.00683	995.511	2	77.5	-3.36084e-05	-0.0337599	TRUE	P37802	Transgelin-2 OS=Homo sapiens GN=TAGLN2 PE=1 SV=3 - [TAGL2_HUMAN]	IQASTMAFK				1.15915e+07	1.82672e+07	2.34051e+07	3.08992e+07	1.09824e+07	7.18293e+06	1.98089e+07	1.82079e+07	1.34308e+07	1.92652e+07	5.97166e+07	1.6622e+07	2.25544e+07	3.09183e+07	1.75972e+07	1.67528e+07	2.02511e+07	3.90364e+07	7.27031e+07	1.91306e+07	1.86893e+07	1.49675e+07	1.78576e+07	1.9975e+07	1.92652e+07	5.60749e+07	3.40518e+07	2.48742e+07	2.11969e+07	3.00437e+07	1.40595e+07	1.78526e+07	3.92731e+07	6.95436e+07
361	553.97	84.0685	1.21108	1658.89	3	75.99	0.000197889	0.11929	TRUE	P07437	Tubulin beta chain OS=Homo sapiens GN=TUBB PE=1 SV=2 - [TBB5_HUMAN]	ALTVPELTQQVFDAK				4.47052e+07	4.94173e+07	2.65584e+07	8.70917e+06	2.17997e+07	1.28534e+07	7.87526e+07	7.81777e+07	2.86121e+07	5.19109e+07	7.96433e+07	2.20944e+07	2.79825e+07	6.14309e+07	1.54756e+07	6.46111e+07	5.47842e+07	4.42956e+07	2.04919e+07	3.79737e+07	3.34433e+07	5.95052e+07	7.66736e+07	4.25535e+07	5.19109e+07	7.47865e+07	4.52626e+07	3.08605e+07	4.21157e+07	2.64215e+07	5.62529e+07	4.96526e+07	4.54836e+07	1.9605e+07
363	448.926	49.5197	0.977533	1343.76	3	33.95	-0.000923929	-0.687572	TRUE	P22392	Nucleoside diphosphate kinase B OS=Homo sapiens GN=NME2 PE=1 SV=1 - [NDKB_HUMAN]	TFIAIKPDGVQR				1.2356e+07	1.79833e+07	1.43072e+07	1.11007e+07	1.63134e+07	1.57128e+07	2.43245e+07	2.76615e+07	1.63759e+07	1.85508e+07	1.87706e+07	1.04065e+07	1.87303e+07	3.31455e+07	1.51793e+07	1.78577e+07	1.99364e+07	2.38623e+07	2.61189e+07	2.8417e+07	4.08832e+07	1.83795e+07	2.71293e+07	2.43551e+07	1.85508e+07	1.7626e+07	2.13188e+07	2.06567e+07	2.27238e+07	2.59155e+07	1.50334e+07	1.75083e+07	2.49869e+07	2.52203e+07
365	520.27	40.5958	1.0894	1557.79	3	32.7	0.000487073	0.31267	TRUE	P62241	40S ribosomal protein S8 OS=Homo sapiens GN=RPS8 PE=1 SV=2 - [RS8_HUMAN]	LLACIASRPGQCGR	[4] Carbamidomethyl; (C)|[12] Carbamidomethyl (C)			2.67256e+07	1.64713e+07	2.9862e+07	2.6776e+07	1.32572e+07	9.9078e+06	2.3057e+07	1.92397e+07	1.99211e+07	2.2731e+07	5.38808e+07	1.15547e+07	4.14328e+07	2.65561e+07	1.60934e+07	3.86258e+07	1.82601e+07	4.98056e+07	6.30015e+07	2.30933e+07	2.57792e+07	1.74218e+07	1.88695e+07	2.96277e+07	2.2731e+07	5.0595e+07	2.3671e+07	4.56943e+07	1.82063e+07	2.74762e+07	3.17288e+07	1.60937e+07	5.22795e+07	5.93767e+07
367	680.403	80.0465	0.525617	1358.79	2	56.56	-0.000285479	-0.210097	FALSE	Q06830	Peroxiredoxin-1 OS=Homo sapiens GN=PRDX1 PE=1 SV=1 - [PRDX1_HUMAN]	GLFIIDDKGILR				2.27601e+07	2.4337e+07	1.19486e+07	6.95738e+06	1.31078e+07	7.32352e+06	7.31903e+07	3.76145e+07	1.94004e+07	2.97469e+07	3.89958e+07	1.56013e+07	2.2647e+07	4.84017e+07	1.02855e+07	3.28945e+07	2.69801e+07	1.99286e+07	1.63701e+07	2.28329e+07	1.90551e+07	5.53023e+07	3.68907e+07	2.88533e+07	2.97469e+07	3.66177e+07	3.19609e+07	2.49762e+07	3.31832e+07	1.75604e+07	2.77547e+07	2.40244e+07	2.03445e+07	1.55927e+07
368	609.984	59.1126	1.03583	1826.93	3	56.14	-0.000301751	-0.165168	FALSE	P60842	Eukaryotic initiation factor 4A-I OS=Homo sapiens GN=EIF4A1 PE=1 SV=1 - [IF4A1_HUMAN]	GIYAYGFEKPSAIQQR				2.21063e+07	3.22626e+07	2.2406e+07	1.2668e+07	2.88739e+07	1.84409e+07	6.30995e+07	4.82139e+07	4.15365e+07	7.24777e+07	4.10109e+07	1.87304e+07	3.33393e+07	7.47933e+07	2.12055e+07	3.19496e+07	3.57664e+07	3.73699e+07	2.98067e+07	5.02965e+07	4.79815e+07	4.76777e+07	4.72863e+07	6.17753e+07	7.24777e+07	3.85099e+07	3.83711e+07	3.67683e+07	5.12766e+07	3.6204e+07	2.71475e+07	3.18987e+07	3.7926e+07	2.86685e+07
369	327.515	28.0372	1.08098	979.524	3	25.45	-0.000347558	-0.354823	TRUE	Q06830	Peroxiredoxin-1 OS=Homo sapiens GN=PRDX1 PE=1 SV=1 - [PRDX1_HUMAN]	IGHPAPNFK				6.26086e+06	6.08551e+06	4.18305e+06	1.44582e+07	3.64569e+06	2.70611e+06	7.0488e+06	8.24553e+06	8.33948e+06	9.24264e+06	7.50026e+06	5.50079e+06	7.32887e+06	1.38688e+07	7.26725e+06	9.04864e+06	6.74641e+06	6.97674e+06	3.40188e+07	6.35056e+06	7.04104e+06	5.32604e+06	8.08688e+06	1.24029e+07	9.24264e+06	7.04288e+06	1.12689e+07	8.08266e+06	9.50816e+06	1.24074e+07	7.4831e+06	5.73964e+06	6.51294e+06	3.26654e+07
370	676.17	87.7368	0.6818	3375.81	5	29.57	-0.00114496	-0.339165	TRUE	P08670	Vimentin OS=Homo sapiens GN=VIM PE=1 SV=4 - [VIME_HUMAN]	ISLPLPNFSSLNLRETNLDSLPLVDTHSKR				7.77457e+07	7.69027e+07	3.63641e+07	7.21321e+06	4.29632e+07	1.66516e+07	1.76118e+08	1.62926e+08	5.55659e+07	1.18832e+08	1.59596e+08	4.82091e+07	8.09311e+07	8.77477e+07	2.51534e+07	1.12364e+08	8.52546e+07	6.06502e+07	1.6972e+07	7.48392e+07	4.33258e+07	1.33074e+08	1.59791e+08	8.26406e+07	1.18832e+08	1.49863e+08	9.87612e+07	8.9255e+07	6.01579e+07	4.29443e+07	9.69799e+07	7.98768e+07	6.561e+07	1.61458e+07
371	611.978	54.792	1.41048	1832.91	3	68.48	-7.33725e-05	-0.0400306	TRUE	P04406	Glyceraldehyde-3-phosphate dehydrogenase OS=Homo sapiens GN=GAPDH PE=1 SV=3 - [G3P_HUMAN]	IISNASCTTNCLAPLAK	[7] Carbamidomethyl; (C)|[11] Carbamidomethyl (C)			3.36154e+07	4.40155e+07	3.11273e+07	3.81835e+07	2.869e+07	2.27293e+07	6.03429e+07	6.84333e+07	5.08098e+07	4.04861e+07	5.50938e+07	2.00435e+07	3.46217e+07	1.43195e+08	4.09761e+07	4.85833e+07	4.87957e+07	5.1916e+07	8.98423e+07	4.99762e+07	5.91396e+07	4.55949e+07	6.71166e+07	7.55671e+07	4.04861e+07	5.17341e+07	4.10612e+07	3.81826e+07	9.81714e+07	6.99583e+07	4.03791e+07	4.37672e+07	5.38258e+07	8.99935e+07
372	408.26	65.7389	1.4847	814.506	2	45.79	-0.000385892	-0.473773	TRUE	Q9NQH7	Probable Xaa-Pro aminopeptidase 3 OS=Homo sapiens GN=XPNPEP3 PE=1 SV=1 - [XPP3_HUMAN]	AILFVPR				7.278e+06	9.51479e+06	7.0552e+06	6.07186e+06	9.10183e+06	6.58488e+06	4.15596e+07	1.81233e+07	9.17951e+06	2.50061e+07	1.52132e+07	6.16141e+06	8.65481e+06	3.53267e+07	7.2232e+06	1.05187e+07	1.05481e+07	1.17671e+07	1.42865e+07	1.58548e+07	1.71333e+07	3.14023e+07	1.77746e+07	1.36523e+07	2.50061e+07	1.42855e+07	1.26223e+07	9.54497e+06	2.42192e+07	1.23321e+07	8.67347e+06	9.0314e+06	1.14928e+07	1.34779e+07
373	513.303	39.97	1.29085	1024.59	2	34.46	0.000123356	0.120396	TRUE	P15880	40S ribosomal protein S2 OS=Homo sapiens GN=RPS2 PE=1 SV=2 - [RS2_HUMAN]	GTGIVSAPVPK				2.33551e+07	1.53005e+07	2.11606e+07	2.67169e+07	8.37115e+06	8.50033e+06	1.88926e+07	1.96261e+07	1.06769e+07	1.52184e+07	3.785e+07	9.84788e+06	2.74729e+07	2.55362e+07	1.15443e+07	3.37544e+07	1.69622e+07	3.52929e+07	6.28625e+07	1.4582e+07	2.21171e+07	1.42752e+07	1.92484e+07	1.58793e+07	1.52184e+07	3.55418e+07	2.01744e+07	3.02985e+07	1.75071e+07	1.97096e+07	2.82939e+07	1.49753e+07	3.62118e+07	5.91859e+07
374	707.587	86.7403	0.679183	2826.32	4	48.33	-0.00242041	-0.856381	TRUE	P22626	Heterogeneous nuclear ribonucleoproteins A2/B1 OS=Homo sapiens GN=HNRNPA2B1 PE=1 SV=2 - [ROA2_HUMAN]	GFGFVTFSSMAEVDAAMAARPHSIDGR				4.56469e+07	5.40938e+07	1.66338e+07	6.94874e+06	2.73214e+07	7.54381e+06	1.02039e+08	1.15111e+08	2.90967e+07	6.20603e+07	8.73932e+07	3.50274e+07	4.55972e+07	8.30653e+07	2.03325e+07	6.59722e+07	5.99686e+07	2.77427e+07	1.63498e+07	4.75921e+07	1.96283e+07	7.71005e+07	1.12896e+08	4.32742e+07	6.20603e+07	8.20637e+07	7.17571e+07	5.02869e+07	5.69477e+07	3.47135e+07	5.7182e+07	5.44082e+07	2.84636e+07	1.55838e+07
375	611.28	19.4113	1.2173	1220.55	2	69.76	-0.000104656	-0.085745	TRUE	P22626	Heterogeneous nuclear ribonucleoproteins A2/B1 OS=Homo sapiens GN=HNRNPA2B1 PE=1 SV=2 - [ROA2_HUMAN]	QEMQEVQSSR				1.0643e+07	1.85622e+07	1.60352e+07	1.55037e+07	1.90602e+07	1.07623e+07	1.13869e+07	7.00233e+06	1.24493e+07	1.76027e+07	6.60134e+06	6.84043e+06	2.08703e+07	2.70085e+07	2.84698e+07	1.5382e+07	2.05782e+07	2.67444e+07	3.64787e+07	3.32017e+07	2.80025e+07	8.60389e+06	6.8676e+06	1.85153e+07	1.76027e+07	6.19878e+06	1.40133e+07	2.30169e+07	1.85164e+07	4.86064e+07	1.27484e+07	1.81499e+07	2.77025e+07	3.61462e+07
376	653.549	80.5499	0.60435	3262.71	5	38.81	0.00028037	0.0859317	TRUE	P00558	Phosphoglycerate kinase 1 OS=Homo sapiens GN=PGK1 PE=1 SV=3 - [PGK1_HUMAN]	SVVLMSHLGRPDGVPMPDKYSLEPVAVELK				3.33842e+07	4.19702e+07	2.2422e+07	6.2183e+06	1.57139e+07	7.88569e+06	1.16091e+08	6.28787e+07	1.66697e+07	5.04529e+07	7.91139e+07	2.71741e+07	2.68711e+07	7.71336e+07	1.52767e+07	4.82492e+07	4.65283e+07	3.73966e+07	1.46311e+07	2.73725e+07	2.05179e+07	8.77175e+07	6.16689e+07	2.47921e+07	5.04529e+07	7.42894e+07	5.56688e+07	2.96348e+07	5.28811e+07	2.60819e+07	4.00529e+07	4.16702e+07	3.80615e+07	1.37847e+07
377	842.459	87.0709	0.641267	1682.9	2	54.77	0.000280342	0.166583	TRUE	P18669	Phosphoglycerate mutase 1 OS=Homo sapiens GN=PGAM1 PE=1 SV=2 - [PGAM1_HUMAN]	ALPFWNEEIVPQIK				5.26816e+07	4.65016e+07	3.33623e+07	2.12589e+07	4.07999e+07	2.06893e+07	9.18724e+07	1.05282e+08	3.67469e+07	9.23246e+07	1.28347e+08	5.43718e+07	5.19652e+07	1.04322e+08	3.05974e+07	7.61392e+07	5.15518e+07	5.56436e+07	5.00203e+07	7.10709e+07	5.38316e+07	6.94184e+07	1.03257e+08	5.4652e+07	9.23246e+07	1.20521e+08	1.11386e+08	5.73099e+07	7.15211e+07	5.22388e+07	6.7015e+07	4.65826e+07	5.93767e+07	4.72603e+07
378	563.614	62.9573	1.23678	1687.82	3	45.3	-0.000391974	-0.232237	TRUE	P08670	Vimentin OS=Homo sapiens GN=VIM PE=1 SV=4 - [VIME_HUMAN]	VEVERDNLAEDIMR				3.76953e+07	4.81299e+07	2.82779e+07	2.55902e+07	4.34327e+07	2.46296e+07	1.18847e+08	4.5879e+07	3.28222e+07	7.51072e+07	3.53987e+07	1.86675e+07	3.49566e+07	1.23103e+08	4.3873e+07	5.44799e+07	5.3357e+07	4.71636e+07	6.02114e+07	7.56571e+07	6.4084e+07	8.98006e+07	4.49962e+07	4.8815e+07	7.51072e+07	3.324e+07	3.82423e+07	3.8552e+07	8.43968e+07	7.49042e+07	4.53797e+07	4.79853e+07	4.78847e+07	5.74052e+07
380	506.984	70.6966	1.43437	1517.93	3	67.73	0.000331386	0.218315	TRUE	P61978	Heterogeneous nuclear ribonucleoprotein K OS=Homo sapiens GN=HNRNPK PE=1 SV=1 - [HNRPK_HUMAN]	LLIHQSLAGGIIGVK				1.16353e+07	1.84277e+07	1.24093e+07	8.7767e+06	9.53957e+06	5.58556e+06	4.83927e+07	2.48049e+07	1.61083e+07	3.06631e+07	1.99751e+07	8.56775e+06	1.90132e+07	4.74945e+07	1.07035e+07	1.68161e+07	2.0429e+07	2.06969e+07	2.06508e+07	1.66173e+07	1.45331e+07	3.65653e+07	2.43276e+07	2.39572e+07	3.06631e+07	1.87569e+07	1.75519e+07	2.09687e+07	3.25612e+07	1.8274e+07	1.4106e+07	1.79804e+07	2.14952e+07	1.97429e+07
381	447.921	40.6108	0.962333	1340.74	3	45.72	0.00011872	0.0885477	TRUE	P05787	Keratin, type II cytoskeletal 8 OS=Homo sapiens GN=KRT8 PE=1 SV=7 - [K2C8_HUMAN]	LQAEIEGLKGQR				9.81973e+06	7.99041e+06	1.39381e+07	2.46924e+07	6.9514e+06	6.30934e+06	1.15745e+07	8.50125e+06	1.59802e+07	1.45452e+07	3.18495e+07	1.00806e+07	2.62426e+07	2.34062e+07	2.046e+07	1.41922e+07	8.8582e+06	2.32468e+07	5.80989e+07	1.21089e+07	1.64163e+07	8.74564e+06	8.33768e+06	2.37667e+07	1.45452e+07	2.99072e+07	2.06511e+07	2.89417e+07	1.60467e+07	3.49312e+07	1.1645e+07	7.52032e+06	2.41694e+07	5.53906e+07
382	626.328	86.2534	0.736567	1875.96	3	72.08	-0.000833666	-0.444394	TRUE	P14618	Pyruvate kinase isozymes M1/M2 OS=Homo sapiens GN=PKM2 PE=1 SV=4 - [KPYM_HUMAN]	AGKPVICATQMLESMIK	[7] Carbamidomethyl (C)			2.78202e+07	3.53542e+07	1.70942e+07	1.54634e+07	2.51408e+07	1.63096e+07	7.6411e+07	6.94267e+07	2.83454e+07	5.90251e+07	7.51489e+07	2.86359e+07	3.28473e+07	9.81019e+07	2.32538e+07	4.02078e+07	3.91937e+07	2.85107e+07	3.63839e+07	4.37937e+07	4.24362e+07	5.77358e+07	6.80909e+07	4.21568e+07	5.90251e+07	7.05662e+07	5.86636e+07	3.62257e+07	6.72564e+07	3.97011e+07	3.31206e+07	3.51018e+07	2.93644e+07	3.60808e+07
383	856.984	86.306	0.648433	1711.95	2	63.44	-0.00118707	-0.693402	TRUE	Q15366	Poly(rC)-binding protein 2 OS=Homo sapiens GN=PCBP2 PE=1 SV=1 - [PCBP2_HUMAN]	AITIAGIPQSIIECVK	[14] Carbamidomethyl (C)			5.63322e+07	6.0013e+07	3.52251e+07	2.03721e+07	4.3726e+07	2.80094e+07	1.30507e+08	1.45018e+08	5.24178e+07	9.28603e+07	1.45141e+08	4.98059e+07	5.61616e+07	1.06116e+08	3.24453e+07	8.14153e+07	6.65306e+07	5.87505e+07	4.79336e+07	7.61679e+07	7.28779e+07	9.86105e+07	1.42228e+08	7.79585e+07	9.28603e+07	1.3629e+08	1.02032e+08	6.19379e+07	7.27507e+07	5.53937e+07	7.09279e+07	6.24886e+07	6.29562e+07	4.56065e+07
385	555.334	90.0365	0.660133	1108.65	2	48.21	-0.000356331	-0.321409	TRUE	P46783	40S ribosomal protein S10 OS=Homo sapiens GN=RPS10 PE=1 SV=1 - [RS10_HUMAN]	IAIYELLFK				1.66443e+07	2.20361e+07	9.89619e+06	6.8783e+06	1.47971e+07	8.35875e+06	4.01113e+07	4.21883e+07	1.8853e+07	2.27313e+07	4.04116e+07	1.36948e+07	1.72175e+07	3.56982e+07	7.30693e+06	2.40555e+07	2.44293e+07	1.65054e+07	1.6184e+07	2.57755e+07	2.17487e+07	3.0308e+07	4.13766e+07	2.80391e+07	2.27313e+07	3.79472e+07	2.80553e+07	1.89884e+07	2.44739e+07	1.24751e+07	2.05097e+07	2.20148e+07	1.62847e+07	1.53129e+07
386	595.977	44.7116	1.36638	1784.91	3	68.69	-0.000378319	-0.211954	TRUE	P22392	Nucleoside diphosphate kinase B OS=Homo sapiens GN=NME2 PE=1 SV=1 - [NDKB_HUMAN]	VMLGETNPADSKPGTIR				2.12061e+07	2.91581e+07	3.98018e+07	5.27135e+07	2.30215e+07	1.82764e+07	3.44282e+07	2.85142e+07	2.97652e+07	3.35394e+07	8.34057e+07	1.84223e+07	2.54861e+07	8.66005e+07	3.68863e+07	3.06485e+07	3.23248e+07	6.63837e+07	1.2403e+08	4.0102e+07	4.75536e+07	2.60138e+07	2.79656e+07	4.42685e+07	3.35394e+07	7.83195e+07	3.774e+07	2.81074e+07	5.93714e+07	6.29758e+07	2.624e+07	2.90093e+07	7.3915e+07	1.18959e+08
387	675.017	81.4405	0.4806	2022.03	3	71.88	-0.00151198	-0.747755	TRUE	P00558	Phosphoglycerate kinase 1 OS=Homo sapiens GN=PGK1 PE=1 SV=3 - [PGK1_HUMAN]	ITLPVDFVTADKFDENAK				1.80288e+07	2.91447e+07	1.45393e+07	1.06694e+07	1.76653e+07	1.11016e+07	6.6807e+07	4.19896e+07	2.09954e+07	3.99439e+07	4.20742e+07	1.97488e+07	2.39713e+07	9.53987e+07	1.66077e+07	2.60566e+07	3.231e+07	2.42495e+07	2.51041e+07	3.07719e+07	2.88854e+07	5.04791e+07	4.11817e+07	3.12255e+07	3.99439e+07	3.95084e+07	4.04575e+07	2.64367e+07	6.54032e+07	2.83543e+07	2.20941e+07	2.89604e+07	2.51782e+07	2.42297e+07
388	609.902	79.7486	0.73855	3044.47	5	71.07	-0.000556953	-0.182939	TRUE	P11142	Heat shock cognate 71 kDa protein OS=Homo sapiens GN=HSPA8 PE=1 SV=1 - [HSP7C_HUMAN]	RFDDAVVQSDMKHWPFMVVNDAGRPK				4.65904e+07	5.00412e+07	3.29695e+07	1.11631e+07	2.39033e+07	1.55082e+07	1.19708e+08	7.12211e+07	2.96332e+07	4.14939e+07	6.9489e+07	2.30966e+07	4.43748e+07	7.16357e+07	2.03799e+07	6.73358e+07	5.54759e+07	5.49884e+07	2.62658e+07	4.1638e+07	4.03509e+07	9.04508e+07	6.98508e+07	4.40721e+07	4.14939e+07	6.52515e+07	4.73157e+07	4.89388e+07	4.91118e+07	3.47946e+07	5.89298e+07	5.05492e+07	5.7182e+07	2.56271e+07
389	562.306	55.7383	0.9536	2245.19	4	25	0.000645236	0.287386	TRUE	P08729	Keratin, type II cytoskeletal 7 OS=Homo sapiens GN=KRT7 PE=1 SV=5 - [K2C7_HUMAN]	LSSARPGGLGSSSLYGLGASRPR				2.54937e+07	3.05135e+07	2.04793e+07	1.41697e+07	2.80925e+07	1.96773e+07	2.46907e+07	3.24136e+07	2.16958e+07	2.05925e+07	2.02459e+07	1.14197e+07	1.9008e+07	5.00466e+07	1.29783e+07	3.68454e+07	3.38274e+07	3.41566e+07	3.33401e+07	4.89353e+07	5.11984e+07	1.86562e+07	3.17899e+07	3.22672e+07	2.05925e+07	1.90113e+07	2.33944e+07	2.0963e+07	3.43109e+07	2.21577e+07	3.07569e+07	3.02588e+07	3.49297e+07	3.19957e+07
390	1088.06	82.8051	0.83325	2174.11	2	140.4	0.00114747	0.527786	TRUE	P14618	Pyruvate kinase isozymes M1/M2 OS=Homo sapiens GN=PKM2 PE=1 SV=4 - [KPYM_HUMAN]	LAPITSDPTEATAVGAVEASFK				6.12543e+07	7.14306e+07	3.74701e+07	1.45698e+07	3.81449e+07	2.07556e+07	1.20705e+08	1.16232e+08	4.03652e+07	1.19923e+08	1.26549e+08	5.78883e+07	5.43628e+07	1.01824e+08	2.52133e+07	8.8529e+07	7.91881e+07	6.24948e+07	3.42814e+07	6.64461e+07	5.40043e+07	9.12041e+07	1.13996e+08	6.00332e+07	1.19923e+08	1.18832e+08	1.1859e+08	5.99541e+07	6.98081e+07	4.30466e+07	7.61906e+07	7.33421e+07	6.79305e+07	3.29842e+07
391	725.711	82.8105	0.950317	2174.11	3	71.21	-5.07825e-05	-0.0233578	TRUE	P14618	Pyruvate kinase isozymes M1/M2 OS=Homo sapiens GN=PKM2 PE=1 SV=4 - [KPYM_HUMAN]	LAPITSDPTEATAVGAVEASFK				4.14348e+07	4.73679e+07	2.73618e+07	6.70439e+06	1.85131e+07	1.0013e+07	8.62991e+07	7.73764e+07	1.95125e+07	8.07422e+07	7.79186e+07	2.53855e+07	2.66107e+07	6.84817e+07	1.43747e+07	5.98845e+07	5.25122e+07	4.56356e+07	1.57748e+07	3.22486e+07	2.6053e+07	6.52072e+07	7.58876e+07	2.90201e+07	8.07422e+07	7.3167e+07	5.20048e+07	2.93476e+07	4.69495e+07	2.45419e+07	5.05492e+07	4.74283e+07	4.67307e+07	1.49495e+07
392	584.295	85.5637	0.741767	1166.58	2	27.43	3.47784e-05	0.0298123	TRUE	P52272	Heterogeneous nuclear ribonucleoprotein M OS=Homo sapiens GN=HNRNPM PE=1 SV=3 - [HNRPM_HUMAN]	NLPFDFTWK				2.45618e+07	2.26235e+07	1.34951e+07	9.00136e+06	1.5667e+07	1.0114e+07	6.73191e+07	6.47714e+07	1.77049e+07	3.98037e+07	5.28118e+07	1.44588e+07	2.99362e+07	4.65304e+07	1.19714e+07	3.54984e+07	2.50805e+07	2.25079e+07	2.11794e+07	2.72909e+07	2.63157e+07	5.0866e+07	6.35251e+07	2.63316e+07	3.98037e+07	4.95912e+07	2.96204e+07	3.30152e+07	3.19002e+07	2.04387e+07	2.98282e+07	2.24338e+07	2.35807e+07	2.01563e+07
396	636.856	84.375	0.474933	1271.7	2	49.04	-0.000506018	-0.397908	TRUE	P08729	Keratin, type II cytoskeletal 7 OS=Homo sapiens GN=KRT7 PE=1 SV=5 - [K2C7_HUMAN]	SLDLDGIIAEVK				1.51107e+07	2.25399e+07	1.18054e+07	5.30745e+06	1.27844e+07	6.64912e+06	3.06361e+07	3.06694e+07	1.22907e+07	2.20433e+07	3.50759e+07	1.15914e+07	1.72168e+07	3.45553e+07	1.08872e+07	2.18391e+07	2.49878e+07	1.96897e+07	1.24879e+07	2.22697e+07	1.73004e+07	2.31485e+07	3.00793e+07	1.82794e+07	2.20433e+07	3.29369e+07	2.37462e+07	1.89875e+07	2.36903e+07	1.85876e+07	1.83807e+07	2.2263e+07	2.00266e+07	1.16931e+07
397	833.09	87.4621	0.903467	2496.25	3	96.15	-0.000403234	-0.161536	TRUE	P08670	Vimentin OS=Homo sapiens GN=VIM PE=1 SV=4 - [VIME_HUMAN]	LLQDSVDFSLADAINTEFKNTR				8.24294e+07	7.01464e+07	2.71647e+07	2.78396e+06	2.91399e+07	5.24085e+06	1.37018e+08	1.55583e+08	3.04041e+07	8.05826e+07	1.19695e+08	3.78843e+07	6.4611e+07	5.9983e+07	6.18624e+06	1.19133e+08	7.77645e+07	4.53069e+07	6.55042e+06	5.07598e+07	1.36362e+07	1.0353e+08	1.5259e+08	4.52186e+07	8.05826e+07	1.12395e+08	7.76099e+07	7.12563e+07	4.1123e+07	1.05617e+07	1.02975e+08	7.2595e+07	4.65141e+07	5.90785e+06
399	773.927	64.8724	1.6226	1545.84	2	95.05	-0.00075956	-0.491357	TRUE	P62913	60S ribosomal protein L11 OS=Homo sapiens GN=RPL11 PE=1 SV=2 - [RL11_HUMAN]	VLEQLTGQTPVFSK				2.47734e+07	3.43932e+07	1.57533e+07	1.76364e+07	2.64063e+07	1.5959e+07	1.35534e+08	7.14388e+07	3.24204e+07	7.21127e+07	4.48091e+07	1.65101e+07	3.28096e+07	8.61218e+07	1.57358e+07	3.58043e+07	3.81284e+07	2.62742e+07	4.14969e+07	4.59982e+07	4.15238e+07	1.02409e+08	7.00643e+07	4.82174e+07	7.21127e+07	4.20765e+07	3.38226e+07	3.61841e+07	5.90432e+07	2.68656e+07	3.00044e+07	3.41138e+07	2.71861e+07	4.104e+07
400	811.373	82.6181	0.804167	2431.1	3	68.4	-0.000222719	-0.0916124	TRUE	P08238	Heat shock protein HSP 90-beta OS=Homo sapiens GN=HSP90AB1 PE=1 SV=4 - [HS90B_HUMAN]	LVSSPCCIVTSTYGWTANMER	[6] Carbamidomethyl; (C)|[7] Carbamidomethyl (C)			7.23552e+07	8.59995e+07	4.45204e+07	1.40606e+07	3.96306e+07	2.03965e+07	1.45747e+08	1.52598e+08	3.93298e+07	9.13941e+07	1.01378e+08	3.92912e+07	4.26827e+07	9.6656e+07	2.21295e+07	1.04573e+08	9.53393e+07	7.42537e+07	3.30834e+07	6.90341e+07	5.30698e+07	1.10126e+08	1.49662e+08	5.84933e+07	9.13941e+07	9.51962e+07	8.0492e+07	4.70726e+07	6.62652e+07	3.77817e+07	9.0723e+07	9.2774e+07	7.98768e+07	3.17288e+07
401	564.975	72.9143	0.935867	1691.9	3	36.99	-0.000464885	-0.27477	TRUE	P62913	60S ribosomal protein L11 OS=Homo sapiens GN=RPL11 PE=1 SV=2 - [RL11_HUMAN]	WFQQKYDGIILPGK				2.47447e+07	2.92967e+07	1.64167e+07	1.13849e+07	1.61507e+07	9.87695e+06	8.28355e+07	3.53965e+07	1.6066e+07	4.50757e+07	2.92499e+07	1.00891e+07	2.14912e+07	5.29559e+07	9.65451e+06	3.57628e+07	3.24784e+07	2.73808e+07	2.67876e+07	2.81335e+07	2.56989e+07	6.25901e+07	3.47155e+07	2.38942e+07	4.50757e+07	2.74662e+07	2.06686e+07	2.37016e+07	3.63054e+07	1.64831e+07	2.9957e+07	2.91257e+07	2.81883e+07	2.59121e+07
402	695.356	68.3837	1.21683	1388.7	2	59.77	-0.000549255	-0.395518	TRUE	P10809	60 kDa heat shock protein, mitochondrial OS=Homo sapiens GN=HSPD1 PE=1 SV=2 - [CH60_HUMAN]	GYISPYFINTSK				1.7632e+07	2.95922e+07	1.81141e+07	2.40578e+07	2.55676e+07	1.53011e+07	1.04684e+08	3.34724e+07	3.77412e+07	4.40428e+07	3.66887e+07	1.83595e+07	3.89135e+07	6.96107e+07	4.0725e+07	2.54831e+07	3.2806e+07	3.02117e+07	5.66058e+07	4.45371e+07	3.9812e+07	7.90985e+07	3.28283e+07	5.61307e+07	4.40428e+07	3.44513e+07	3.76112e+07	4.29158e+07	4.77235e+07	6.95296e+07	2.16799e+07	2.94955e+07	3.11937e+07	5.35812e+07
403	559.796	59.1126	1.21545	1117.58	2	53.07	-3.34533e-05	-0.0299338	TRUE	P00338	L-lactate dehydrogenase A chain OS=Homo sapiens GN=LDHA PE=1 SV=2 - [LDHA_HUMAN]	SADTLWGIQK				9.6915e+06	1.57346e+07	1.2559e+07	1.10714e+07	1.62411e+07	1.33844e+07	3.75443e+07	2.71717e+07	1.96449e+07	4.17788e+07	2.69067e+07	1.35488e+07	2.02169e+07	7.12791e+07	1.7527e+07	1.40068e+07	1.74434e+07	2.09466e+07	2.60499e+07	2.8291e+07	3.48251e+07	2.83683e+07	2.66489e+07	2.9217e+07	4.17788e+07	2.52659e+07	2.77561e+07	2.22962e+07	4.88674e+07	2.99238e+07	1.15156e+07	1.53319e+07	2.17012e+07	2.51782e+07
404	452.261	23.4028	1.29037	902.507	2	36.62	-0.000317441	-0.351733	FALSE	P31946	14-3-3 protein beta/alpha OS=Homo sapiens GN=YWHAB PE=1 SV=3 - [1433B_HUMAN]	VISSIEQK				9.41775e+06	2.05181e+07	1.73882e+07	8.87339e+06	1.4357e+07	5.29404e+06	9.04387e+06	4.1837e+06	7.3646e+06	1.42691e+07	5.73602e+06	6.75931e+06	1.03923e+07	2.25978e+07	2.20108e+07	1.36112e+07	2.27464e+07	2.9001e+07	2.08783e+07	2.50089e+07	1.37746e+07	6.83351e+06	4.1032e+06	1.0953e+07	1.42691e+07	5.38622e+06	1.38471e+07	1.14612e+07	1.54925e+07	3.75789e+07	1.11172e+07	2.02109e+07	2.9957e+07	1.99881e+07
406	552.794	40.3027	0.963617	1103.57	2	68.25	0.000356208	0.322777	TRUE	P08729	Keratin, type II cytoskeletal 7 OS=Homo sapiens GN=KRT7 PE=1 SV=5 - [K2C7_HUMAN]	SAYGGPVGAGIR				1.87655e+07	1.24837e+07	2.00751e+07	3.94732e+07	9.55492e+06	1.05534e+07	1.21736e+07	1.53289e+07	8.74513e+06	1.24782e+07	3.41174e+07	7.7327e+06	2.85876e+07	2.79019e+07	1.36806e+07	2.71213e+07	1.38394e+07	3.34825e+07	9.28768e+07	1.66441e+07	2.74589e+07	9.19829e+06	1.5034e+07	1.30062e+07	1.24782e+07	3.20368e+07	1.58412e+07	3.15279e+07	1.91289e+07	2.33569e+07	2.28354e+07	1.20188e+07	3.42869e+07	9.2774e+07
407	615.031	93.8949	0.725333	1842.07	3	79.8	-0.000399172	-0.216697	TRUE	P61978	Heterogeneous nuclear ribonucleoprotein K OS=Homo sapiens GN=HNRNPK PE=1 SV=1 - [HNRPK_HUMAN]	ILSISADIETIGEILKK				2.61814e+07	5.07104e+07	1.19857e+07	7.7158e+06	2.42684e+07	7.47449e+06	8.77872e+07	1.09884e+08	2.25766e+07	3.85249e+07	8.63906e+07	2.58844e+07	3.76042e+07	3.54385e+07	3.39147e+06	3.78392e+07	5.62177e+07	1.99904e+07	1.81546e+07	4.2274e+07	1.94479e+07	6.63317e+07	1.07769e+08	3.35772e+07	3.85249e+07	8.11223e+07	5.30267e+07	4.14719e+07	2.42958e+07	5.79024e+06	3.13483e+07	5.09631e+07	2.04678e+07	1.71617e+07
408	995.803	88.806	0.396117	2984.39	3	68.61	-0.00113487	-0.380269	TRUE	P06733	Alpha-enolase OS=Homo sapiens GN=ENO1 PE=1 SV=2 - [ENOA_HUMAN]	SFIKDYPVVSIEDPFDQDDWGAWQK				7.19017e+07	8.82583e+07	2.74469e+07	4.39655e+06	3.775e+07	2.23191e+06	1.0687e+08	1.6009e+08	2.51903e+07	9.98543e+07	1.58333e+08	6.30168e+07	5.34225e+07	2.00408e+08	8.4686e+06	1.03917e+08	9.78435e+07	4.57775e+07	1.03447e+07	6.57582e+07	5.80723e+06	8.07503e+07	1.5701e+08	3.74643e+07	9.98543e+07	1.48677e+08	1.29096e+08	5.89171e+07	1.37395e+08	1.44584e+07	8.99935e+07	9.39516e+07	4.6861e+07	9.68382e+06
409	547.272	47.1106	1.6223	1638.79	3	75.67	0.00108037	0.659246	TRUE	P07355	Annexin A2 OS=Homo sapiens GN=ANXA2 PE=1 SV=2 - [ANXA2_HUMAN]	TPAQYDASELKASMK				1.40859e+07	2.1481e+07	1.29414e+07	1.32815e+07	1.93188e+07	1.95314e+07	2.55523e+07	1.95747e+07	2.17832e+07	2.69472e+07	2.34286e+07	1.80808e+07	2.34347e+07	5.2466e+07	3.14299e+07	2.0358e+07	2.38139e+07	2.15844e+07	3.12502e+07	3.36522e+07	5.08188e+07	1.93072e+07	1.91981e+07	3.23971e+07	2.69472e+07	2.19999e+07	3.70404e+07	2.58449e+07	3.59695e+07	5.36601e+07	1.71214e+07	2.11737e+07	2.23461e+07	3.01304e+07
412	747.904	89.7401	0.588367	1493.79	2	50.11	-0.000843615	-0.564746	TRUE	P13639	Elongation factor 2 OS=Homo sapiens GN=EEF2 PE=1 SV=4 - [EF2_HUMAN]	TFCQLILDPIFK	[3] Carbamidomethyl (C)			1.90804e+07	2.51377e+07	1.15723e+07	8.2499e+06	1.79269e+07	7.95459e+06	6.24485e+07	8.1088e+07	2.65706e+07	4.05539e+07	7.76641e+07	2.05319e+07	2.68649e+07	6.69071e+07	1.1708e+07	2.75764e+07	2.78678e+07	1.93009e+07	1.94113e+07	3.12276e+07	2.06971e+07	4.71858e+07	7.95278e+07	3.95173e+07	4.05539e+07	7.29279e+07	4.20616e+07	2.96279e+07	4.587e+07	1.9989e+07	2.33618e+07	2.49618e+07	1.94342e+07	1.84595e+07
413	621.844	49.2155	0.869567	1241.67	2	75.54	-0.000247434	-0.199275	TRUE	P35268	60S ribosomal protein L22 OS=Homo sapiens GN=RPL22 PE=1 SV=2 - [RL22_HUMAN]	AGNLGGGVVTIER				2.0165e+07	2.62561e+07	1.55088e+07	1.35217e+07	2.54986e+07	1.82984e+07	3.68404e+07	4.51861e+07	2.37091e+07	2.35378e+07	2.67307e+07	1.56649e+07	2.63987e+07	3.59982e+07	2.53829e+07	2.91439e+07	2.91076e+07	2.58664e+07	3.18153e+07	4.44169e+07	4.76106e+07	2.78364e+07	4.43167e+07	3.52615e+07	2.35378e+07	2.51007e+07	3.20911e+07	2.91138e+07	2.46796e+07	4.33362e+07	2.4433e+07	2.61002e+07	2.69135e+07	3.09017e+07
414	633.324	43.1313	0.9452	1264.63	2	73.07	-0.000576123	-0.455565	FALSE	Q99879	Histone H2B type 1-M OS=Homo sapiens GN=HIST1H2BM PE=1 SV=3 - [H2B1M_HUMAN]	KESYSVYVYK				9.84196e+06	1.9273e+07	2.60723e+07	4.30886e+07	1.65216e+07	1.3152e+07	2.14051e+07	2.42719e+07	2.42227e+07	1.79703e+07	4.04446e+07	1.30899e+07	2.73098e+07	3.46678e+07	2.42437e+07	1.42243e+07	2.13661e+07	4.34849e+07	1.01384e+08	2.87795e+07	3.42203e+07	1.61736e+07	2.38049e+07	3.60253e+07	1.79703e+07	3.79782e+07	2.6816e+07	3.01187e+07	2.37675e+07	4.13912e+07	1.16829e+07	1.8857e+07	4.45751e+07	9.96344e+07
415	665.389	86.8762	0.518367	1328.76	2	65.86	-0.00031193	-0.234752	TRUE	P62304	Small nuclear ribonucleoprotein E OS=Homo sapiens GN=SNRPE PE=1 SV=1 - [RUXE_HUMAN]	VMVQPINLIFR				1.83467e+07	2.17032e+07	1.17088e+07	6.10346e+06	1.64896e+07	7.53939e+06	5.33492e+07	5.2737e+07	2.42045e+07	3.66031e+07	5.23928e+07	2.19216e+07	3.53859e+07	4.97627e+07	2.14074e+07	2.6516e+07	2.40602e+07	1.95287e+07	1.43609e+07	2.87238e+07	1.96168e+07	4.03104e+07	5.17224e+07	3.59983e+07	3.66031e+07	4.91978e+07	4.49087e+07	3.90253e+07	3.41162e+07	3.65487e+07	2.24338e+07	2.14952e+07	1.97768e+07	1.35453e+07
416	381.191	20.7035	0.887017	1140.55	3	38.89	-0.000199891	-0.175258	TRUE	P08238	Heat shock protein HSP 90-beta OS=Homo sapiens GN=HSP90AB1 PE=1 SV=4 - [HS90B_HUMAN]	LGIHEDSTNR				6.09643e+06	1.08634e+07	1.21374e+07	6.91895e+06	9.05879e+06	6.79513e+06	7.01544e+06	3.73703e+06	6.61887e+06	1.00818e+07	4.06097e+06	5.26605e+06	7.58097e+06	1.64803e+07	1.49254e+07	8.81099e+06	1.20432e+07	2.02435e+07	1.62797e+07	1.57798e+07	1.76803e+07	5.30084e+06	3.66513e+06	9.84394e+06	1.00818e+07	3.81332e+06	1.0788e+07	8.36068e+06	1.12985e+07	2.54821e+07	7.31083e+06	1.04515e+07	2.10129e+07	1.54379e+07
417	429.582	27.1584	0.8795	1285.72	3	54.61	0.000182574	0.142001	TRUE	P07195	L-lactate dehydrogenase B chain OS=Homo sapiens GN=LDHB PE=1 SV=2 - [LDHB_HUMAN]	LKDDEVAQLKK				1.06502e+07	1.12489e+07	1.32032e+07	1.72291e+07	8.74342e+06	7.62919e+06	8.06374e+06	1.10701e+07	1.57311e+07	1.73574e+07	1.09864e+07	8.94944e+06	1.20981e+07	2.00079e+07	1.04793e+07	1.53925e+07	1.24706e+07	2.20211e+07	4.05385e+07	1.52305e+07	1.98505e+07	6.09293e+06	1.08571e+07	2.33962e+07	1.73574e+07	1.03165e+07	1.83338e+07	1.33424e+07	1.37169e+07	1.78913e+07	1.27616e+07	1.0878e+07	2.30172e+07	3.9435e+07
418	826.4	91.6091	0.629	1650.79	2	73.81	-0.000748171	-0.453221	TRUE	P29401	Transketolase OS=Homo sapiens GN=TKT PE=1 SV=3 - [TKT_HUMAN]	TVPFCSTFAAFFTR	[5] Carbamidomethyl (C)			6.26021e+07	7.16797e+07	3.18986e+07	1.6763e+07	4.93648e+07	1.84939e+07	8.48123e+07	8.41907e+07	3.53373e+07	7.89929e+07	1.04959e+08	5.42044e+07	4.38782e+07	5.84123e+07	2.29828e+07	9.0477e+07	7.94643e+07	5.32024e+07	3.94417e+07	8.59903e+07	4.81194e+07	6.40838e+07	8.25708e+07	5.25555e+07	7.89929e+07	9.85581e+07	1.11043e+08	4.83911e+07	4.00462e+07	3.92384e+07	7.72705e+07	7.36533e+07	5.49454e+07	3.86346e+07
419	751.401	79.6948	0.741467	1500.79	2	60.61	-0.000674058	-0.449136	TRUE	P46782	40S ribosomal protein S5 OS=Homo sapiens GN=RPS5 PE=1 SV=4 - [RS5_HUMAN]	VNQAIWLLCTGAR	[9] Carbamidomethyl (C)			3.77995e+07	3.36828e+07	2.88001e+07	1.33897e+07	2.29094e+07	1.39336e+07	9.18116e+07	6.07674e+07	2.9775e+07	3.70839e+07	5.98513e+07	2.43712e+07	3.72341e+07	6.04732e+07	1.71742e+07	5.46305e+07	3.73408e+07	4.80345e+07	3.15048e+07	3.99068e+07	3.62539e+07	6.93725e+07	5.95982e+07	4.4283e+07	3.70839e+07	5.62015e+07	4.99269e+07	4.10637e+07	4.1459e+07	2.93214e+07	4.56065e+07	3.35324e+07	4.88113e+07	3.0572e+07
420	693.89	90.7121	0.500117	1385.77	2	65.11	-0.000329892	-0.238058	FALSE	O43707	Alpha-actinin-4 OS=Homo sapiens GN=ACTN4 PE=1 SV=2 - [ACTN4_HUMAN]	VGWEQLLTTIAR				1.30404e+07	1.61307e+07	9.53192e+06	6.94323e+06	1.24359e+07	7.23876e+06	5.31085e+07	4.84164e+07	1.75458e+07	3.41843e+07	7.64023e+07	2.15619e+07	2.56357e+07	3.80198e+07	8.68897e+06	1.88469e+07	1.78825e+07	1.58979e+07	1.63368e+07	2.16626e+07	1.88346e+07	4.01286e+07	4.74848e+07	2.60951e+07	3.41843e+07	7.17431e+07	4.41718e+07	2.82723e+07	2.60656e+07	1.48346e+07	1.57918e+07	1.57774e+07	1.55838e+07	1.55346e+07
421	696.7	81.2767	0.526833	2087.08	3	35.17	-0.000599375	-0.287183	TRUE	P14618	Pyruvate kinase isozymes M1/M2 OS=Homo sapiens GN=PKM2 PE=1 SV=4 - [KPYM_HUMAN]	EAEAAIYHLQLFEELRR				2.52169e+07	3.30159e+07	1.65945e+07	5.53539e+06	1.7991e+07	1.17872e+07	7.27736e+07	4.27723e+07	1.97677e+07	3.89763e+07	4.69202e+07	2.1855e+07	2.62411e+07	5.93985e+07	1.11477e+07	3.64452e+07	3.66016e+07	2.76773e+07	1.30243e+07	3.13392e+07	3.06691e+07	5.49875e+07	4.19493e+07	2.93996e+07	3.89763e+07	4.40589e+07	4.47721e+07	2.894e+07	4.07223e+07	1.90323e+07	3.06333e+07	3.25679e+07	2.84144e+07	1.22047e+07
422	474.727	40.5169	1.16513	947.439	2	30.47	0.000339141	0.357955	TRUE	P07900	Heat shock protein HSP 90-alpha OS=Homo sapiens GN=HSP90AA1 PE=1 SV=5 - [HS90A_HUMAN]	FYEQFSK				1.11703e+07	9.45133e+06	1.39789e+07	2.36038e+07	7.53282e+06	7.50967e+06	1.30128e+07	1.31334e+07	9.46758e+06	1.30461e+07	3.16753e+07	8.86971e+06	2.36736e+07	2.4643e+07	1.34822e+07	1.61441e+07	1.04778e+07	2.33148e+07	5.55375e+07	1.31217e+07	1.95395e+07	9.83245e+06	1.28807e+07	1.40807e+07	1.30461e+07	2.97437e+07	1.81705e+07	2.61085e+07	1.68947e+07	2.3018e+07	1.34143e+07	8.98404e+06	2.42545e+07	5.22795e+07
423	514.954	86.2587	0.5479	1541.84	3	65.72	0.000229736	0.149001	TRUE	P07355	Annexin A2 OS=Homo sapiens GN=ANXA2 PE=1 SV=2 - [ANXA2_HUMAN]	GVDEVTIVNILTNR				1.89691e+07	2.57388e+07	1.17569e+07	5.33709e+06	1.18469e+07	7.87424e+06	3.21144e+07	2.84784e+07	1.26557e+07	2.65113e+07	3.10354e+07	1.30042e+07	1.63236e+07	3.0523e+07	1.19094e+07	2.74154e+07	2.85341e+07	1.96089e+07	1.25577e+07	2.06366e+07	2.04881e+07	2.42655e+07	2.79304e+07	1.88222e+07	2.65113e+07	2.91428e+07	2.66405e+07	1.80025e+07	2.09259e+07	2.03329e+07	2.30433e+07	2.56846e+07	1.99718e+07	1.17688e+07
424	718.048	98.4554	0.680517	2151.12	3	82.35	-0.000573693	-0.266695	TRUE	P05141	ADP/ATP translocase 2 OS=Homo sapiens GN=SLC25A5 PE=1 SV=7 - [ADT2_HUMAN]	TDAAVSFAKDFLAGGVAAAISK	[N-term] Acetyl (N-Term)			4.64543e+07	7.65209e+07	2.09132e+07	3.11268e+06	3.79373e+07	4.70244e+06	1.62083e+08	1.01399e+08	4.12987e+07	7.30917e+07	1.4809e+08	5.0851e+07	9.83255e+07	3.88606e+07	1.16914e+07	6.7139e+07	8.48314e+07	3.48802e+07	7.32385e+06	6.60843e+07	1.22353e+07	1.22469e+08	9.94478e+07	6.14217e+07	7.30917e+07	1.39059e+08	1.04173e+08	1.08438e+08	2.66419e+07	1.99607e+07	5.87186e+07	7.95616e+07	3.57559e+07	6.62855e+06
425	418.226	49.2319	1.39902	1251.66	3	46.99	0.00182599	1.45886	TRUE	P11142	Heat shock cognate 71 kDa protein OS=Homo sapiens GN=HSPA8 PE=1 SV=1 - [HSP7C_HUMAN]	MKEIAEAYLGK				1.13798e+07	1.48519e+07	9.50869e+06	5.27986e+06	1.29239e+07	9.38552e+06	1.8985e+07	2.18457e+07	1.09587e+07	1.31964e+07	1.37211e+07	7.83991e+06	1.56671e+07	2.00368e+07	1.40151e+07	1.6447e+07	1.64649e+07	1.58591e+07	1.2423e+07	2.25126e+07	2.44203e+07	1.4345e+07	2.14254e+07	1.62983e+07	1.31964e+07	1.28844e+07	1.60609e+07	1.72784e+07	1.37368e+07	2.39279e+07	1.37108e+07	1.457e+07	1.55018e+07	1.16564e+07
427	644.801	32.4163	1.03755	1287.59	2	82.01	-0.000458846	-0.356361	FALSE	Q15365	Poly(rC)-binding protein 1 OS=Homo sapiens GN=PCBP1 PE=1 SV=2 - [PCBP1_HUMAN]	INISEGNCPER	[8] Carbamidomethyl (C)			3.20578e+07	3.2834e+07	2.82463e+07	2.89226e+07	1.22095e+07	1.14969e+07	1.98379e+07	2.59014e+07	2.28397e+07	2.01483e+07	4.58861e+07	1.40357e+07	2.9622e+07	2.45632e+07	1.61773e+07	4.63322e+07	3.63999e+07	4.71109e+07	6.80522e+07	2.12682e+07	2.99139e+07	1.49894e+07	2.5403e+07	3.39685e+07	2.01483e+07	4.30878e+07	2.87535e+07	3.26687e+07	1.684e+07	2.76195e+07	3.7926e+07	3.22705e+07	4.77244e+07	6.561e+07
428	464.256	68.0579	1.3158	926.498	2	50.16	0.000166185	0.179369	FALSE	O60506	Heterogeneous nuclear ribonucleoprotein Q OS=Homo sapiens GN=SYNCRIP PE=1 SV=2 - [HNRPQ_HUMAN]	AGPIWDLR				9.69457e+06	1.05605e+07	8.80199e+06	6.34817e+06	8.52811e+06	6.50025e+06	4.28651e+07	1.81925e+07	9.5037e+06	2.20631e+07	1.59667e+07	8.59416e+06	1.21828e+07	3.03454e+07	9.87521e+06	1.40113e+07	1.17074e+07	1.46805e+07	1.49367e+07	1.48554e+07	1.69131e+07	3.23887e+07	1.78425e+07	1.41344e+07	2.20631e+07	1.4993e+07	1.7606e+07	1.34358e+07	2.08041e+07	1.68599e+07	1.15225e+07	1.01059e+07	1.44393e+07	1.4106e+07
429	812.424	80.3662	0.566383	1622.83	2	54.84	-0.000862988	-0.531779	FALSE	P60709	Actin, cytoplasmic 1 OS=Homo sapiens GN=ACTB PE=1 SV=1 - [ACTB_HUMAN]	LDLAGRDLTDYLMK				3.34394e+07	4.25443e+07	2.33276e+07	1.02565e+07	2.34746e+07	1.36562e+07	9.82477e+07	5.60256e+07	2.26783e+07	3.02183e+07	7.90067e+07	1.65753e+07	2.8584e+07	7.38572e+07	1.66302e+07	4.8329e+07	4.71647e+07	3.89071e+07	2.41325e+07	4.08913e+07	3.55322e+07	7.42356e+07	5.49476e+07	3.37284e+07	3.02183e+07	7.41887e+07	3.39562e+07	3.15239e+07	5.06348e+07	2.83926e+07	4.01492e+07	4.24191e+07	3.906e+07	2.31941e+07
431	430.766	55.4239	1.43628	859.517	2	46.05	0.000311742	0.362695	FALSE	O60506	Heterogeneous nuclear ribonucleoprotein Q OS=Homo sapiens GN=SYNCRIP PE=1 SV=2 - [HNRPQ_HUMAN]	LFVGSIPK				9.57088e+06	1.06538e+07	8.17413e+06	7.85688e+06	8.8732e+06	8.71626e+06	1.60424e+07	2.17322e+07	1.21779e+07	1.12643e+07	1.41496e+07	5.76316e+06	1.28261e+07	2.87499e+07	9.01908e+06	1.38325e+07	1.18108e+07	1.36333e+07	1.84865e+07	1.54566e+07	2.26789e+07	1.21216e+07	2.13141e+07	1.81116e+07	1.12643e+07	1.32868e+07	1.18064e+07	1.41453e+07	1.97103e+07	1.53982e+07	1.1366e+07	1.01999e+07	1.33793e+07	1.75173e+07
432	398.24	28.7199	0.94415	794.465	2	44.58	-0.000321211	-0.404311	FALSE	P60709	Actin, cytoplasmic 1 OS=Homo sapiens GN=ACTB PE=1 SV=1 - [ACTB_HUMAN]	IIAPPER				1.12842e+07	1.03458e+07	8.07298e+06	2.12803e+07	6.15081e+06	5.33186e+06	7.35649e+06	1.15833e+07	1.01871e+07	9.74867e+06	1.1458e+07	6.07609e+06	9.28976e+06	1.55196e+07	7.82811e+06	1.63087e+07	1.14694e+07	1.34646e+07	5.00706e+07	1.07143e+07	1.3873e+07	5.55853e+06	1.13604e+07	1.51508e+07	9.74867e+06	1.07593e+07	1.24475e+07	1.02452e+07	1.06399e+07	1.33649e+07	1.35552e+07	9.90636e+06	1.32332e+07	4.74283e+07
433	442.729	45.8527	1.37527	883.444	2	43.22	7.84697e-05	0.0888225	TRUE	P00558	Phosphoglycerate kinase 1 OS=Homo sapiens GN=PGK1 PE=1 SV=3 - [PGK1_HUMAN]	ELNYFAK				9.42841e+06	1.01485e+07	7.98142e+06	6.01603e+06	9.72898e+06	6.81298e+06	1.42283e+07	1.86403e+07	9.39453e+06	1.21688e+07	1.71109e+07	7.642e+06	1.10181e+07	2.53331e+07	8.04876e+06	1.36266e+07	1.12506e+07	1.33119e+07	1.41552e+07	1.69473e+07	1.77268e+07	1.07509e+07	1.82816e+07	1.39721e+07	1.21688e+07	1.60675e+07	1.56554e+07	1.21513e+07	1.73678e+07	1.37416e+07	1.11347e+07	9.66163e+06	1.30515e+07	1.33024e+07
434	518.268	67.3012	1.1008	1034.52	2	50.51	0.00019639	0.189837	TRUE	P07355	Annexin A2 OS=Homo sapiens GN=ANXA2 PE=1 SV=2 - [ANXA2_HUMAN]	WISIMTER				8.08155e+06	1.22735e+07	7.41176e+06	8.55659e+06	8.6795e+06	8.36905e+06	3.90549e+07	1.51788e+07	1.02182e+07	2.74448e+07	1.83291e+07	1.15891e+07	1.15142e+07	4.97992e+07	1.6029e+07	1.168e+07	1.36065e+07	1.23617e+07	2.01329e+07	1.51191e+07	2.17755e+07	2.95097e+07	1.48867e+07	1.5197e+07	2.74448e+07	1.72114e+07	2.37413e+07	1.26985e+07	3.41412e+07	2.73663e+07	9.68382e+06	1.1835e+07	1.20831e+07	1.92349e+07
435	521.609	71.6577	1.04685	1561.8	3	43.82	0.000723408	0.463188	TRUE	P29401	Transketolase OS=Homo sapiens GN=TKT PE=1 SV=3 - [TKT_HUMAN]	MFGIDRDAIAQAVR				1.99269e+07	2.71374e+07	1.45586e+07	6.53397e+06	1.4475e+07	6.86336e+06	4.97817e+07	1.8672e+07	9.73957e+06	4.40353e+07	2.3492e+07	9.55635e+06	1.51901e+07	3.37006e+07	1.05198e+07	2.87998e+07	3.00846e+07	2.42817e+07	1.53738e+07	2.52145e+07	1.78578e+07	3.76148e+07	1.83127e+07	1.44852e+07	4.40353e+07	2.20594e+07	1.95772e+07	1.67524e+07	2.31044e+07	1.79604e+07	2.42806e+07	2.69537e+07	2.52203e+07	1.46358e+07
436	519.602	27.0468	1.20307	1555.79	3	61.45	0.00109747	0.705414	TRUE	P09651	Heterogeneous nuclear ribonucleoprotein A1 OS=Homo sapiens GN=HNRNPA1 PE=1 SV=5 - [ROA1_HUMAN]	SKSESPKEPEQLR	[N-term] Acetyl (N-Term)			2.54859e+07	2.52133e+07	3.24895e+07	2.71517e+07	1.70125e+07	1.48116e+07	2.12707e+07	3.25268e+07	2.71726e+07	2.84944e+07	2.50769e+07	1.31226e+07	2.93995e+07	3.44856e+07	2.4144e+07	3.68341e+07	2.79516e+07	5.41878e+07	6.38856e+07	2.96347e+07	3.85385e+07	1.60721e+07	3.1901e+07	4.04125e+07	2.84944e+07	2.35477e+07	2.6883e+07	3.24233e+07	2.36425e+07	4.12209e+07	3.07183e+07	2.51351e+07	5.59936e+07	6.15064e+07
439	985.522	81.8659	0.5879	1969.03	2	59.6	-0.000140529	-0.0713696	TRUE	P62829	60S ribosomal protein L23 OS=Homo sapiens GN=RPL23 PE=1 SV=1 - [RL23_HUMAN]	ISLGLPVGAVINCADNTGAK	[13] Carbamidomethyl (C)			5.75014e+07	5.95767e+07	3.89271e+07	2.07414e+07	4.23196e+07	2.88617e+07	1.45472e+08	1.111e+08	4.86061e+07	6.19295e+07	1.00127e+08	4.22932e+07	5.96041e+07	8.9177e+07	3.22028e+07	8.31051e+07	6.60469e+07	6.49248e+07	4.88027e+07	7.37181e+07	7.50955e+07	1.09918e+08	1.08963e+08	7.22896e+07	6.19295e+07	9.40207e+07	8.6642e+07	6.57345e+07	6.11378e+07	5.49797e+07	7.14624e+07	6.15064e+07	7.06036e+07	4.64121e+07
440	485.227	29.4463	0.9774	968.439	2	58.58	0.000562774	0.581115	FALSE	Q71UM5	40S ribosomal protein S27-like OS=Homo sapiens GN=RPS27L PE=1 SV=3 - [RS27L_HUMAN]	LTEGCSFR	[5] Carbamidomethyl (C)			1.65282e+07	1.50226e+07	8.14451e+06	1.5242e+07	7.31586e+06	6.00746e+06	9.09494e+06	1.42757e+07	1.28105e+07	1.1751e+07	1.32944e+07	8.03201e+06	1.6322e+07	1.33112e+07	7.66895e+06	2.38878e+07	1.66541e+07	1.35839e+07	3.58631e+07	1.27438e+07	1.56309e+07	6.8721e+06	1.4001e+07	1.90524e+07	1.1751e+07	1.24836e+07	1.64544e+07	1.80008e+07	9.12589e+06	1.30932e+07	2.03097e+07	1.46888e+07	1.33476e+07	3.52357e+07
442	841.961	79.7892	0.973767	1681.91	2	69.66	-0.000642075	-0.381754	TRUE	P07910	Heterogeneous nuclear ribonucleoproteins C1/C2 OS=Homo sapiens GN=HNRNPC PE=1 SV=4 - [HNRPC_HUMAN]	MIAGQVLDINLAAEPK				4.28105e+07	5.53453e+07	2.95308e+07	1.3148e+07	2.47961e+07	1.39807e+07	1.3643e+08	8.45584e+07	3.65445e+07	3.71677e+07	7.28832e+07	2.8952e+07	6.36433e+07	9.13375e+07	2.36093e+07	6.18727e+07	6.13559e+07	4.92531e+07	3.09361e+07	4.31932e+07	3.63765e+07	1.03086e+08	8.29314e+07	5.43509e+07	3.71677e+07	6.84386e+07	5.93111e+07	7.01891e+07	6.26189e+07	4.0308e+07	5.30314e+07	5.59936e+07	5.12641e+07	2.98776e+07
443	611.32	54.4018	1.2328	1220.63	2	87.27	0.000510934	0.418584	TRUE	P14618	Pyruvate kinase isozymes M1/M2 OS=Homo sapiens GN=PKM2 PE=1 SV=4 - [KPYM_HUMAN]	CCSGAIIVLTK	[1] Carbamidomethyl; (C)|[2] Carbamidomethyl (C)			1.39003e+07	2.01908e+07	1.25325e+07	1.04216e+07	1.54377e+07	1.33728e+07	2.88413e+07	2.66754e+07	2.33027e+07	2.17269e+07	1.86678e+07	1.29444e+07	1.94807e+07	4.98528e+07	1.24331e+07	2.00897e+07	2.23836e+07	2.09025e+07	2.45212e+07	2.68916e+07	3.47948e+07	2.17923e+07	2.61622e+07	3.4657e+07	2.17269e+07	1.75294e+07	2.6518e+07	2.14843e+07	3.41779e+07	2.1227e+07	1.68672e+07	1.9844e+07	2.16374e+07	2.34302e+07
444	483.238	32.8065	1.15545	964.462	2	51.53	0.000282547	0.292959	TRUE	P05783	Keratin, type I cytoskeletal 18 OS=Homo sapiens GN=KRT18 PE=1 SV=2 - [K1C18_HUMAN]	AQYDELAR				1.48656e+07	1.68862e+07	1.88608e+07	2.33829e+07	7.6083e+06	8.66915e+06	1.10507e+07	1.41775e+07	1.61701e+07	1.29084e+07	2.39872e+07	1.2132e+07	1.94716e+07	1.25621e+07	1.37136e+07	2.14848e+07	1.87201e+07	3.14571e+07	5.50178e+07	1.32532e+07	2.25564e+07	8.34983e+06	1.39047e+07	2.40491e+07	1.29084e+07	2.25244e+07	2.48536e+07	2.14743e+07	8.61227e+06	2.34132e+07	1.81348e+07	1.65296e+07	3.26654e+07	5.16171e+07
445	735.113	84.7178	0.641767	2936.42	4	41.99	-0.000690963	-0.235308	TRUE	P09651	Heterogeneous nuclear ribonucleoprotein A1 OS=Homo sapiens GN=HNRNPA1 PE=1 SV=5 - [ROA1_HUMAN]	GFGFVTYATVEEVDAAMNARPHKVDGR				3.54551e+07	4.52683e+07	1.69373e+07	6.05035e+06	1.85152e+07	1.07049e+07	9.69848e+07	9.76209e+07	2.23222e+07	4.79766e+07	8.2524e+07	1.93488e+07	3.59679e+07	5.8599e+07	1.25361e+07	5.12422e+07	5.01845e+07	2.8249e+07	1.42359e+07	3.22522e+07	2.78532e+07	7.32813e+07	9.57426e+07	3.31988e+07	4.79766e+07	7.74916e+07	3.9638e+07	3.96673e+07	4.01741e+07	2.14028e+07	4.30706e+07	4.52017e+07	2.91257e+07	1.34143e+07
448	457.295	41.1771	1.32098	912.576	2	53.9	-5.73782e-07	-0.00062875	TRUE	P07195	L-lactate dehydrogenase B chain OS=Homo sapiens GN=LDHB PE=1 SV=2 - [LDHB_HUMAN]	IVVVTAGVR				1.6455e+07	1.22124e+07	1.73426e+07	2.27905e+07	9.37144e+06	6.8447e+06	1.30359e+07	1.11346e+07	1.26257e+07	8.63936e+06	3.43242e+07	6.51105e+06	1.22997e+07	2.63857e+07	9.72338e+06	2.37819e+07	1.35387e+07	2.89249e+07	5.3624e+07	1.63245e+07	1.78093e+07	9.84987e+06	1.09204e+07	1.87776e+07	8.63936e+06	3.22311e+07	1.33385e+07	1.35647e+07	1.80895e+07	1.66007e+07	2.02424e+07	1.18078e+07	2.99223e+07	5.02936e+07
449	576.283	33.0096	1.46138	1150.55	2	41.61	0.0011303	0.982398	FALSE	P07900	Heat shock protein HSP 90-alpha OS=Homo sapiens GN=HSP90AA1 PE=1 SV=5 - [HS90A_HUMAN]	YIDQEELNK				2.22905e+07	2.86066e+07	2.61184e+07	4.06136e+07	1.44676e+07	1.49442e+07	1.51407e+07	2.28451e+07	2.05702e+07	1.5557e+07	3.3526e+07	1.19278e+07	2.57981e+07	2.68096e+07	1.94408e+07	3.22158e+07	3.17134e+07	4.35618e+07	9.55602e+07	2.52016e+07	3.88836e+07	1.14403e+07	2.24055e+07	3.05931e+07	1.5557e+07	3.14815e+07	2.44353e+07	2.84514e+07	1.83801e+07	3.31911e+07	2.72419e+07	2.84636e+07	4.46786e+07	9.5529e+07
450	576.284	56.0672	1.1581	1150.55	2	43.8	-0.000222747	-0.1936	TRUE	P23527	Histone H2B type 1-O OS=Homo sapiens GN=HIST1H2BO PE=1 SV=3 - [H2B1O_HUMAN]	ESYSIYVYK				7.21429e+06	1.45803e+07	1.09126e+07	1.11238e+07	1.44152e+07	1.21154e+07	2.12313e+07	1.92111e+07	1.97272e+07	1.02638e+07	1.59847e+07	9.18643e+06	1.45763e+07	6.20053e+07	1.87942e+07	1.04266e+07	1.61638e+07	1.82006e+07	2.61733e+07	2.51104e+07	3.15231e+07	1.60423e+07	1.88415e+07	2.93394e+07	1.02638e+07	1.50099e+07	1.88193e+07	1.60754e+07	4.25095e+07	3.20872e+07	8.6208e+06	1.4238e+07	1.8083e+07	2.5255e+07
451	420.922	35.4417	1.39672	1259.74	3	62.42	-0.000646706	-0.513362	FALSE	P16403	Histone H1.2 OS=Homo sapiens GN=HIST1H1C PE=1 SV=2 - [H12_HUMAN]	SLVSKGTLVQTK				2.20722e+07	1.83213e+07	1.86644e+07	2.99791e+06	4.46459e+06	3.18929e+06	1.5499e+07	1.68979e+07	7.28584e+06	1.21465e+07	3.2378e+07	6.44711e+06	2.57468e+07	4.34591e+06	2.87671e+06	3.19003e+07	2.0311e+07	3.11295e+07	7.05382e+06	7.77704e+06	8.29825e+06	1.17109e+07	1.65728e+07	1.08359e+07	1.21465e+07	3.04035e+07	1.32076e+07	2.83949e+07	2.97946e+06	4.91139e+06	2.70512e+07	1.79227e+07	3.24439e+07	6.33484e+06
452	540.259	30.7719	1.09765	1078.5	2	50.37	-7.18118e-05	-0.0665846	TRUE	P05787	Keratin, type II cytoskeletal 8 OS=Homo sapiens GN=KRT8 PE=1 SV=7 - [K2C8_HUMAN]	AQYEDIANR				1.11419e+07	1.42254e+07	1.47208e+07	2.2929e+07	6.76826e+06	7.31105e+06	8.39367e+06	9.97094e+06	1.375e+07	1.36043e+07	1.42693e+07	1.081e+07	2.04543e+07	2.20843e+07	1.98391e+07	1.6103e+07	1.57703e+07	2.45522e+07	5.39498e+07	1.17899e+07	1.90227e+07	6.34222e+06	9.77909e+06	2.04497e+07	1.36043e+07	1.33992e+07	2.21453e+07	2.2558e+07	1.51405e+07	3.38712e+07	1.33587e+07	1.3934e+07	2.55213e+07	5.05492e+07
453	1061.88	81.6641	0.508783	3182.61	3	69.07	0.000711913	0.223689	FALSE	P60709	Actin, cytoplasmic 1 OS=Homo sapiens GN=ACTB PE=1 SV=1 - [ACTB_HUMAN]	TTGIVMDSGDGVTHTVPIYEGYALPHAILR				5.75547e+07	6.80522e+07	4.1576e+07	2.41089e+07	3.9229e+07	2.81379e+07	1.28694e+08	1.10728e+08	4.01363e+07	7.46484e+07	9.92022e+07	3.08782e+07	4.19747e+07	1.53269e+08	3.26478e+07	8.31821e+07	7.54428e+07	6.93429e+07	5.67262e+07	6.83345e+07	7.32123e+07	9.72403e+07	1.08597e+08	5.96928e+07	7.46484e+07	9.31526e+07	6.32572e+07	4.62919e+07	1.05078e+08	5.57394e+07	7.20649e+07	6.95436e+07	7.69388e+07	5.38258e+07
454	447.776	80.0139	0.876317	893.537	2	30.85	-0.00037336	-0.417845	FALSE	P15311	Ezrin OS=Homo sapiens GN=EZR PE=1 SV=4 - [EZRI_HUMAN]	LFFLQVK				8.09013e+06	1.08815e+07	7.17044e+06	6.00222e+06	7.43169e+06	5.15877e+06	2.62965e+07	1.63652e+07	9.36478e+06	1.65019e+07	2.39929e+07	1.24825e+07	9.46071e+06	2.65083e+07	7.49096e+06	1.16924e+07	1.20633e+07	1.19593e+07	1.41227e+07	1.29455e+07	1.34227e+07	1.98695e+07	1.60503e+07	1.39278e+07	1.65019e+07	2.25298e+07	2.55717e+07	1.04338e+07	1.81735e+07	1.27893e+07	9.7047e+06	1.04626e+07	1.16931e+07	1.32332e+07
455	812.457	81.1847	0.559517	1622.9	2	83.11	-0.000529895	-0.326511	TRUE	P22314	Ubiquitin-like modifier-activating enzyme 1 OS=Homo sapiens GN=UBA1 PE=1 SV=3 - [UBA1_HUMAN]	LAGTQPLEVLEAVQR				2.92948e+07	3.34951e+07	1.69485e+07	9.07241e+06	1.89518e+07	1.29891e+07	7.75929e+07	5.36931e+07	2.46431e+07	4.8562e+07	5.45594e+07	2.31619e+07	3.15042e+07	6.14258e+07	1.42476e+07	4.23389e+07	3.71328e+07	2.82677e+07	2.13466e+07	3.30128e+07	3.37964e+07	5.86289e+07	5.266e+07	3.66505e+07	4.8562e+07	5.12322e+07	4.74494e+07	3.47444e+07	4.21121e+07	2.43249e+07	3.49297e+07	3.31763e+07	2.91854e+07	2.02891e+07
456	373.244	41.7613	1.03937	744.474	2	49.01	-0.000241258	-0.324065	TRUE	P06748	Nucleophosmin OS=Homo sapiens GN=NPM1 PE=1 SV=2 - [NPM_HUMAN]	VTLATLK				5.87044e+06	4.89137e+06	8.56271e+06	1.49154e+07	4.62616e+06	4.25e+06	7.54605e+06	4.89554e+06	5.21616e+06	4.36403e+06	1.30447e+07	3.92694e+06	7.99981e+06	1.67056e+07	6.60756e+06	8.48438e+06	5.42259e+06	1.42814e+07	3.50946e+07	8.05848e+06	1.10581e+07	5.70176e+06	4.80135e+06	7.75775e+06	4.36403e+06	1.22492e+07	8.04474e+06	8.8226e+06	1.1453e+07	1.12811e+07	6.97106e+06	4.57099e+06	1.39996e+07	3.39803e+07
457	658.851	48.4748	0.933433	1315.69	2	55.28	-0.000422535	-0.321151	TRUE	P06744	Glucose-6-phosphate isomerase OS=Homo sapiens GN=GPI PE=1 SV=4 - [G6PI_HUMAN]	AALTRDPQFQK	[N-term] Acetyl (N-Term)			1.194e+07	1.5464e+07	1.11101e+07	1.24112e+07	1.96477e+07	1.7658e+07	2.90133e+07	2.06899e+07	1.41946e+07	1.96446e+07	2.4352e+07	1.27969e+07	1.73489e+07	4.04327e+07	1.71978e+07	1.72566e+07	1.71434e+07	1.85301e+07	2.92023e+07	3.4225e+07	4.59445e+07	2.19223e+07	2.02919e+07	2.11109e+07	1.96446e+07	2.28669e+07	2.62158e+07	1.91333e+07	2.77198e+07	2.93617e+07	1.44708e+07	1.50334e+07	1.8616e+07	2.82939e+07
458	514.917	74.8473	1.12597	1541.73	3	51.1	0.000421127	0.273152	TRUE	P08107	Heat shock 70 kDa protein 1A/1B OS=Homo sapiens GN=HSPA1A PE=1 SV=5 - [HSP71_HUMAN]	ARFEELCSDLFR	[7] Carbamidomethyl (C)			1.41587e+07	1.69859e+07	9.62015e+06	7.43981e+06	1.10143e+07	5.38801e+06	6.17771e+07	2.70975e+07	1.22022e+07	2.85455e+07	2.27636e+07	6.75988e+06	2.03961e+07	4.62407e+07	7.4121e+06	2.04632e+07	1.88307e+07	1.6045e+07	1.75052e+07	1.91863e+07	1.40191e+07	4.66785e+07	2.65761e+07	1.81478e+07	2.85455e+07	2.13755e+07	1.38483e+07	2.24939e+07	3.17016e+07	1.26546e+07	1.72733e+07	1.66314e+07	1.57774e+07	1.65578e+07
459	404.203	35.602	1.02283	806.392	2	37.76	-0.000632388	-0.784219	FALSE	P05783	Keratin, type I cytoskeletal 18 OS=Homo sapiens GN=KRT18 PE=1 SV=2 - [K1C18_HUMAN]	LAADDFR				1.07146e+07	1.46323e+07	1.46745e+07	1.06953e+07	4.50267e+06	4.50154e+06	5.92665e+06	6.90095e+06	5.72825e+06	6.25624e+06	1.49287e+07	5.96324e+06	1.56017e+07	1.0287e+07	7.38737e+06	1.54855e+07	1.62214e+07	2.4475e+07	2.51651e+07	7.84336e+06	1.17126e+07	4.47815e+06	6.76817e+06	8.51936e+06	6.25624e+06	1.40183e+07	1.22163e+07	1.72063e+07	7.05257e+06	1.26124e+07	1.28812e+07	1.43003e+07	2.54811e+07	2.42806e+07
461	617.805	29.3175	0.9105	1233.59	2	88.75	-0.000161112	-0.130603	TRUE	P60174	Triosephosphate isomerase OS=Homo sapiens GN=TPI1 PE=1 SV=3 - [TPIS_HUMAN]	SNVSDAVAQSTR				2.84038e+07	2.2554e+07	1.30706e+07	2.19854e+07	1.20027e+07	9.42484e+06	1.34372e+07	1.80233e+07	1.3306e+07	2.41794e+07	2.19968e+07	1.42588e+07	2.26743e+07	2.16347e+07	1.30457e+07	4.10512e+07	2.50034e+07	2.17999e+07	5.17297e+07	2.0908e+07	2.45226e+07	1.01531e+07	1.76765e+07	1.97894e+07	2.41794e+07	2.06553e+07	2.92106e+07	2.50063e+07	1.48323e+07	2.22729e+07	3.38506e+07	2.23149e+07	2.26876e+07	4.93049e+07
462	892.448	88.675	0.453233	1782.88	2	33.27	-0.000798421	-0.447826	TRUE	P62081	40S ribosomal protein S7 OS=Homo sapiens GN=RPS7 PE=1 SV=1 - [RS7_HUMAN]	LTGKDVNFEFPEFQL				5.17092e+07	5.10006e+07	2.23104e+07	1.47181e+07	3.06021e+07	1.40242e+07	9.64534e+07	1.14624e+08	3.97875e+07	6.49045e+07	8.99488e+07	3.58291e+07	4.17476e+07	6.43567e+07	2.04537e+07	7.47338e+07	5.65394e+07	3.72105e+07	3.46304e+07	5.33069e+07	3.64898e+07	7.28798e+07	1.12419e+08	5.91741e+07	6.49045e+07	8.44635e+07	7.33995e+07	4.60414e+07	4.41215e+07	3.49205e+07	6.62813e+07	5.12641e+07	3.77308e+07	3.34258e+07
464	676.605	82.2784	0.437	2702.39	4	79.11	-0.00110381	-0.408456	TRUE	P30101	Protein disulfide-isomerase A3 OS=Homo sapiens GN=PDIA3 PE=1 SV=4 - [PDIA3_HUMAN]	KTFSHELSDFGLESTAGEIPVVAIR				2.91442e+07	2.97568e+07	1.58592e+07	4.67353e+06	1.69459e+07	9.60096e+06	4.7556e+07	4.92483e+07	1.53622e+07	3.22452e+07	2.76432e+07	1.4373e+07	2.50827e+07	3.50536e+07	1.02181e+07	4.21212e+07	3.29885e+07	2.64509e+07	1.09964e+07	2.95186e+07	2.49808e+07	3.59331e+07	4.83007e+07	2.28475e+07	3.22452e+07	2.59575e+07	2.94445e+07	2.76624e+07	2.4032e+07	1.74454e+07	3.46228e+07	2.9577e+07	2.74436e+07	1.04068e+07
466	669.431	87.9022	0.83145	1336.85	2	45.6	-0.000136372	-0.10201	TRUE	P62081	40S ribosomal protein S7 OS=Homo sapiens GN=RPS7 PE=1 SV=1 - [RS7_HUMAN]	AIIIFVPVPQLK				2.24071e+07	2.93465e+07	1.30112e+07	6.217e+06	1.54836e+07	1.04892e+07	7.53479e+07	7.97398e+07	2.84181e+07	4.58502e+07	7.98139e+07	2.27397e+07	2.78554e+07	4.11278e+07	1.02867e+07	3.23843e+07	3.25337e+07	2.17009e+07	1.4628e+07	2.69714e+07	2.7292e+07	5.69325e+07	7.82055e+07	4.2265e+07	4.58502e+07	7.49467e+07	4.65847e+07	3.07203e+07	2.81963e+07	1.75624e+07	2.74044e+07	2.91854e+07	2.24854e+07	1.3772e+07
468	544.615	90.0365	0.599767	1630.82	3	62.6	-0.000526647	-0.322933	TRUE	P46782	40S ribosomal protein S5 OS=Homo sapiens GN=RPS5 PE=1 SV=4 - [RS5_HUMAN]	TIAECLADELINAAK	[5] Carbamidomethyl (C)			2.20224e+07	2.44175e+07	1.28797e+07	5.16908e+06	1.47628e+07	7.07907e+06	4.05837e+07	4.76068e+07	1.96654e+07	2.71648e+07	3.81239e+07	1.44324e+07	1.58937e+07	3.39029e+07	8.16023e+06	3.18283e+07	2.70693e+07	2.14814e+07	1.21624e+07	2.57159e+07	1.84191e+07	3.06649e+07	4.66908e+07	2.92474e+07	2.71648e+07	3.5799e+07	2.95663e+07	1.75284e+07	2.32431e+07	1.39319e+07	2.70056e+07	2.40957e+07	2.23149e+07	1.14315e+07
469	842.956	78.8495	1.03577	1683.9	2	68.9	-0.000444632	-0.264049	TRUE	P10809	60 kDa heat shock protein, mitochondrial OS=Homo sapiens GN=HSPD1 PE=1 SV=2 - [CH60_HUMAN]	AAVEEGIVLGGGCALLR	[13] Carbamidomethyl (C)			3.69447e+07	5.96051e+07	2.58434e+07	1.25194e+07	2.5309e+07	1.1865e+07	1.28829e+08	5.28127e+07	3.77672e+07	6.01723e+07	5.42875e+07	2.45583e+07	5.05453e+07	5.46488e+07	2.26794e+07	5.3395e+07	6.60784e+07	4.31031e+07	2.94569e+07	4.40867e+07	3.08717e+07	9.7343e+07	5.17965e+07	5.61693e+07	6.01723e+07	5.09769e+07	5.03102e+07	5.57439e+07	3.7466e+07	3.87204e+07	4.43331e+07	6.17866e+07	4.3371e+07	2.85431e+07
471	587.051	79.3995	0.570567	2344.17	4	79.13	-0.000892342	-0.380663	TRUE	P09382	Galectin-1 OS=Homo sapiens GN=LGALS1 PE=1 SV=2 - [LEG1_HUMAN]	SFVLNLGKDSNNLCLHFNPR	[14] Carbamidomethyl (C)			2.11043e+07	2.19918e+07	1.21139e+07	4.7332e+06	9.78416e+06	5.53672e+06	5.31124e+07	3.8378e+07	1.26101e+07	1.8329e+07	4.50054e+07	1.16936e+07	2.3176e+07	3.22043e+07	7.40324e+06	3.05014e+07	2.43801e+07	2.02043e+07	1.11368e+07	1.70434e+07	1.4406e+07	4.01315e+07	3.76396e+07	1.87544e+07	1.8329e+07	4.22609e+07	2.39555e+07	2.55597e+07	2.20785e+07	1.26395e+07	2.61927e+07	2.17012e+07	2.08615e+07	1.05064e+07
473	398.213	44.3819	1.38343	794.411	2	42.84	-0.000124333	-0.15651	TRUE	P04406	Glyceraldehyde-3-phosphate dehydrogenase OS=Homo sapiens GN=GAPDH PE=1 SV=3 - [G3P_HUMAN]	LTGMAFR				3.0255e+06	5.00255e+06	7.50894e+06	2.15192e+07	4.81753e+06	4.015e+06	7.48324e+06	8.27353e+06	6.7635e+06	6.54834e+06	2.19591e+07	5.08917e+06	6.19945e+06	2.87835e+07	8.54504e+06	4.37267e+06	5.54585e+06	1.25238e+07	5.06328e+07	8.39184e+06	1.04467e+07	5.6543e+06	8.11434e+06	1.0059e+07	6.54834e+06	2.062e+07	1.04257e+07	6.83707e+06	1.97334e+07	1.45889e+07	3.6326e+06	4.67764e+06	1.22686e+07	4.79853e+07
474	599.765	21.2804	1.14998	1197.51	2	54.94	-0.000266456	-0.222507	FALSE	P60709	Actin, cytoplasmic 1 OS=Homo sapiens GN=ACTB PE=1 SV=1 - [ACTB_HUMAN]	DSYVGDEAQSK				1.52653e+07	2.69466e+07	2.24372e+07	2.53196e+07	2.19933e+07	1.84564e+07	1.48054e+07	8.75567e+06	1.03828e+07	1.44118e+07	9.68085e+06	1.0652e+07	1.09831e+07	2.28288e+07	3.00505e+07	2.20624e+07	2.98731e+07	3.74221e+07	5.95747e+07	3.8311e+07	4.80218e+07	1.11869e+07	8.5872e+06	1.54419e+07	1.44118e+07	9.0905e+06	2.18217e+07	1.21127e+07	1.56509e+07	5.13052e+07	1.87255e+07	2.67131e+07	3.82262e+07	5.7182e+07
475	544.821	69.3194	1.14692	1087.63	2	70	-5.066e-05	-0.0465784	TRUE	P06576	ATP synthase subunit beta, mitochondrial OS=Homo sapiens GN=ATP5B PE=1 SV=3 - [ATPB_HUMAN]	VVDLLAPYAK				1.05643e+07	1.55454e+07	1.0384e+07	7.80853e+06	1.2537e+07	7.83286e+06	7.18251e+07	2.10784e+07	1.81087e+07	3.60669e+07	2.41314e+07	1.17113e+07	2.30251e+07	3.10353e+07	1.3374e+07	1.52683e+07	1.72336e+07	1.7319e+07	1.83728e+07	2.18386e+07	2.03804e+07	5.42707e+07	2.06728e+07	2.69322e+07	3.60669e+07	2.26598e+07	2.39918e+07	2.53933e+07	2.12771e+07	2.28333e+07	1.26777e+07	1.51758e+07	1.72271e+07	1.73799e+07
478	571.308	59.8499	0.839133	1140.6	2	56.32	-0.00052735	-0.462343	FALSE	P14618	Pyruvate kinase isozymes M1/M2 OS=Homo sapiens GN=PKM2 PE=1 SV=4 - [KPYM_HUMAN]	GDLGIEIPAEK				7.97212e+06	1.16824e+07	8.88196e+06	1.30651e+07	1.26007e+07	1.02401e+07	3.62108e+07	1.6772e+07	1.77978e+07	3.01128e+07	1.81152e+07	9.03726e+06	1.36551e+07	4.97738e+07	1.23145e+07	1.15219e+07	1.29511e+07	1.48138e+07	3.07409e+07	2.19495e+07	2.66437e+07	2.73608e+07	1.64493e+07	2.64699e+07	3.01128e+07	1.70105e+07	1.85137e+07	1.50596e+07	3.41238e+07	2.10244e+07	9.50161e+06	1.12318e+07	1.459e+07	2.9577e+07
479	572.814	53.3434	1.31253	1143.61	2	75.58	-0.000320599	-0.280339	TRUE	P23528	Cofilin-1 OS=Homo sapiens GN=CFL1 PE=1 SV=3 - [COF1_HUMAN]	ASGVAVSDGVIK	[N-term] Acetyl (N-Term)			1.67503e+07	1.80296e+07	1.08095e+07	1.74201e+07	2.04385e+07	1.54034e+07	1.81111e+07	2.12237e+07	1.5293e+07	1.79847e+07	2.32743e+07	1.505e+07	2.38495e+07	6.69382e+07	2.29021e+07	2.42087e+07	1.99877e+07	1.80287e+07	4.09879e+07	3.56026e+07	4.00783e+07	1.36847e+07	2.08153e+07	2.27446e+07	1.79847e+07	2.18549e+07	3.08314e+07	2.63024e+07	4.58913e+07	3.91006e+07	2.06278e+07	1.7569e+07	1.78978e+07	4.01492e+07
480	594.988	59.1816	1.09208	1781.94	3	71.59	-4.00389e-05	-0.0224693	TRUE	P08238	Heat shock protein HSP 90-beta OS=Homo sapiens GN=HSP90AB1 PE=1 SV=4 - [HS90B_HUMAN]	HLEINPDHPIVETLR				1.77501e+07	2.6238e+07	1.80408e+07	9.91358e+06	2.66072e+07	1.63326e+07	4.89486e+07	3.36724e+07	3.3193e+07	5.70393e+07	2.78604e+07	1.34602e+07	2.71867e+07	6.8122e+07	1.64457e+07	2.56537e+07	2.90875e+07	3.00896e+07	2.33258e+07	4.6348e+07	4.2496e+07	3.69854e+07	3.30245e+07	4.93665e+07	5.70393e+07	2.61614e+07	2.75745e+07	2.99829e+07	4.67029e+07	2.80776e+07	2.17193e+07	2.60094e+07	3.10652e+07	2.20941e+07
481	744.443	91.8165	0.601217	1486.87	2	77.79	-0.000132012	-0.0887854	FALSE	Q9BQE3	Tubulin alpha-1C chain OS=Homo sapiens GN=TUBA1C PE=1 SV=1 - [TBA1C_HUMAN]	LISQIVSSITASLR				2.82631e+07	4.435e+07	1.6447e+07	9.54745e+06	2.73865e+07	8.29733e+06	5.99535e+07	7.96701e+07	3.41962e+07	4.15563e+07	7.99808e+07	3.20713e+07	3.0891e+07	7.23998e+07	9.6876e+06	4.08478e+07	4.91666e+07	2.74312e+07	2.24643e+07	4.77055e+07	2.15889e+07	4.53006e+07	7.81371e+07	5.08584e+07	4.15563e+07	7.51034e+07	6.57012e+07	3.40682e+07	4.96357e+07	1.65396e+07	3.37825e+07	4.42483e+07	2.82216e+07	2.12755e+07
484	557.845	73.2045	1.1646	1113.68	2	69.84	2.74367e-05	0.0246361	FALSE	P60842	Eukaryotic initiation factor 4A-I OS=Homo sapiens GN=EIF4A1 PE=1 SV=1 - [IF4A1_HUMAN]	VLITTDLLAR				1.11995e+07	1.67033e+07	1.14262e+07	6.35185e+06	9.82789e+06	5.5778e+06	5.91586e+07	2.54851e+07	1.66518e+07	3.47079e+07	2.43596e+07	9.13291e+06	1.48678e+07	3.80816e+07	7.05042e+06	1.61863e+07	1.85173e+07	1.90573e+07	1.49453e+07	1.71196e+07	1.45129e+07	4.47e+07	2.49948e+07	2.47655e+07	3.47079e+07	2.28741e+07	1.87097e+07	1.6397e+07	2.61079e+07	1.20371e+07	1.34248e+07	1.63521e+07	1.92349e+07	1.41226e+07
485	519.61	37.4091	0.921833	1555.81	3	31.8	0.000576234	0.370377	FALSE	P00338	L-lactate dehydrogenase A chain OS=Homo sapiens GN=LDHA PE=1 SV=2 - [LDHA_HUMAN]	QQEGESRLNLVQR				2.38051e+07	2.63624e+07	2.10731e+07	1.6418e+07	8.32763e+06	6.45011e+06	1.34714e+07	1.58172e+07	1.29232e+07	1.79095e+07	3.53523e+07	6.75623e+06	2.39775e+07	1.87761e+07	9.02468e+06	3.44048e+07	2.92255e+07	3.51469e+07	3.863e+07	1.45062e+07	1.67826e+07	1.01789e+07	1.55129e+07	1.92201e+07	1.79095e+07	3.31964e+07	1.38408e+07	2.64437e+07	1.28725e+07	1.54078e+07	2.87842e+07	2.61702e+07	3.61462e+07	3.78097e+07
487	598.571	80.8801	0.550817	2390.25	4	40.53	0.000363596	0.152116	TRUE	P14618	Pyruvate kinase isozymes M1/M2 OS=Homo sapiens GN=PKM2 PE=1 SV=4 - [KPYM_HUMAN]	KGDVVIVLTGWRPGSGFTNTMR				1.63342e+07	2.17012e+07	1.06492e+07	4.50667e+06	1.20136e+07	7.34127e+06	5.9942e+07	2.86514e+07	1.29142e+07	2.18009e+07	4.11888e+07	1.56429e+07	1.48373e+07	3.88556e+07	9.8077e+06	2.36074e+07	2.4058e+07	1.77613e+07	1.06038e+07	2.09269e+07	1.91013e+07	4.5292e+07	2.81001e+07	1.92066e+07	2.18009e+07	3.86771e+07	3.2046e+07	1.63633e+07	2.66385e+07	1.67446e+07	1.99718e+07	2.14635e+07	1.76349e+07	9.97589e+06
489	510.254	20.0669	1.92148	1018.49	2	71.86	0.00062049	0.609224	TRUE	P31949	Protein S100-A11 OS=Homo sapiens GN=S100A11 PE=1 SV=2 - [S10AB_HUMAN]	ISSPTETER				6.84118e+06	1.13966e+07	1.12264e+07	1.11325e+07	9.95327e+06	7.7111e+06	8.29286e+06	3.96996e+06	6.33141e+06	1.41409e+07	6.39494e+06	9.70795e+06	1.0223e+07	2.01668e+07	1.76131e+07	9.88736e+06	1.26343e+07	1.87241e+07	2.61937e+07	1.7338e+07	2.00636e+07	6.26605e+06	3.89357e+06	9.41641e+06	1.41409e+07	6.00497e+06	1.98877e+07	1.12744e+07	1.38259e+07	3.00707e+07	8.1477e+06	1.09979e+07	1.8857e+07	2.53327e+07
491	833.99	78.9283	0.791367	1665.97	2	58.94	-0.000494391	-0.296759	TRUE	P30050	60S ribosomal protein L12 OS=Homo sapiens GN=RPL12 PE=1 SV=1 - [RL12_HUMAN]	QAQIEVVPSASALIIK				3.44697e+07	4.38779e+07	2.47494e+07	1.86975e+07	2.71007e+07	1.28322e+07	9.6025e+07	6.21204e+07	4.06516e+07	4.93791e+07	5.03547e+07	2.00159e+07	2.72103e+07	6.65961e+07	1.66639e+07	4.98181e+07	4.86432e+07	4.12785e+07	4.39934e+07	4.72077e+07	3.33883e+07	7.25561e+07	6.09252e+07	6.04592e+07	4.93791e+07	4.7284e+07	4.10046e+07	3.00089e+07	4.56568e+07	2.84502e+07	4.20424e+07	4.36151e+07	4.11827e+07	4.36151e+07
492	803.446	84.4511	0.552667	1604.88	2	76.94	-0.000290728	-0.181153	TRUE	Q14974	Importin subunit beta-1 OS=Homo sapiens GN=KPNB1 PE=1 SV=2 - [IMB1_HUMAN]	LAATNALLNSLEFTK				2.38297e+07	2.73577e+07	1.57621e+07	6.90186e+06	1.89029e+07	1.11612e+07	5.94009e+07	6.25297e+07	2.6439e+07	3.71771e+07	6.35707e+07	2.35484e+07	3.10367e+07	4.5985e+07	1.55094e+07	3.44404e+07	3.03289e+07	2.62889e+07	1.62394e+07	3.29277e+07	2.90403e+07	4.48831e+07	6.13266e+07	3.93216e+07	3.71771e+07	5.9694e+07	4.82412e+07	3.42288e+07	3.15263e+07	2.6479e+07	2.8922e+07	2.71028e+07	2.72419e+07	1.54112e+07
493	884.972	83.8691	0.560833	1767.93	2	114.07	-0.00104669	-0.592045	TRUE	P00558	Phosphoglycerate kinase 1 OS=Homo sapiens GN=PGK1 PE=1 SV=3 - [PGK1_HUMAN]	ACANPAAGSVILLENLR	[2] Carbamidomethyl (C)			2.92843e+07	4.1383e+07	1.95564e+07	1.43291e+07	2.89866e+07	1.1679e+07	9.10556e+07	9.14569e+07	3.45498e+07	7.6322e+07	1.16178e+08	3.79305e+07	4.35002e+07	1.2196e+08	2.12895e+07	4.23238e+07	4.58773e+07	3.26174e+07	3.3715e+07	5.04929e+07	3.03877e+07	6.88012e+07	8.96972e+07	5.13843e+07	7.6322e+07	1.09093e+08	7.77046e+07	4.79742e+07	8.36129e+07	3.63475e+07	3.4856e+07	4.104e+07	3.37825e+07	3.22269e+07
494	830.404	80.7581	0.702417	1658.79	2	95.06	-0.000243375	-0.146718	TRUE	P50454	Serpin H1 OS=Homo sapiens GN=SERPINH1 PE=1 SV=2 - [SERPH_HUMAN]	LYGPSSVSFADDFVR				3.38189e+07	4.01348e+07	1.78914e+07	8.4015e+06	1.84256e+07	1.30498e+07	9.10063e+07	4.58122e+07	2.1795e+07	2.5116e+07	4.32768e+07	1.51705e+07	3.6534e+07	5.34657e+07	1.56205e+07	4.88775e+07	4.44935e+07	2.98403e+07	1.9768e+07	3.20962e+07	3.39544e+07	6.8764e+07	4.49308e+07	3.24146e+07	2.5116e+07	4.06377e+07	3.10782e+07	4.02916e+07	3.66549e+07	2.66688e+07	4.08822e+07	4.04702e+07	3.08133e+07	1.87916e+07
495	952.141	58.9599	1.63513	2853.4	3	54.78	-0.000137671	-0.048248	TRUE	P05783	Keratin, type I cytoskeletal 18 OS=Homo sapiens GN=KRT18 PE=1 SV=2 - [K1C18_HUMAN]	SLGSVQAPSYGARPVSSAASVYAGAGGSGSR				3.31085e+07	4.89576e+07	2.67793e+07	2.35669e+07	3.58179e+07	3.11396e+07	9.40272e+07	7.51543e+07	8.47233e+07	1.23274e+08	6.36586e+07	3.48081e+07	4.66302e+07	8.33435e+07	2.55035e+07	4.78508e+07	5.42746e+07	4.4664e+07	5.54508e+07	6.23925e+07	8.10225e+07	7.10465e+07	7.37082e+07	1.26005e+08	1.23274e+08	5.97766e+07	7.13079e+07	5.14261e+07	5.71385e+07	4.3542e+07	3.9592e+07	4.91439e+07	4.60466e+07	5.21387e+07
496	464.768	87.1523	0.567533	927.522	2	42.46	0.000239785	0.258523	TRUE	Q99729	Heterogeneous nuclear ribonucleoprotein A/B OS=Homo sapiens GN=HNRNPAB PE=1 SV=2 - [ROAA_HUMAN]	GFGFILFK				8.55896e+06	8.57147e+06	6.43065e+06	6.23075e+06	7.65619e+06	5.27636e+06	1.72274e+07	1.79922e+07	1.01887e+07	1.29999e+07	1.76692e+07	8.13114e+06	1.14929e+07	1.98576e+07	7.36362e+06	1.237e+07	9.50236e+06	1.07254e+07	1.46604e+07	1.33366e+07	1.37286e+07	1.30169e+07	1.76461e+07	1.51533e+07	1.29999e+07	1.65917e+07	1.66575e+07	1.2675e+07	1.36139e+07	1.25719e+07	1.01938e+07	8.05636e+06	1.04568e+07	1.382e+07
497	640.37	73.4651	1.35473	1918.09	3	71.55	-0.00014611	-0.0761746	TRUE	P06576	ATP synthase subunit beta, mitochondrial OS=Homo sapiens GN=ATP5B PE=1 SV=3 - [ATPB_HUMAN]	VLDSGAPIKIPVGPETLGR				2.55488e+07	3.34366e+07	2.16781e+07	1.3278e+07	1.93118e+07	1.04716e+07	1.28293e+08	3.88007e+07	2.65475e+07	5.33135e+07	4.53971e+07	1.76387e+07	5.43164e+07	5.3836e+07	1.52906e+07	3.69249e+07	3.7068e+07	3.61559e+07	3.1242e+07	3.36399e+07	2.72461e+07	9.69373e+07	3.80542e+07	3.94828e+07	5.33135e+07	4.26287e+07	3.61347e+07	5.99029e+07	3.69087e+07	2.61055e+07	3.08133e+07	3.31206e+07	3.68462e+07	3.00044e+07
498	799.887	83.322	0.510617	1597.76	2	62.26	-0.000257874	-0.161397	FALSE	Q9BQE3	Tubulin alpha-1C chain OS=Homo sapiens GN=TUBA1C PE=1 SV=1 - [TBA1C_HUMAN]	TIQFVDWCPTGFK	[8] Carbamidomethyl (C)			1.50415e+07	1.83e+07	1.00708e+07	7.69074e+06	1.10136e+07	5.33911e+06	6.0957e+07	6.63918e+07	1.98358e+07	4.21585e+07	7.67348e+07	1.99193e+07	1.71919e+07	5.06697e+07	7.25198e+06	2.17391e+07	2.02874e+07	1.67967e+07	1.80956e+07	1.91851e+07	1.38919e+07	4.60589e+07	6.51144e+07	2.95009e+07	4.21585e+07	7.20554e+07	4.08068e+07	1.89601e+07	3.4738e+07	1.23813e+07	1.82573e+07	1.79126e+07	1.65896e+07	1.71401e+07
500	737.589	89.2597	0.71115	3682.91	5	46.02	-0.000101441	-0.0275438	TRUE	P10809	60 kDa heat shock protein, mitochondrial OS=Homo sapiens GN=HSPD1 PE=1 SV=2 - [CH60_HUMAN]	QSKPVTTPEEIAQVATISANGDKEIGNIISDAMKK				4.64099e+07	5.93631e+07	2.65528e+07	1.33085e+07	3.04568e+07	1.77181e+07	1.4077e+08	8.11054e+07	3.80497e+07	6.76663e+07	8.42726e+07	2.60228e+07	6.31565e+07	5.05514e+07	2.42926e+07	6.70748e+07	6.58102e+07	4.42862e+07	3.13137e+07	5.30538e+07	4.61009e+07	1.06366e+08	7.95449e+07	5.65896e+07	6.76663e+07	7.91335e+07	5.33103e+07	6.96522e+07	3.46569e+07	4.14747e+07	5.84797e+07	6.11571e+07	4.53797e+07	3.02927e+07
501	386.737	27.9475	1.26823	771.46	2	55	-0.000179972	-0.233287	TRUE	P62701	40S ribosomal protein S4, X isoform OS=Homo sapiens GN=RPS4X PE=1 SV=2 - [RS4X_HUMAN]	IGVITNR				6.87178e+06	6.27025e+06	4.98769e+06	1.18522e+07	3.60469e+06	3.0473e+06	7.16578e+06	7.05128e+06	7.74433e+06	8.72468e+06	6.08412e+06	5.38734e+06	7.06288e+06	1.05973e+07	6.14188e+06	9.93158e+06	6.95121e+06	8.31876e+06	2.78872e+07	6.27914e+06	7.9288e+06	5.41444e+06	6.91561e+06	1.15178e+07	8.72468e+06	5.7131e+06	1.10365e+07	7.78931e+06	7.26528e+06	1.0486e+07	8.20721e+06	5.9254e+06	7.88197e+06	2.69135e+07
502	437.256	53.3656	1.09265	872.497	2	39.96	1.71658e-05	0.0196743	TRUE	P61978	Heterogeneous nuclear ribonucleoprotein K OS=Homo sapiens GN=HNRNPK PE=1 SV=1 - [HNRPK_HUMAN]	DLAGSIIGK				6.43092e+06	7.9703e+06	4.94093e+06	7.53831e+06	8.80975e+06	6.85529e+06	1.1173e+07	1.34896e+07	8.48914e+06	6.73173e+06	9.64573e+06	5.37008e+06	1.30098e+07	3.23524e+07	1.13919e+07	9.29442e+06	8.8359e+06	8.24077e+06	1.7737e+07	1.5346e+07	1.78368e+07	8.44229e+06	1.323e+07	1.26255e+07	6.73173e+06	9.05752e+06	1.10012e+07	1.43478e+07	2.21801e+07	1.94493e+07	7.68204e+06	7.5004e+06	7.81247e+06	1.67584e+07
503	595.309	73.8873	1.42282	2377.21	4	41.98	-0.00226153	-0.95134	FALSE	P07437	Tubulin beta chain OS=Homo sapiens GN=TUBB PE=1 SV=2 - [TBB5_HUMAN]	IREEYPDRIMNTFSVVPSPK				3.91619e+07	4.64208e+07	2.29437e+07	1.13074e+07	2.02497e+07	1.16179e+07	1.07934e+08	5.79442e+07	2.13862e+07	5.45078e+07	5.01232e+07	1.73835e+07	3.2154e+07	6.76714e+07	1.17197e+07	5.65996e+07	5.14623e+07	3.82668e+07	2.66052e+07	3.52737e+07	3.02288e+07	8.15548e+07	5.68293e+07	3.18067e+07	5.45078e+07	4.70666e+07	3.5612e+07	3.54611e+07	4.6394e+07	2.0009e+07	4.75739e+07	4.65141e+07	3.86346e+07	2.58077e+07
504	908.79	86.2534	0.4728	2723.35	3	68.53	-0.000351581	-0.129099	TRUE	Q00839	Heterogeneous nuclear ribonucleoprotein U OS=Homo sapiens GN=HNRNPU PE=1 SV=6 - [HNRPU_HUMAN]	EKPYFPIPEEYTFIQNVPLEDR				4.08685e+07	5.68096e+07	3.21452e+07	2.22593e+07	4.73531e+07	2.5825e+07	7.41096e+07	7.38267e+07	4.93853e+07	5.53644e+07	4.63435e+07	3.50328e+07	4.34009e+07	9.63409e+07	3.90955e+07	5.90661e+07	6.29792e+07	5.36137e+07	5.23741e+07	8.24861e+07	6.71942e+07	5.59969e+07	7.24062e+07	7.34484e+07	5.53644e+07	4.35174e+07	7.17681e+07	4.78648e+07	6.60492e+07	6.67476e+07	4.99858e+07	5.79764e+07	5.55229e+07	4.96526e+07
505	451.745	23.8436	1.15223	901.476	2	29.74	2.16716e-06	0.00240401	TRUE	P08107	Heat shock 70 kDa protein 1A/1B OS=Homo sapiens GN=HSPA1A PE=1 SV=5 - [HSP71_HUMAN]	STLEPVEK				1.03392e+07	1.77424e+07	1.76626e+07	1.0557e+07	9.1973e+06	6.21386e+06	1.35959e+07	6.99218e+06	9.46385e+06	2.0804e+07	8.04673e+06	9.56302e+06	1.63246e+07	2.77357e+07	2.77335e+07	1.49429e+07	1.96693e+07	2.94587e+07	2.48398e+07	1.60211e+07	1.61679e+07	1.0273e+07	6.85765e+06	1.40751e+07	2.0804e+07	7.55602e+06	1.95908e+07	1.80036e+07	1.9015e+07	4.73493e+07	1.23494e+07	1.72733e+07	3.04606e+07	2.37353e+07
506	612.938	35.0031	0.7978	1835.79	3	35.89	2.33001e-05	0.0126921	TRUE	P08670	Vimentin OS=Homo sapiens GN=VIM PE=1 SV=4 - [VIME_HUMAN]	DGQVINETSQHHDDLE				3.0164e+07	4.21282e+07	2.4998e+07	3.95905e+07	1.14537e+07	1.2755e+07	2.02585e+07	2.96411e+07	2.37848e+07	1.83421e+07	4.14135e+07	7.22779e+06	3.44866e+07	2.23358e+07	1.56567e+07	4.35951e+07	4.67034e+07	4.16931e+07	9.31528e+07	1.99516e+07	3.31873e+07	1.53073e+07	2.90708e+07	3.53741e+07	1.83421e+07	3.88881e+07	1.48069e+07	3.80336e+07	1.53129e+07	2.67307e+07	3.61462e+07	4.17837e+07	4.17837e+07	9.33208e+07
507	839.456	87.1192	0.506167	1676.9	2	108.63	-0.000235112	-0.140206	TRUE	P37108	Signal recognition particle 14 kDa protein OS=Homo sapiens GN=SRP14 PE=1 SV=2 - [SRP14_HUMAN]	VLLESEQFLTELTR				4.17438e+07	3.99046e+07	2.50636e+07	1.08164e+07	2.73995e+07	1.23027e+07	5.6306e+07	6.36754e+07	2.76625e+07	4.90447e+07	6.40901e+07	2.88375e+07	3.23802e+07	4.66738e+07	1.50798e+07	6.03311e+07	4.42384e+07	4.18025e+07	2.54501e+07	4.77281e+07	3.20104e+07	4.25446e+07	6.24502e+07	4.11412e+07	4.90447e+07	6.01818e+07	5.90765e+07	3.57105e+07	3.19985e+07	2.57456e+07	5.07953e+07	4.02445e+07	4.20424e+07	2.46227e+07
508	596.808	78.0308	0.915717	2383.2	4	26.01	-0.000767221	-0.321929	TRUE	P07355	Annexin A2 OS=Homo sapiens GN=ANXA2 PE=1 SV=2 - [ANXA2_HUMAN]	AYTNFDAERDALNIETAIKTK				2.45578e+07	3.62095e+07	1.59597e+07	2.63521e+06	1.12019e+07	5.49719e+06	6.4004e+07	2.87128e+07	1.16134e+07	3.04977e+07	3.14863e+07	1.0725e+07	2.59668e+07	2.95987e+07	7.20188e+06	3.54926e+07	4.01419e+07	2.66186e+07	6.20042e+06	1.95131e+07	1.43032e+07	4.83611e+07	2.81604e+07	1.7272e+07	3.04977e+07	2.95662e+07	2.19713e+07	2.86375e+07	2.02922e+07	1.22957e+07	2.97605e+07	3.61462e+07	2.75867e+07	5.54995e+06
509	429.893	19.2559	1.17508	1286.66	3	48.04	0.000115354	0.0896537	TRUE	P08670	Vimentin OS=Homo sapiens GN=VIM PE=1 SV=4 - [VIME_HUMAN]	QVDQLTNDKAR				4.83698e+06	8.51218e+06	9.02317e+06	6.76746e+06	8.9288e+06	5.09263e+06	4.36569e+06	2.92896e+06	4.96046e+06	8.08341e+06	2.60597e+06	2.93086e+06	8.86185e+06	1.03155e+07	1.19211e+07	6.99074e+06	9.43663e+06	1.50494e+07	1.59232e+07	1.55534e+07	1.32506e+07	3.2987e+06	2.87261e+06	7.37747e+06	8.08341e+06	2.44705e+06	6.00417e+06	9.7733e+06	7.07209e+06	2.03528e+07	5.81631e+06	7.98445e+06	1.48239e+07	1.51195e+07
510	671.336	31.7775	1.15673	1340.66	2	100.9	-0.00159776	-1.19177	TRUE	P23246	Splicing factor, proline- and glutamine-rich OS=Homo sapiens GN=SFPQ PE=1 SV=2 - [SFPQ_HUMAN]	FGQGGAGPVGGQGPR				2.82411e+07	2.54024e+07	2.9131e+07	2.82568e+07	1.12428e+07	1.00899e+07	2.59596e+07	2.27835e+07	2.07941e+07	1.94148e+07	3.81363e+07	1.23253e+07	5.61774e+07	2.86614e+07	2.47028e+07	4.08161e+07	2.81612e+07	4.85863e+07	6.64857e+07	1.95843e+07	2.62531e+07	1.96149e+07	2.23451e+07	3.09262e+07	1.94148e+07	3.58107e+07	2.52495e+07	6.19553e+07	1.96496e+07	4.2175e+07	3.36661e+07	2.52761e+07	4.99858e+07	6.37558e+07
511	456.779	44.5751	1.4147	911.544	2	51.06	-0.000472823	-0.518706	TRUE	P08865	40S ribosomal protein SA OS=Homo sapiens GN=RPSA PE=1 SV=4 - [RSSA_HUMAN]	LLVVTDPR				6.34001e+06	8.66664e+06	1.28464e+07	2.46094e+07	8.33414e+06	7.02139e+06	1.17106e+07	1.07908e+07	1.1214e+07	9.44751e+06	2.88971e+07	5.30632e+06	7.29239e+06	3.0864e+07	9.28464e+06	9.16304e+06	9.60786e+06	2.1426e+07	5.79038e+07	1.45175e+07	1.8269e+07	8.84851e+06	1.05831e+07	1.6678e+07	9.44751e+06	2.71349e+07	1.08705e+07	8.04242e+06	2.11596e+07	1.58516e+07	7.57539e+06	8.16918e+06	2.2263e+07	5.49454e+07
512	681.041	79.9765	0.8217	2040.1	3	56.41	-0.000755285	-0.370219	TRUE	P04406	Glyceraldehyde-3-phosphate dehydrogenase OS=Homo sapiens GN=GAPDH PE=1 SV=3 - [G3P_HUMAN]	LVINGNPITIFQERDPSK				1.83496e+07	2.83156e+07	1.38878e+07	2.31022e+07	1.87762e+07	1.23317e+07	7.03398e+07	4.42611e+07	2.88965e+07	3.42749e+07	4.82745e+07	2.49722e+07	2.57985e+07	1.03823e+08	2.31394e+07	2.65201e+07	3.13907e+07	2.31629e+07	5.43575e+07	3.2707e+07	3.20859e+07	5.31484e+07	4.34095e+07	4.29764e+07	3.42749e+07	4.53306e+07	5.1158e+07	2.84519e+07	7.11787e+07	3.95058e+07	2.24495e+07	2.79751e+07	2.41133e+07	5.12641e+07
513	482.301	70.5208	1.05797	1443.88	3	60.82	9.99444e-05	0.0692193	TRUE	P07910	Heterogeneous nuclear ribonucleoproteins C1/C2 OS=Homo sapiens GN=HNRNPC PE=1 SV=4 - [HNRPC_HUMAN]	VFIGNLNTLVVKK				7.16649e+06	1.04667e+07	8.38897e+06	6.64959e+06	6.50707e+06	4.79606e+06	2.90396e+07	1.57639e+07	1.04126e+07	1.94622e+07	1.12451e+07	5.21965e+06	1.52168e+07	3.24682e+07	8.84931e+06	1.03575e+07	1.16034e+07	1.39916e+07	1.56459e+07	1.13349e+07	1.24789e+07	2.19422e+07	1.54606e+07	1.54862e+07	1.94622e+07	1.05593e+07	1.0693e+07	1.67819e+07	2.22594e+07	1.51084e+07	8.56776e+06	1.00416e+07	1.37108e+07	1.48684e+07
514	777.422	86.4091	0.655467	1552.83	2	52.53	-0.00338791	-2.18176	TRUE	P38646	Stress-70 protein, mitochondrial OS=Homo sapiens GN=HSPA9 PE=1 SV=2 - [GRP75_HUMAN]	LYSPSQIGAFVLMK				3.28401e+07	3.91034e+07	2.0988e+07	9.95827e+06	2.30074e+07	1.48719e+07	1.20416e+08	8.06892e+07	3.63679e+07	5.71431e+07	8.74586e+07	2.51539e+07	6.08684e+07	5.81193e+07	2.37287e+07	4.74628e+07	4.33501e+07	3.5005e+07	2.34309e+07	4.00774e+07	3.86952e+07	9.09861e+07	7.91366e+07	5.40883e+07	5.71431e+07	8.21252e+07	5.15303e+07	6.71288e+07	3.98453e+07	4.05119e+07	3.92731e+07	3.88106e+07	3.59564e+07	2.2198e+07
515	429.733	26.8322	1.7744	857.451	2	33.2	0.00146543	1.70906	TRUE	P11142	Heat shock cognate 71 kDa protein OS=Homo sapiens GN=HSPA8 PE=1 SV=1 - [HSP7C_HUMAN]	GTLDPVEK				1.45365e+07	1.48005e+07	2.63407e+07	2.5969e+07	1.21412e+07	1.00234e+07	1.4307e+07	1.27706e+07	1.47026e+07	2.03869e+07	1.38019e+07	1.12043e+07	1.70804e+07	3.01363e+07	1.54195e+07	2.10092e+07	1.64079e+07	4.39325e+07	6.11027e+07	2.11491e+07	2.608e+07	1.08103e+07	1.25249e+07	2.18665e+07	2.03869e+07	1.29603e+07	2.29532e+07	1.88371e+07	2.06607e+07	2.63256e+07	1.77037e+07	1.44866e+07	4.4842e+07	5.79764e+07
517	791.379	83.8691	0.439117	3161.49	4	45.16	-0.00218511	-0.691166	TRUE	P14618	Pyruvate kinase isozymes M1/M2 OS=Homo sapiens GN=PKM2 PE=1 SV=4 - [KPYM_HUMAN]	ITLDNAYMEKCDENILWLDYKNICK	[11] Carbamidomethyl; (C)|[24] Carbamidomethyl (C)			3.91266e+07	5.13824e+07	2.14607e+07	2.95444e+06	2.2004e+07	6.29399e+06	7.92717e+07	8.83394e+07	1.85974e+07	6.03867e+07	8.03712e+07	2.91233e+07	2.82026e+07	5.12807e+07	9.6181e+06	5.65486e+07	5.69627e+07	3.57935e+07	6.95154e+06	3.83296e+07	1.63764e+07	5.98974e+07	8.66397e+07	2.76591e+07	6.03867e+07	7.547e+07	5.9662e+07	3.11032e+07	3.51569e+07	1.64209e+07	4.74283e+07	5.16171e+07	3.63246e+07	6.26404e+06
519	655.342	80.786	0.529133	1963	3	68.1	-0.000721109	-0.36735	TRUE	P23246	Splicing factor, proline- and glutamine-rich OS=Homo sapiens GN=SFPQ PE=1 SV=2 - [SFPQ_HUMAN]	LFVGNLPADITEDEFKR				1.48159e+07	2.08286e+07	9.58914e+06	5.6254e+06	1.07074e+07	8.23288e+06	6.64422e+07	2.93364e+07	1.66024e+07	1.67016e+07	3.09261e+07	1.01044e+07	2.10314e+07	4.35905e+07	1.06395e+07	2.1413e+07	2.30906e+07	1.59933e+07	1.3236e+07	1.86516e+07	2.14212e+07	5.02035e+07	2.8772e+07	2.4692e+07	1.67016e+07	2.90401e+07	2.06998e+07	2.31945e+07	2.98846e+07	1.81647e+07	1.80972e+07	2.04678e+07	1.57251e+07	1.23373e+07
520	677.387	63.2799	1.1225	1352.76	2	79.88	-0.000622515	-0.460182	TRUE	P62888	60S ribosomal protein L30 OS=Homo sapiens GN=RPL30 PE=1 SV=2 - [RL30_HUMAN]	LVILANNCPALR	[8] Carbamidomethyl (C)			1.41886e+07	2.49412e+07	1.69676e+07	1.52979e+07	2.29581e+07	1.70696e+07	1.1587e+08	3.99358e+07	2.74326e+07	4.76376e+07	3.36914e+07	1.36106e+07	2.60327e+07	7.74235e+07	2.32912e+07	2.05064e+07	2.76499e+07	2.82995e+07	3.59945e+07	3.99916e+07	4.44134e+07	8.75508e+07	3.91674e+07	4.07993e+07	4.76376e+07	3.16368e+07	2.78827e+07	2.87102e+07	5.30798e+07	3.9765e+07	1.73482e+07	2.48024e+07	2.92252e+07	3.53706e+07
521	552.332	75.6954	1.23303	1102.65	2	89.8	3.13335e-05	0.0284165	FALSE	Q13838	Spliceosome RNA helicase DDX39B OS=Homo sapiens GN=DDX39B PE=1 SV=1 - [DX39B_HUMAN]	ILVATNLFGR				1.25185e+07	1.51998e+07	1.03328e+07	6.45523e+06	9.89394e+06	5.40445e+06	5.44953e+07	2.4771e+07	1.15408e+07	2.6391e+07	2.48432e+07	1.12978e+07	1.86725e+07	3.61318e+07	9.51508e+06	1.80927e+07	1.68506e+07	1.72336e+07	1.51886e+07	1.72346e+07	1.40619e+07	4.11764e+07	2.42943e+07	1.71641e+07	2.6391e+07	2.33283e+07	2.31448e+07	2.0593e+07	2.47711e+07	1.6245e+07	1.52114e+07	1.48832e+07	1.71401e+07	1.43626e+07
523	657.358	84.9486	0.7775	1312.7	2	63.67	-0.000916409	-0.698109	TRUE	P05388	60S acidic ribosomal protein P0 OS=Homo sapiens GN=RPLP0 PE=1 SV=1 - [RLA0_HUMAN]	TSFFQALGITTK				1.33813e+07	1.98517e+07	9.61154e+06	5.08668e+06	1.14048e+07	5.19651e+06	4.32182e+07	3.71923e+07	1.52621e+07	2.35278e+07	3.88111e+07	1.18825e+07	1.69658e+07	3.32576e+07	6.42824e+06	1.93396e+07	2.20076e+07	1.60307e+07	1.19685e+07	1.98664e+07	1.35208e+07	3.26555e+07	3.64767e+07	2.26987e+07	2.35278e+07	3.64444e+07	2.43424e+07	1.87107e+07	2.28006e+07	1.09749e+07	1.62642e+07	1.94342e+07	1.57626e+07	1.12791e+07
525	879.101	81.4972	1.17523	5268.56	6	42.9	-0.00181392	-0.344291	TRUE	P68104	Elongation factor 1-alpha 1 OS=Homo sapiens GN=EEF1A1 PE=1 SV=1 - [EF1A1_HUMAN]	RGNVAGDSKNDPPMEAAGFTAQVIILNHPGQISAGYAPVLDCHTAHIACK	[42] Carbamidomethyl; (C)|[49] Carbamidomethyl (C)			6.5787e+07	8.08176e+07	3.22452e+07	2.29366e+07	5.6416e+07	2.86551e+07	2.40456e+08	1.99619e+08	6.12815e+07	8.41176e+07	1.59914e+08	5.82786e+07	6.19491e+07	1.15926e+08	2.22454e+07	9.508e+07	8.95946e+07	5.37803e+07	5.39678e+07	9.82731e+07	7.45579e+07	1.81687e+08	1.95778e+08	9.11411e+07	8.41176e+07	1.50163e+08	1.1939e+08	6.83206e+07	7.94761e+07	3.79795e+07	8.16779e+07	8.52713e+07	5.57806e+07	5.07953e+07
526	615.303	75.3826	1.37508	1228.59	2	95.08	-0.000360785	-0.293657	FALSE	P68371	Tubulin beta-4B chain OS=Homo sapiens GN=TUBB4B PE=1 SV=1 - [TBB4B_HUMAN]	ISEQFTAMFR				2.04446e+07	2.59597e+07	1.20298e+07	6.80308e+06	9.27263e+06	5.4298e+06	6.45645e+07	4.23122e+07	1.29814e+07	2.61008e+07	4.23426e+07	1.00747e+07	1.76151e+07	5.96019e+07	8.1782e+06	2.9548e+07	2.8779e+07	2.00641e+07	1.6007e+07	1.61523e+07	1.41278e+07	4.87847e+07	4.14981e+07	1.93067e+07	2.61008e+07	3.97605e+07	2.06391e+07	1.94268e+07	4.08617e+07	1.39626e+07	2.51351e+07	2.59121e+07	2.06631e+07	1.51758e+07
527	441.541	29.816	0.948767	1321.6	3	26.42	0.000272133	0.205911	TRUE	P07737	Profilin-1 OS=Homo sapiens GN=PFN1 PE=1 SV=2 - [PROF1_HUMAN]	CYEMASHLRR	[1] Carbamidomethyl (C)			1.13938e+07	1.31847e+07	5.31662e+06	7.95827e+06	4.96814e+06	3.51699e+06	6.70771e+06	7.61407e+06	8.43795e+06	1.33404e+07	1.10091e+07	8.04243e+06	1.52596e+07	8.89253e+06	6.11118e+06	1.64671e+07	1.46166e+07	8.86737e+06	1.87251e+07	8.65418e+06	9.15088e+06	5.06832e+06	7.46757e+06	1.25494e+07	1.33404e+07	1.03377e+07	1.64757e+07	1.6829e+07	6.09652e+06	1.04336e+07	1.37541e+07	1.26644e+07	8.50112e+06	1.77628e+07
529	593.293	86.478	0.4936	1776.86	3	69.54	-0.00057382	-0.322941	TRUE	P07355	Annexin A2 OS=Homo sapiens GN=ANXA2 PE=1 SV=2 - [ANXA2_HUMAN]	GLGTDEDSLIEIICSR	[14] Carbamidomethyl (C)			2.41022e+07	2.79824e+07	1.57219e+07	4.61065e+06	1.27004e+07	7.46695e+06	2.98314e+07	3.16252e+07	1.47431e+07	3.14551e+07	3.36613e+07	1.33145e+07	1.53886e+07	2.95317e+07	1.02685e+07	3.48342e+07	3.10213e+07	2.62218e+07	1.08484e+07	2.21233e+07	1.94283e+07	2.25405e+07	3.10167e+07	2.19267e+07	3.14551e+07	3.16085e+07	2.72762e+07	1.69714e+07	2.02463e+07	1.75314e+07	2.92252e+07	2.78067e+07	2.70512e+07	1.02223e+07
531	602.637	52.1382	1.15112	1804.89	3	96.95	5.18553e-05	0.0287305	TRUE	P11142	Heat shock cognate 71 kDa protein OS=Homo sapiens GN=HSPA8 PE=1 SV=1 - [HSP7C_HUMAN]	NQVAMNPTNTVFDAKR				1.62509e+07	2.08502e+07	1.46173e+07	1.37289e+07	2.19563e+07	1.51197e+07	3.45183e+07	3.09883e+07	2.16136e+07	2.13552e+07	2.68114e+07	1.22974e+07	2.0032e+07	6.86199e+07	2.16321e+07	2.3487e+07	2.31145e+07	2.43796e+07	3.23029e+07	3.82464e+07	3.934e+07	2.60819e+07	3.03921e+07	3.21449e+07	2.13552e+07	2.51764e+07	2.51924e+07	2.20923e+07	4.70443e+07	3.69324e+07	1.98998e+07	2.05097e+07	2.53327e+07	3.11937e+07
532	515.799	46.492	1.05842	1029.58	2	57.69	0.000956708	0.929219	FALSE	Q13247	Serine/arginine-rich splicing factor 6 OS=Homo sapiens GN=SRSF6 PE=1 SV=2 - [SRSF6_HUMAN]	LIVENLSSR				8.67835e+06	9.74226e+06	6.04907e+06	6.43322e+06	8.67751e+06	6.79079e+06	1.33925e+07	1.51513e+07	1.17954e+07	8.54011e+06	1.17855e+07	5.16068e+06	1.06937e+07	2.53651e+07	7.2307e+06	1.25426e+07	1.08003e+07	1.0089e+07	1.51368e+07	1.51157e+07	1.7669e+07	1.01193e+07	1.48598e+07	1.75427e+07	8.54011e+06	1.10668e+07	1.05722e+07	1.17936e+07	1.73897e+07	1.23449e+07	1.03587e+07	9.20462e+06	9.78742e+06	1.43339e+07
534	932.956	84.375	0.975867	1863.9	2	91.48	-0.000552823	-0.296595	FALSE	P68366	Tubulin alpha-4A chain OS=Homo sapiens GN=TUBA4A PE=1 SV=1 - [TBA4A_HUMAN]	AVCMLSNTTAIAEAWAR	[3] Carbamidomethyl (C)			5.55832e+07	6.83568e+07	3.57887e+07	9.03535e+06	3.64259e+07	1.77078e+07	8.78818e+07	9.4193e+07	2.70287e+07	6.88078e+07	9.20662e+07	3.49287e+07	4.23298e+07	8.58637e+07	2.6975e+07	8.03327e+07	7.57806e+07	5.96905e+07	2.12594e+07	6.34516e+07	4.60741e+07	6.64031e+07	9.23807e+07	4.01985e+07	6.88078e+07	8.64518e+07	7.1555e+07	4.66835e+07	5.88662e+07	4.60543e+07	7.04485e+07	7.04485e+07	6.40136e+07	2.02109e+07
536	677.87	42.9531	1.05845	1353.72	2	62.03	-0.000497994	-0.367869	TRUE	P60660	Myosin light polypeptide 6 OS=Homo sapiens GN=MYL6 PE=1 SV=2 - [MYL6_HUMAN]	ALGQNPTNAEVLK				1.64525e+07	2.03593e+07	2.75608e+07	4.55214e+07	1.58636e+07	1.09564e+07	2.09811e+07	2.06033e+07	1.70205e+07	2.24391e+07	6.16874e+07	1.61017e+07	1.93887e+07	3.87946e+07	1.61208e+07	2.37783e+07	2.25704e+07	4.59675e+07	1.07108e+08	2.76334e+07	2.85077e+07	1.58533e+07	2.02069e+07	2.53137e+07	2.24391e+07	5.79256e+07	3.29859e+07	2.13829e+07	2.65967e+07	2.7523e+07	2.02226e+07	1.99881e+07	4.70973e+07	1.01651e+08
537	361.538	54.886	1.07095	1081.59	3	41.05	-0.000344922	-0.318902	FALSE	P08729	Keratin, type II cytoskeletal 7 OS=Homo sapiens GN=KRT7 PE=1 SV=5 - [K2C7_HUMAN]	FASFIDKVR				4.78736e+06	6.49474e+06	5.57498e+06	1.06084e+07	7.33549e+06	7.03536e+06	7.74872e+06	7.53346e+06	1.01341e+07	6.26878e+06	9.43799e+06	5.36384e+06	9.15214e+06	2.50738e+07	1.309e+07	6.91903e+06	7.20009e+06	9.29827e+06	2.49606e+07	1.2778e+07	1.83054e+07	5.8549e+06	7.38851e+06	1.5072e+07	6.26878e+06	8.86244e+06	1.09884e+07	1.00934e+07	1.719e+07	2.23485e+07	5.76915e+06	6.15467e+06	8.97018e+06	2.40542e+07
538	661.337	72.3183	1.4342	1980.99	3	64.89	-0.00101368	-0.511703	TRUE	P11142	Heat shock cognate 71 kDa protein OS=Homo sapiens GN=HSPA8 PE=1 SV=1 - [HSP7C_HUMAN]	TVTNAVVTVPAYFNDSQR				5.10913e+07	6.38049e+07	4.30564e+07	2.38516e+07	3.18646e+07	2.12024e+07	1.41348e+08	7.38245e+07	4.30927e+07	7.57055e+07	5.2982e+07	2.01901e+07	4.29404e+07	1.08628e+08	2.88778e+07	7.38408e+07	7.07343e+07	7.1812e+07	5.61206e+07	5.55062e+07	5.51668e+07	1.06802e+08	7.24041e+07	6.40897e+07	7.57055e+07	4.97511e+07	4.13615e+07	4.73569e+07	7.44733e+07	4.9303e+07	6.46556e+07	6.49343e+07	7.78912e+07	5.33929e+07
539	879.458	80.3617	0.605833	1756.9	2	69.4	-0.00194466	-1.10687	TRUE	P62888	60S ribosomal protein L30 OS=Homo sapiens GN=RPL30 PE=1 SV=2 - [RL30_HUMAN]	VCTLAIIDPGDSDIIR	[2] Carbamidomethyl (C)			3.25642e+07	4.54437e+07	2.1536e+07	1.32902e+07	2.66938e+07	1.52639e+07	8.59158e+07	5.10419e+07	3.46847e+07	2.61841e+07	5.03433e+07	1.84454e+07	2.71541e+07	5.56647e+07	1.7137e+07	4.7064e+07	5.0379e+07	3.5919e+07	3.12706e+07	4.6499e+07	3.97153e+07	6.49176e+07	5.00599e+07	5.1585e+07	2.61841e+07	4.72733e+07	3.77873e+07	2.99469e+07	3.81625e+07	2.9258e+07	3.8886e+07	4.53797e+07	3.64342e+07	3.02056e+07
541	660.355	63.7141	1.82363	1318.7	2	87.23	-5.56211e-05	-0.0421789	FALSE	P68371	Tubulin beta-4B chain OS=Homo sapiens GN=TUBB4B PE=1 SV=1 - [TBB4B_HUMAN]	IMNTFSVVPSPK				3.10973e+07	4.2838e+07	3.26377e+07	2.95875e+07	3.82956e+07	3.36542e+07	1.4824e+08	6.45296e+07	4.29194e+07	9.26585e+07	7.14033e+07	3.38975e+07	4.89485e+07	1.73706e+08	4.88708e+07	4.4944e+07	4.74903e+07	5.44351e+07	6.96167e+07	6.67086e+07	8.7565e+07	1.1201e+08	6.3288e+07	6.3832e+07	9.26585e+07	6.7049e+07	6.94425e+07	5.39829e+07	1.19089e+08	8.3437e+07	3.71729e+07	4.26595e+07	5.62529e+07	6.64548e+07
543	585.628	58.4279	1.07932	1753.86	3	52.86	-5.3012e-06	-0.00302258	TRUE	P62158	Calmodulin OS=Homo sapiens GN=CALM1 PE=1 SV=2 - [CALM_HUMAN]	VFDKDGNGYISAAELR				1.69712e+07	2.54985e+07	1.5364e+07	1.29441e+07	2.20387e+07	1.37793e+07	3.77272e+07	3.06804e+07	2.53726e+07	4.75542e+07	2.59486e+07	1.39887e+07	2.61493e+07	7.03638e+07	1.8377e+07	2.45279e+07	2.82678e+07	2.5625e+07	3.04563e+07	3.839e+07	3.58526e+07	2.85065e+07	3.00901e+07	3.77355e+07	4.75542e+07	2.43662e+07	2.86572e+07	2.88388e+07	4.82398e+07	3.1375e+07	2.09073e+07	2.53749e+07	2.65039e+07	2.9279e+07
545	719.366	83.3863	1.01812	2155.08	3	49.55	-0.00341427	-1.58429	FALSE	P08107	Heat shock 70 kDa protein 1A/1B OS=Homo sapiens GN=HSPA1A PE=1 SV=5 - [HSP71_HUMAN]	TTPSYVAFTDTERLIGDAAK				3.86178e+07	5.23646e+07	2.53719e+07	7.92791e+06	2.34867e+07	1.22275e+07	9.62167e+07	8.95176e+07	3.1064e+07	5.65303e+07	7.81473e+07	2.23893e+07	3.49961e+07	6.16988e+07	1.65338e+07	5.58132e+07	5.80516e+07	4.23168e+07	1.86537e+07	4.09123e+07	3.18148e+07	7.27009e+07	8.77952e+07	4.62001e+07	5.65303e+07	7.33817e+07	4.58667e+07	3.85954e+07	4.22993e+07	2.8228e+07	4.65826e+07	5.21387e+07	4.24191e+07	1.76776e+07
547	503.295	38.6804	1.07038	1506.86	3	32.19	-9.13293e-05	-0.0606089	TRUE	P14618	Pyruvate kinase isozymes M1/M2 OS=Homo sapiens GN=PKM2 PE=1 SV=4 - [KPYM_HUMAN]	APIIAVTRNPQTAR				2.80558e+07	1.60343e+07	2.20483e+07	1.15664e+07	6.21791e+06	6.73155e+06	1.49616e+07	2.03381e+07	1.0201e+07	1.73109e+07	4.49774e+07	1.21615e+07	3.12334e+07	1.55972e+07	6.47319e+06	4.05482e+07	1.77756e+07	3.67734e+07	2.72147e+07	1.08312e+07	1.75149e+07	1.13049e+07	1.99468e+07	1.51715e+07	1.73109e+07	4.22346e+07	2.4914e+07	3.44458e+07	1.06931e+07	1.10516e+07	3.35324e+07	1.56363e+07	3.75607e+07	2.63271e+07
548	461.236	53.0384	0.988717	920.458	2	26.11	0.000421476	0.457898	TRUE	Q15185	Prostaglandin E synthase 3 OS=Homo sapiens GN=PTGES3 PE=1 SV=1 - [TEBP_HUMAN]	SILCCLR	[4] Carbamidomethyl; (C)|[5] Carbamidomethyl (C)			9.60738e+06	9.26692e+06	5.04422e+06	4.56762e+06	8.43036e+06	7.49472e+06	1.3539e+07	1.56137e+07	8.19245e+06	8.59818e+06	1.1208e+07	7.14704e+06	1.24813e+07	2.69509e+07	9.06701e+06	1.38853e+07	1.02733e+07	8.41305e+06	1.07472e+07	1.46852e+07	1.95006e+07	1.023e+07	1.53133e+07	1.21843e+07	8.59818e+06	1.05245e+07	1.46414e+07	1.37651e+07	1.8477e+07	1.54801e+07	1.14163e+07	8.76981e+06	7.99482e+06	1.01449e+07
549	478.517	51.9611	1.4298	1910.04	4	60.6	0.000521059	0.2728	TRUE	P08238	Heat shock protein HSP 90-beta OS=Homo sapiens GN=HSP90AB1 PE=1 SV=4 - [HS90B_HUMAN]	KHLEINPDHPIVETLR				1.66858e+07	2.19617e+07	1.12579e+07	1.17857e+07	1.94724e+07	1.20168e+07	2.66241e+07	2.62097e+07	1.74764e+07	1.64342e+07	1.85789e+07	7.45318e+06	1.57334e+07	5.1406e+07	1.35048e+07	2.41155e+07	2.43468e+07	1.87765e+07	2.77307e+07	3.39196e+07	3.12667e+07	2.0117e+07	2.57054e+07	2.59918e+07	1.64342e+07	1.74459e+07	1.52686e+07	1.73516e+07	3.52428e+07	2.30566e+07	2.05287e+07	2.16593e+07	1.89648e+07	2.67131e+07
550	426.727	34.6831	1.10302	851.439	2	40.97	-2.9252e-06	-0.00343559	TRUE	P15880	40S ribosomal protein S2 OS=Homo sapiens GN=RPS2 PE=1 SV=2 - [RS2_HUMAN]	ATFDAISK				1.1697e+07	1.41201e+07	1.1401e+07	1.18805e+07	3.92478e+06	4.35681e+06	6.83954e+06	7.96484e+06	7.2269e+06	8.01838e+06	1.72857e+07	4.50342e+06	1.4686e+07	8.99923e+06	5.39989e+06	1.69053e+07	1.56536e+07	1.90152e+07	2.79537e+07	6.83672e+06	1.1336e+07	5.16793e+06	7.81159e+06	1.07482e+07	8.01838e+06	1.62315e+07	9.22571e+06	1.61965e+07	6.16967e+06	9.21922e+06	1.41619e+07	1.37847e+07	1.91617e+07	2.69537e+07
553	438.733	41.1229	1.0994	875.451	2	36.76	0.000573301	0.654865	TRUE	P14625	Endoplasmin OS=Homo sapiens GN=HSP90B1 PE=1 SV=1 - [ENPL_HUMAN]	TFEINPR				1.57102e+07	1.00693e+07	1.40879e+07	1.3574e+07	7.01058e+06	5.69412e+06	1.1712e+07	1.10176e+07	1.00819e+07	7.69098e+06	2.52625e+07	4.83403e+06	1.30312e+07	1.55193e+07	7.89802e+06	2.27056e+07	1.11629e+07	2.34965e+07	3.19383e+07	1.2212e+07	1.48156e+07	8.84954e+06	1.08056e+07	1.49944e+07	7.69098e+06	2.37219e+07	9.90301e+06	1.43715e+07	1.06397e+07	1.34843e+07	1.9145e+07	9.55182e+06	2.44985e+07	3.09671e+07
554	703.861	69.9454	1.2298	1405.71	2	106.02	-0.001114	-0.792483	TRUE	P06733	Alpha-enolase OS=Homo sapiens GN=ENO1 PE=1 SV=2 - [ENOA_HUMAN]	GNPTVEVDLFTSK				2.16745e+07	2.94736e+07	1.80195e+07	1.73356e+07	1.93559e+07	1.15187e+07	6.51242e+07	4.2487e+07	2.65359e+07	4.88129e+07	3.9148e+07	1.81619e+07	2.226e+07	8.43471e+07	1.92122e+07	3.13255e+07	3.26745e+07	3.0054e+07	4.0789e+07	3.37168e+07	2.99707e+07	4.92075e+07	4.16695e+07	3.94657e+07	4.88129e+07	3.67607e+07	3.72065e+07	2.45495e+07	5.78265e+07	3.28008e+07	2.68463e+07	2.93644e+07	3.09671e+07	3.97744e+07
559	745.726	78.1636	0.678167	2234.16	3	54.77	-0.000975267	-0.436526	TRUE	P11021	78 kDa glucose-regulated protein OS=Homo sapiens GN=HSPA5 PE=1 SV=2 - [GRP78_HUMAN]	ITPSYVAFTPEGERLIGDAAK				2.00528e+07	2.73527e+07	1.30951e+07	1.22112e+07	1.69037e+07	8.45995e+06	7.2878e+07	3.67863e+07	2.08655e+07	2.27914e+07	3.13774e+07	1.20552e+07	3.64949e+07	7.0312e+07	2.38932e+07	2.89817e+07	3.03233e+07	2.18408e+07	2.87318e+07	2.94451e+07	2.2012e+07	5.50663e+07	3.60785e+07	3.10322e+07	2.27914e+07	2.94639e+07	2.46962e+07	4.02485e+07	4.82044e+07	4.07927e+07	2.43598e+07	2.70512e+07	2.28069e+07	2.78067e+07
560	515.614	65.6393	1.14217	1543.82	3	75.05	0.000235631	0.152629	FALSE	P08238	Heat shock protein HSP 90-beta OS=Homo sapiens GN=HSP90AB1 PE=1 SV=4 - [HS90B_HUMAN]	ELISNASDALDKIR				7.22195e+06	1.0385e+07	6.21913e+06	6.40486e+06	8.15803e+06	4.35261e+06	3.9118e+07	1.51408e+07	1.01786e+07	1.84325e+07	1.0639e+07	4.51764e+06	1.01122e+07	3.67193e+07	6.81494e+06	1.04377e+07	1.15128e+07	1.03726e+07	1.50701e+07	1.42108e+07	1.13251e+07	2.95574e+07	1.48495e+07	1.51381e+07	1.84325e+07	9.99024e+06	9.25484e+06	1.11522e+07	2.51739e+07	1.16351e+07	8.62884e+06	9.95806e+06	1.01059e+07	1.4238e+07
561	790.408	91.812	0.629783	3947	5	26.06	-0.00160124	-0.405685	FALSE	P07437	Tubulin beta chain OS=Homo sapiens GN=TUBB PE=1 SV=2 - [TBB5_HUMAN]	LTTPTYGDLNHLVSATMSGVTTCLRFPGQLNADLRK	[23] Carbamidomethyl (C)			7.51018e+07	1.01791e+08	2.02742e+07	5.13693e+06	3.84115e+07	1.73546e+06	1.54056e+08	1.74458e+08	4.29734e+07	1.03649e+08	1.88069e+08	6.16136e+07	7.11749e+07	1.08354e+08	2.38701e+06	1.08542e+08	1.12846e+08	3.38145e+07	1.20867e+07	6.69104e+07	4.5155e+06	1.16404e+08	1.71101e+08	6.39123e+07	1.03649e+08	1.76601e+08	1.26222e+08	7.84953e+07	7.4285e+07	4.07533e+06	9.46777e+07	1.08324e+08	3.46228e+07	1.13482e+07
562	576.635	62.0702	1.18133	1726.88	3	46.36	-0.000438423	-0.253881	FALSE	P67936	Tropomyosin alpha-4 chain OS=Homo sapiens GN=TPM4 PE=1 SV=3 - [TPM4_HUMAN]	IQLVEEELDRAQER				2.29946e+07	2.99556e+07	1.3887e+07	1.10538e+07	1.91145e+07	1.19431e+07	5.52502e+07	1.78865e+07	2.19401e+07	2.24984e+07	1.68042e+07	1.28343e+07	1.18601e+07	3.86212e+07	8.82462e+06	3.32334e+07	3.32088e+07	2.31615e+07	2.60086e+07	3.32963e+07	3.10748e+07	4.17468e+07	1.75423e+07	3.26305e+07	2.24984e+07	1.57795e+07	2.62924e+07	1.30799e+07	2.64778e+07	1.50662e+07	2.79751e+07	2.98776e+07	2.40957e+07	2.51009e+07
563	480.275	39.97	1.57617	958.535	2	32.9	4.22233e-05	0.0440498	TRUE	P06733	Alpha-enolase OS=Homo sapiens GN=ENO1 PE=1 SV=2 - [ENOA_HUMAN]	NFRNPLAK				2.26774e+07	1.29834e+07	1.84526e+07	2.45213e+07	9.11867e+06	7.92905e+06	1.40491e+07	1.70872e+07	8.2795e+06	2.05939e+07	4.17005e+07	1.01298e+07	3.18278e+07	3.37133e+07	1.20324e+07	3.2775e+07	1.43934e+07	3.07762e+07	5.76963e+07	1.58841e+07	2.06307e+07	1.06154e+07	1.67584e+07	1.23137e+07	2.05939e+07	3.91576e+07	2.0752e+07	3.51013e+07	2.31131e+07	2.05429e+07	2.77025e+07	1.24906e+07	3.18987e+07	5.4669e+07
564	493.93	80.7581	0.682167	1478.77	3	41.84	-7.12341e-05	-0.0481713	TRUE	P62269	40S ribosomal protein S18 OS=Homo sapiens GN=RPS18 PE=1 SV=3 - [RS18_HUMAN]	QYKIPDWFLNR				1.27906e+07	1.38561e+07	7.88409e+06	2.94852e+06	8.34404e+06	5.28461e+06	4.08859e+07	1.89618e+07	1.02653e+07	1.51007e+07	2.29291e+07	8.31766e+06	1.10656e+07	1.79672e+07	4.80024e+06	1.84859e+07	1.53609e+07	1.31495e+07	6.93759e+06	1.45348e+07	1.37501e+07	3.08932e+07	1.85969e+07	1.52671e+07	1.51007e+07	2.15309e+07	1.70396e+07	1.22037e+07	1.23179e+07	8.19544e+06	1.55018e+07	1.34724e+07	1.29103e+07	6.23333e+06
565	561.256	37.2887	1.02	1120.5	2	35.85	0.000300782	0.268437	TRUE	P14866	Heterogeneous nuclear ribonucleoprotein L OS=Homo sapiens GN=HNRNPL PE=1 SV=2 - [HNRPL_HUMAN]	LCFSTAQHAS	[2] Carbamidomethyl (C)			2.06046e+07	2.02992e+07	1.85598e+07	1.89357e+07	7.27316e+06	7.15156e+06	1.54765e+07	1.69366e+07	1.48628e+07	1.4413e+07	3.06652e+07	7.14081e+06	2.93793e+07	1.99901e+07	8.87235e+06	2.97792e+07	2.25037e+07	3.09551e+07	4.4554e+07	1.26694e+07	1.86077e+07	1.1694e+07	1.66107e+07	2.21047e+07	1.4413e+07	2.87952e+07	1.46287e+07	3.24009e+07	1.37048e+07	1.51477e+07	2.53749e+07	1.99455e+07	3.21617e+07	4.37672e+07
566	389.893	26.1133	1.20985	1166.66	3	32.87	-0.0010181	-0.872658	TRUE	P00338	L-lactate dehydrogenase A chain OS=Homo sapiens GN=LDHA PE=1 SV=2 - [LDHA_HUMAN]	RVHPVSTMIK				7.25425e+06	1.2088e+07	1.41811e+07	7.28546e+06	4.1333e+06	3.83765e+06	1.36169e+07	7.12233e+06	9.62209e+06	1.38953e+07	9.73341e+06	5.91586e+06	8.2196e+06	1.37879e+07	6.50972e+06	1.04844e+07	1.34008e+07	2.36521e+07	1.7142e+07	7.19995e+06	9.98521e+06	1.02889e+07	6.98529e+06	1.43105e+07	1.38953e+07	9.13985e+06	1.21192e+07	9.06499e+06	9.45268e+06	1.1114e+07	8.65533e+06	1.17017e+07	2.48024e+07	1.62847e+07
568	903.428	93.2788	0.6942	3609.68	4	94.33	0.000298995	0.0828313	TRUE	P29401	Transketolase OS=Homo sapiens GN=TKT PE=1 SV=3 - [TKT_HUMAN]	ISSIQATTAAGSGHPTSCCSAAEIMAVLFFHTMR	[18] Carbamidomethyl; (C)|[19] Carbamidomethyl (C)			5.22477e+07	8.59204e+07	2.52216e+07	1.19739e+07	4.35478e+07	1.89494e+07	1.39262e+08	1.50693e+08	3.09258e+07	9.62676e+07	1.96351e+08	5.80892e+07	6.22816e+07	7.01253e+07	1.82034e+07	7.5512e+07	9.52516e+07	4.20661e+07	2.81736e+07	7.58576e+07	4.93047e+07	1.05226e+08	1.47793e+08	4.59945e+07	9.62676e+07	1.84377e+08	1.19002e+08	6.86873e+07	4.80763e+07	3.10785e+07	6.6675e+07	9.0723e+07	4.23066e+07	2.72419e+07
569	730.903	80.894	0.542567	1459.79	2	98.09	-0.000733356	-0.50237	TRUE	Q07020	60S ribosomal protein L18 OS=Homo sapiens GN=RPL18 PE=1 SV=2 - [RL18_HUMAN]	ILTFDQLALDSPK				1.42973e+07	1.8541e+07	1.01899e+07	5.98409e+06	1.17022e+07	7.76193e+06	6.57672e+07	3.15959e+07	2.05462e+07	1.91656e+07	3.23623e+07	1.4774e+07	1.45543e+07	3.51496e+07	8.53342e+06	2.06634e+07	2.05546e+07	1.69953e+07	1.408e+07	2.03845e+07	2.01958e+07	4.96934e+07	3.09879e+07	3.05575e+07	1.91656e+07	3.03888e+07	3.02659e+07	1.60512e+07	2.40978e+07	1.45691e+07	1.74796e+07	1.80972e+07	1.68262e+07	1.31806e+07
570	585.846	62.2589	1.1996	1169.68	2	105.71	-0.000206082	-0.176187	TRUE	P18124	60S ribosomal protein L7 OS=Homo sapiens GN=RPL7 PE=1 SV=1 - [RL7_HUMAN]	IALTDNALIAR				8.0184e+06	1.17435e+07	8.57761e+06	6.23797e+06	1.06828e+07	8.82187e+06	5.99562e+07	1.55159e+07	1.25069e+07	1.4197e+07	1.27971e+07	1.02176e+07	9.99642e+06	3.01257e+07	6.45569e+06	1.15888e+07	1.30188e+07	1.43062e+07	1.46774e+07	1.86087e+07	2.29537e+07	4.53026e+07	1.52173e+07	1.86009e+07	1.4197e+07	1.20167e+07	2.09318e+07	1.10246e+07	2.06535e+07	1.10218e+07	9.57869e+06	1.13054e+07	1.40165e+07	1.38405e+07
572	614.675	87.672	0.629467	1841	3	84.99	-0.000448734	-0.243744	FALSE	Q71U36	Tubulin alpha-1A chain OS=Homo sapiens GN=TUBA1A PE=1 SV=1 - [TBA1A_HUMAN]	GHYTIGKEIIDLVLDR				1.73264e+07	1.9319e+07	9.41629e+06	2.82591e+06	1.42079e+07	9.14232e+06	4.20335e+07	4.43739e+07	1.80109e+07	3.23757e+07	4.74587e+07	1.33006e+07	1.53187e+07	3.84233e+07	7.86464e+06	2.50413e+07	2.14171e+07	1.5705e+07	6.64912e+06	2.47493e+07	2.37875e+07	3.17603e+07	4.35201e+07	2.67868e+07	3.23757e+07	4.45646e+07	2.72477e+07	1.68942e+07	2.63421e+07	1.34273e+07	2.11926e+07	1.89111e+07	1.53809e+07	5.98165e+06
573	532.785	39.7208	1.07687	1063.56	2	47.45	-3.17677e-05	-0.0298694	TRUE	P62424	60S ribosomal protein L7a OS=Homo sapiens GN=RPL7A PE=1 SV=2 - [RL7A_HUMAN]	HWGGNVLGPK				1.46661e+07	1.12572e+07	1.60942e+07	1.84534e+07	6.81231e+06	6.24064e+06	1.54316e+07	1.53352e+07	1.06714e+07	1.2839e+07	2.91362e+07	8.61984e+06	2.39352e+07	1.71004e+07	8.87335e+06	2.11966e+07	1.24798e+07	2.68429e+07	4.34191e+07	1.18666e+07	1.62376e+07	1.16601e+07	1.50401e+07	1.58711e+07	1.2839e+07	2.73594e+07	1.76586e+07	2.63969e+07	1.17237e+07	1.51494e+07	1.79126e+07	1.08856e+07	2.77547e+07	4.3371e+07
575	661.173	87.6351	0.71625	3300.83	5	45.14	-0.00084924	-0.257281	TRUE	P0C0S5	Histone H2A.Z OS=Homo sapiens GN=H2AFZ PE=1 SV=2 - [H2AZ_HUMAN]	HLQLAIRGDEELDSLIKATIAGGGVIPHIHK				3.83959e+07	3.20655e+07	9.22516e+06	1.38885e+06	1.5898e+07	5.59737e+06	1.01294e+08	9.00107e+07	2.30848e+07	6.0118e+07	8.2877e+07	2.03144e+07	4.34984e+07	3.32105e+07	4.55827e+06	5.54925e+07	3.55479e+07	1.53862e+07	3.26785e+06	2.76932e+07	1.45638e+07	7.65373e+07	8.82788e+07	3.4333e+07	6.0118e+07	7.7823e+07	4.16162e+07	4.79722e+07	2.27684e+07	7.78232e+06	4.62102e+07	3.16667e+07	1.51308e+07	2.8076e+06
577	721.905	58.5195	1.11953	1441.8	2	61.57	-0.000396728	-0.275162	TRUE	Q15365	Poly(rC)-binding protein 1 OS=Homo sapiens GN=PCBP1 PE=1 SV=2 - [PCBP1_HUMAN]	LVVPATQCGSLIGK	[8] Carbamidomethyl (C)			1.27844e+07	1.84012e+07	1.33422e+07	1.16795e+07	1.81275e+07	1.36647e+07	4.6044e+07	3.82216e+07	2.47201e+07	4.6113e+07	3.25338e+07	1.37241e+07	2.55956e+07	6.64248e+07	1.3827e+07	1.84769e+07	2.03996e+07	2.2253e+07	2.74807e+07	3.1577e+07	3.55542e+07	3.47906e+07	3.74862e+07	3.6765e+07	4.6113e+07	3.05499e+07	2.81152e+07	2.82282e+07	4.55394e+07	2.36068e+07	1.5485e+07	1.79395e+07	2.3396e+07	2.65478e+07
578	584.959	49.1258	1.01038	1751.86	3	61.49	2.90749e-05	0.0165966	TRUE	P02545	Prelamin-A/C OS=Homo sapiens GN=LMNA PE=1 SV=1 - [LMNA_HUMAN]	NSNLVGAAHEELQQSR				1.95226e+07	2.3882e+07	1.30648e+07	1.49746e+07	1.62519e+07	1.4405e+07	2.88651e+07	3.0023e+07	1.75529e+07	2.18815e+07	2.30018e+07	1.1548e+07	2.77729e+07	3.79433e+07	3.20941e+07	2.82155e+07	2.64757e+07	2.17902e+07	3.5234e+07	2.83098e+07	3.74804e+07	2.18104e+07	2.94454e+07	2.61056e+07	2.18815e+07	2.15991e+07	2.36573e+07	3.06294e+07	2.60131e+07	5.47941e+07	2.38616e+07	2.34302e+07	2.2656e+07	3.42869e+07
579	606.313	54.5609	1.10122	1815.92	3	78.2	0.0028839	1.58812	TRUE	P07437	Tubulin beta chain OS=Homo sapiens GN=TUBB PE=1 SV=2 - [TBB5_HUMAN]	ISVYYNEATGGKYVPR				1.71704e+07	2.47013e+07	1.36932e+07	1.08968e+07	1.72706e+07	1.29101e+07	3.57861e+07	3.16067e+07	2.66758e+07	1.96537e+07	2.34481e+07	1.18982e+07	1.86225e+07	5.52306e+07	1.34238e+07	2.48159e+07	2.7384e+07	2.28384e+07	2.56392e+07	3.00843e+07	3.35908e+07	2.70399e+07	3.09986e+07	3.96737e+07	1.96537e+07	2.20181e+07	2.43746e+07	2.05379e+07	3.78649e+07	2.29185e+07	2.10636e+07	2.4433e+07	2.38168e+07	2.48344e+07
580	695.14	86.6038	0.475283	2776.53	4	55.04	-0.0022214	-0.800062	TRUE	P29401	Transketolase OS=Homo sapiens GN=TKT PE=1 SV=3 - [TKT_HUMAN]	SKDDQVTVIGAGVTLHEALAAAELLKK				2.50789e+07	3.20528e+07	1.43583e+07	5.65734e+06	2.17479e+07	7.54917e+06	4.18286e+07	4.2249e+07	1.14899e+07	4.83581e+07	6.13802e+07	2.27423e+07	1.63283e+07	3.23516e+07	8.69943e+06	3.62457e+07	3.55338e+07	2.39476e+07	1.33112e+07	3.78834e+07	1.96423e+07	3.16055e+07	4.14361e+07	1.70883e+07	4.83581e+07	5.76371e+07	4.65899e+07	1.80077e+07	2.21795e+07	1.48525e+07	3.05457e+07	3.16291e+07	2.50679e+07	1.23829e+07
581	419.887	36.6184	1.06797	1256.64	3	55.3	-0.000372542	-0.296459	TRUE	P62937	Peptidyl-prolyl cis-trans isomerase A OS=Homo sapiens GN=PPIA PE=1 SV=2 - [PPIA_HUMAN]	ALSTGEKGFGYK				1.14768e+07	1.20424e+07	1.1684e+07	1.22052e+07	5.4016e+06	5.04397e+06	7.36134e+06	8.77428e+06	6.83147e+06	1.08874e+07	2.46153e+07	6.38538e+06	1.48509e+07	1.11348e+07	4.18512e+06	1.65871e+07	1.33503e+07	1.94872e+07	2.87177e+07	9.40924e+06	1.3124e+07	5.5622e+06	8.60545e+06	1.01601e+07	1.08874e+07	2.31142e+07	1.30811e+07	1.63784e+07	7.63374e+06	7.14524e+06	1.38289e+07	1.1648e+07	1.9678e+07	2.77025e+07
582	531.276	61.4546	1.38623	1060.54	2	63.49	0.000303552	0.286225	TRUE	P25398	40S ribosomal protein S12 OS=Homo sapiens GN=RPS12 PE=1 SV=3 - [RS12_HUMAN]	LGEWVGLCK	[8] Carbamidomethyl (C)			5.94622e+06	9.76224e+06	7.08906e+06	7.36054e+06	7.45086e+06	7.30333e+06	4.36026e+07	1.61027e+07	1.18621e+07	1.36585e+07	1.04248e+07	6.43455e+06	7.31891e+06	3.15562e+07	6.99202e+06	8.5939e+06	1.08224e+07	1.18235e+07	1.73187e+07	1.29789e+07	1.90026e+07	3.29459e+07	1.57928e+07	1.76419e+07	1.36585e+07	9.78904e+06	1.31818e+07	8.07167e+06	2.16343e+07	1.19374e+07	7.12242e+06	9.22161e+06	1.15383e+07	1.63941e+07
584	563.305	77.2019	1.01317	1686.89	3	75.14	-0.000312664	-0.185349	TRUE	P08107	Heat shock 70 kDa protein 1A/1B OS=Homo sapiens GN=HSPA1A PE=1 SV=5 - [HSP71_HUMAN]	IINEPTAAAIAYGLDR				1.46659e+07	1.87921e+07	1.00483e+07	7.55075e+06	8.35472e+06	5.42319e+06	6.03467e+07	3.29434e+07	1.09999e+07	1.64393e+07	2.52942e+07	7.17454e+06	1.96326e+07	5.329e+07	9.13565e+06	2.11962e+07	2.08329e+07	1.67591e+07	1.77662e+07	1.45534e+07	1.41106e+07	4.55978e+07	3.23096e+07	1.63596e+07	1.64393e+07	2.37517e+07	1.46978e+07	2.16519e+07	3.65344e+07	1.55973e+07	1.78978e+07	1.83807e+07	1.65211e+07	1.67709e+07
585	488.285	61.0434	1.3054	974.555	2	54.44	0.000158789	0.162935	TRUE	P06576	ATP synthase subunit beta, mitochondrial OS=Homo sapiens GN=ATP5B PE=1 SV=3 - [ATPB_HUMAN]	IGLFGGAGVGK				4.78789e+06	7.43478e+06	5.35967e+06	4.53567e+06	5.44471e+06	7.00626e+06	4.32551e+07	1.20699e+07	1.13843e+07	2.14143e+07	1.08543e+07	6.12208e+06	1.24704e+07	1.74563e+07	1.04262e+07	6.9198e+06	8.24222e+06	8.93917e+06	1.0672e+07	9.48434e+06	1.82297e+07	3.26834e+07	1.18377e+07	1.69314e+07	2.14143e+07	1.01924e+07	1.25417e+07	1.3753e+07	1.19677e+07	1.78007e+07	5.77095e+06	6.92857e+06	8.60241e+06	1.00416e+07
587	682.041	33.2353	1.15168	2043.1	3	46.11	-0.000243291	-0.11908	TRUE	P16403	Histone H1.2 OS=Homo sapiens GN=HIST1H1C PE=1 SV=2 - [H12_HUMAN]	SETAPAAPAAAPPAEKAPVKK	[N-term] Acetyl (N-Term)			2.7386e+07	4.82388e+07	3.16815e+07	2.61633e+07	1.16802e+07	1.18299e+07	3.21376e+07	2.74978e+07	2.69148e+07	3.48543e+07	5.7796e+07	1.73635e+07	5.10384e+07	1.71128e+07	1.48197e+07	3.95802e+07	5.34777e+07	5.28402e+07	6.15598e+07	2.03461e+07	3.07803e+07	2.4283e+07	2.69687e+07	4.00292e+07	3.48543e+07	5.42715e+07	3.55709e+07	5.62878e+07	1.17322e+07	2.53016e+07	3.25679e+07	4.82232e+07	5.4669e+07	5.81695e+07
588	901.168	90.7765	0.904233	3600.64	4	60.58	-0.000530538	-0.147346	TRUE	P15328	Folate receptor alpha OS=Homo sapiens GN=FOLR1 PE=1 SV=3 - [FOLR1_HUMAN]	CAVGAACQPFHFYFPTPTVLCNEIWTHSYK	[1] Carbamidomethyl; (C)|[7] Carbamidomethyl; (C)|[21] Carbamidomethyl (C)			5.87844e+07	7.56445e+07	3.57094e+07	1.11314e+07	6.40847e+07	1.72674e+07	2.14068e+08	1.73218e+08	6.43187e+07	1.57003e+08	1.90583e+08	1.32291e+08	9.86782e+07	1.38235e+08	2.51899e+07	8.49594e+07	8.38597e+07	5.95581e+07	2.61912e+07	1.11631e+08	4.49282e+07	1.61749e+08	1.69886e+08	9.56582e+07	1.57003e+08	1.78961e+08	2.71011e+08	1.08827e+08	9.47709e+07	4.30066e+07	7.33421e+07	7.78912e+07	6.35578e+07	2.52761e+07
589	589.329	54.2124	0.99155	1176.64	2	46.38	2.49768e-05	0.0212272	TRUE	P14618	Pyruvate kinase isozymes M1/M2 OS=Homo sapiens GN=PKM2 PE=1 SV=4 - [KPYM_HUMAN]	SVETLKEMIK				6.91065e+06	8.30896e+06	6.03884e+06	3.66754e+06	9.4622e+06	7.30129e+06	2.14383e+07	2.3073e+07	1.24849e+07	1.42166e+07	1.779e+07	8.78386e+06	1.67045e+07	3.6469e+07	6.55174e+06	9.98776e+06	9.21133e+06	1.00719e+07	8.62938e+06	1.64826e+07	1.89973e+07	1.61987e+07	2.26291e+07	1.85681e+07	1.42166e+07	1.67051e+07	1.79946e+07	1.84226e+07	2.50023e+07	1.11858e+07	8.25648e+06	7.79183e+06	9.77351e+06	7.88798e+06
591	471.942	76.7534	0.9426	1412.8	3	43.79	0.00045452	0.321715	TRUE	P29401	Transketolase OS=Homo sapiens GN=TKT PE=1 SV=3 - [TKT_HUMAN]	VLDPFTIKPLDR				1.4602e+07	1.8852e+07	1.09204e+07	5.46921e+06	9.72506e+06	4.6795e+06	3.6025e+07	1.77574e+07	9.45139e+06	2.4421e+07	1.97449e+07	8.4593e+06	1.26414e+07	2.45752e+07	6.09269e+06	2.11039e+07	2.08994e+07	1.82137e+07	1.28686e+07	1.69404e+07	1.21756e+07	2.72204e+07	1.74157e+07	1.40566e+07	2.4421e+07	1.85408e+07	1.73297e+07	1.39416e+07	1.68482e+07	1.0402e+07	1.78167e+07	1.84462e+07	1.81238e+07	1.20629e+07
592	521.306	49.8049	1.1868	1040.6	2	57.86	4.22017e-05	0.0405553	TRUE	P05783	Keratin, type I cytoskeletal 18 OS=Homo sapiens GN=KRT18 PE=1 SV=2 - [K1C18_HUMAN]	IVLQIDNAR				6.88317e+06	1.01181e+07	7.95497e+06	7.45741e+06	9.88103e+06	9.59256e+06	1.16079e+07	9.29558e+06	1.13938e+07	8.82317e+06	7.822e+06	7.17732e+06	1.13654e+07	1.54432e+07	8.92108e+06	9.94804e+06	1.12169e+07	1.32678e+07	1.75466e+07	1.72121e+07	2.4959e+07	8.77088e+06	9.11672e+06	1.69455e+07	8.82317e+06	7.345e+06	1.47035e+07	1.25343e+07	1.05875e+07	1.52309e+07	8.22799e+06	9.61919e+06	1.30225e+07	1.65785e+07
593	696.044	84.8728	0.455567	2085.11	3	87.38	-0.000531303	-0.254808	TRUE	P62910	60S ribosomal protein L32 OS=Homo sapiens GN=RPL32 PE=1 SV=2 - [RL32_HUMAN]	FLVHNVKELEVLLMCNK	[15] Carbamidomethyl (C)			1.78537e+07	2.2675e+07	1.0102e+07	2.71518e+06	1.13356e+07	6.68114e+06	6.68114e+07	5.58888e+07	1.22335e+07	3.61836e+07	5.92794e+07	1.67336e+07	1.90375e+07	2.75611e+07	4.99172e+06	2.58035e+07	2.51376e+07	1.68486e+07	6.38857e+06	1.9746e+07	1.73837e+07	5.04824e+07	5.48134e+07	1.81944e+07	3.61836e+07	5.56645e+07	3.42806e+07	2.09956e+07	1.88953e+07	8.52234e+06	2.18144e+07	2.24495e+07	1.66532e+07	5.76012e+06
594	608.82	53.2804	1.37335	1215.63	2	51.99	0.000279194	0.229671	TRUE	P62424	60S ribosomal protein L7a OS=Homo sapiens GN=RPL7A PE=1 SV=2 - [RL7A_HUMAN]	NFGIGQDIQPK				1.58325e+07	1.76644e+07	1.14055e+07	9.65702e+06	1.61807e+07	1.25019e+07	2.46163e+07	2.4663e+07	1.76211e+07	1.50709e+07	1.93424e+07	1.19522e+07	2.10016e+07	3.60023e+07	1.71102e+07	2.28822e+07	1.95828e+07	1.90228e+07	2.27221e+07	2.81857e+07	3.25288e+07	1.86e+07	2.41885e+07	2.6207e+07	1.50709e+07	1.81629e+07	2.44853e+07	2.31616e+07	2.46824e+07	2.92122e+07	1.9248e+07	1.71869e+07	1.91985e+07	2.14395e+07
595	631.824	54.4142	1.47712	1261.63	2	67.83	-0.000508855	-0.40333	TRUE	P06576	ATP synthase subunit beta, mitochondrial OS=Homo sapiens GN=ATP5B PE=1 SV=3 - [ATPB_HUMAN]	TIAMDGTEGLVR				9.22122e+06	1.44727e+07	9.51127e+06	7.07235e+06	1.22971e+07	9.89074e+06	3.34772e+07	2.07946e+07	2.16056e+07	1.59043e+07	1.63035e+07	1.12387e+07	2.63605e+07	3.00405e+07	1.35123e+07	1.33272e+07	1.60445e+07	1.58634e+07	1.66406e+07	2.14208e+07	2.57348e+07	2.52952e+07	2.03945e+07	3.21331e+07	1.59043e+07	1.53093e+07	2.30236e+07	2.90717e+07	2.05951e+07	2.30694e+07	1.09185e+07	1.4154e+07	1.5519e+07	1.58516e+07
600	762.853	53.2395	1.10242	1523.69	2	34.07	-0.000619517	-0.406589	TRUE	P62258	14-3-3 protein epsilon OS=Homo sapiens GN=YWHAE PE=1 SV=1 - [1433E_HUMAN]	MDDREDLVYQAK	[N-term] Acetyl (N-Term)			3.2619e+07	3.25238e+07	1.71022e+07	1.11981e+07	2.29684e+07	1.62035e+07	3.17403e+07	3.58284e+07	2.40396e+07	2.50199e+07	2.96552e+07	1.60431e+07	3.27856e+07	6.52609e+07	2.52695e+07	4.71432e+07	3.6056e+07	2.85241e+07	2.63482e+07	4.00095e+07	4.21601e+07	2.39828e+07	3.51391e+07	3.57531e+07	2.50199e+07	2.78468e+07	3.28658e+07	3.61577e+07	4.47414e+07	4.31426e+07	3.906e+07	3.19957e+07	2.94181e+07	2.56846e+07
601	530.288	58.2482	0.7097	1587.84	3	80.28	0.00292509	1.84218	TRUE	Q00839	Heterogeneous nuclear ribonucleoprotein U OS=Homo sapiens GN=HNRNPU PE=1 SV=6 - [HNRPU_HUMAN]	QMADTGKLNTLLQR				9.72954e+06	1.77218e+07	1.16059e+07	6.29407e+06	1.13941e+07	7.72327e+06	2.92845e+07	2.24027e+07	1.83445e+07	3.22779e+07	1.88398e+07	8.64581e+06	2.14634e+07	3.32828e+07	1.2123e+07	1.40618e+07	1.96465e+07	1.93569e+07	1.48094e+07	1.98478e+07	2.00953e+07	2.21272e+07	2.19717e+07	2.7283e+07	3.22779e+07	1.76909e+07	1.77118e+07	2.36709e+07	2.2818e+07	2.06975e+07	1.15489e+07	1.72271e+07	1.9523e+07	1.3934e+07
603	510.025	52.1667	0.96765	2036.07	4	55.13	0.00072008	0.353662	TRUE	P60866	40S ribosomal protein S20 OS=Homo sapiens GN=RPS20 PE=1 SV=1 - [RS20_HUMAN]	AFKDTGKTPVEPEVAIHR	[N-term] Acetyl (N-Term)			1.75071e+07	1.89013e+07	1.19013e+07	1.00445e+07	1.92396e+07	1.06439e+07	2.70077e+07	2.35077e+07	1.615e+07	1.7264e+07	1.9392e+07	8.4649e+06	1.26906e+07	3.91997e+07	1.1575e+07	2.53024e+07	2.0954e+07	1.98497e+07	2.36337e+07	3.35141e+07	2.76943e+07	2.04069e+07	2.30554e+07	2.40191e+07	1.7264e+07	1.82094e+07	1.73412e+07	1.39959e+07	2.68745e+07	1.97619e+07	2.14079e+07	1.85159e+07	2.02424e+07	2.25491e+07
604	794.907	79.0631	0.646017	3175.6	4	45.77	0.000295521	0.0930601	FALSE	P04075	Fructose-bisphosphate aldolase A OS=Homo sapiens GN=ALDOA PE=1 SV=2 - [ALDOA_HUMAN]	YASICQQNGIVPIVEPEILPDGDHDLKR	[5] Carbamidomethyl (C)			4.53418e+07	5.75192e+07	2.39781e+07	1.66616e+07	3.16854e+07	1.41827e+07	1.25816e+08	7.42018e+07	3.52684e+07	6.44274e+07	7.72627e+07	2.62266e+07	3.36189e+07	8.44109e+07	2.24106e+07	6.55311e+07	6.3766e+07	3.9992e+07	3.92033e+07	5.5194e+07	3.69022e+07	9.50664e+07	7.27741e+07	5.2453e+07	6.44274e+07	7.25511e+07	5.37279e+07	3.70767e+07	5.78702e+07	3.82615e+07	5.67937e+07	5.99246e+07	4.01492e+07	3.84638e+07
605	646.82	58.7177	1.11158	1291.63	2	49.81	-0.000430281	-0.333131	TRUE	P15328	Folate receptor alpha OS=Homo sapiens GN=FOLR1 PE=1 SV=3 - [FOLR1_HUMAN]	TELLNVCMNAK	[7] Carbamidomethyl (C)			1.06538e+07	1.50808e+07	8.43208e+06	5.78089e+06	1.15771e+07	8.17632e+06	3.31992e+07	2.32137e+07	1.81674e+07	3.75978e+07	2.58712e+07	1.55172e+07	2.47955e+07	3.55786e+07	1.26646e+07	1.53976e+07	1.67186e+07	1.40635e+07	1.36019e+07	2.01665e+07	2.1274e+07	2.50852e+07	2.2767e+07	2.70195e+07	3.75978e+07	2.42936e+07	3.17885e+07	2.73457e+07	2.43919e+07	2.16223e+07	1.27766e+07	1.47314e+07	1.382e+07	1.27383e+07
606	466.748	71.3556	1.4176	931.48	2	31.02	0.00011815	0.126841	TRUE	P12004	Proliferating cell nuclear antigen OS=Homo sapiens GN=PCNA PE=1 SV=1 - [PCNA_HUMAN]	YLNFFTK				1.04256e+07	1.39466e+07	1.03156e+07	6.15386e+06	8.05877e+06	6.57682e+06	4.08758e+07	1.718e+07	7.64785e+06	1.99853e+07	1.82492e+07	6.10015e+06	1.2847e+07	2.6761e+07	7.63978e+06	1.50679e+07	1.54612e+07	1.7205e+07	1.44795e+07	1.40379e+07	1.71123e+07	3.08856e+07	1.68495e+07	1.13743e+07	1.99853e+07	1.71364e+07	1.24968e+07	1.41684e+07	1.83467e+07	1.30434e+07	1.24506e+07	1.35686e+07	1.70921e+07	1.36594e+07
607	538.597	68.1453	1.0485	1612.77	3	68.77	0.00013504	0.0837317	TRUE	P52272	Heterogeneous nuclear ribonucleoprotein M OS=Homo sapiens GN=HNRNPM PE=1 SV=3 - [HNRPM_HUMAN]	MGPLGLDHMASSIER				1.23304e+07	1.34642e+07	8.9303e+06	6.32697e+06	9.4624e+06	5.27278e+06	5.63937e+07	2.08167e+07	1.22804e+07	2.3201e+07	1.80149e+07	8.58455e+06	1.59417e+07	4.14958e+07	1.19237e+07	1.78208e+07	1.49264e+07	1.48945e+07	1.48868e+07	1.64829e+07	1.37193e+07	4.26109e+07	2.04162e+07	1.82641e+07	2.3201e+07	1.69163e+07	1.75863e+07	1.75813e+07	2.84486e+07	2.03573e+07	1.49495e+07	1.30878e+07	1.46499e+07	1.40299e+07
608	384.955	46.5689	1.08608	1535.79	4	56.07	-0.000497601	-0.324003	FALSE	P68366	Tubulin alpha-4A chain OS=Homo sapiens GN=TUBA4A PE=1 SV=1 - [TBA4A_HUMAN]	LDHKFDLMYAKR				9.57789e+06	1.01182e+07	6.55097e+06	3.7271e+06	7.88001e+06	5.92944e+06	1.16088e+07	1.08759e+07	9.13726e+06	8.29694e+06	1.1159e+07	5.40458e+06	8.09181e+06	1.85802e+07	5.85075e+06	1.38426e+07	1.12171e+07	1.09261e+07	8.76954e+06	1.37265e+07	1.54279e+07	8.77154e+06	1.06667e+07	1.35894e+07	8.29694e+06	1.04785e+07	1.10718e+07	8.92406e+06	1.27382e+07	9.98896e+06	1.13967e+07	9.62518e+06	1.0621e+07	8.02241e+06
610	413.247	61.91	1.2126	824.479	2	41.04	-0.000437433	-0.530556	TRUE	P14678	Small nuclear ribonucleoprotein-associated proteins B and B' OS=Homo sapiens GN=SNRPB PE=1 SV=2 - [RSMB_HUMAN]	IFIGTFK				4.61692e+06	6.10896e+06	4.3885e+06	3.75552e+06	5.28897e+06	4.82914e+06	3.05477e+07	8.64821e+06	8.11455e+06	7.46621e+06	6.48049e+06	4.97507e+06	6.35544e+06	1.98795e+07	3.6645e+06	6.6727e+06	6.77241e+06	7.3194e+06	8.83639e+06	9.21306e+06	1.2565e+07	2.30817e+07	8.48181e+06	1.20684e+07	7.46621e+06	6.0853e+06	1.01919e+07	7.00911e+06	1.36289e+07	6.25639e+06	5.54087e+06	5.75402e+06	6.86759e+06	8.08904e+06
611	869.781	87.3352	0.63895	2606.32	3	94.06	-0.00210681	-0.808345	TRUE	P19338	Nucleolin OS=Homo sapiens GN=NCL PE=1 SV=3 - [NUCL_HUMAN]	NLPYKVTQDELKEVFEDAAEIR				4.31337e+07	4.6295e+07	2.98462e+07	1.16689e+07	3.94653e+07	1.80205e+07	9.50729e+07	9.80579e+07	4.69361e+07	6.07137e+07	7.26092e+07	3.98737e+07	4.65301e+07	6.96328e+07	2.23165e+07	6.23399e+07	5.13228e+07	4.97792e+07	2.7456e+07	6.87461e+07	4.68877e+07	7.18367e+07	9.61712e+07	6.98059e+07	6.07137e+07	6.81813e+07	8.16853e+07	5.13158e+07	4.77387e+07	3.81009e+07	5.44082e+07	4.64121e+07	5.21387e+07	2.64617e+07
612	553.969	52.7727	0.931817	1658.88	3	68.51	0.000204108	0.12304	TRUE	Q04695	Keratin, type I cytoskeletal 17 OS=Homo sapiens GN=KRT17 PE=1 SV=2 - [K1C17_HUMAN]	TIVEEVQDGKVISSR				1.62396e+07	1.82799e+07	9.99401e+06	8.83006e+06	1.51014e+07	1.08707e+07	1.2409e+07	1.24842e+07	9.78085e+06	1.17339e+07	1.25857e+07	6.75002e+06	1.875e+07	4.11991e+07	2.16504e+07	2.34706e+07	2.02652e+07	1.66686e+07	2.07763e+07	2.63058e+07	2.82845e+07	9.37618e+06	1.2244e+07	1.45466e+07	1.17339e+07	1.18182e+07	1.38281e+07	2.06785e+07	2.82452e+07	3.69637e+07	1.98648e+07	1.78644e+07	1.6433e+07	1.98998e+07
613	570.28	45.4199	0.979017	1138.54	2	74	0.000490283	0.430623	TRUE	P15880	40S ribosomal protein S2 OS=Homo sapiens GN=RPS2 PE=1 SV=2 - [RS2_HUMAN]	GCTATLGNFAK	[2] Carbamidomethyl (C)			1.06887e+07	1.21904e+07	8.64994e+06	8.09004e+06	1.01995e+07	8.57638e+06	1.66041e+07	1.79254e+07	1.50458e+07	1.12022e+07	3.05367e+07	7.21096e+06	1.07576e+07	1.74787e+07	8.76322e+06	1.54481e+07	1.35143e+07	1.44269e+07	1.90351e+07	1.77669e+07	2.2315e+07	1.2546e+07	1.75805e+07	2.2377e+07	1.12022e+07	2.86745e+07	1.47724e+07	1.1864e+07	1.1983e+07	1.49614e+07	1.28486e+07	1.17963e+07	1.41142e+07	1.80239e+07
614	609.342	72.5306	1.02062	1216.67	2	67.87	-0.000139401	-0.114576	TRUE	P05388	60S acidic ribosomal protein P0 OS=Homo sapiens GN=RPLP0 PE=1 SV=1 - [RLA0_HUMAN]	IIQLLDDYPK				1.26659e+07	1.77439e+07	1.62829e+07	1.93479e+07	1.79043e+07	1.19232e+07	5.84508e+07	3.27549e+07	2.47488e+07	2.47526e+07	2.34033e+07	1.05979e+07	1.80105e+07	6.04012e+07	1.5017e+07	1.83056e+07	1.9671e+07	2.71576e+07	4.55239e+07	3.11882e+07	3.10232e+07	4.41652e+07	3.21247e+07	3.68077e+07	2.47526e+07	2.19761e+07	2.17109e+07	1.98629e+07	4.14097e+07	2.56385e+07	1.53319e+07	1.72879e+07	2.79751e+07	4.43331e+07
615	693.85	80.3662	0.679117	1385.69	2	41.98	-0.000539169	-0.389099	TRUE	P15880	40S ribosomal protein S2 OS=Homo sapiens GN=RPS2 PE=1 SV=2 - [RS2_HUMAN]	TYSYLTPDLWK				1.69746e+07	2.11432e+07	1.34009e+07	1.37197e+07	1.67553e+07	8.78903e+06	5.44556e+07	3.25738e+07	1.85342e+07	1.90944e+07	3.79149e+07	1.51134e+07	1.84657e+07	4.34708e+07	1.17218e+07	2.45329e+07	2.34394e+07	2.23508e+07	3.22812e+07	2.91866e+07	2.28683e+07	4.11465e+07	3.19471e+07	2.75651e+07	1.90944e+07	3.56028e+07	3.09614e+07	2.03649e+07	2.98026e+07	2.00126e+07	2.09248e+07	2.07353e+07	2.34608e+07	3.11116e+07
617	415.226	39.6895	0.920867	1242.66	3	31.99	-0.000871683	-0.701467	TRUE	P02545	Prelamin-A/C OS=Homo sapiens GN=LMNA PE=1 SV=1 - [LMNA_HUMAN]	LLEGEEERLR				1.53611e+07	8.86014e+06	1.19875e+07	1.14678e+07	5.12533e+06	3.91643e+06	8.82146e+06	1.00663e+07	6.53358e+06	9.05228e+06	1.9136e+07	4.06553e+06	2.12743e+07	1.44254e+07	7.12204e+06	2.2201e+07	9.82237e+06	1.99934e+07	2.69827e+07	8.928e+06	1.01902e+07	6.66546e+06	9.87264e+06	9.71708e+06	9.05228e+06	1.7969e+07	8.32864e+06	2.34623e+07	9.88972e+06	1.21594e+07	1.88795e+07	8.35852e+06	2.04911e+07	2.60479e+07
618	356.205	37.2887	1.02247	1065.59	3	34.96	-0.000672204	-0.630826	TRUE	P25398	40S ribosomal protein S12 OS=Homo sapiens GN=RPS12 PE=1 SV=3 - [RS12_HUMAN]	TALIHDGLAR				7.37794e+06	8.47992e+06	6.92521e+06	9.35502e+06	2.64579e+06	2.32259e+06	5.81257e+06	5.0469e+06	4.96267e+06	4.86968e+06	1.29595e+07	2.5371e+06	8.99654e+06	7.31989e+06	2.44624e+06	1.06631e+07	9.40086e+06	1.15503e+07	2.20115e+07	4.6088e+06	6.04316e+06	4.39195e+06	4.94979e+06	7.38075e+06	4.86968e+06	1.21692e+07	5.19751e+06	9.92184e+06	5.01835e+06	4.17646e+06	8.81672e+06	7.96493e+06	1.1312e+07	2.08372e+07
619	581.313	43.9599	0.999267	1160.61	2	48.47	-0.000519816	-0.447881	TRUE	P27348	14-3-3 protein theta OS=Homo sapiens GN=YWHAQ PE=1 SV=1 - [1433T_HUMAN]	MEKTELIQK	[N-term] Acetyl (N-Term)			9.89335e+06	1.01976e+07	1.57804e+07	1.62473e+07	8.06686e+06	5.11646e+06	1.14309e+07	1.63061e+07	7.86309e+06	1.05458e+07	3.94204e+07	5.85263e+06	1.19145e+07	1.88344e+07	7.09768e+06	1.42986e+07	1.13051e+07	2.63195e+07	3.82285e+07	1.4052e+07	1.33126e+07	8.63712e+06	1.59923e+07	1.16944e+07	1.05458e+07	3.70165e+07	1.19897e+07	1.31399e+07	1.29124e+07	1.21178e+07	1.17761e+07	9.71804e+06	2.72899e+07	3.73768e+07
622	609.846	56.5638	1.06918	1217.68	2	78.53	-0.000239122	-0.196376	TRUE	P62318	Small nuclear ribonucleoprotein Sm D3 OS=Homo sapiens GN=SNRPD3 PE=1 SV=1 - [SMD3_HUMAN]	VAQLEQVYIR				1.32086e+07	1.84895e+07	1.24658e+07	1.05788e+07	1.523e+07	1.44226e+07	2.98373e+07	3.64325e+07	2.55572e+07	1.98638e+07	2.16766e+07	1.11653e+07	2.31048e+07	5.47691e+07	1.73043e+07	1.909e+07	2.04975e+07	2.07912e+07	2.4891e+07	2.65297e+07	3.75262e+07	2.25449e+07	3.57316e+07	3.801e+07	1.98638e+07	2.03547e+07	2.28732e+07	2.54812e+07	3.75485e+07	2.95435e+07	1.60121e+07	1.8053e+07	2.15526e+07	2.38616e+07
624	452.979	65.1935	1.09803	1807.89	4	26.07	-6.31194e-05	-0.0349133	TRUE	P08670	Vimentin OS=Homo sapiens GN=VIM PE=1 SV=4 - [VIME_HUMAN]	LGDLYEEEMRELRR				1.51304e+07	1.39761e+07	8.6295e+06	5.35757e+06	1.0267e+07	5.60747e+06	4.33038e+07	2.45298e+07	1.05463e+07	2.33117e+07	1.27586e+07	5.97333e+06	1.46179e+07	2.98982e+07	7.52184e+06	2.18675e+07	1.54939e+07	1.43928e+07	1.26059e+07	1.78844e+07	1.45901e+07	3.27202e+07	2.40578e+07	1.5685e+07	2.33117e+07	1.19806e+07	1.2237e+07	1.61214e+07	2.04976e+07	1.2842e+07	1.84595e+07	1.36075e+07	1.40595e+07	1.18233e+07
626	479.755	32.937	1.37487	957.495	2	34.17	-0.000265784	-0.277582	TRUE	P27635	60S ribosomal protein L10 OS=Homo sapiens GN=RPL10 PE=1 SV=4 - [RL10_HUMAN]	LIPDGCGVK	[6] Carbamidomethyl (C)			1.58141e+07	2.16413e+07	1.79026e+07	1.53669e+07	6.00814e+06	5.73116e+06	1.27876e+07	1.68195e+07	1.35948e+07	9.73969e+06	2.79302e+07	7.92596e+06	2.07992e+07	1.0725e+07	8.24786e+06	2.28557e+07	2.39916e+07	2.9859e+07	3.61568e+07	1.04658e+07	1.49119e+07	9.66224e+06	1.64959e+07	2.02189e+07	9.73969e+06	2.6227e+07	1.62371e+07	2.29384e+07	7.35282e+06	1.40815e+07	1.92349e+07	2.14395e+07	3.09017e+07	3.56348e+07
627	495.276	42.8579	1.0611	988.538	2	44.11	0.000297043	0.300487	TRUE	P08174	Complement decay-accelerating factor OS=Homo sapiens GN=CD55 PE=1 SV=4 - [DAF_HUMAN]	LTCLQNLK	[3] Carbamidomethyl (C)			5.97696e+06	8.36198e+06	1.11022e+07	1.50534e+07	6.57752e+06	4.54465e+06	1.38501e+07	9.40918e+06	1.04521e+07	8.03265e+06	2.48218e+07	5.89985e+06	1.22154e+07	1.76777e+07	8.15009e+06	8.63833e+06	9.27012e+06	1.85168e+07	3.54192e+07	1.14576e+07	1.18248e+07	1.04651e+07	9.22814e+06	1.55449e+07	8.03265e+06	2.33081e+07	1.20864e+07	1.34718e+07	1.21194e+07	1.39146e+07	7.15557e+06	7.84421e+06	1.85786e+07	3.46228e+07
628	542.822	49.9842	1.63665	1083.63	2	65.25	-0.000340196	-0.313942	TRUE	P62851	40S ribosomal protein S25 OS=Homo sapiens GN=RPS25 PE=1 SV=1 - [RS25_HUMAN]	LITPAVVSER				8.09711e+06	1.36032e+07	1.02262e+07	1.35147e+07	1.61694e+07	1.49809e+07	2.53314e+07	2.64169e+07	2.0285e+07	1.33125e+07	1.79849e+07	9.65795e+06	1.71443e+07	3.63116e+07	1.3038e+07	1.17025e+07	1.50805e+07	1.70558e+07	3.17989e+07	2.8166e+07	3.8979e+07	1.91403e+07	2.59086e+07	3.01689e+07	1.33125e+07	1.68882e+07	1.97853e+07	1.89076e+07	2.48944e+07	2.22597e+07	9.71804e+06	1.32033e+07	1.69435e+07	3.08133e+07
630	422.552	43.1313	0.9501	1264.63	3	39.54	-0.000390813	-0.309032	FALSE	Q5QNW6	Histone H2B type 2-F OS=Homo sapiens GN=HIST2H2BF PE=1 SV=3 - [H2B2F_HUMAN]	KESYSVYVYK				4.02252e+06	8.89684e+06	1.19923e+07	2.4732e+07	5.16407e+06	4.34661e+06	1.05234e+07	9.89127e+06	9.59181e+06	6.44001e+06	1.45819e+07	4.02744e+06	1.01641e+07	1.44915e+07	9.08338e+06	5.81364e+06	9.86306e+06	2.00015e+07	5.81922e+07	8.99549e+06	1.13095e+07	7.9514e+06	9.70096e+06	1.42655e+07	6.44001e+06	1.36927e+07	8.25061e+06	1.12095e+07	9.93504e+06	1.5508e+07	4.83061e+06	8.38362e+06	2.05287e+07	5.55229e+07
631	381.203	21.2804	0.893267	1140.59	3	62.4	-0.000886978	-0.77765	TRUE	P31949	Protein S100-A11 OS=Homo sapiens GN=S100A11 PE=1 SV=2 - [S10AB_HUMAN]	NQKDPGVLDR				6.42611e+06	1.04036e+07	9.19692e+06	4.88835e+06	7.00791e+06	4.23532e+06	6.0515e+06	1.95431e+06	3.10949e+06	1.17755e+07	3.9951e+06	4.69421e+06	7.16635e+06	1.43689e+07	1.32921e+07	9.28747e+06	1.15335e+07	1.53392e+07	1.15019e+07	1.22073e+07	1.10199e+07	4.57249e+06	1.91671e+06	4.6246e+06	1.17755e+07	3.75147e+06	9.61657e+06	7.90342e+06	9.851e+06	2.26935e+07	7.66601e+06	9.98768e+06	1.50744e+07	1.07982e+07
632	556.613	44.8184	1.46455	1666.82	3	65.25	-7.50734e-05	-0.0450399	TRUE	P07355	Annexin A2 OS=Homo sapiens GN=ANXA2 PE=1 SV=2 - [ANXA2_HUMAN]	SNAQRQDIAFAYQR				2.08406e+07	2.40125e+07	2.58813e+07	2.94748e+07	1.85776e+07	1.48456e+07	2.46639e+07	2.09574e+07	2.02734e+07	3.06198e+07	4.92125e+07	1.52735e+07	2.11201e+07	3.9575e+07	2.37563e+07	3.01204e+07	2.66203e+07	4.31663e+07	6.93516e+07	3.23611e+07	3.86269e+07	1.86359e+07	2.05542e+07	3.01517e+07	3.06198e+07	4.62114e+07	3.12893e+07	2.32924e+07	2.71317e+07	4.0559e+07	2.56271e+07	2.35807e+07	4.39878e+07	6.62813e+07
634	574.646	90.7121	0.50975	1720.91	3	33.17	-1.55098e-05	-0.00901251	TRUE	P23284	Peptidyl-prolyl cis-trans isomerase B OS=Homo sapiens GN=PPIB PE=1 SV=2 - [PPIB_HUMAN]	IGDEDVGRVIFGLFGK				1.38094e+07	1.66224e+07	9.34851e+06	2.29606e+06	1.06243e+07	4.40923e+06	3.2181e+07	4.02959e+07	1.47486e+07	2.00019e+07	3.17406e+07	9.68709e+06	1.8481e+07	2.65608e+07	5.75232e+06	1.99583e+07	1.84276e+07	1.5592e+07	5.40243e+06	1.85069e+07	1.14724e+07	2.43159e+07	3.95206e+07	2.1935e+07	2.00019e+07	2.9805e+07	1.9845e+07	2.03818e+07	1.82095e+07	9.82091e+06	1.67882e+07	1.62121e+07	1.52513e+07	4.78887e+06
635	730.896	85.3847	0.727467	1459.78	2	82.9	-0.000440547	-0.301791	TRUE	O43390	Heterogeneous nuclear ribonucleoprotein R OS=Homo sapiens GN=HNRNPR PE=1 SV=1 - [HNRPR_HUMAN]	NLATTVTEEILEK				2.03102e+07	2.52223e+07	1.40281e+07	1.08254e+07	1.67702e+07	1.1167e+07	5.74849e+07	4.72515e+07	2.74876e+07	3.31053e+07	4.54956e+07	1.59147e+07	2.93182e+07	5.29881e+07	1.50381e+07	2.93538e+07	2.79615e+07	2.33969e+07	2.54713e+07	2.92126e+07	2.90556e+07	4.34353e+07	4.63424e+07	4.0881e+07	3.31053e+07	4.27212e+07	3.26029e+07	3.23336e+07	3.63274e+07	2.56744e+07	2.48344e+07	2.51782e+07	2.43871e+07	2.46681e+07
636	567.974	83.5484	0.493767	1700.9	3	92.55	0.000170012	0.0999542	FALSE	Q9BQE3	Tubulin alpha-1C chain OS=Homo sapiens GN=TUBA1C PE=1 SV=1 - [TBA1C_HUMAN]	AVFVDLEPTVIDEVR				1.43605e+07	1.79363e+07	9.77283e+06	3.94119e+06	7.42795e+06	3.47985e+06	3.4123e+07	3.32367e+07	1.073e+07	2.20564e+07	3.00875e+07	8.83594e+06	9.15315e+06	2.54348e+07	6.21719e+06	2.07548e+07	1.98842e+07	1.62997e+07	9.27326e+06	1.2939e+07	9.05426e+06	2.57832e+07	3.25972e+07	1.59582e+07	2.20564e+07	2.82527e+07	1.81013e+07	1.00946e+07	1.74375e+07	1.06146e+07	1.75173e+07	1.74575e+07	1.60451e+07	8.60605e+06
639	640.346	79.5993	0.462067	1918.01	3	76.66	-0.00133905	-0.698144	TRUE	P19338	Nucleolin OS=Homo sapiens GN=NCL PE=1 SV=3 - [NUCL_HUMAN]	TGISDVFAKNDLAVVDVR				1.24246e+07	1.67935e+07	1.18562e+07	6.60251e+06	9.09961e+06	6.33265e+06	4.71709e+07	2.85611e+07	1.45742e+07	1.38647e+07	2.22956e+07	8.06996e+06	1.59228e+07	3.21543e+07	7.1063e+06	1.7957e+07	1.86173e+07	1.97744e+07	1.55351e+07	1.58509e+07	1.6477e+07	3.56421e+07	2.80115e+07	2.16756e+07	1.38647e+07	2.0936e+07	1.65321e+07	1.75605e+07	2.20443e+07	1.21326e+07	1.50947e+07	1.6433e+07	2.01809e+07	1.47877e+07
640	920.482	92.0592	0.605967	2758.43	3	64.73	0.000303853	0.110155	TRUE	P13639	Elongation factor 2 OS=Homo sapiens GN=EEF2 PE=1 SV=4 - [EF2_HUMAN]	YVEPIEDVPCGNIVGLVGVDQFLVK	[10] Carbamidomethyl (C)			6.55254e+07	7.18865e+07	2.66407e+07	8.04128e+06	3.59626e+07	4.9783e+06	1.05496e+08	1.18745e+08	4.81253e+07	8.83759e+07	1.06588e+08	4.08037e+07	5.22092e+07	9.52038e+07	7.16919e+06	9.47019e+07	7.96936e+07	4.44329e+07	1.89204e+07	6.26446e+07	1.29531e+07	7.97123e+07	1.1646e+08	7.15745e+07	8.83759e+07	1.00088e+08	8.35904e+07	5.75789e+07	6.52696e+07	1.22399e+07	8.11216e+07	7.3915e+07	4.56065e+07	1.78644e+07
642	575.787	49.3725	0.9583	1149.56	2	54.8	-3.48509e-05	-0.0303168	TRUE	P62280	40S ribosomal protein S11 OS=Homo sapiens GN=RPS11 PE=1 SV=3 - [RS11_HUMAN]	CPFTGNVSIR	[1] Carbamidomethyl (C)			9.49631e+06	1.47114e+07	1.10077e+07	9.10078e+06	1.61531e+07	1.30491e+07	2.21234e+07	2.72883e+07	1.63097e+07	1.45738e+07	1.79403e+07	1.12307e+07	1.54363e+07	2.52035e+07	1.48723e+07	1.37247e+07	1.63091e+07	1.83593e+07	2.14133e+07	2.81376e+07	3.39526e+07	1.67164e+07	2.67632e+07	2.42566e+07	1.45738e+07	1.68463e+07	2.30072e+07	1.70239e+07	1.7279e+07	2.53914e+07	1.12615e+07	1.43798e+07	1.83243e+07	2.04273e+07
643	477.612	42.8326	1.01698	1429.82	3	25.81	0.000171413	0.119884	FALSE	P68431	Histone H3.1 OS=Homo sapiens GN=HIST1H3A PE=1 SV=2 - [H31_HUMAN]	YRPGTVALREIR				5.1371e+06	7.5283e+06	1.14017e+07	6.32319e+06	6.27465e+06	3.78951e+06	2.09675e+07	6.78295e+06	1.31165e+07	1.5127e+07	3.25439e+07	1.13889e+07	1.88091e+07	9.51212e+06	9.61076e+06	7.42451e+06	8.3459e+06	1.90163e+07	1.48779e+07	1.093e+07	9.85997e+06	1.5843e+07	6.65244e+06	1.95075e+07	1.5127e+07	3.05593e+07	2.33312e+07	2.07436e+07	6.52129e+06	1.64084e+07	6.1972e+06	7.04979e+06	1.91841e+07	1.40165e+07
647	714.897	56.1778	1.34408	1427.78	2	76.6	-0.000680968	-0.476942	TRUE	Q15366	Poly(rC)-binding protein 2 OS=Homo sapiens GN=PCBP2 PE=1 SV=1 - [PCBP2_HUMAN]	LVVPASQCGSLIGK	[8] Carbamidomethyl (C)			1.68913e+07	2.1472e+07	1.70837e+07	1.15021e+07	1.80376e+07	1.81253e+07	3.21227e+07	4.58278e+07	2.99667e+07	1.76961e+07	3.06022e+07	1.28919e+07	1.88654e+07	7.3305e+07	1.77561e+07	2.44125e+07	2.38039e+07	2.84932e+07	2.70633e+07	3.14204e+07	4.71604e+07	2.42718e+07	4.4946e+07	4.45681e+07	1.76961e+07	2.8736e+07	2.64104e+07	2.08058e+07	5.02563e+07	3.0315e+07	2.08113e+07	2.11175e+07	2.93191e+07	2.61383e+07
649	726.029	89.5883	1.39063	2175.07	3	85.1	-0.00144292	-0.663389	TRUE	P06733	Alpha-enolase OS=Homo sapiens GN=ENO1 PE=1 SV=2 - [ENOA_HUMAN]	AGYTDKVVIGMDVAASEFFR				4.34662e+07	5.45528e+07	1.07524e+07	2.25347e+06	2.2527e+07	2.12769e+06	1.02537e+08	1.23406e+08	1.84171e+07	6.33142e+07	1.19728e+08	2.99242e+07	3.45538e+07	6.8892e+07	3.23363e+06	6.28204e+07	6.04774e+07	1.79335e+07	5.30222e+06	3.92405e+07	5.53607e+06	7.74763e+07	1.21032e+08	2.73909e+07	6.33142e+07	1.12427e+08	6.13028e+07	3.81077e+07	4.72308e+07	5.52076e+06	5.4669e+07	5.4669e+07	1.78167e+07	4.69175e+06
650	457.76	85.3465	0.662067	913.506	2	29.81	-4.492e-05	-0.0491731	FALSE	Q14103	Heterogeneous nuclear ribonucleoprotein D0 OS=Homo sapiens GN=HNRNPD PE=1 SV=1 - [HNRPD_HUMAN]	GFGFVLFK				6.8466e+06	8.11702e+06	6.56493e+06	6.74107e+06	7.33316e+06	5.06352e+06	1.7843e+07	1.76294e+07	1.17316e+07	1.10306e+07	1.75051e+07	7.60086e+06	1.15089e+07	2.40043e+07	9.0717e+06	9.89518e+06	8.99855e+06	1.09494e+07	1.58611e+07	1.27739e+07	1.31748e+07	1.34821e+07	1.72902e+07	1.74479e+07	1.10306e+07	1.64376e+07	1.55711e+07	1.26926e+07	1.64568e+07	1.54881e+07	8.16473e+06	7.64964e+06	1.06537e+07	1.50744e+07
651	579.832	69.4792	1.6172	1157.65	2	41.46	-0.0053626	-4.63229	TRUE	Q02878	60S ribosomal protein L6 OS=Homo sapiens GN=RPL6 PE=1 SV=3 - [RL6_HUMAN]	AIPQLQGYLR				1.90224e+07	2.34335e+07	1.7125e+07	1.11443e+07	1.68335e+07	1.01549e+07	8.72825e+07	3.77662e+07	2.52549e+07	4.52472e+07	3.20887e+07	1.5744e+07	2.69933e+07	4.63518e+07	1.45385e+07	2.74925e+07	2.59784e+07	2.8562e+07	2.62214e+07	2.93229e+07	2.64221e+07	6.59503e+07	3.70396e+07	3.75604e+07	4.52472e+07	3.01319e+07	3.22531e+07	2.97696e+07	3.17778e+07	2.48215e+07	2.31233e+07	2.31513e+07	2.94955e+07	2.54568e+07
653	566.056	86.7403	0.565467	2260.2	4	50.91	-0.0003254	-0.14397	TRUE	P62805	Histone H4 OS=Homo sapiens GN=HIST1H4A PE=1 SV=2 - [H4_HUMAN]	VFLENVIRDAVTYTEHAKR				7.87754e+06	1.6814e+07	5.83687e+06	2.51281e+06	1.01274e+07	4.54782e+06	3.86407e+07	1.55884e+07	1.26662e+07	3.69681e+07	3.46983e+07	1.74916e+07	2.24119e+07	1.26613e+07	2.37526e+07	1.13852e+07	1.86401e+07	9.73507e+06	5.91241e+06	1.76413e+07	1.1833e+07	2.91967e+07	1.52884e+07	1.88378e+07	3.69681e+07	3.25823e+07	3.58333e+07	2.4717e+07	8.68029e+06	4.05526e+07	9.39186e+06	1.64455e+07	9.4664e+06	5.26726e+06
654	955.001	87.4937	0.4534	1907.99	2	74.79	0.000294103	0.154143	TRUE	P22314	Ubiquitin-like modifier-activating enzyme 1 OS=Homo sapiens GN=UBA1 PE=1 SV=3 - [UBA1_HUMAN]	SLVASLAEPDFVVTDFAK				4.23672e+07	3.42321e+07	2.41621e+07	4.16532e+06	2.10105e+07	1.22641e+07	6.48659e+07	6.3785e+07	2.08847e+07	5.78712e+07	7.16078e+07	3.17956e+07	3.32502e+07	4.43734e+07	1.54537e+07	6.12321e+07	3.79498e+07	4.02989e+07	9.80063e+06	3.6599e+07	3.191e+07	4.90124e+07	6.25578e+07	3.10608e+07	5.78712e+07	6.7241e+07	6.51364e+07	3.667e+07	3.04214e+07	2.63841e+07	5.1963e+07	3.40168e+07	4.04702e+07	9.14554e+06
656	462.716	33.9319	1.1648	923.417	2	42.95	-0.000195796	-0.212034	TRUE	P00558	Phosphoglycerate kinase 1 OS=Homo sapiens GN=PGK1 PE=1 SV=3 - [PGK1_HUMAN]	FCLDNGAK	[2] Carbamidomethyl (C)			1.30448e+07	1.42902e+07	1.36504e+07	1.53738e+07	5.62067e+06	5.40117e+06	1.04908e+07	8.65843e+06	6.71728e+06	1.31145e+07	1.93352e+07	8.49288e+06	1.63112e+07	1.79755e+07	8.18739e+06	1.88533e+07	1.58421e+07	2.27669e+07	3.61731e+07	9.79086e+06	1.40533e+07	7.92679e+06	8.49184e+06	9.99031e+06	1.31145e+07	1.81561e+07	1.73985e+07	1.79888e+07	1.23236e+07	1.39783e+07	1.58041e+07	1.39996e+07	2.37809e+07	3.58451e+07
657	915.131	83.7765	0.55475	2742.37	3	47.95	-0.000167985	-0.0612554	TRUE	P06733	Alpha-enolase OS=Homo sapiens GN=ENO1 PE=1 SV=2 - [ENOA_HUMAN]	DATNVGDEGGFAPNILENKEGLELLK				2.51039e+07	3.93441e+07	1.84546e+07	9.0757e+06	2.23751e+07	7.50482e+06	5.055e+07	6.0284e+07	2.34834e+07	4.16626e+07	5.82159e+07	2.08502e+07	2.36513e+07	6.38345e+07	1.90417e+07	3.6282e+07	4.36169e+07	3.07796e+07	2.13543e+07	3.89761e+07	1.95269e+07	3.81954e+07	5.91241e+07	3.49258e+07	4.16626e+07	5.46657e+07	4.27138e+07	2.60838e+07	4.37635e+07	3.25098e+07	3.0572e+07	3.9435e+07	3.19957e+07	2.03097e+07
659	487.743	23.9523	1.03105	973.472	2	59.22	1.56621e-05	0.0160889	FALSE	P02545	Prelamin-A/C OS=Homo sapiens GN=LMNA PE=1 SV=1 - [LMNA_HUMAN]	LLEGEEER				5.47344e+06	1.14696e+07	1.00528e+07	1.14157e+07	3.96129e+06	5.31827e+06	7.14931e+06	5.67506e+06	6.60055e+06	8.18146e+06	5.63194e+06	4.94955e+06	8.28242e+06	1.39444e+07	1.51951e+07	7.9106e+06	1.27153e+07	1.67666e+07	2.68601e+07	6.90031e+06	1.38376e+07	5.40199e+06	5.56586e+06	9.8167e+06	8.18146e+06	5.28849e+06	1.01396e+07	9.13427e+06	9.55997e+06	2.59425e+07	6.52909e+06	1.10895e+07	1.65464e+07	2.60094e+07
660	362.22	36.2591	1.07338	1083.64	3	55.54	-0.000709961	-0.655163	TRUE	P27797	Calreticulin OS=Homo sapiens GN=CALR PE=1 SV=1 - [CALR_HUMAN]	NVLINKDIR				1.04779e+07	1.24675e+07	8.38317e+06	7.8211e+06	3.23509e+06	2.41731e+06	6.43787e+06	6.19488e+06	4.63907e+06	3.85599e+06	1.48204e+07	2.55131e+06	1.45336e+07	8.72118e+06	3.87603e+06	1.51434e+07	1.38215e+07	1.39819e+07	1.84023e+07	5.63531e+06	6.28962e+06	4.86442e+06	6.07569e+06	6.89948e+06	3.85599e+06	1.39166e+07	5.22663e+06	1.60284e+07	5.97905e+06	6.61753e+06	1.25857e+07	1.20001e+07	1.36978e+07	1.74366e+07
661	515.295	85.4638	0.54175	1542.86	3	65.13	0.000386266	0.250357	TRUE	P04083	Annexin A1 OS=Homo sapiens GN=ANXA1 PE=1 SV=2 - [ANXA1_HUMAN]	GVDEATIIDILTKR				1.15537e+07	1.46822e+07	7.35486e+06	4.35446e+06	7.68737e+06	5.5809e+06	2.19921e+07	1.97061e+07	9.7955e+06	2.6813e+07	3.12225e+07	1.05452e+07	1.20784e+07	2.71805e+07	8.28992e+06	1.66982e+07	1.62767e+07	1.22669e+07	1.02457e+07	1.33909e+07	1.4521e+07	1.66172e+07	1.9327e+07	1.45684e+07	2.6813e+07	2.93185e+07	2.16029e+07	1.33207e+07	1.86343e+07	1.41533e+07	1.39732e+07	1.43211e+07	1.19845e+07	9.53269e+06
662	511.956	78.2224	0.727817	1532.85	3	66.54	0.000486534	0.317406	TRUE	P08670	Vimentin OS=Homo sapiens GN=VIM PE=1 SV=4 - [VIME_HUMAN]	KVESLQEEIAFLK				1.25192e+07	1.58434e+07	9.7851e+06	6.5589e+06	1.01733e+07	5.06735e+06	3.48864e+07	1.7741e+07	1.17473e+07	1.46036e+07	1.44756e+07	6.9729e+06	1.47366e+07	2.60042e+07	1.05915e+07	1.80937e+07	1.75641e+07	1.63202e+07	1.54325e+07	1.77212e+07	1.31848e+07	2.636e+07	1.73997e+07	1.74712e+07	1.46036e+07	1.35929e+07	1.42847e+07	1.62522e+07	1.78279e+07	1.80829e+07	1.52266e+07	1.54379e+07	1.60591e+07	1.46616e+07
663	867.48	98.2091	0.998633	2599.42	3	55.11	-0.00159753	-0.614573	TRUE	P13639	Elongation factor 2 OS=Homo sapiens GN=EEF2 PE=1 SV=4 - [EF2_HUMAN]	WLPAGDALLQMITIHLPSPVTAQK				4.85388e+07	9.79113e+07	3.79072e+07	1.38111e+07	8.94305e+07	2.16601e+07	1.9818e+08	2.35537e+08	9.65192e+07	1.14519e+08	2.47111e+08	1.02488e+08	1.05731e+08	1.6886e+08	4.37776e+07	7.01517e+07	1.08545e+08	6.32238e+07	3.24963e+07	1.55782e+08	5.63576e+07	1.49744e+08	2.31005e+08	1.43549e+08	1.14519e+08	2.32042e+08	2.09956e+08	1.16606e+08	1.15766e+08	7.47413e+07	6.11571e+07	1.03285e+08	6.87602e+07	3.13483e+07
664	544.952	82.5374	0.84685	1631.83	3	69.88	1.0845e-05	0.0066459	TRUE	P07355	Annexin A2 OS=Homo sapiens GN=ANXA2 PE=1 SV=2 - [ANXA2_HUMAN]	GTDVPKWISIMTER				2.03937e+07	2.06993e+07	1.17157e+07	4.46951e+06	1.25563e+07	6.37533e+06	3.89672e+07	3.27843e+07	1.15651e+07	3.89023e+07	3.256e+07	1.41225e+07	2.06784e+07	3.24439e+07	7.71456e+06	2.94745e+07	2.29473e+07	1.95401e+07	1.05164e+07	2.18723e+07	1.6588e+07	2.94434e+07	3.21535e+07	1.72002e+07	3.89023e+07	3.05744e+07	2.89313e+07	2.28052e+07	2.22428e+07	1.3171e+07	2.51009e+07	2.03445e+07	1.9808e+07	9.83316e+06
665	792.378	79.0113	0.8239	1582.74	2	50.7	-0.000531691	-0.335931	TRUE	P26641	Elongation factor 1-gamma OS=Homo sapiens GN=EEF1G PE=1 SV=3 - [EF1G_HUMAN]	AAGTLYTYPENWR	[N-term] Acetyl (N-Term)			2.96198e+07	3.44745e+07	1.94954e+07	1.68905e+07	2.63803e+07	1.25155e+07	7.95277e+07	6.28081e+07	3.05308e+07	3.90794e+07	5.90664e+07	2.05483e+07	2.50595e+07	5.83153e+07	1.63659e+07	4.28087e+07	3.82185e+07	3.25155e+07	3.97417e+07	4.59528e+07	3.25642e+07	6.00908e+07	6.15997e+07	4.5407e+07	3.90794e+07	5.54644e+07	4.20952e+07	2.76369e+07	3.99797e+07	2.79415e+07	3.57559e+07	3.41949e+07	3.35925e+07	3.87138e+07
667	567.83	81.4536	0.588917	1133.64	2	37.92	3.46665e-05	0.0305797	TRUE	P30040	Endoplasmic reticulum resident protein 29 OS=Homo sapiens GN=ERP29 PE=1 SV=4 - [ERP29_HUMAN]	SLNILTAFQK				9.83047e+06	1.01311e+07	6.86321e+06	3.992e+06	7.8606e+06	5.23417e+06	3.68287e+07	2.43684e+07	1.16509e+07	1.67478e+07	1.71096e+07	7.43064e+06	1.49483e+07	2.23209e+07	6.5908e+06	1.42077e+07	1.12314e+07	1.14469e+07	9.39282e+06	1.36927e+07	1.36188e+07	2.78276e+07	2.38996e+07	1.73279e+07	1.67478e+07	1.60662e+07	1.52224e+07	1.64857e+07	1.53027e+07	1.12524e+07	1.16633e+07	9.6445e+06	1.11922e+07	8.72569e+06
668	414.556	63.8769	1.27053	1240.65	3	47.31	-3.51328e-05	-0.0283182	TRUE	P26641	Elongation factor 1-gamma OS=Homo sapiens GN=EEF1G PE=1 SV=3 - [EF1G_HUMAN]	STFVLDEFKR				1.35487e+07	1.4696e+07	1.13242e+07	6.46143e+06	1.22256e+07	1.18466e+07	3.64395e+07	1.80005e+07	1.33429e+07	2.28697e+07	1.46538e+07	7.44485e+06	1.18775e+07	2.88116e+07	1.02776e+07	1.95815e+07	1.6292e+07	1.88872e+07	1.52032e+07	2.12963e+07	3.08239e+07	2.75336e+07	1.76542e+07	1.98443e+07	2.28697e+07	1.37602e+07	1.52515e+07	1.30992e+07	1.97526e+07	1.7547e+07	1.6433e+07	1.43464e+07	1.90558e+07	1.43798e+07
669	702.613	79.5993	0.807667	2806.42	4	64.02	-0.00101618	-0.362092	TRUE	P10809	60 kDa heat shock protein, mitochondrial OS=Homo sapiens GN=HSPD1 PE=1 SV=2 - [CH60_HUMAN]	IQEIIEQLDVTTSEYEKEKLNER				2.02226e+07	3.40735e+07	1.67963e+07	7.02013e+06	1.44792e+07	1.01964e+07	8.50414e+07	3.15225e+07	1.9913e+07	1.98938e+07	3.48759e+07	1.43958e+07	2.84975e+07	2.58529e+07	1.25884e+07	2.92271e+07	3.77739e+07	2.80138e+07	1.65177e+07	2.52219e+07	2.65301e+07	6.42569e+07	3.0916e+07	2.96157e+07	1.98938e+07	3.27491e+07	2.94912e+07	3.14285e+07	1.77242e+07	2.14921e+07	2.46227e+07	3.38506e+07	2.87842e+07	1.57774e+07
670	396.246	62.1195	1.89903	1185.72	3	57.51	-0.000440852	-0.371802	TRUE	P10809	60 kDa heat shock protein, mitochondrial OS=Homo sapiens GN=HSPD1 PE=1 SV=2 - [CH60_HUMAN]	TLKIPAMTIAK				7.63489e+06	1.06402e+07	7.59127e+06	4.47069e+06	9.33436e+06	7.497e+06	5.66759e+07	1.05309e+07	1.04221e+07	1.26712e+07	1.01576e+07	7.24332e+06	1.34569e+07	2.1825e+07	7.78392e+06	1.10345e+07	1.17958e+07	1.26612e+07	1.05191e+07	1.62599e+07	1.95065e+07	4.28241e+07	1.03283e+07	1.55003e+07	1.26712e+07	9.53816e+06	1.48387e+07	1.48409e+07	1.49627e+07	1.32894e+07	9.14554e+06	1.01824e+07	1.24276e+07	9.83976e+06
671	696.364	85.4294	0.62725	2086.07	3	63.94	-0.00015504	-0.0743218	FALSE	P07437	Tubulin beta chain OS=Homo sapiens GN=TUBB PE=1 SV=2 - [TBB5_HUMAN]	GHYTEGAELVDSVLDVVRK				2.24214e+07	3.1397e+07	1.54087e+07	1.21151e+07	2.18844e+07	1.57833e+07	4.89096e+07	4.79334e+07	2.49854e+07	4.0332e+07	4.9467e+07	1.85606e+07	1.80336e+07	5.37125e+07	1.51489e+07	3.2405e+07	3.48068e+07	2.56995e+07	2.85058e+07	3.81213e+07	4.10667e+07	3.69559e+07	4.70112e+07	3.71596e+07	4.0332e+07	4.64504e+07	3.80233e+07	1.98884e+07	3.68241e+07	2.58636e+07	2.75446e+07	3.07569e+07	2.66267e+07	2.75446e+07
673	543.309	61.7959	1.15648	1626.91	3	51.88	0.000370323	0.227624	TRUE	P11142	Heat shock cognate 71 kDa protein OS=Homo sapiens GN=HSPA8 PE=1 SV=1 - [HSP7C_HUMAN]	QATKDAGTIAGLNVLR				1.40907e+07	1.60904e+07	1.10929e+07	4.87967e+06	1.07498e+07	8.41869e+06	5.02967e+07	1.62345e+07	1.46744e+07	1.97926e+07	1.15616e+07	7.17123e+06	9.70449e+06	2.47994e+07	5.85596e+06	2.03649e+07	1.78379e+07	1.85014e+07	1.14814e+07	1.87255e+07	2.19047e+07	3.8004e+07	1.59221e+07	2.18246e+07	1.97926e+07	1.08566e+07	1.4691e+07	1.07026e+07	1.70019e+07	9.99786e+06	1.71401e+07	1.57077e+07	1.85586e+07	1.07778e+07
675	652.588	87.3495	0.6089	2606.32	4	107.87	-0.00176158	-0.675887	TRUE	P19338	Nucleolin OS=Homo sapiens GN=NCL PE=1 SV=3 - [NUCL_HUMAN]	NLPYKVTQDELKEVFEDAAEIR				2.87282e+07	3.18656e+07	2.10302e+07	8.71682e+06	2.35553e+07	1.19413e+07	5.92235e+07	5.889e+07	2.80085e+07	3.73141e+07	3.99582e+07	2.30617e+07	2.65638e+07	4.2887e+07	1.4568e+07	4.152e+07	3.53263e+07	3.50754e+07	2.05099e+07	4.10318e+07	3.10703e+07	4.4749e+07	5.77569e+07	4.16558e+07	3.73141e+07	3.75214e+07	4.72442e+07	2.92959e+07	2.94024e+07	2.48719e+07	3.41138e+07	3.14851e+07	3.60808e+07	1.96334e+07
676	493.805	88.6673	0.49475	985.596	2	40.99	-0.000288123	-0.292333	TRUE	O43175	D-3-phosphoglycerate dehydrogenase OS=Homo sapiens GN=PHGDH PE=1 SV=4 - [SERA_HUMAN]	DLPLLLFR				8.99826e+06	1.05678e+07	4.46892e+06	5.05883e+06	6.51826e+06	3.87106e+06	2.17681e+07	2.18854e+07	6.02647e+06	9.9769e+06	1.65441e+07	3.98535e+06	1.19342e+07	2.05088e+07	5.69969e+06	1.30049e+07	1.17155e+07	7.45352e+06	1.1903e+07	1.13544e+07	1.00721e+07	1.64479e+07	2.14643e+07	8.96288e+06	9.9769e+06	1.55352e+07	8.16438e+06	1.31617e+07	1.40604e+07	9.73105e+06	1.06885e+07	1.01145e+07	6.99073e+06	1.12035e+07
677	564.58	36.912	1.01955	1690.72	3	48.32	0.000246453	0.145768	TRUE	P11142	Heat shock cognate 71 kDa protein OS=Homo sapiens GN=HSPA8 PE=1 SV=1 - [HSP7C_HUMAN]	STAGDTHLGGEDFDNR				1.64206e+07	2.34389e+07	1.66738e+07	2.82352e+07	1.0335e+07	9.17388e+06	1.3961e+07	1.45078e+07	1.76882e+07	1.13234e+07	2.32658e+07	7.91518e+06	1.924e+07	1.99645e+07	1.18788e+07	2.37322e+07	2.59845e+07	2.78096e+07	6.64349e+07	1.8003e+07	2.38696e+07	1.05489e+07	1.42287e+07	2.63069e+07	1.13234e+07	2.1847e+07	1.6215e+07	2.12189e+07	1.36872e+07	2.02806e+07	2.01343e+07	2.31941e+07	2.86159e+07	6.35578e+07
679	579.305	80.1061	0.803567	1156.59	2	39.94	-0.000673107	-0.581973	TRUE	P23396	40S ribosomal protein S3 OS=Homo sapiens GN=RPS3 PE=1 SV=2 - [RS3_HUMAN]	IMLPWDPTGK				1.50062e+07	1.62508e+07	1.13222e+07	7.508e+06	1.06575e+07	6.76686e+06	4.06725e+07	3.06429e+07	1.42068e+07	1.63751e+07	3.04682e+07	9.53403e+06	1.45787e+07	4.30278e+07	1.06324e+07	2.16881e+07	1.80156e+07	1.88838e+07	1.76656e+07	1.85647e+07	1.76067e+07	3.0732e+07	3.00534e+07	2.11291e+07	1.63751e+07	2.86102e+07	1.95314e+07	1.60782e+07	2.94989e+07	1.81526e+07	1.8218e+07	1.58909e+07	1.90337e+07	1.66978e+07
681	763.634	83.9491	0.44025	3050.51	4	28.16	-0.000106961	-0.0350633	TRUE	P62241	40S ribosomal protein S8 OS=Homo sapiens GN=RPS8 PE=1 SV=2 - [RS8_HUMAN]	NCIVLIDSTPYRQWYESHYALPLGR	[2] Carbamidomethyl (C)			2.50536e+07	3.00141e+07	1.95711e+07	3.90022e+06	1.93068e+07	8.60985e+06	6.36654e+07	6.22702e+07	2.40896e+07	3.91026e+07	5.31805e+07	2.60755e+07	1.82099e+07	3.66884e+07	9.86479e+06	3.62093e+07	3.32737e+07	3.26418e+07	9.17686e+06	3.36313e+07	2.24021e+07	4.81053e+07	6.10721e+07	3.58274e+07	3.91026e+07	4.99375e+07	5.34183e+07	2.00828e+07	2.51527e+07	1.68421e+07	3.0508e+07	2.99223e+07	3.38506e+07	8.50112e+06
682	549.608	26.1241	1.06702	1645.8	3	36.65	-0.000520042	-0.315981	TRUE	P04075	Fructose-bisphosphate aldolase A OS=Homo sapiens GN=ALDOA PE=1 SV=2 - [ALDOA_HUMAN]	LQSIGTENTEENRR				1.34674e+07	1.34603e+07	1.97164e+07	1.49239e+07	8.39521e+06	8.2477e+06	2.43955e+07	1.96041e+07	1.8138e+07	2.34723e+07	2.19679e+07	9.99292e+06	1.33313e+07	2.13699e+07	1.22706e+07	1.9464e+07	1.49221e+07	3.28841e+07	3.51145e+07	1.46239e+07	2.14598e+07	1.84331e+07	1.92269e+07	2.69758e+07	2.34723e+07	2.06282e+07	2.04715e+07	1.47025e+07	1.46507e+07	2.09495e+07	1.63521e+07	1.30625e+07	3.39803e+07	3.40168e+07
683	415.753	48.0024	0.649183	829.49	2	37.95	-0.000469421	-0.565915	TRUE	P02545	Prelamin-A/C OS=Homo sapiens GN=LMNA PE=1 SV=1 - [LMNA_HUMAN]	LQLELSK				2.96309e+06	4.0475e+06	2.88788e+06	3.64245e+06	3.60056e+06	2.8557e+06	5.56203e+06	5.33891e+06	3.79678e+06	3.86112e+06	4.73599e+06	2.70219e+06	4.16746e+06	1.6391e+07	5.17122e+06	4.28247e+06	4.48707e+06	4.81657e+06	8.57035e+06	6.27195e+06	7.43028e+06	4.20265e+06	5.23619e+06	5.64677e+06	3.86112e+06	4.44718e+06	5.53571e+06	4.59609e+06	1.12373e+07	8.8288e+06	3.54495e+06	3.79265e+06	4.47729e+06	7.81592e+06
684	709.851	38.178	1.06607	1417.69	2	100.67	-0.000622845	-0.439339	TRUE	P30050	60S ribosomal protein L12 OS=Homo sapiens GN=RPL12 PE=1 SV=1 - [RL12_HUMAN]	CTGGEVGATSALAPK	[1] Carbamidomethyl (C)			3.10178e+07	2.59167e+07	3.45703e+07	3.01441e+07	1.3383e+07	1.41865e+07	2.09997e+07	2.34918e+07	2.29877e+07	1.7625e+07	4.46311e+07	1.11295e+07	3.68094e+07	2.8167e+07	1.37924e+07	4.48291e+07	2.87313e+07	5.76583e+07	7.09264e+07	2.33123e+07	3.69119e+07	1.58673e+07	2.30398e+07	3.41885e+07	1.7625e+07	4.19094e+07	2.28e+07	4.05953e+07	1.93107e+07	2.35477e+07	3.70626e+07	2.58396e+07	6.15064e+07	6.72557e+07
685	715.849	49.1258	0.9951	1429.68	2	60.65	-0.000229301	-0.160386	TRUE	P11021	78 kDa glucose-regulated protein OS=Homo sapiens GN=HSPA5 PE=1 SV=2 - [GRP78_HUMAN]	TWNDPSVQQDIK				1.81084e+07	2.12358e+07	1.28134e+07	1.19604e+07	1.61197e+07	1.47822e+07	2.86411e+07	3.36874e+07	1.525e+07	1.92214e+07	2.3468e+07	1.08221e+07	2.77331e+07	3.6544e+07	2.90325e+07	2.61715e+07	2.35421e+07	2.13709e+07	2.81418e+07	2.80795e+07	3.84619e+07	2.16411e+07	3.30392e+07	2.26806e+07	1.92214e+07	2.20368e+07	2.21701e+07	3.05855e+07	2.50538e+07	4.9567e+07	2.21333e+07	2.077e+07	2.22268e+07	2.71861e+07
688	508.269	43.386	1.11223	1521.78	3	32.86	0.001517	0.99686	TRUE	P23527	Histone H2B type 1-O OS=Homo sapiens GN=HIST1H2BO PE=1 SV=3 - [H2B1O_HUMAN]	SRKESYSIYVYK				7.96681e+06	1.42792e+07	1.70741e+07	2.06036e+07	1.05616e+07	8.23538e+06	1.54762e+07	1.8843e+07	1.31885e+07	1.1826e+07	3.31512e+07	7.12385e+06	1.54946e+07	1.693e+07	1.10405e+07	1.15142e+07	1.58299e+07	2.84771e+07	4.84784e+07	1.83977e+07	2.14277e+07	1.16937e+07	1.84804e+07	1.96146e+07	1.1826e+07	3.11296e+07	1.45939e+07	1.70882e+07	1.16068e+07	1.88495e+07	9.4851e+06	1.39732e+07	2.9279e+07	4.60466e+07
689	670.892	72.3183	1.87303	1339.77	2	48.74	-0.00101023	-0.75403	TRUE	P23528	Cofilin-1 OS=Homo sapiens GN=CFL1 PE=1 SV=3 - [COF1_HUMAN]	LGGSAVISLEGKPL				2.08875e+07	2.93929e+07	2.0168e+07	1.49995e+07	1.91795e+07	1.1304e+07	7.16846e+07	4.56023e+07	2.62759e+07	4.79122e+07	4.44535e+07	1.8715e+07	2.62014e+07	8.53228e+07	1.74596e+07	3.01881e+07	3.2585e+07	3.36373e+07	3.52924e+07	3.34094e+07	2.9412e+07	5.41646e+07	4.47249e+07	3.90789e+07	4.79122e+07	4.17427e+07	3.83396e+07	2.88963e+07	5.84954e+07	2.98087e+07	2.57204e+07	2.9279e+07	3.44901e+07	3.43906e+07
690	573.795	85.597	0.46825	2291.15	4	58.71	0.000283788	0.123863	TRUE	P08195	4F2 cell-surface antigen heavy chain OS=Homo sapiens GN=SLC3A2 PE=1 SV=3 - [4F2_HUMAN]	SLLHGDFHAFSAGPGLFSYIR				1.65388e+07	1.96106e+07	1.03812e+07	3.3851e+06	1.25157e+07	5.46034e+06	5.32212e+07	3.99197e+07	1.57463e+07	2.67893e+07	3.60864e+07	1.38506e+07	2.0278e+07	2.19754e+07	7.22198e+06	2.39031e+07	2.17404e+07	1.73143e+07	7.96483e+06	2.18016e+07	1.42073e+07	4.02137e+07	3.91516e+07	2.34187e+07	2.67893e+07	3.38858e+07	2.83743e+07	2.23636e+07	1.50659e+07	1.23301e+07	2.03705e+07	1.9248e+07	1.72092e+07	7.22443e+06
692	514.978	89.8155	0.789033	1541.91	3	34.31	-5.08949e-05	-0.0330077	TRUE	P62701	40S ribosomal protein S4, X isoform OS=Homo sapiens GN=RPS4X PE=1 SV=2 - [RS4X_HUMAN]	LRECLPLIIFLR	[4] Carbamidomethyl (C)			1.29171e+07	1.81898e+07	8.33794e+06	4.96658e+06	1.23157e+07	5.73997e+06	3.98155e+07	3.66658e+07	1.57452e+07	2.43176e+07	3.49498e+07	1.46466e+07	1.80852e+07	2.6625e+07	6.77874e+06	1.86687e+07	2.01652e+07	1.39065e+07	1.16859e+07	2.14532e+07	1.49349e+07	3.00844e+07	3.59603e+07	2.34171e+07	2.43176e+07	3.28185e+07	3.0005e+07	1.99453e+07	1.82535e+07	1.15733e+07	1.56363e+07	1.7717e+07	1.36594e+07	1.09737e+07
693	416.877	34.5586	0.9064	1247.61	3	50.02	-0.000324247	-0.259895	TRUE	Q15233	Non-POU domain-containing octamer-binding protein OS=Homo sapiens GN=NONO PE=1 SV=4 - [NONO_HUMAN]	FACHSASLTVR	[3] Carbamidomethyl (C)			8.80809e+06	1.12015e+07	9.01526e+06	1.08552e+07	3.64387e+06	3.69703e+06	6.02309e+06	8.90865e+06	7.07631e+06	6.86331e+06	1.52881e+07	3.48611e+06	1.67062e+07	1.05892e+07	6.04503e+06	1.27301e+07	1.2418e+07	1.50362e+07	2.55413e+07	6.34739e+06	9.61935e+06	4.55103e+06	8.73724e+06	1.05243e+07	6.86331e+06	1.43558e+07	7.14164e+06	1.84245e+07	7.25969e+06	1.03207e+07	1.05064e+07	1.08234e+07	1.47982e+07	2.47191e+07
694	687.375	80.7285	0.749267	1372.74	2	69.93	8.07915e-05	0.0588544	TRUE	P29692	Elongation factor 1-delta OS=Homo sapiens GN=EEF1D PE=1 SV=5 - [EF1D_HUMAN]	SIQLDGLVWGASK				1.85687e+07	2.18076e+07	9.02733e+06	4.89282e+06	9.82851e+06	6.00584e+06	5.25139e+07	2.47977e+07	1.49209e+07	2.09393e+07	2.58108e+07	1.06277e+07	1.42114e+07	2.57116e+07	6.49777e+06	2.68368e+07	2.4176e+07	1.50563e+07	1.15124e+07	1.71206e+07	1.56267e+07	3.96793e+07	2.43205e+07	2.21911e+07	2.09393e+07	2.42368e+07	2.1772e+07	1.56731e+07	1.76273e+07	1.10936e+07	2.26876e+07	2.15194e+07	1.48555e+07	1.08234e+07
695	580.804	79.6784	0.6904	2319.19	4	26.02	-0.000569576	-0.245593	TRUE	P11142	Heat shock cognate 71 kDa protein OS=Homo sapiens GN=HSPA8 PE=1 SV=1 - [HSP7C_HUMAN]	ARFEELNADLFRGTLDPVEK				2.44381e+07	2.5389e+07	1.6654e+07	3.14353e+06	1.04545e+07	6.62427e+06	5.00776e+07	3.09067e+07	1.31344e+07	1.68052e+07	2.76341e+07	8.79433e+06	1.76257e+07	2.27211e+07	6.55267e+06	3.53197e+07	2.81463e+07	2.77765e+07	7.39644e+06	1.82111e+07	1.72358e+07	3.78385e+07	3.03121e+07	1.95342e+07	1.68052e+07	2.59489e+07	1.80161e+07	1.94385e+07	1.55771e+07	1.11873e+07	2.96699e+07	2.5255e+07	2.85431e+07	6.68979e+06
696	622.817	48.0024	1.8098	1243.62	2	51.94	-0.00038114	-0.306476	TRUE	P62826	GTP-binding nuclear protein Ran OS=Homo sapiens GN=RAN PE=1 SV=3 - [RAN_HUMAN]	AAQGEPQVQFK	[N-term] Acetyl (N-Term)			1.99237e+07	2.5029e+07	1.75853e+07	1.83001e+07	2.21748e+07	1.62382e+07	3.7612e+07	3.34889e+07	2.23097e+07	2.97163e+07	3.49817e+07	1.70889e+07	2.2595e+07	5.05109e+07	2.00211e+07	2.87952e+07	2.77473e+07	2.93298e+07	4.30584e+07	3.86271e+07	4.22502e+07	2.84195e+07	3.28446e+07	3.31803e+07	2.97163e+07	3.28484e+07	3.50084e+07	2.49189e+07	3.46291e+07	3.41819e+07	2.42545e+07	2.4903e+07	3.03674e+07	4.28024e+07
697	644.855	59.8499	1.63135	1287.7	2	93.79	-0.00112499	-0.873648	TRUE	Q08211	ATP-dependent RNA helicase A OS=Homo sapiens GN=DHX9 PE=1 SV=4 - [DHX9_HUMAN]	LAAQSCALSLVR	[6] Carbamidomethyl (C)			9.32446e+06	1.29895e+07	1.11573e+07	1.02055e+07	1.29484e+07	1.1348e+07	5.5484e+07	2.08908e+07	2.02136e+07	3.01393e+07	1.96074e+07	8.45339e+06	2.41254e+07	4.27492e+07	1.33487e+07	1.34764e+07	1.44002e+07	1.86088e+07	2.40126e+07	2.25553e+07	2.95266e+07	4.19235e+07	2.04888e+07	3.00628e+07	3.01393e+07	1.84117e+07	1.73176e+07	2.66067e+07	2.93079e+07	2.27902e+07	1.10343e+07	1.25145e+07	1.87255e+07	2.30433e+07
699	672.019	85.2992	0.497367	2013.04	3	79.96	-0.000346024	-0.171892	FALSE	P68371	Tubulin beta-4B chain OS=Homo sapiens GN=TUBB4B PE=1 SV=1 - [TBB4B_HUMAN]	MSATFIGNSTAIQELFKR				2.77006e+07	3.16501e+07	1.68966e+07	6.59414e+06	2.12369e+07	9.31255e+06	4.97999e+07	5.28061e+07	2.08768e+07	3.58658e+07	5.59207e+07	2.00941e+07	2.2608e+07	4.80009e+07	1.36119e+07	4.00349e+07	3.50875e+07	2.81812e+07	1.55154e+07	3.69933e+07	2.42304e+07	3.76286e+07	5.17901e+07	3.10491e+07	3.58658e+07	5.25106e+07	4.11648e+07	2.49333e+07	3.29083e+07	2.32396e+07	3.29842e+07	3.10652e+07	2.89604e+07	1.47476e+07
701	550.274	34.0119	0.750567	1647.8	3	33.96	-0.000549261	-0.33333	TRUE	P22626	Heterogeneous nuclear ribonucleoproteins A2/B1 OS=Homo sapiens GN=HNRNPA2B1 PE=1 SV=2 - [ROA2_HUMAN]	ALSRQEMQEVQSSR				2.68695e+07	2.66811e+07	2.17734e+07	1.25065e+07	7.2121e+06	6.7129e+06	1.95846e+07	1.65105e+07	1.44799e+07	1.73858e+07	2.86183e+07	8.01109e+06	3.01392e+07	1.45659e+07	1.11768e+07	3.88337e+07	2.95787e+07	3.6315e+07	2.94266e+07	1.2563e+07	1.74663e+07	1.4798e+07	1.61928e+07	2.15352e+07	1.73858e+07	2.68731e+07	1.64115e+07	3.32391e+07	9.98608e+06	1.90822e+07	3.18271e+07	2.64201e+07	3.70626e+07	2.85102e+07
702	444.208	31.7194	1.5871	886.401	2	30.69	-0.000191644	-0.216205	TRUE	P07910	Heterogeneous nuclear ribonucleoproteins C1/C2 OS=Homo sapiens GN=HNRNPC PE=1 SV=4 - [HNRPC_HUMAN]	MYSYPAR				1.03201e+07	1.02112e+07	1.41217e+07	1.7214e+07	5.8269e+06	6.02492e+06	9.48893e+06	9.77766e+06	9.68789e+06	8.66016e+06	1.58147e+07	7.95343e+06	2.60767e+07	1.8699e+07	1.66579e+07	1.49154e+07	1.13201e+07	2.35529e+07	4.05029e+07	1.01501e+07	1.56763e+07	7.1698e+06	9.58953e+06	1.44084e+07	8.66016e+06	1.48503e+07	1.62934e+07	2.87588e+07	1.28196e+07	2.84399e+07	1.23028e+07	9.74808e+06	2.46681e+07	3.93719e+07
703	764.776	85.359	0.970283	2291.31	3	29.19	-0.00140871	-0.614807	TRUE	P62306	Small nuclear ribonucleoprotein F OS=Homo sapiens GN=SNRPF PE=1 SV=1 - [RUXF_HUMAN]	SLPLNPKPFLNGLTGKPVMVK	[N-term] Acetyl (N-Term)			4.92458e+07	5.12921e+07	3.20258e+07	1.73362e+07	3.16945e+07	1.99463e+07	1.07642e+08	1.07146e+08	4.10338e+07	6.36837e+07	9.52818e+07	2.85901e+07	5.49173e+07	8.67085e+07	2.8312e+07	7.11735e+07	5.68626e+07	5.34144e+07	4.07904e+07	5.52098e+07	5.18983e+07	8.13341e+07	1.05084e+08	6.10276e+07	6.36837e+07	8.94713e+07	5.85697e+07	6.05656e+07	5.94454e+07	4.83369e+07	6.20273e+07	5.1406e+07	5.51514e+07	3.99152e+07
704	409.553	33.2567	0.842217	1225.64	3	38.92	-0.000274716	-0.224141	FALSE	P23528	Cofilin-1 OS=Homo sapiens GN=CFL1 PE=1 SV=3 - [COF1_HUMAN]	MIYASSKDAIK				8.59273e+06	1.32289e+07	8.89404e+06	8.15731e+06	2.89839e+06	2.81512e+06	5.21544e+06	6.31138e+06	6.59311e+06	6.52721e+06	1.60229e+07	4.28413e+06	1.18892e+07	8.39849e+06	4.67597e+06	1.24188e+07	1.46655e+07	1.4834e+07	1.91934e+07	5.04882e+06	7.3247e+06	3.94077e+06	6.18994e+06	9.80563e+06	6.52721e+06	1.50458e+07	8.77648e+06	1.3112e+07	5.75782e+06	7.98327e+06	1.02281e+07	1.27149e+07	1.46052e+07	1.82388e+07
705	614.817	31.2752	0.928517	1227.62	2	76.67	-0.000625478	-0.509504	FALSE	P08107	Heat shock 70 kDa protein 1A/1B OS=Homo sapiens GN=HSPA1A PE=1 SV=5 - [HSP71_HUMAN]	VEIIANDQGNR				1.13655e+07	1.8132e+07	1.52841e+07	2.92752e+07	8.1171e+06	1.006e+07	9.25957e+06	1.32022e+07	1.72091e+07	9.40137e+06	1.10592e+07	7.4549e+06	1.87057e+07	2.591e+07	1.67846e+07	1.64262e+07	2.01012e+07	2.54916e+07	6.88818e+07	1.41395e+07	2.61753e+07	6.9965e+06	1.29482e+07	2.55943e+07	9.40137e+06	1.03847e+07	1.52721e+07	2.06296e+07	1.77633e+07	2.86563e+07	1.36873e+07	1.76349e+07	2.624e+07	6.59395e+07
706	408.96	18.4673	0.841017	1631.81	4	67.02	-0.000514354	-0.315204	TRUE	P10809	60 kDa heat shock protein, mitochondrial OS=Homo sapiens GN=HSPD1 PE=1 SV=2 - [CH60_HUMAN]	VGGTSDVEVNEKKDR				3.76131e+06	3.75587e+06	4.96582e+06	3.9627e+06	5.47115e+06	2.523e+06	6.01281e+06	3.50306e+06	1.08047e+07	5.51804e+06	3.76301e+06	1.85009e+06	5.01144e+06	2.26713e+06	6.47201e+06	5.43611e+06	4.16377e+06	8.28228e+06	9.32387e+06	9.53039e+06	6.56462e+06	4.54326e+06	3.43566e+06	1.60694e+07	5.51804e+06	3.53353e+06	3.79011e+06	5.52688e+06	1.55429e+06	1.10496e+07	4.53061e+06	3.51739e+06	7.85313e+06	8.66542e+06
707	873.126	84.6679	0.4736	2616.36	3	33.69	-0.00107869	-0.412287	TRUE	P49368	T-complex protein 1 subunit gamma OS=Homo sapiens GN=CCT3 PE=1 SV=4 - [TCPG_HUMAN]	NVLLDPQLVPGGGASEMAVAHALTEK				2.79963e+07	2.75723e+07	1.72544e+07	7.39835e+06	1.58398e+07	9.26396e+06	6.99088e+07	7.64679e+07	2.13591e+07	3.94973e+07	6.87385e+07	1.8555e+07	2.65685e+07	4.75329e+07	1.02943e+07	4.04623e+07	3.05667e+07	2.87779e+07	1.74076e+07	2.75919e+07	2.4104e+07	5.28228e+07	7.49966e+07	3.17663e+07	3.94973e+07	6.45467e+07	3.80117e+07	2.93011e+07	3.25875e+07	1.75754e+07	3.3355e+07	2.73578e+07	2.97032e+07	1.64631e+07
711	483.752	86.2534	0.570783	965.489	2	35.85	2.64019e-05	0.0273456	TRUE	P04083	Annexin A1 OS=Homo sapiens GN=ANXA1 PE=1 SV=2 - [ANXA1_HUMAN]	AMVSEFLK	[N-term] Acetyl (N-Term)			8.43472e+06	8.846e+06	5.19479e+06	2.86301e+06	5.49696e+06	3.43841e+06	1.68252e+07	1.56917e+07	6.19974e+06	2.08564e+07	2.73099e+07	8.68909e+06	9.57274e+06	2.21949e+07	6.6017e+06	1.21905e+07	9.8067e+06	8.66416e+06	6.73639e+06	9.57536e+06	8.94643e+06	1.2713e+07	1.53898e+07	9.22059e+06	2.08564e+07	2.56445e+07	1.78005e+07	1.05573e+07	1.52163e+07	1.1271e+07	1.01145e+07	8.34519e+06	8.32186e+06	6.0582e+06
712	584.315	86.7886	0.465067	2333.23	4	50.23	-0.000960084	-0.411483	FALSE	P23528	Cofilin-1 OS=Homo sapiens GN=CFL1 PE=1 SV=3 - [COF1_HUMAN]	ESKKEDLVFIFWAPESAPLK				1.39561e+07	1.86056e+07	7.43958e+06	5.44515e+06	1.36431e+07	5.915e+06	2.68921e+07	3.15881e+07	9.80303e+06	2.24136e+07	3.60318e+07	1.52619e+07	1.1942e+07	3.34053e+07	1.29546e+07	2.01704e+07	2.06262e+07	1.24082e+07	1.28119e+07	2.37654e+07	1.53903e+07	2.03196e+07	3.09803e+07	1.45796e+07	2.24136e+07	3.38345e+07	3.12655e+07	1.31702e+07	2.29019e+07	2.21173e+07	1.69297e+07	1.8218e+07	1.2135e+07	1.20188e+07
713	509.92	64.3135	0.92535	1526.74	3	53.02	0.000985553	0.645529	FALSE	P08238	Heat shock protein HSP 90-beta OS=Homo sapiens GN=HSP90AB1 PE=1 SV=4 - [HS90B_HUMAN]	SLTNDWEDHLAVK				4.8497e+06	6.34892e+06	5.1117e+06	1.60316e+07	1.00815e+07	8.09026e+06	1.94306e+07	1.18957e+07	1.051e+07	1.4942e+07	7.47866e+06	3.13723e+06	5.89127e+06	3.55661e+07	8.98365e+06	7.00913e+06	7.03843e+06	8.52559e+06	3.7721e+07	1.75614e+07	2.10501e+07	1.46817e+07	1.16668e+07	1.56311e+07	1.4942e+07	7.02259e+06	6.42693e+06	6.49719e+06	2.43833e+07	1.53377e+07	5.84023e+06	5.99573e+06	8.16473e+06	3.67946e+07
715	722.895	88.1841	0.55685	1443.77	2	77.43	-0.000757252	-0.524494	TRUE	A8MWD9	Small nuclear ribonucleoprotein G-like protein OS=Homo sapiens PE=3 SV=2 - [RUXGL_HUMAN]	GNSIIMLEALERV				2.25646e+07	2.67978e+07	1.32242e+07	4.21303e+06	1.34721e+07	7.46907e+06	4.20002e+07	4.2136e+07	1.59703e+07	2.46722e+07	3.94587e+07	1.34131e+07	2.74868e+07	3.49663e+07	1.06631e+07	3.26119e+07	2.97082e+07	2.20561e+07	9.91289e+06	2.34676e+07	1.94339e+07	3.17352e+07	4.13253e+07	2.37519e+07	2.46722e+07	3.70525e+07	2.74781e+07	3.03138e+07	2.39721e+07	1.82051e+07	2.75867e+07	2.65039e+07	2.30785e+07	9.2486e+06
716	539.003	84.311	0.445167	1613.99	3	32.92	0.000656161	0.406547	TRUE	P35579	Myosin-9 OS=Homo sapiens GN=MYH9 PE=1 SV=4 - [MYH9_HUMAN]	VISGVLQLGNIVFKK				1.08543e+07	1.26666e+07	6.22172e+06	2.34767e+06	7.16744e+06	3.44538e+06	2.00108e+07	2.2587e+07	6.50051e+06	1.61677e+07	2.73655e+07	7.62127e+06	7.51861e+06	1.90619e+07	4.15076e+06	1.56874e+07	1.40422e+07	1.03769e+07	5.52385e+06	1.24852e+07	8.96457e+06	1.51201e+07	2.21525e+07	9.66792e+06	1.61677e+07	2.56967e+07	1.5613e+07	8.2919e+06	1.30684e+07	7.08658e+06	1.29824e+07	1.21662e+07	1.01261e+07	4.93752e+06
717	778.359	85.3847	0.6218	1554.7	2	73.5	-0.00305715	-1.96638	FALSE	P60842	Eukaryotic initiation factor 4A-I OS=Homo sapiens GN=EIF4A1 PE=1 SV=1 - [IF4A1_HUMAN]	MFVLDEADEMLSR				2.01756e+07	2.98523e+07	1.77559e+07	9.86955e+06	2.02039e+07	1.11725e+07	4.84975e+07	4.53455e+07	3.05544e+07	3.62873e+07	4.57453e+07	2.3635e+07	1.83133e+07	4.59945e+07	1.4162e+07	2.91592e+07	3.30943e+07	2.96143e+07	2.32221e+07	3.5194e+07	2.90697e+07	3.66445e+07	4.4473e+07	4.54421e+07	3.62873e+07	4.29556e+07	4.84187e+07	2.01968e+07	3.15328e+07	2.41788e+07	2.44585e+07	2.96208e+07	3.05457e+07	2.19793e+07
718	456.575	42.3141	0.899467	1366.7	3	53.88	-0.000141729	-0.103701	TRUE	P00558	Phosphoglycerate kinase 1 OS=Homo sapiens GN=PGK1 PE=1 SV=3 - [PGK1_HUMAN]	AHSSMVGVNLPQK				5.57261e+06	7.7929e+06	1.20455e+07	1.22805e+07	8.09433e+06	4.62826e+06	1.14673e+07	9.97599e+06	7.23777e+06	1.14454e+07	2.89338e+07	7.07325e+06	1.04268e+07	2.76801e+07	8.21873e+06	8.05393e+06	8.63923e+06	2.00902e+07	2.88949e+07	1.40998e+07	1.20423e+07	8.66467e+06	9.78405e+06	1.07644e+07	1.14454e+07	2.71693e+07	1.44903e+07	1.14993e+07	1.89769e+07	1.40318e+07	6.68323e+06	7.29405e+06	2.06983e+07	2.79223e+07
721	914.463	87.3769	0.496733	2740.37	3	64.51	0.000674546	0.246152	TRUE	P53999	Activated RNA polymerase II transcriptional coactivator p15 OS=Homo sapiens GN=SUB1 PE=1 SV=3 - [TCP4_HUMAN]	GISLNPEQWSQLKEQISDIDDAVR				5.38275e+07	5.59289e+07	3.42477e+07	7.36984e+06	4.43714e+07	8.58002e+06	9.44266e+07	9.21718e+07	3.55218e+07	7.68128e+07	8.33157e+07	5.24765e+07	4.08858e+07	7.0193e+07	1.51183e+07	7.77953e+07	6.20029e+07	5.71203e+07	1.73406e+07	7.72922e+07	2.23244e+07	7.13483e+07	9.03983e+07	5.28299e+07	7.68128e+07	7.8235e+07	1.07503e+08	4.5091e+07	4.81227e+07	2.58114e+07	6.84613e+07	5.7182e+07	6.05258e+07	1.64072e+07
722	666.706	80.3368	0.66415	1997.1	3	68.3	-0.000874419	-0.437845	TRUE	Q15233	Non-POU domain-containing octamer-binding protein OS=Homo sapiens GN=NONO PE=1 SV=4 - [NONO_HUMAN]	TLAEIAKVELDNMPLRGK				1.97794e+07	2.35179e+07	1.1584e+07	4.00678e+06	1.34107e+07	7.1738e+06	6.05562e+07	2.84165e+07	1.43794e+07	1.61926e+07	3.01094e+07	9.44572e+06	2.42273e+07	3.55819e+07	9.75853e+06	2.85866e+07	2.6072e+07	1.93205e+07	9.42758e+06	2.33606e+07	1.86656e+07	4.5756e+07	2.78697e+07	2.13858e+07	1.61926e+07	2.82733e+07	1.93505e+07	2.67191e+07	2.43942e+07	1.66607e+07	2.40957e+07	2.32571e+07	1.94648e+07	8.78495e+06
723	816.045	83.6474	0.783283	2445.11	3	65.23	-0.000818428	-0.33472	TRUE	P07900	Heat shock protein HSP 90-alpha OS=Homo sapiens GN=HSP90AA1 PE=1 SV=5 - [HS90A_HUMAN]	LVTSPCCIVTSTYGWTANMER	[6] Carbamidomethyl; (C)|[7] Carbamidomethyl (C)			5.15325e+07	5.91683e+07	3.27648e+07	9.96197e+06	2.77449e+07	1.11339e+07	1.01592e+08	1.14514e+08	2.84054e+07	7.75361e+07	8.8466e+07	3.15779e+07	3.60207e+07	7.52562e+07	2.2711e+07	7.44784e+07	6.55941e+07	5.46471e+07	2.34396e+07	4.83299e+07	2.89693e+07	7.67621e+07	1.12311e+08	4.2246e+07	7.75361e+07	8.30711e+07	6.46905e+07	3.97255e+07	5.1594e+07	3.87744e+07	6.59395e+07	6.07851e+07	5.64784e+07	2.22268e+07
725	810.921	85.5027	0.891933	1619.83	2	70.43	-0.000133466	-0.0823949	FALSE	P07437	Tubulin beta chain OS=Homo sapiens GN=TUBB PE=1 SV=2 - [TBB5_HUMAN]	LHFFMPGFAPLTSR				2.70911e+07	2.99488e+07	1.53111e+07	8.229e+06	1.57591e+07	9.48618e+06	9.55165e+07	9.35177e+07	1.93814e+07	5.99573e+07	1.03837e+08	1.8203e+07	2.62167e+07	6.12304e+07	1.01811e+07	3.91539e+07	3.32013e+07	2.55367e+07	1.93621e+07	2.74513e+07	2.46822e+07	7.21719e+07	9.17183e+07	2.8825e+07	5.99573e+07	9.75052e+07	3.72907e+07	2.89131e+07	4.19782e+07	1.73821e+07	3.22705e+07	2.98282e+07	2.62923e+07	1.84462e+07
727	423.728	37.5406	1.06832	845.442	2	37.08	-0.00053343	-0.630948	TRUE	P60866	40S ribosomal protein S20 OS=Homo sapiens GN=RPS20 PE=1 SV=1 - [RS20_HUMAN]	VCADLIR	[2] Carbamidomethyl (C)			8.17503e+06	9.35804e+06	8.25779e+06	1.49072e+07	3.48161e+06	3.07192e+06	5.55579e+06	6.89455e+06	7.56456e+06	5.5223e+06	1.44192e+07	3.54818e+06	1.04945e+07	8.01071e+06	3.61236e+06	1.18151e+07	1.03744e+07	1.37728e+07	3.50752e+07	6.06474e+06	7.99286e+06	4.19793e+06	6.76189e+06	1.12504e+07	5.5223e+06	1.35399e+07	7.26882e+06	1.15739e+07	5.49196e+06	6.16737e+06	9.7955e+06	8.87554e+06	1.35294e+07	3.38506e+07
728	445.753	63.5985	1.59725	889.491	2	25.57	0.000194761	0.218958	TRUE	P26447	Protein S100-A4 OS=Homo sapiens GN=S100A4 PE=1 SV=1 - [S10A4_HUMAN]	ELPSFLGK				1.0678e+07	1.10538e+07	9.67763e+06	5.2746e+06	8.56807e+06	9.82736e+06	3.60071e+07	1.57199e+07	6.86404e+06	3.24166e+07	2.25218e+07	1.03573e+07	1.42842e+07	4.02936e+07	1.12038e+07	1.54326e+07	1.22543e+07	1.61409e+07	1.24107e+07	1.4925e+07	2.55699e+07	2.72068e+07	1.54175e+07	1.02086e+07	3.24166e+07	2.11484e+07	2.12179e+07	1.57533e+07	2.76244e+07	1.91282e+07	1.27958e+07	1.06717e+07	1.5924e+07	1.1645e+07
732	749.408	80.5645	0.52115	2245.2	3	59.43	-5.51698e-05	-0.0245723	TRUE	P00558	Phosphoglycerate kinase 1 OS=Homo sapiens GN=PGK1 PE=1 SV=3 - [PGK1_HUMAN]	SLLGKDVLFLKDCVGPEVEK	[13] Carbamidomethyl (C)			1.75499e+07	2.28317e+07	9.03902e+06	6.06367e+06	1.30779e+07	6.76248e+06	6.36287e+07	3.42113e+07	1.35648e+07	3.14422e+07	5.02736e+07	1.77612e+07	1.78595e+07	5.77191e+07	8.17255e+06	2.53643e+07	2.53113e+07	1.50758e+07	1.42673e+07	2.27809e+07	1.75954e+07	4.80776e+07	3.35531e+07	2.01742e+07	3.14422e+07	4.72078e+07	3.63855e+07	1.96964e+07	3.95709e+07	1.3953e+07	2.15194e+07	2.26107e+07	1.48832e+07	1.34534e+07
733	425.563	43.3914	0.904083	1273.67	3	72.38	-0.000251389	-0.197374	TRUE	P60174	Triosephosphate isomerase OS=Homo sapiens GN=TPI1 PE=1 SV=3 - [TPIS_HUMAN]	VIADNVKDWSK				5.5068e+06	7.33071e+06	1.09188e+07	1.3387e+07	5.26393e+06	3.88608e+06	6.07291e+06	7.32181e+06	3.53498e+06	6.54128e+06	2.14696e+07	3.85162e+06	7.49299e+06	1.18666e+07	5.06431e+06	7.95881e+06	8.12685e+06	1.8211e+07	3.14985e+07	9.16944e+06	1.01112e+07	4.58867e+06	7.18094e+06	5.25741e+06	6.54128e+06	2.01604e+07	7.89044e+06	8.26365e+06	8.13547e+06	8.64627e+06	6.58592e+06	6.82259e+06	1.80972e+07	3.05457e+07
737	880.41	90.4544	2.48502	1758.81	2	108.38	-0.000954023	-0.542426	FALSE	Q99879	Histone H2B type 1-M OS=Homo sapiens GN=HIST1H2BM PE=1 SV=3 - [H2B1M_HUMAN]	AMGIMNSFVNDIFER	[5] Oxidation (M)			2.1387e+08	2.19457e+08	1.15257e+08	6.80784e+07	2.06018e+08	7.51235e+07	4.63858e+08	5.41177e+08	2.0341e+08	3.33307e+08	4.02666e+08	1.84285e+08	2.27996e+08	2.96431e+08	5.25403e+07	3.091e+08	2.4329e+08	1.92232e+08	1.60182e+08	3.5887e+08	1.95464e+08	3.5049e+08	5.30764e+08	3.02523e+08	3.33307e+08	3.78111e+08	3.77526e+08	2.51446e+08	2.03226e+08	8.97018e+07	2.73631e+08	2.33246e+08	2.15081e+08	1.75651e+08
738	566.32	98.4173	0.798717	1130.63	2	47.52	-0.000262382	-0.232068	TRUE	Q14974	Importin subunit beta-1 OS=Homo sapiens GN=KPNB1 PE=1 SV=2 - [IMB1_HUMAN]	MELITILEK	[N-term] Acetyl (N-Term)			1.28809e+07	2.44987e+07	1.06133e+07	5.42836e+06	1.70854e+07	1.03253e+07	4.35451e+07	4.44522e+07	2.30794e+07	2.36498e+07	5.08153e+07	2.14181e+07	2.64566e+07	2.35316e+07	1.3629e+07	1.86164e+07	2.71594e+07	1.77015e+07	1.27724e+07	2.97617e+07	2.68656e+07	3.29025e+07	4.35969e+07	3.43249e+07	2.36498e+07	4.77165e+07	4.38771e+07	2.91777e+07	1.61327e+07	2.32687e+07	1.55838e+07	2.41946e+07	1.7569e+07	1.19541e+07
739	460.764	50.6432	1.07927	919.513	2	39.64	-5.93756e-05	-0.0645729	TRUE	P46781	40S ribosomal protein S9 OS=Homo sapiens GN=RPS9 PE=1 SV=3 - [RS9_HUMAN]	LIGEYGLR				4.11723e+06	6.77673e+06	4.75271e+06	4.50076e+06	6.45808e+06	6.59655e+06	9.90506e+06	1.14566e+07	6.32062e+06	6.40272e+06	8.72103e+06	4.54391e+06	7.83289e+06	1.68518e+07	8.15707e+06	5.95052e+06	7.51271e+06	7.92684e+06	1.05899e+07	1.12496e+07	1.71636e+07	7.48422e+06	1.12361e+07	9.40037e+06	6.40272e+06	8.1892e+06	9.30867e+06	8.63851e+06	1.15532e+07	1.39265e+07	4.9038e+06	6.36471e+06	7.47378e+06	9.94319e+06
740	652.847	54.339	1.25645	1303.68	2	69.42	0.0012313	0.944478	TRUE	P63104	14-3-3 protein zeta/delta OS=Homo sapiens GN=YWHAZ PE=1 SV=1 - [1433Z_HUMAN]	FLIPNASQAESK				5.67365e+06	9.56678e+06	6.96617e+06	1.05835e+07	1.13185e+07	9.26847e+06	2.11633e+07	2.25213e+07	2.03363e+07	1.30973e+07	1.6264e+07	8.9783e+06	1.15659e+07	5.28912e+07	9.66706e+06	8.19996e+06	1.06058e+07	1.16186e+07	2.49019e+07	1.97162e+07	2.41157e+07	1.59909e+07	2.2088e+07	3.02453e+07	1.30973e+07	1.52722e+07	1.8393e+07	1.27554e+07	3.6261e+07	1.65045e+07	6.76372e+06	9.05932e+06	1.13482e+07	2.39076e+07
741	647.325	66.9348	1.04668	1938.95	3	70.24	9.34869e-05	0.0482151	TRUE	P07355	Annexin A2 OS=Homo sapiens GN=ANXA2 PE=1 SV=2 - [ANXA2_HUMAN]	TDLEKDIISDTSGDFRK				1.11999e+07	1.97069e+07	6.89351e+06	8.13191e+06	1.33106e+07	6.19734e+06	4.76688e+07	2.07592e+07	1.19409e+07	3.27232e+07	1.92677e+07	8.04447e+06	9.98995e+06	4.69856e+07	1.16962e+07	1.61868e+07	2.18472e+07	1.14974e+07	1.91337e+07	2.31863e+07	1.61249e+07	3.60183e+07	2.03598e+07	1.77592e+07	3.27232e+07	1.80927e+07	1.64799e+07	1.10174e+07	3.22123e+07	1.99689e+07	1.3432e+07	1.93473e+07	1.12494e+07	1.81848e+07
742	487.296	52.5977	1.59673	972.577	2	43.25	0.000928943	0.955137	TRUE	P29692	Elongation factor 1-delta OS=Homo sapiens GN=EEF1D PE=1 SV=5 - [EF1D_HUMAN]	LVPVGYGIR				7.01202e+06	8.35435e+06	6.40527e+06	5.57461e+06	8.51334e+06	6.37197e+06	1.46446e+07	1.78063e+07	1.1058e+07	7.34985e+06	1.18938e+07	5.28134e+06	1.02314e+07	2.73318e+07	8.53284e+06	1.01343e+07	9.26166e+06	1.06831e+07	1.31166e+07	1.48297e+07	1.65793e+07	1.10654e+07	1.74637e+07	1.64461e+07	7.34985e+06	1.11685e+07	1.08194e+07	1.12837e+07	1.87381e+07	1.45681e+07	8.38044e+06	7.83509e+06	1.04321e+07	1.2257e+07
743	560.804	28.4734	0.984133	1119.59	2	53.38	0.000184612	0.164892	FALSE	P68104	Elongation factor 1-alpha 1 OS=Homo sapiens GN=EEF1A1 PE=1 SV=1 - [EF1A1_HUMAN]	STTTGHLIYK				7.65825e+06	7.43779e+06	4.98876e+06	1.83123e+07	9.24514e+06	7.18553e+06	7.98649e+06	1.07315e+07	1.55974e+07	1.19679e+07	8.2026e+06	9.77748e+06	1.02621e+07	2.41742e+07	1.00756e+07	1.10682e+07	8.24556e+06	8.32054e+06	4.30871e+07	1.61044e+07	1.86961e+07	6.03456e+06	1.0525e+07	2.31974e+07	1.19679e+07	7.70239e+06	2.00302e+07	1.13176e+07	1.65733e+07	1.72021e+07	9.17073e+06	6.93469e+06	7.89325e+06	4.29451e+07
745	512.766	48.2151	1.03468	1023.52	2	39.65	0.00049623	0.484828	TRUE	P63220	40S ribosomal protein S21 OS=Homo sapiens GN=RPS21 PE=1 SV=1 - [RS21_HUMAN]	TYAICGAIR	[5] Carbamidomethyl (C)			8.17254e+06	1.00331e+07	7.02659e+06	6.40659e+06	9.0771e+06	8.06354e+06	1.50741e+07	1.30667e+07	9.41183e+06	1.02225e+07	1.21412e+07	6.36471e+06	8.10613e+06	1.8505e+07	7.55064e+06	1.18115e+07	1.11228e+07	1.17193e+07	1.50741e+07	1.58117e+07	2.09806e+07	1.13899e+07	1.28153e+07	1.39978e+07	1.02225e+07	1.14008e+07	1.30388e+07	8.93986e+06	1.26866e+07	1.28912e+07	9.78742e+06	9.50161e+06	1.14608e+07	1.42515e+07
747	501.273	32.2333	0.942433	1000.53	2	75.09	0.000454233	0.453992	TRUE	P62269	40S ribosomal protein S18 OS=Homo sapiens GN=RPS18 PE=1 SV=3 - [RS18_HUMAN]	VLNTNIDGR				1.33594e+07	1.57237e+07	1.2269e+07	1.50055e+07	4.87257e+06	4.44155e+06	9.44635e+06	9.2274e+06	9.50156e+06	7.92295e+06	1.92558e+07	7.04255e+06	1.66967e+07	9.24958e+06	6.61814e+06	1.93079e+07	1.74313e+07	2.04629e+07	3.53066e+07	8.48771e+06	1.15565e+07	7.13762e+06	9.04986e+06	1.41312e+07	7.92295e+06	1.80816e+07	1.44274e+07	1.8414e+07	6.34131e+06	1.12991e+07	1.61708e+07	1.53129e+07	2.12427e+07	3.44901e+07
749	494.623	36.2358	1.14415	1480.85	3	34.32	-2.76556e-05	-0.0186755	TRUE	P62805	Histone H4 OS=Homo sapiens GN=HIST1H4A PE=1 SV=2 - [H4_HUMAN]	DNIQGITKPAIRR				1.02725e+07	2.26215e+07	1.32966e+07	1.56802e+07	7.40562e+06	4.74502e+06	9.43384e+06	5.62198e+06	1.0876e+07	1.05355e+07	2.54809e+07	7.89097e+06	2.63753e+07	8.95402e+06	1.58667e+07	1.48465e+07	2.50782e+07	2.21768e+07	3.68942e+07	1.29001e+07	1.23461e+07	7.12817e+06	5.51381e+06	1.61754e+07	1.05355e+07	2.3927e+07	1.61655e+07	2.9088e+07	6.13867e+06	2.70891e+07	1.22357e+07	2.24006e+07	2.32238e+07	3.62118e+07
752	554.313	68.7349	1.21457	1106.61	2	49.54	-0.000109216	-0.0986937	TRUE	P62861	40S ribosomal protein S30 OS=Homo sapiens GN=FAU PE=1 SV=1 - [RS30_HUMAN]	FVNVVPTFGK				1.04303e+07	1.32146e+07	8.2422e+06	5.83271e+06	9.33464e+06	7.47461e+06	5.33222e+07	1.63925e+07	1.27651e+07	2.7931e+07	1.97469e+07	9.99821e+06	1.2312e+07	2.95203e+07	1.13393e+07	1.50747e+07	1.46497e+07	1.37468e+07	1.37238e+07	1.62604e+07	1.94483e+07	4.02901e+07	1.60771e+07	1.89849e+07	2.7931e+07	1.85427e+07	2.04823e+07	1.35783e+07	2.02384e+07	1.93596e+07	1.24741e+07	1.26869e+07	1.34941e+07	1.28567e+07
753	846.437	84.7997	1.12038	1690.86	2	65.33	-0.000217294	-0.128511	FALSE	P68371	Tubulin beta-4B chain OS=Homo sapiens GN=TUBB4B PE=1 SV=1 - [TBB4B_HUMAN]	ALTVPELTQQMFDAK				3.38279e+07	3.81083e+07	1.74308e+07	1.02372e+07	2.09392e+07	1.22753e+07	9.11661e+07	8.6918e+07	2.50262e+07	6.54013e+07	1.1071e+08	2.7533e+07	4.03104e+07	8.41317e+07	1.44909e+07	4.88905e+07	4.2247e+07	2.90721e+07	2.40873e+07	3.64748e+07	3.19392e+07	6.88848e+07	8.52456e+07	3.72204e+07	6.54013e+07	1.03959e+08	5.64041e+07	4.44564e+07	5.76788e+07	2.47403e+07	4.104e+07	3.79855e+07	3.00387e+07	2.31513e+07
757	629.995	63.6126	1.35342	1886.96	3	55.22	-6.58209e-05	-0.0348819	TRUE	P11021	78 kDa glucose-regulated protein OS=Homo sapiens GN=HSPA5 PE=1 SV=2 - [GRP78_HUMAN]	VTHAVVTVPAYFNDAQR				3.30714e+07	4.29714e+07	2.95466e+07	1.46322e+07	2.76476e+07	2.02759e+07	1.18306e+08	4.97382e+07	3.06541e+07	7.14014e+07	4.31663e+07	1.80084e+07	5.17149e+07	1.1614e+08	4.05131e+07	4.77972e+07	4.76382e+07	4.92795e+07	3.44282e+07	4.81603e+07	5.2756e+07	8.93915e+07	4.87812e+07	4.55904e+07	7.14014e+07	4.05339e+07	3.68921e+07	5.70338e+07	7.96227e+07	6.91678e+07	3.9435e+07	4.28024e+07	5.1406e+07	3.32643e+07
758	547.863	83.9491	0.7031	1093.71	2	69.37	0.000290681	0.265775	TRUE	P62249	40S ribosomal protein S16 OS=Homo sapiens GN=RPS16 PE=1 SV=2 - [RS16_HUMAN]	LLEPVLLLGK				6.76587e+06	1.07361e+07	6.99819e+06	4.98726e+06	7.88626e+06	5.1542e+06	2.56328e+07	2.29354e+07	1.41173e+07	1.54476e+07	2.58044e+07	9.84453e+06	9.82093e+06	3.13654e+07	8.05207e+06	9.77851e+06	1.19021e+07	1.1672e+07	1.17346e+07	1.37374e+07	1.34108e+07	1.9368e+07	2.24941e+07	2.0996e+07	1.54476e+07	2.42308e+07	2.01675e+07	1.0831e+07	2.15034e+07	1.37473e+07	8.0268e+06	1.02869e+07	1.1411e+07	1.10198e+07
761	622.306	84.375	0.591233	1863.9	3	53.33	-0.000838546	-0.449889	FALSE	P68366	Tubulin alpha-4A chain OS=Homo sapiens GN=TUBA4A PE=1 SV=1 - [TBA4A_HUMAN]	AVCMLSNTTAIAEAWAR	[3] Carbamidomethyl (C)			2.4404e+07	3.00632e+07	1.7183e+07	3.35933e+06	1.33005e+07	7.50027e+06	3.5895e+07	3.68657e+07	1.00674e+07	2.87427e+07	3.37851e+07	1.30238e+07	1.58614e+07	3.59431e+07	1.1486e+07	3.52704e+07	3.33281e+07	2.86588e+07	7.9042e+06	2.31687e+07	1.9515e+07	2.71221e+07	3.61563e+07	1.49727e+07	2.87427e+07	3.17248e+07	2.66805e+07	1.74928e+07	2.46418e+07	1.96099e+07	2.9577e+07	3.00387e+07	2.96208e+07	7.14372e+06
762	475.242	35.1464	1.0005	948.47	2	42.2	0.000339695	0.358151	TRUE	P36578	60S ribosomal protein L4 OS=Homo sapiens GN=RPL4 PE=1 SV=5 - [RL4_HUMAN]	MINTDLSR				1.18863e+07	1.32575e+07	1.2764e+07	9.70022e+06	3.7949e+06	3.45783e+06	9.52592e+06	1.01371e+07	8.63906e+06	8.01774e+06	2.06268e+07	4.86927e+06	1.45597e+07	9.68259e+06	4.11161e+06	1.71789e+07	1.46974e+07	2.12885e+07	2.28238e+07	6.61048e+06	8.99695e+06	7.19774e+06	9.94206e+06	1.28485e+07	8.01774e+06	1.9369e+07	9.9752e+06	1.60572e+07	6.63816e+06	7.01974e+06	1.43904e+07	1.27958e+07	2.20941e+07	2.15676e+07
763	523.778	30.8274	0.900317	1045.54	2	62.93	0.000257864	0.246633	TRUE	P05783	Keratin, type I cytoskeletal 18 OS=Homo sapiens GN=KRT18 PE=1 SV=2 - [K1C18_HUMAN]	VIDDTNITR				1.18657e+07	1.79153e+07	1.53515e+07	1.20273e+07	4.85833e+06	5.02289e+06	5.92106e+06	5.62845e+06	7.9477e+06	9.38244e+06	6.67134e+06	6.58619e+06	1.38737e+07	9.79313e+06	9.11306e+06	1.71491e+07	1.9861e+07	2.56041e+07	2.82992e+07	8.4629e+06	1.30691e+07	4.47393e+06	5.52016e+06	1.18203e+07	9.38244e+06	6.26451e+06	1.34925e+07	1.53006e+07	6.71395e+06	1.55587e+07	1.43464e+07	1.74235e+07	2.64201e+07	2.73578e+07
765	433.587	79.1915	0.635867	1297.74	3	51.49	-0.000255416	-0.196816	TRUE	P63241	Eukaryotic translation initiation factor 5A-1 OS=Homo sapiens GN=EIF5A PE=1 SV=2 - [IF5A1_HUMAN]	VHLVGIDIFTGK				8.08219e+06	1.07092e+07	6.63628e+06	4.43466e+06	5.67664e+06	3.60104e+06	1.57875e+07	9.65222e+06	7.13445e+06	7.82216e+06	1.08838e+07	5.76865e+06	7.16895e+06	1.60125e+07	5.50909e+06	1.1681e+07	1.18723e+07	1.10684e+07	1.04344e+07	9.88835e+06	9.36958e+06	1.1929e+07	9.46651e+06	1.06107e+07	7.82216e+06	1.02201e+07	1.18177e+07	7.90628e+06	1.09778e+07	9.40565e+06	9.68995e+06	1.02487e+07	1.07697e+07	9.76244e+06
766	593.364	80.0465	0.693233	1184.71	2	60.76	-0.000408495	-0.344805	TRUE	P49368	T-complex protein 1 subunit gamma OS=Homo sapiens GN=CCT3 PE=1 SV=4 - [TCPG_HUMAN]	TAVETAVLLLR				1.24214e+07	1.38213e+07	7.80626e+06	5.54071e+06	8.17601e+06	4.83775e+06	3.30706e+07	1.9046e+07	1.28271e+07	1.35135e+07	1.70482e+07	9.00352e+06	1.17679e+07	2.42702e+07	6.91867e+06	1.79523e+07	1.53223e+07	1.30197e+07	1.30368e+07	1.42421e+07	1.25874e+07	2.4988e+07	1.86796e+07	1.90772e+07	1.35135e+07	1.60085e+07	1.84446e+07	1.29783e+07	1.66391e+07	1.18122e+07	1.50744e+07	1.34408e+07	1.27676e+07	1.22135e+07
767	928.675	85.0982	0.48975	4638.34	5	48.8	-0.00150445	-0.32435	TRUE	P61978	Heterogeneous nuclear ribonucleoprotein K OS=Homo sapiens GN=HNRNPK PE=1 SV=1 - [HNRPK_HUMAN]	HESGASIKIDEPLEGSEDRIITITGTQDQIQNAQYLLQNSVK				2.78789e+07	4.49022e+07	1.08435e+07	1.78391e+06	1.75673e+07	515309	1.17653e+08	1.26208e+08	1.91841e+07	4.25851e+07	1.28715e+08	3.02958e+07	4.38874e+07	7.35237e+07	1.18782e+06	4.02926e+07	4.97787e+07	1.80854e+07	4.19739e+06	3.06011e+07	1.34079e+06	8.88982e+07	1.23779e+08	2.85316e+07	4.25851e+07	1.20866e+08	6.20639e+07	4.84012e+07	5.04062e+07	2.02796e+06	3.31763e+07	4.46786e+07	1.79227e+07	3.67403e+06
768	495.605	71.7279	1.1096	1483.79	3	41.42	0.00079385	0.535014	TRUE	P62906	60S ribosomal protein L10a OS=Homo sapiens GN=RPL10A PE=1 SV=2 - [RL10A_HUMAN]	KYDAFLASESLIK				1.20529e+07	1.6348e+07	9.86638e+06	5.06308e+06	8.82705e+06	5.23286e+06	3.80314e+07	1.58377e+07	1.00446e+07	2.10575e+07	1.11855e+07	5.47422e+06	1.02482e+07	2.32032e+07	7.63904e+06	1.74198e+07	1.81235e+07	1.64557e+07	1.1913e+07	1.53762e+07	1.36154e+07	2.87364e+07	1.55329e+07	1.49389e+07	2.10575e+07	1.05033e+07	1.12145e+07	1.13023e+07	1.59076e+07	1.30421e+07	1.457e+07	1.59653e+07	1.62304e+07	1.12112e+07
769	661.677	75.4967	3.25652	1982.01	3	72.64	-0.000590128	-0.297742	TRUE	Q06830	Peroxiredoxin-1 OS=Homo sapiens GN=PRDX1 PE=1 SV=1 - [PRDX1_HUMAN]	TIAQDYGVLKADEGISFR				3.2172e+07	4.33524e+07	1.73039e+07	7.67418e+06	1.40737e+07	7.17661e+06	9.30201e+07	5.12325e+07	1.81626e+07	4.05344e+07	4.47918e+07	1.62168e+07	2.81686e+07	7.06179e+07	1.17776e+07	4.64973e+07	4.80607e+07	2.88604e+07	1.80566e+07	2.45155e+07	1.86729e+07	7.02856e+07	5.02467e+07	2.70125e+07	4.05344e+07	4.20603e+07	3.32218e+07	3.10658e+07	4.84141e+07	2.01079e+07	3.79855e+07	4.30706e+07	2.97605e+07	1.71059e+07
771	626.322	43.9599	0.8718	1875.94	3	76.47	-0.000450883	-0.24035	TRUE	P84103	Serine/arginine-rich splicing factor 3 OS=Homo sapiens GN=SRSF3 PE=1 SV=1 - [SRSF3_HUMAN]	VYVGNLGNNGNKTELER				1.06638e+07	1.21611e+07	2.05192e+07	2.83361e+07	1.12748e+07	6.85787e+06	1.3997e+07	1.83957e+07	1.20294e+07	9.99761e+06	3.1586e+07	5.37122e+06	1.52865e+07	2.56303e+07	1.09345e+07	1.5412e+07	1.34818e+07	3.42232e+07	6.66724e+07	1.96399e+07	1.78435e+07	1.05761e+07	1.80417e+07	1.78908e+07	9.99761e+06	2.96598e+07	1.10035e+07	1.68587e+07	1.75716e+07	1.86685e+07	1.2783e+07	1.17823e+07	3.50186e+07	6.40136e+07
773	916.512	86.3965	0.481117	1831.01	2	57.71	0.000325558	0.177803	TRUE	P06744	Glucose-6-phosphate isomerase OS=Homo sapiens GN=GPI PE=1 SV=4 - [G6PI_HUMAN]	TLAQLNPESSLFIIASK				2.44111e+07	3.18033e+07	1.69189e+07	8.35318e+06	1.86439e+07	1.2183e+07	7.03511e+07	6.68494e+07	2.49282e+07	5.66902e+07	7.71839e+07	2.60501e+07	3.05845e+07	7.09642e+07	1.57794e+07	3.52806e+07	3.52572e+07	2.82183e+07	1.96543e+07	3.24764e+07	3.16989e+07	5.3157e+07	6.55632e+07	3.70745e+07	5.66902e+07	7.24771e+07	5.33664e+07	3.37301e+07	4.86514e+07	2.69401e+07	2.96208e+07	3.13483e+07	2.90093e+07	1.86821e+07
774	580.651	58.0685	1.57555	1738.93	3	49.36	-8.85927e-05	-0.0509466	TRUE	P04406	Glyceraldehyde-3-phosphate dehydrogenase OS=Homo sapiens GN=GAPDH PE=1 SV=3 - [G3P_HUMAN]	DGRGALQNIIPASTGAAK				2.14427e+07	2.49147e+07	1.46739e+07	5.14957e+06	1.58219e+07	1.06657e+07	3.54964e+07	3.68428e+07	2.05221e+07	6.83414e+07	3.0012e+07	1.29974e+07	2.90275e+07	3.91349e+07	1.19325e+07	3.09906e+07	2.76205e+07	2.4474e+07	1.21165e+07	2.75607e+07	2.77512e+07	2.6821e+07	3.61339e+07	3.05216e+07	6.83414e+07	2.81818e+07	2.66265e+07	3.2013e+07	2.683e+07	2.03723e+07	2.64617e+07	2.46681e+07	2.54568e+07	1.14037e+07
775	591.335	82.2013	0.476033	1770.98	3	54.15	0.000584458	0.330019	TRUE	P07355	Annexin A2 OS=Homo sapiens GN=ANXA2 PE=1 SV=2 - [ANXA2_HUMAN]	TKGVDEVTIVNILTNR				1.33738e+07	1.85708e+07	8.73505e+06	3.34946e+06	9.51092e+06	5.42834e+06	2.57538e+07	2.02038e+07	9.7781e+06	1.9329e+07	1.81587e+07	9.74096e+06	1.27215e+07	1.82887e+07	6.58596e+06	1.93287e+07	2.05876e+07	1.45688e+07	7.88097e+06	1.65674e+07	1.4124e+07	1.94595e+07	1.9815e+07	1.45425e+07	1.9329e+07	1.70513e+07	1.99553e+07	1.403e+07	1.25383e+07	1.12442e+07	1.62121e+07	1.81848e+07	1.42914e+07	7.10471e+06
776	674.367	79.7892	0.871883	2693.44	4	51.85	-0.00310619	-1.15324	TRUE	P10809	60 kDa heat shock protein, mitochondrial OS=Homo sapiens GN=HSPD1 PE=1 SV=2 - [CH60_HUMAN]	CIPALDSLTPANEDQKIGIEIIKR	[1] Carbamidomethyl (C)			2.92519e+07	3.89077e+07	2.15602e+07	5.80987e+06	1.61697e+07	8.96985e+06	1.10097e+08	4.75936e+07	2.34037e+07	2.33659e+07	4.68684e+07	1.67164e+07	3.86394e+07	3.01402e+07	1.34871e+07	4.2277e+07	4.31332e+07	3.59593e+07	1.36701e+07	2.81665e+07	2.33387e+07	8.31891e+07	4.66779e+07	3.48072e+07	2.33659e+07	4.40103e+07	3.42453e+07	4.26135e+07	2.06634e+07	2.30265e+07	3.46814e+07	3.85529e+07	3.65316e+07	1.28068e+07
778	592.853	78.9857	0.660017	1183.69	2	58.46	-0.00052547	-0.443924	TRUE	Q92945	Far upstream element-binding protein 2 OS=Homo sapiens GN=KHSRP PE=1 SV=4 - [FUBP2_HUMAN]	IINDLLQSLR				1.17095e+07	1.15491e+07	6.90283e+06	4.90974e+06	7.42946e+06	3.76914e+06	4.00272e+07	2.41738e+07	1.26093e+07	2.16058e+07	2.59726e+07	9.33843e+06	1.33551e+07	2.12321e+07	5.96661e+06	1.69234e+07	1.28034e+07	1.15129e+07	1.15522e+07	1.29416e+07	9.80697e+06	3.02444e+07	2.37087e+07	1.87532e+07	2.16058e+07	2.43887e+07	1.91307e+07	1.47287e+07	1.45563e+07	1.01868e+07	1.4182e+07	1.11259e+07	1.12615e+07	1.0878e+07
780	421.26	32.1809	1.1611	840.506	2	46.16	-0.000929482	-1.10586	TRUE	P62316	Small nuclear ribonucleoprotein Sm D2 OS=Homo sapiens GN=SNRPD2 PE=1 SV=1 - [SMD2_HUMAN]	SLLNKPK	[N-term] Acetyl (N-Term)			9.77836e+06	1.09303e+07	1.00627e+07	1.22728e+07	3.56375e+06	3.54846e+06	6.84726e+06	6.14001e+06	7.51982e+06	5.4793e+06	1.22504e+07	4.85961e+06	1.62677e+07	9.74265e+06	6.62021e+06	1.41324e+07	1.21174e+07	1.67831e+07	2.88768e+07	6.20783e+06	9.23276e+06	5.17376e+06	6.02187e+06	1.11839e+07	5.4793e+06	1.15034e+07	9.95541e+06	1.79409e+07	6.67934e+06	1.13027e+07	1.15938e+07	1.04968e+07	1.65578e+07	2.78849e+07
781	406.255	35.1518	1.13907	810.496	2	34.24	-8.55682e-05	-0.105575	TRUE	P62906	60S ribosomal protein L10a OS=Homo sapiens GN=RPL10A PE=1 SV=2 - [RL10A_HUMAN]	ILGPGLNK				8.64966e+06	1.09049e+07	9.21676e+06	1.27058e+07	3.44685e+06	3.09997e+06	6.36666e+06	8.38656e+06	6.86674e+06	5.44026e+06	1.55079e+07	2.95144e+06	1.03915e+07	9.97992e+06	2.99435e+06	1.25011e+07	1.20892e+07	1.53722e+07	2.98956e+07	6.00419e+06	8.06583e+06	4.81062e+06	8.2252e+06	1.02126e+07	5.44026e+06	1.45622e+07	6.04633e+06	1.14603e+07	6.84201e+06	5.11224e+06	1.03123e+07	1.04844e+07	1.51195e+07	2.87053e+07
782	675.37	70.1611	1.01047	1348.73	2	78.43	-0.00127963	-0.948772	TRUE	P07900	Heat shock protein HSP 90-alpha OS=Homo sapiens GN=HSP90AA1 PE=1 SV=5 - [HS90A_HUMAN]	TLTIVDTGIGMTK				1.32078e+07	1.7178e+07	1.2328e+07	1.54338e+07	1.33082e+07	7.83783e+06	5.35076e+07	2.68402e+07	1.87135e+07	2.9892e+07	2.51818e+07	1.02081e+07	1.92812e+07	7.33515e+07	1.48599e+07	1.90888e+07	1.90436e+07	2.05613e+07	3.63142e+07	2.31821e+07	2.03933e+07	4.04301e+07	2.63238e+07	2.78317e+07	2.9892e+07	2.36462e+07	2.09123e+07	2.12643e+07	5.02882e+07	2.53703e+07	1.5994e+07	1.68672e+07	2.14079e+07	3.59564e+07
783	662.861	77.9948	0.946983	1323.71	2	55.52	0.000381782	0.288419	TRUE	P30040	Endoplasmic reticulum resident protein 29 OS=Homo sapiens GN=ERP29 PE=1 SV=4 - [ERP29_HUMAN]	GALPLDTVTFYK				1.14705e+07	1.51221e+07	9.36486e+06	8.20648e+06	9.5743e+06	4.689e+06	6.33524e+07	3.1428e+07	1.61335e+07	1.98758e+07	2.25745e+07	7.95974e+06	2.3998e+07	4.4089e+07	8.35652e+06	1.65779e+07	1.67644e+07	1.56192e+07	1.93091e+07	1.66778e+07	1.22004e+07	4.78688e+07	3.08233e+07	2.39947e+07	1.98758e+07	2.11979e+07	1.63063e+07	2.64663e+07	3.02264e+07	1.42671e+07	1.382e+07	1.47786e+07	1.52847e+07	1.83243e+07
784	970.27	83.8245	1.32178	4846.31	5	36.63	0.00263356	0.543415	TRUE	P04406	Glyceraldehyde-3-phosphate dehydrogenase OS=Homo sapiens GN=GAPDH PE=1 SV=3 - [G3P_HUMAN]	QASEGPLKGILGYTEHQVVSSDFNSDTHSSTFDAGAGIALNDHFVK				5.40588e+07	7.84492e+07	1.77246e+07	5.60497e+06	4.29694e+07	4.05034e+06	2.75528e+08	3.35481e+08	5.44936e+07	1.28679e+08	3.4217e+08	8.74272e+07	7.23924e+07	1.41063e+08	3.83375e+06	7.81296e+07	8.6969e+07	2.95621e+07	1.3188e+07	7.485e+07	1.05386e+07	2.08188e+08	3.29026e+08	8.10458e+07	1.28679e+08	3.21304e+08	1.79104e+08	7.9838e+07	9.67098e+07	6.54534e+06	6.87602e+07	8.20164e+07	3.0508e+07	1.2321e+07
785	732.365	80.8711	0.701033	2194.07	3	77.51	-0.00015687	-0.0714974	TRUE	P62753	40S ribosomal protein S6 OS=Homo sapiens GN=RPS6 PE=1 SV=1 - [RS6_HUMAN]	MATEVAADALGEEWKGYVVR				2.02573e+07	2.65849e+07	1.32386e+07	3.4116e+06	1.30431e+07	6.78122e+06	6.74951e+07	3.17698e+07	1.44059e+07	2.0148e+07	3.71414e+07	1.50563e+07	1.38331e+07	2.49316e+07	7.89402e+06	2.92773e+07	2.94721e+07	2.20802e+07	8.02719e+06	2.27203e+07	1.76441e+07	5.0999e+07	3.11585e+07	2.14252e+07	2.0148e+07	3.48764e+07	3.08444e+07	1.52559e+07	1.70925e+07	1.34774e+07	2.46681e+07	2.63271e+07	2.31233e+07	7.27839e+06
786	423.258	50.9795	1.03297	844.501	2	67.62	-0.00053823	-0.637335	FALSE	P16403	Histone H1.2 OS=Homo sapiens GN=HIST1H1C PE=1 SV=2 - [H12_HUMAN]	SGVSLAALK				2.98886e+06	5.19261e+06	4.10132e+06	2.83149e+06	4.93586e+06	3.88984e+06	1.14416e+07	1.00709e+07	5.56386e+06	8.06463e+06	8.25841e+06	4.78866e+06	1.04424e+07	9.95629e+06	6.96965e+06	4.31971e+06	5.75654e+06	6.84042e+06	6.66225e+06	8.59795e+06	1.0121e+07	8.64524e+06	9.8771e+06	8.27488e+06	8.06463e+06	7.7548e+06	9.81006e+06	1.15165e+07	6.82581e+06	1.18993e+07	3.58209e+06	4.88728e+06	6.39733e+06	5.99573e+06
787	408.763	33.814	1.11657	815.511	2	58.53	-0.000397954	-0.487981	TRUE	P62280	40S ribosomal protein S11 OS=Homo sapiens GN=RPS11 PE=1 SV=3 - [RS11_HUMAN]	ILSGVVTK				1.08563e+07	1.20683e+07	1.19939e+07	1.10316e+07	3.87325e+06	3.66951e+06	1.07805e+07	8.38717e+06	6.91214e+06	6.95668e+06	1.97441e+07	6.20933e+06	1.44803e+07	9.53892e+06	4.14464e+06	1.56904e+07	1.33789e+07	2.00042e+07	2.59564e+07	6.74696e+06	9.54774e+06	8.14574e+06	8.22579e+06	1.02801e+07	6.95668e+06	1.85401e+07	1.27204e+07	1.59696e+07	6.53967e+06	7.07612e+06	1.2997e+07	1.16829e+07	2.05495e+07	2.50227e+07
788	776.382	96.2625	0.550233	4652.25	6	37.3	-0.00191563	-0.411763	TRUE	P04406	Glyceraldehyde-3-phosphate dehydrogenase OS=Homo sapiens GN=GAPDH PE=1 SV=3 - [G3P_HUMAN]	AAFNSGKVDIVAINDPFIDLNYMVYMFQYDSTHGKFHGTVK				3.53567e+07	4.93528e+07	834125	6.10674e+06	2.37341e+07	751733	2.26099e+08	2.00507e+08	7.28996e+06	3.89129e+07	3.16954e+08	1.36981e+07	5.26473e+07	4.83318e+07	284343	5.11e+07	5.47127e+07	1.3912e+06	1.43686e+07	4.13433e+07	1.95594e+06	1.70839e+08	1.96649e+08	1.0842e+07	3.89129e+07	2.97625e+08	2.8062e+07	5.80621e+07	3.31352e+07	485457	4.30061e+07	4.94954e+07	1.14957e+06	1.35686e+07
789	605.961	56.7354	0.78365	1814.86	3	53.4	-0.000770002	-0.424276	TRUE	P06576	ATP synthase subunit beta, mitochondrial OS=Homo sapiens GN=ATP5B PE=1 SV=3 - [ATPB_HUMAN]	IMDPNIVGSEHYDVAR				1.6371e+07	2.15677e+07	1.21035e+07	6.52144e+06	1.41163e+07	9.60207e+06	3.77606e+07	2.81423e+07	2.25206e+07	3.0499e+07	2.52905e+07	1.07002e+07	3.15351e+07	3.14297e+07	1.9914e+07	2.36605e+07	2.391e+07	2.0187e+07	1.53444e+07	2.45897e+07	2.49837e+07	2.85318e+07	2.76008e+07	3.34938e+07	3.0499e+07	2.37483e+07	2.19204e+07	3.47785e+07	2.15475e+07	3.39991e+07	2.00382e+07	2.1302e+07	2.08372e+07	1.459e+07
790	873.429	84.6679	0.824633	1744.84	2	77.71	0.00115537	0.662162	TRUE	P02786	Transferrin receptor protein 1 OS=Homo sapiens GN=TFRC PE=1 SV=2 - [TFR1_HUMAN]	SAFSNLFGGEPLSYTR				2.72688e+07	3.1509e+07	1.59419e+07	8.48601e+06	1.8347e+07	9.79005e+06	1.0198e+08	8.0197e+07	3.05177e+07	4.99411e+07	9.07197e+07	2.62354e+07	3.69703e+07	5.0122e+07	1.07127e+07	3.94108e+07	3.4931e+07	2.65887e+07	1.99668e+07	3.19592e+07	2.54728e+07	7.70558e+07	7.8654e+07	4.53876e+07	4.99411e+07	8.51874e+07	5.37459e+07	4.07727e+07	3.43625e+07	1.82897e+07	3.25073e+07	3.09017e+07	2.75446e+07	1.89996e+07
791	513.801	55.8457	1.16587	1025.59	2	51.36	0.000424665	0.41407	TRUE	P25705	ATP synthase subunit alpha, mitochondrial OS=Homo sapiens GN=ATP5A1 PE=1 SV=1 - [ATPA_HUMAN]	AVDSLVPIGR				5.82196e+06	8.46365e+06	6.18065e+06	3.78942e+06	8.45134e+06	7.02478e+06	1.55497e+07	1.19503e+07	1.07248e+07	8.87002e+06	1.06045e+07	6.36713e+06	1.22699e+07	1.90495e+07	7.59958e+06	8.41431e+06	9.38282e+06	1.03084e+07	8.91616e+06	1.47217e+07	1.82778e+07	1.17493e+07	1.17203e+07	1.59504e+07	8.87002e+06	9.95783e+06	1.30437e+07	1.35319e+07	1.30599e+07	1.29747e+07	6.92005e+06	7.95549e+06	1.0009e+07	8.20312e+06
792	596.827	78.6822	0.839683	1191.64	2	57.72	0.000336595	0.282463	TRUE	P83731	60S ribosomal protein L24 OS=Homo sapiens GN=RPL24 PE=1 SV=1 - [RL24_HUMAN]	QINWTVLYR				1.22032e+07	1.74878e+07	1.07703e+07	4.61101e+06	9.09465e+06	5.49297e+06	4.36771e+07	2.12982e+07	1.10911e+07	2.07804e+07	2.10886e+07	9.99851e+06	1.28304e+07	1.98832e+07	7.28176e+06	1.7637e+07	1.9387e+07	1.79634e+07	1.08493e+07	1.58423e+07	1.42922e+07	3.30023e+07	2.08884e+07	1.64953e+07	2.07804e+07	1.98025e+07	2.0483e+07	1.415e+07	1.36315e+07	1.24321e+07	1.47704e+07	1.70742e+07	1.78526e+07	1.02281e+07
793	553.761	44.0902	1.0545	1105.51	2	80.29	-0.000177496	-0.160556	TRUE	P61978	Heterogeneous nuclear ribonucleoprotein K OS=Homo sapiens GN=HNRNPK PE=1 SV=1 - [HNRPK_HUMAN]	NTDEMVELR				7.49047e+06	7.4328e+06	1.14263e+07	1.23963e+07	5.84392e+06	3.86509e+06	1.01661e+07	1.28862e+07	7.83989e+06	7.36187e+06	2.19958e+07	3.92365e+06	1.02381e+07	1.62371e+07	7.31007e+06	1.08258e+07	8.24002e+06	1.90574e+07	2.91675e+07	1.01797e+07	1.00566e+07	7.68146e+06	1.26383e+07	1.16599e+07	7.36187e+06	2.06544e+07	8.03799e+06	1.12911e+07	1.11318e+07	1.24804e+07	8.94804e+06	6.92396e+06	1.9248e+07	2.82216e+07
794	443.753	33.3008	0.993117	885.492	2	42.13	-0.000160401	-0.181143	FALSE	Q15233	Non-POU domain-containing octamer-binding protein OS=Homo sapiens GN=NONO PE=1 SV=4 - [NONO_HUMAN]	AVVIVDDR				6.74944e+06	1.08707e+07	7.83063e+06	1.34623e+07	3.09621e+06	2.83542e+06	4.73548e+06	5.26213e+06	7.19532e+06	4.06027e+06	1.01424e+07	2.76879e+06	1.17347e+07	9.65101e+06	5.01935e+06	9.75477e+06	1.20513e+07	1.30604e+07	3.16756e+07	5.3934e+06	7.3775e+06	3.57811e+06	5.16088e+06	1.07013e+07	4.06027e+06	9.52389e+06	5.67215e+06	1.29416e+07	6.61651e+06	8.56952e+06	8.00761e+06	1.04568e+07	1.27958e+07	3.07569e+07
795	465.597	25.698	0.84225	1393.77	3	65.17	0.000406701	0.2918	TRUE	P14618	Pyruvate kinase isozymes M1/M2 OS=Homo sapiens GN=PKM2 PE=1 SV=4 - [KPYM_HUMAN]	IISKIENHEGVR				7.05556e+06	1.38122e+07	1.19029e+07	7.98011e+06	3.87786e+06	3.56683e+06	1.52456e+07	1.02548e+07	8.73148e+06	1.30234e+07	1.0858e+07	5.92484e+06	5.92322e+06	1.07687e+07	4.62428e+06	1.01972e+07	1.53123e+07	1.98523e+07	1.87765e+07	6.75498e+06	9.28057e+06	1.15195e+07	1.00575e+07	1.29859e+07	1.30234e+07	1.01958e+07	1.21376e+07	6.53243e+06	7.38278e+06	7.89502e+06	8.44073e+06	1.34143e+07	2.0271e+07	1.77832e+07
796	690.362	51.253	1.48238	1378.71	2	61.9	-0.000175553	-0.127331	TRUE	P07737	Profilin-1 OS=Homo sapiens GN=PFN1 PE=1 SV=2 - [PROF1_HUMAN]	STGGAPTFNVTVTK				8.02526e+06	1.33605e+07	9.20903e+06	1.36674e+07	1.37427e+07	9.53227e+06	1.80986e+07	2.0068e+07	1.42975e+07	1.61822e+07	2.05367e+07	1.07173e+07	1.76489e+07	4.01094e+07	1.92679e+07	1.15987e+07	1.48115e+07	1.53593e+07	3.21582e+07	2.3939e+07	2.48021e+07	1.36752e+07	1.96819e+07	2.12641e+07	1.61822e+07	1.92844e+07	2.19554e+07	1.94641e+07	2.74981e+07	3.2896e+07	9.6046e+06	1.29103e+07	1.50947e+07	3.1024e+07
797	416.553	58.0685	1.0884	1246.64	3	44.88	-0.000648054	-0.519842	TRUE	P26447	Protein S100-A4 OS=Homo sapiens GN=S100A4 PE=1 SV=1 - [S10A4_HUMAN]	ALDVMVSTFHK				3.78171e+06	6.40985e+06	3.41947e+06	2.88898e+06	4.87725e+06	3.87951e+06	9.50443e+06	8.74368e+06	5.76917e+06	1.83013e+07	8.5999e+06	4.60417e+06	9.02369e+06	2.42184e+07	5.71499e+06	5.4656e+06	7.10598e+06	5.70319e+06	6.79751e+06	8.49587e+06	1.00941e+07	7.18151e+06	8.57545e+06	8.58022e+06	1.83013e+07	8.07546e+06	9.4321e+06	9.95179e+06	1.66036e+07	9.75718e+06	4.55644e+06	6.06698e+06	5.31656e+06	6.1043e+06
798	528.555	90.5604	0.824783	2110.19	4	61.01	0.000183702	0.0870549	FALSE	Q9BQE3	Tubulin alpha-1C chain OS=Homo sapiens GN=TUBA1C PE=1 SV=1 - [TBA1C_HUMAN]	GHYTIGKEIIDLVLDRIR				2.03492e+07	2.16042e+07	7.1729e+06	1.26723e+06	1.27512e+07	3.32694e+06	4.24789e+07	5.07433e+07	1.37055e+07	2.81207e+07	5.1714e+07	1.28615e+07	1.40951e+07	2.19207e+07	2.64426e+06	2.94101e+07	2.39504e+07	1.19634e+07	2.98168e+06	2.22117e+07	8.65641e+06	3.20969e+07	4.9767e+07	2.03836e+07	2.81207e+07	4.85604e+07	2.6348e+07	1.55448e+07	1.50283e+07	4.51454e+06	2.50227e+07	2.14079e+07	1.17017e+07	2.54358e+06
799	411.231	39.3786	1.03607	1230.67	3	44.54	-0.000688922	-0.559793	TRUE	Q15233	Non-POU domain-containing octamer-binding protein OS=Homo sapiens GN=NONO PE=1 SV=4 - [NONO_HUMAN]	GIVEFSGKPAAR				1.45145e+07	9.56234e+06	1.29469e+07	1.51157e+07	5.40211e+06	4.11296e+06	8.0743e+06	1.13035e+07	7.28325e+06	6.62234e+06	1.81463e+07	2.98787e+06	1.91515e+07	1.52202e+07	5.31773e+06	2.09774e+07	1.06008e+07	2.15936e+07	3.55658e+07	9.41013e+06	1.07015e+07	6.10091e+06	1.1086e+07	1.0832e+07	6.62234e+06	1.70397e+07	6.12095e+06	2.11212e+07	1.04346e+07	9.07893e+06	1.7655e+07	9.04699e+06	2.23642e+07	3.47537e+07
800	768.736	89.834	1.12653	2303.18	3	81.21	-0.000441536	-0.191707	TRUE	P00558	Phosphoglycerate kinase 1 OS=Homo sapiens GN=PGK1 PE=1 SV=3 - [PGK1_HUMAN]	AKQIVWNGPVGVFEWEAFAR				4.1748e+07	3.7378e+07	1.13658e+07	3.48197e+06	2.40131e+07	4.88931e+06	7.88945e+07	8.85564e+07	1.69194e+07	6.20394e+07	7.94916e+07	2.85713e+07	3.08091e+07	4.75523e+07	5.25196e+06	6.03371e+07	4.14374e+07	1.89566e+07	8.19276e+06	4.18294e+07	1.27215e+07	5.96124e+07	8.68525e+07	2.51634e+07	6.20394e+07	7.4644e+07	5.85311e+07	3.39778e+07	3.26008e+07	8.96665e+06	5.09631e+07	3.73768e+07	1.91153e+07	7.45977e+06
801	514.953	80.786	0.634367	1541.84	3	60.49	0.00122113	0.791996	TRUE	Q15149	Plectin OS=Homo sapiens GN=PLEC PE=1 SV=3 - [PLEC_HUMAN]	LGFHLPLEVAYQR				1.06874e+07	1.11828e+07	6.16262e+06	2.65905e+06	6.00931e+06	4.23212e+06	3.13239e+07	1.50334e+07	7.44898e+06	1.67496e+07	2.70258e+07	9.86019e+06	1.09464e+07	1.61721e+07	4.187e+06	1.54462e+07	1.23973e+07	1.02784e+07	6.2565e+06	1.04678e+07	1.10116e+07	2.36682e+07	1.47441e+07	1.10785e+07	1.67496e+07	2.53777e+07	2.01996e+07	1.20722e+07	1.10872e+07	7.14844e+06	1.28242e+07	1.07982e+07	9.97076e+06	5.61831e+06
803	527.786	26.8322	1.04967	1053.56	2	73.32	0.000593108	0.562958	TRUE	P62263	40S ribosomal protein S14 OS=Homo sapiens GN=RPS14 PE=1 SV=3 - [RS14_HUMAN]	TPGPGAQSALR				1.2137e+07	1.10519e+07	1.80472e+07	1.64631e+07	8.53241e+06	6.89554e+06	1.30408e+07	1.68796e+07	1.17011e+07	1.47744e+07	1.50421e+07	8.17037e+06	1.1567e+07	1.61594e+07	7.54902e+06	1.75412e+07	1.22522e+07	3.01002e+07	3.87363e+07	1.48629e+07	1.79416e+07	9.85354e+06	1.65549e+07	1.74025e+07	1.47744e+07	1.41248e+07	1.67378e+07	1.27566e+07	1.10785e+07	1.28884e+07	1.46358e+07	1.06595e+07	3.11116e+07	3.7926e+07
804	693.883	87.3195	0.59285	1385.75	2	80.79	-0.000417658	-0.301394	TRUE	Q15084	Protein disulfide-isomerase A6 OS=Homo sapiens GN=PDIA6 PE=1 SV=1 - [PDIA6_HUMAN]	TGEAIVDAALSALR				1.34888e+07	1.56014e+07	1.13138e+07	7.3437e+06	1.21763e+07	8.37609e+06	3.39407e+07	3.55147e+07	1.62446e+07	1.90942e+07	3.23569e+07	1.27452e+07	2.11972e+07	3.16532e+07	1.17667e+07	1.9495e+07	1.72958e+07	1.88698e+07	1.72791e+07	2.12104e+07	2.17938e+07	2.56455e+07	3.48314e+07	2.41599e+07	1.90942e+07	3.03837e+07	2.61099e+07	2.33773e+07	2.17007e+07	2.00892e+07	1.63691e+07	1.52359e+07	1.9012e+07	1.63144e+07
805	825.171	84.954	0.483917	3296.66	4	51.68	-0.000934139	-0.28336	TRUE	P06744	Glucose-6-phosphate isomerase OS=Homo sapiens GN=GPI PE=1 SV=4 - [G6PI_HUMAN]	TFTTQETITNAETAKEWFLQAAKDPSAVAK				1.73847e+07	2.44316e+07	1.24038e+07	3.74445e+06	1.47664e+07	6.42128e+06	5.00302e+07	4.17982e+07	1.13236e+07	3.89572e+07	4.80589e+07	1.88674e+07	1.86437e+07	4.12764e+07	6.81832e+06	2.51256e+07	2.70849e+07	2.06878e+07	8.81035e+06	2.57222e+07	1.67076e+07	3.78026e+07	4.09939e+07	1.6841e+07	3.89572e+07	4.51282e+07	3.86518e+07	2.05612e+07	2.82982e+07	1.16409e+07	2.1302e+07	2.41133e+07	2.14635e+07	8.05442e+06
806	639.828	84.0685	0.461633	2555.28	4	62.15	0.00014202	0.0555792	TRUE	P35637	RNA-binding protein FUS OS=Homo sapiens GN=FUS PE=1 SV=1 - [FUS_HUMAN]	AAIDWFDGKEFSGNPIKVSFATR				1.67587e+07	1.71018e+07	1.1002e+07	1.88128e+06	8.78851e+06	4.94566e+06	3.35179e+07	3.49964e+07	1.05302e+07	1.70659e+07	2.73495e+07	8.77091e+06	1.83183e+07	2.36844e+07	7.68305e+06	2.42208e+07	1.89591e+07	1.83497e+07	4.42649e+06	1.5309e+07	1.28682e+07	2.5326e+07	3.43231e+07	1.56611e+07	1.70659e+07	2.56816e+07	1.79681e+07	2.02024e+07	1.62375e+07	1.31172e+07	2.06983e+07	1.68115e+07	1.82656e+07	3.90667e+06
808	383.225	42.0656	1.95323	1146.65	3	39.2	0.00251214	2.19085	FALSE	P40926	Malate dehydrogenase, mitochondrial OS=Homo sapiens GN=MDH2 PE=1 SV=3 - [MDHM_HUMAN]	VNVPVIGGHAGK				5.35432e+06	6.745e+06	1.08254e+07	1.46148e+07	7.28819e+06	5.11438e+06	1.03873e+07	7.41727e+06	8.08255e+06	6.97958e+06	1.65294e+07	4.64549e+06	1.18148e+07	1.89042e+07	9.42493e+06	7.73844e+06	7.47753e+06	1.80552e+07	3.43874e+07	1.26956e+07	1.33072e+07	7.84859e+06	7.27455e+06	1.20208e+07	6.97958e+06	1.55214e+07	9.51676e+06	1.30299e+07	1.29603e+07	1.60911e+07	6.4031e+06	6.33896e+06	1.79126e+07	3.31763e+07
810	595.312	72.6532	0.884	1782.91	3	41.32	-0.00170273	-0.955024	TRUE	P04792	Heat shock protein beta-1 OS=Homo sapiens GN=HSPB1 PE=1 SV=2 - [HSPB1_HUMAN]	VSLDVNHFAPDELTVK				1.64448e+07	2.145e+07	1.56917e+07	1.06511e+07	1.51414e+07	9.57716e+06	4.41877e+07	2.03684e+07	1.08383e+07	4.03828e+07	3.0202e+07	1.34959e+07	1.74293e+07	4.84804e+07	1.01676e+07	2.37671e+07	2.37795e+07	2.61715e+07	2.5061e+07	2.63754e+07	2.49189e+07	3.33881e+07	1.99765e+07	1.61193e+07	4.03828e+07	2.83602e+07	2.76478e+07	1.92219e+07	3.32371e+07	1.73592e+07	2.01809e+07	2.10636e+07	2.70056e+07	2.41397e+07
811	384.228	34.6831	0.965383	1149.66	3	40.83	-0.000331219	-0.288101	TRUE	P18669	Phosphoglycerate mutase 1 OS=Homo sapiens GN=PGAM1 PE=1 SV=2 - [PGAM1_HUMAN]	VLIAAHGNSLR				8.65457e+06	9.32191e+06	7.1692e+06	8.00691e+06	2.09276e+06	2.58596e+06	4.6366e+06	5.54822e+06	3.9772e+06	6.79865e+06	1.66605e+07	3.70637e+06	1.16325e+07	8.35624e+06	3.68085e+06	1.25082e+07	1.03343e+07	1.19572e+07	1.88395e+07	3.64545e+06	6.72842e+06	3.50339e+06	5.44147e+06	5.91511e+06	6.79865e+06	1.56445e+07	7.59287e+06	1.28289e+07	5.72885e+06	6.28431e+06	1.03328e+07	8.84659e+06	1.16829e+07	1.78167e+07
813	599.351	76.9333	1.01605	1196.69	2	55.43	-0.000247209	-0.206578	TRUE	P08107	Heat shock 70 kDa protein 1A/1B OS=Homo sapiens GN=HSPA1A PE=1 SV=5 - [HSP71_HUMAN]	DAGVIAGLNVLR				9.94628e+06	1.4109e+07	7.4683e+06	7.07695e+06	7.3742e+06	4.12938e+06	4.31717e+07	2.34355e+07	1.0948e+07	1.40568e+07	1.81492e+07	7.95085e+06	1.4583e+07	4.38859e+07	7.86586e+06	1.43751e+07	1.56413e+07	1.24561e+07	1.66514e+07	1.28454e+07	1.07443e+07	3.26203e+07	2.29846e+07	1.62824e+07	1.40568e+07	1.70424e+07	1.62881e+07	1.60828e+07	3.00872e+07	1.34294e+07	1.1835e+07	1.37541e+07	1.21952e+07	1.59121e+07
815	465.581	30.7719	0.925833	1393.72	3	55.79	-0.00014016	-0.100565	TRUE	P35268	60S ribosomal protein L22 OS=Homo sapiens GN=RPL22 PE=1 SV=2 - [RL22_HUMAN]	VVANSKESYELR				1.36635e+07	2.01416e+07	1.50664e+07	1.11384e+07	5.4016e+06	5.24436e+06	8.77439e+06	1.23332e+07	1.25723e+07	1.03728e+07	9.89147e+06	5.3965e+06	1.59597e+07	1.29697e+07	7.89095e+06	1.97475e+07	2.2329e+07	2.51286e+07	2.62076e+07	9.40925e+06	1.36454e+07	6.62989e+06	1.20959e+07	1.86982e+07	1.03728e+07	9.28826e+06	1.10553e+07	1.76011e+07	8.89177e+06	1.34722e+07	1.65896e+07	1.97768e+07	2.60479e+07	2.53749e+07
816	596.32	66.0903	1.17507	1785.94	3	79.13	0.0004074	0.228116	TRUE	P07900	Heat shock protein HSP 90-alpha OS=Homo sapiens GN=HSP90AA1 PE=1 SV=5 - [HS90A_HUMAN]	HLEINPDHSIIETLR				1.36483e+07	1.64683e+07	9.58165e+06	7.23357e+06	1.46688e+07	8.18481e+06	5.0651e+07	1.97544e+07	1.38166e+07	3.50723e+07	1.83798e+07	9.75417e+06	1.15812e+07	4.18536e+07	1.11407e+07	1.97255e+07	1.82568e+07	1.59808e+07	1.70199e+07	2.55521e+07	2.12961e+07	3.82716e+07	1.93743e+07	2.05488e+07	3.50723e+07	1.72589e+07	1.99824e+07	1.27724e+07	2.86939e+07	1.90204e+07	1.65578e+07	1.60849e+07	1.56832e+07	1.61708e+07
818	844.961	87.7796	0.864033	3375.81	4	37.11	-0.000611796	-0.181229	TRUE	P08670	Vimentin OS=Homo sapiens GN=VIM PE=1 SV=4 - [VIME_HUMAN]	ISLPLPNFSSLNLRETNLDSLPLVDTHSKR				6.75758e+07	6.27017e+07	3.35498e+07	4.38205e+06	3.35901e+07	1.56236e+07	1.48714e+08	1.36398e+08	4.15411e+07	1.08299e+08	1.38799e+08	3.92284e+07	6.67532e+07	7.93018e+07	2.03917e+07	9.76653e+07	6.95113e+07	5.59563e+07	1.03106e+07	5.85118e+07	4.06511e+07	1.12368e+08	1.33773e+08	6.17821e+07	1.08299e+08	1.30334e+08	8.03633e+07	7.36189e+07	5.43675e+07	3.48147e+07	8.58353e+07	6.46556e+07	5.9668e+07	9.63557e+06
820	689.38	82.5374	0.6849	1376.74	2	78.57	-0.000739587	-0.5372	TRUE	Q08J23	tRNA (cytosine(34)-C(5))-methyltransferase OS=Homo sapiens GN=NSUN2 PE=1 SV=2 - [NSUN2_HUMAN]	ILLTQENPFFR				1.33677e+07	1.68932e+07	9.00262e+06	6.81042e+06	1.13866e+07	5.95483e+06	3.6907e+07	3.17439e+07	1.39042e+07	2.74923e+07	2.92966e+07	1.2975e+07	1.68342e+07	3.22098e+07	7.27755e+06	1.93199e+07	1.87278e+07	1.50151e+07	1.60243e+07	1.98347e+07	1.54939e+07	2.78868e+07	3.11331e+07	2.0679e+07	2.74923e+07	2.751e+07	2.65807e+07	1.85657e+07	2.20823e+07	1.24249e+07	1.61973e+07	1.65578e+07	1.47564e+07	1.52114e+07
824	1023.5	82.8051	0.944967	5112.46	5	47.12	-0.000308511	-0.0603448	TRUE	P68104	Elongation factor 1-alpha 1 OS=Homo sapiens GN=EEF1A1 PE=1 SV=1 - [EF1A1_HUMAN]	GNVAGDSKNDPPMEAAGFTAQVIILNHPGQISAGYAPVLDCHTAHIACK	[41] Carbamidomethyl; (C)|[48] Carbamidomethyl (C)			5.04846e+07	6.42629e+07	2.15693e+07	1.01878e+07	3.92085e+07	1.42563e+07	2.0952e+08	2.28982e+08	4.80743e+07	1.01425e+08	2.05468e+08	6.34112e+07	4.59776e+07	1.03738e+08	1.35871e+07	7.29639e+07	7.1242e+07	3.59745e+07	2.3971e+07	6.82987e+07	3.70937e+07	1.58312e+08	2.24577e+08	7.14986e+07	1.01425e+08	1.92938e+08	1.29904e+08	5.07065e+07	7.11205e+07	2.31972e+07	6.35578e+07	6.62813e+07	3.66261e+07	2.29888e+07
825	572.312	36.2932	0.988267	1142.61	2	55.28	0.00016411	0.143627	TRUE	P06733	Alpha-enolase OS=Homo sapiens GN=ENO1 PE=1 SV=2 - [ENOA_HUMAN]	IGAEVYHNLK				1.23384e+07	1.59947e+07	1.09223e+07	1.83514e+07	5.44767e+06	4.23373e+06	8.275e+06	9.66027e+06	7.26222e+06	7.34917e+06	2.67629e+07	5.93898e+06	1.59626e+07	1.74919e+07	6.6812e+06	1.78324e+07	1.77318e+07	1.82168e+07	4.31791e+07	9.4895e+06	1.10158e+07	6.25256e+06	9.4744e+06	1.08008e+07	7.34917e+06	2.51308e+07	1.21666e+07	1.76043e+07	1.19921e+07	1.14068e+07	1.49599e+07	1.55927e+07	1.81499e+07	4.30706e+07
826	412.713	36.0806	1.12162	1646.82	4	32.99	-0.000477524	-0.289967	TRUE	P22626	Heterogeneous nuclear ribonucleoproteins A2/B1 OS=Homo sapiens GN=HNRNPA2B1 PE=1 SV=2 - [ROA2_HUMAN]	LTDCVVMRDPASKR	[4] Carbamidomethyl (C)			1.26144e+07	1.70105e+07	1.22062e+07	1.58806e+07	5.35489e+06	4.25138e+06	1.02604e+07	1.02129e+07	9.68327e+06	6.74805e+06	1.80173e+07	4.41893e+06	1.81866e+07	1.86294e+07	1.03333e+07	1.82312e+07	1.88579e+07	2.03582e+07	3.73656e+07	9.32789e+06	1.10617e+07	7.75274e+06	1.00164e+07	1.44015e+07	6.74805e+06	1.69185e+07	9.05263e+06	2.00571e+07	1.27719e+07	1.7642e+07	1.53057e+07	1.66699e+07	2.11737e+07	3.65316e+07
827	556.28	49.2373	0.946117	1110.55	2	60.11	-0.000523764	-0.471628	TRUE	P07355	Annexin A2 OS=Homo sapiens GN=ANXA2 PE=1 SV=2 - [ANXA2_HUMAN]	QDIAFAYQR				5.73534e+06	9.27487e+06	6.33739e+06	8.42344e+06	9.37423e+06	8.02478e+06	1.33085e+07	1.51816e+07	8.78856e+06	1.1474e+07	1.4139e+07	8.84993e+06	1.23935e+07	2.41585e+07	1.55807e+07	8.28912e+06	1.02821e+07	1.05699e+07	1.98196e+07	1.63293e+07	2.08797e+07	1.00558e+07	1.48895e+07	1.30708e+07	1.1474e+07	1.32768e+07	1.813e+07	1.36682e+07	1.65626e+07	2.66009e+07	6.83578e+06	8.77563e+06	1.02801e+07	1.88795e+07
828	880.411	86.0088	0.594567	1758.81	2	114.54	0.000772984	0.439493	FALSE	Q99879	Histone H2B type 1-M OS=Homo sapiens GN=HIST1H2BM PE=1 SV=3 - [H2B1M_HUMAN]	AMGIMNSFVNDIFER	[5] Oxidation (M)			1.65492e+07	5.7144e+07	7.6754e+06	4.29363e+06	1.40759e+07	8.2645e+06	5.90507e+07	5.54317e+07	5.35727e+07	4.58749e+07	4.05363e+07	2.04954e+07	3.46047e+07	5.184e+07	1.1879e+07	2.39181e+07	6.335e+07	1.28015e+07	1.01025e+07	2.45193e+07	2.15035e+07	4.46184e+07	5.43652e+07	7.96762e+07	4.58749e+07	3.80643e+07	4.19869e+07	3.81638e+07	3.55404e+07	2.0281e+07	2.04005e+07	5.89298e+07	1.25646e+07	9.43579e+06
829	494.277	20.3674	1.05513	986.54	2	52.44	4.85556e-05	0.049218	TRUE	Q00839	Heterogeneous nuclear ribonucleoprotein U OS=Homo sapiens GN=HNRNPU PE=1 SV=6 - [HNRPU_HUMAN]	SSSPVNVKK	[N-term] Acetyl (N-Term)			7.31132e+06	7.04495e+06	8.01322e+06	6.51435e+06	7.24198e+06	4.35171e+06	5.86593e+06	3.95135e+06	5.47058e+06	9.49809e+06	3.70969e+06	3.27742e+06	6.71698e+06	8.29278e+06	1.1603e+07	1.05668e+07	7.81005e+06	1.33649e+07	1.53277e+07	1.26151e+07	1.13228e+07	4.43227e+06	3.87532e+06	8.13614e+06	9.49809e+06	3.48347e+06	6.71412e+06	7.40783e+06	5.68535e+06	1.98097e+07	8.73905e+06	6.57905e+06	1.31053e+07	1.45563e+07
830	526.253	52.5977	1.02775	1050.49	2	55.86	0.000464129	0.441821	TRUE	P22392	Nucleoside diphosphate kinase B OS=Homo sapiens GN=NME2 PE=1 SV=1 - [NDKB_HUMAN]	GDFCIQVGR	[4] Carbamidomethyl (C)			5.64426e+06	7.80884e+06	4.96859e+06	4.35978e+06	6.49763e+06	5.15132e+06	1.09678e+07	1.20482e+07	8.32239e+06	7.31746e+06	1.0838e+07	4.95462e+06	9.04232e+06	2.7651e+07	8.61575e+06	8.15748e+06	8.65691e+06	8.28689e+06	1.02582e+07	1.13185e+07	1.34033e+07	8.28722e+06	1.18163e+07	1.23775e+07	7.31746e+06	1.0177e+07	1.015e+07	9.97233e+06	1.89569e+07	1.47096e+07	6.73468e+06	7.31083e+06	7.85572e+06	9.55931e+06
831	994.52	82.2647	0.45315	1987.03	2	83.71	-0.000249075	-0.125351	TRUE	P06576	ATP synthase subunit beta, mitochondrial OS=Homo sapiens GN=ATP5B PE=1 SV=3 - [ATPB_HUMAN]	AIAELGIYPAVDPLDSTSR				2.7047e+07	3.32e+07	1.61386e+07	6.65758e+06	2.14149e+07	1.09436e+07	8.04623e+07	6.08302e+07	2.87055e+07	4.60999e+07	4.91574e+07	2.30452e+07	3.97902e+07	2.92528e+07	1.50534e+07	3.90902e+07	3.68056e+07	2.69169e+07	1.56647e+07	3.73034e+07	2.84743e+07	6.0797e+07	5.96597e+07	4.26923e+07	4.60999e+07	4.61597e+07	4.72105e+07	4.38827e+07	2.00551e+07	2.57006e+07	3.21617e+07	3.27384e+07	2.78454e+07	1.48832e+07
833	857.812	84.7997	0.513233	2570.41	3	47.8	-0.000866345	-0.337045	TRUE	Q05639	Elongation factor 1-alpha 2 OS=Homo sapiens GN=EEF1A2 PE=1 SV=1 - [EF1A2_HUMAN]	VETGILRPGMVVTFAPVNITTEVK				2.15866e+07	2.74359e+07	1.33353e+07	5.39772e+06	1.41355e+07	6.90479e+06	5.75774e+07	6.38385e+07	1.5077e+07	4.28351e+07	7.6801e+07	2.36926e+07	1.98819e+07	5.5823e+07	8.20011e+06	3.11984e+07	3.04155e+07	2.22414e+07	1.27003e+07	2.46232e+07	1.79656e+07	4.35052e+07	6.26102e+07	2.24234e+07	4.28351e+07	7.21175e+07	4.85367e+07	2.19268e+07	3.8271e+07	1.4e+07	2.66267e+07	2.71861e+07	2.33618e+07	1.1911e+07
834	613.83	59.1816	1.4701	1225.65	2	50.78	5.83626e-05	0.0476178	TRUE	P21333	Filamin-A OS=Homo sapiens GN=FLNA PE=1 SV=4 - [FLNA_HUMAN]	AWGPGLEGGVVGK				1.01309e+07	1.38193e+07	1.11944e+07	5.87528e+06	1.31394e+07	9.59597e+06	2.91967e+07	2.13464e+07	1.33894e+07	3.56713e+07	2.34676e+07	9.5393e+06	1.32619e+07	3.19614e+07	7.88834e+06	1.4642e+07	1.53201e+07	1.86706e+07	1.3824e+07	2.2888e+07	2.49679e+07	2.20609e+07	2.09357e+07	1.99135e+07	3.56713e+07	2.20365e+07	1.95422e+07	1.46259e+07	2.1912e+07	1.34677e+07	1.20629e+07	1.3432e+07	1.87584e+07	1.29339e+07
836	497.266	46.492	1.28253	992.518	2	61.84	0.0001632	0.16443	TRUE	P14625	Endoplasmin OS=Homo sapiens GN=HSP90B1 PE=1 SV=1 - [ENPL_HUMAN]	SGYLLPDTK				7.05604e+06	7.66548e+06	5.38256e+06	4.82809e+06	6.80422e+06	5.74149e+06	1.12405e+07	1.25619e+07	9.38993e+06	6.67047e+06	9.41336e+06	5.13536e+06	8.80402e+06	2.00819e+07	6.47164e+06	1.01979e+07	8.49797e+06	8.97735e+06	1.13601e+07	1.18525e+07	1.49388e+07	8.49325e+06	1.23202e+07	1.39652e+07	6.67047e+06	8.83931e+06	1.05203e+07	9.70952e+06	1.37677e+07	1.1049e+07	8.44779e+06	7.17171e+06	8.62492e+06	1.06658e+07
838	678.005	53.612	0.976433	2030.99	3	71.12	-0.00126114	-0.620946	TRUE	P00558	Phosphoglycerate kinase 1 OS=Homo sapiens GN=PGK1 PE=1 SV=3 - [PGK1_HUMAN]	VDFNVPMKNNQITNNQR				1.81842e+07	2.29764e+07	1.42985e+07	8.44717e+06	1.89659e+07	1.13387e+07	2.58578e+07	3.16181e+07	1.56586e+07	2.59447e+07	2.43144e+07	1.09549e+07	2.55047e+07	7.71568e+07	1.95419e+07	2.62811e+07	2.54717e+07	2.38478e+07	1.98754e+07	3.30373e+07	2.95023e+07	1.9538e+07	3.10097e+07	2.32883e+07	2.59447e+07	2.28316e+07	2.24422e+07	2.81279e+07	5.2897e+07	3.33638e+07	2.22268e+07	2.27729e+07	2.48753e+07	1.89648e+07
839	405.887	43.2361	1.05978	1214.64	3	76.29	-0.000414991	-0.341657	TRUE	P04406	Glyceraldehyde-3-phosphate dehydrogenase OS=Homo sapiens GN=GAPDH PE=1 SV=3 - [G3P_HUMAN]	TVDGPSGKLWR				8.23442e+06	8.01788e+06	1.15871e+07	3.8407e+06	3.70155e+06	2.63451e+06	1.17083e+07	1.44895e+07	4.95425e+06	1.15774e+07	3.16382e+07	4.5276e+06	1.12588e+07	6.10937e+06	3.26183e+06	1.1901e+07	8.88865e+06	1.93256e+07	9.03682e+06	6.44787e+06	6.85476e+06	8.84671e+06	1.42107e+07	7.36822e+06	1.15774e+07	2.97089e+07	9.27525e+06	1.24168e+07	4.18845e+06	5.5689e+06	9.88853e+06	7.55421e+06	1.94951e+07	8.33483e+06
841	438.919	66.0903	1.2463	1313.73	3	69.07	1.03452e-05	0.00787466	FALSE	P68104	Elongation factor 1-alpha 1 OS=Homo sapiens GN=EEF1A1 PE=1 SV=1 - [EF1A1_HUMAN]	EHALLAYTLGVK				4.87168e+06	8.78057e+06	5.1264e+06	5.17975e+06	7.74086e+06	5.25117e+06	2.2814e+07	9.67865e+06	8.62081e+06	1.31809e+07	7.17132e+06	5.12939e+06	4.95315e+06	2.68085e+07	7.30092e+06	7.0409e+06	9.73416e+06	8.5501e+06	1.21875e+07	1.34841e+07	1.36631e+07	1.72382e+07	9.49243e+06	1.28213e+07	1.31809e+07	6.734e+06	1.05081e+07	5.46259e+06	1.83793e+07	1.24648e+07	5.88115e+06	8.26274e+06	8.19317e+06	1.14758e+07
842	500.282	80.2977	0.6371	1997.1	4	49.29	0.000141111	0.0706579	TRUE	Q15233	Non-POU domain-containing octamer-binding protein OS=Homo sapiens GN=NONO PE=1 SV=4 - [NONO_HUMAN]	TLAEIAKVELDNMPLRGK				1.37129e+07	1.69178e+07	8.89638e+06	2.68791e+06	7.03078e+06	4.04273e+06	3.38881e+07	1.79408e+07	8.22246e+06	8.04687e+06	1.65162e+07	5.48462e+06	1.2835e+07	1.77425e+07	6.54248e+06	1.98188e+07	1.87552e+07	1.48379e+07	6.32442e+06	1.22472e+07	1.05188e+07	2.56057e+07	1.75956e+07	1.22289e+07	8.04687e+06	1.5509e+07	1.12358e+07	1.41551e+07	1.21639e+07	1.11699e+07	1.66699e+07	1.65785e+07	1.46156e+07	5.70232e+06
844	853.085	82.8051	1.09527	5112.47	6	29.09	0.00243942	0.477151	TRUE	P68104	Elongation factor 1-alpha 1 OS=Homo sapiens GN=EEF1A1 PE=1 SV=1 - [EF1A1_HUMAN]	GNVAGDSKNDPPMEAAGFTAQVIILNHPGQISAGYAPVLDCHTAHIACK	[41] Carbamidomethyl; (C)|[48] Carbamidomethyl (C)			3.66627e+07	4.69058e+07	1.5465e+07	1.05938e+07	3.20305e+07	1.10506e+07	1.41888e+08	1.6279e+08	3.77453e+07	6.43803e+07	1.41946e+08	4.66308e+07	3.64275e+07	6.79776e+07	1.08526e+07	5.29876e+07	5.2e+07	2.57934e+07	2.49263e+07	5.57951e+07	2.87526e+07	1.0721e+08	1.59658e+08	5.61368e+07	6.43803e+07	1.3329e+08	9.55279e+07	4.01741e+07	4.66039e+07	1.85286e+07	4.39878e+07	4.70973e+07	2.67601e+07	2.39731e+07
845	859.447	83.0124	0.601517	4292.2	5	52.83	-0.0059771	-1.39255	TRUE	P08670	Vimentin OS=Homo sapiens GN=VIM PE=1 SV=4 - [VIME_HUMAN]	LHEEEIQELQAQIQEQHVQIDVDVSKPDLTAALRDVR				4.30683e+07	3.9665e+07	2.27788e+06	2.09971e+06	2.84701e+07	1.13851e+06	1.81619e+08	1.94807e+08	2.58655e+07	1.30172e+07	1.19314e+08	2.18552e+07	5.89106e+07	1.43837e+07	612529	6.22454e+07	4.39727e+07	3.79918e+06	4.94042e+06	4.95931e+07	2.9623e+06	1.37231e+08	1.91059e+08	3.84685e+07	1.30172e+07	1.12038e+08	4.47725e+07	6.49697e+07	9.86112e+06	1.04577e+06	5.35812e+07	3.97744e+07	3.453e+06	4.3708e+06
847	733.905	78.1767	0.7168	1465.8	2	70.93	-0.000548181	-0.373982	TRUE	P62805	Histone H4 OS=Homo sapiens GN=HIST1H4A PE=1 SV=2 - [H4_HUMAN]	TVTAMDVVYALKR				9.72792e+06	2.09037e+07	1.09672e+07	4.35459e+06	1.2395e+07	5.40806e+06	7.31421e+07	1.48603e+07	1.65748e+07	3.5737e+07	2.76005e+07	1.54545e+07	2.89966e+07	2.58871e+07	2.90787e+07	1.40595e+07	2.31739e+07	1.82917e+07	1.0246e+07	2.15913e+07	1.40713e+07	5.52658e+07	1.45744e+07	2.46509e+07	3.5737e+07	2.59173e+07	3.166e+07	3.19789e+07	1.77476e+07	4.9646e+07	1.15448e+07	2.05287e+07	1.81848e+07	9.54201e+06
848	523.288	58.2482	1.4139	1044.56	2	38.02	0.000419426	0.401533	TRUE	P08729	Keratin, type II cytoskeletal 7 OS=Homo sapiens GN=KRT7 PE=1 SV=5 - [K2C7_HUMAN]	WTLLQEQK				8.06247e+06	1.28062e+07	9.43336e+06	8.06175e+06	1.15545e+07	1.06909e+07	1.49641e+07	1.21291e+07	9.80801e+06	2.13958e+07	1.23174e+07	7.12056e+06	1.46321e+07	3.27702e+07	1.05759e+07	1.16525e+07	1.41969e+07	1.57335e+07	1.89686e+07	2.01271e+07	2.78166e+07	1.13068e+07	1.18957e+07	1.4587e+07	2.13958e+07	1.15663e+07	1.45872e+07	1.6137e+07	2.24665e+07	1.80562e+07	9.6445e+06	1.23373e+07	1.54223e+07	1.79637e+07
850	374.205	28.4734	0.999617	1119.59	3	45.12	-0.000158377	-0.141459	FALSE	P68104	Elongation factor 1-alpha 1 OS=Homo sapiens GN=EEF1A1 PE=1 SV=1 - [EF1A1_HUMAN]	STTTGHLIYK				4.91368e+06	5.44464e+06	3.43809e+06	1.3887e+07	3.66775e+06	2.87351e+06	4.60096e+06	5.77609e+06	7.28148e+06	5.81889e+06	3.92235e+06	3.92436e+06	4.45107e+06	1.1829e+07	5.09706e+06	7.1016e+06	6.03594e+06	5.73424e+06	3.2675e+07	6.38898e+06	7.47661e+06	3.47647e+06	5.66495e+06	1.08294e+07	5.81889e+06	3.68315e+06	8.03946e+06	4.90887e+06	8.10969e+06	8.70218e+06	5.95604e+06	5.1503e+06	5.35147e+06	3.14286e+07
852	590.335	92.3381	0.63855	1767.98	3	88.8	-0.000809431	-0.457827	TRUE	P29692	Elongation factor 1-delta OS=Homo sapiens GN=EEF1D PE=1 SV=5 - [EF1D_HUMAN]	GVVQELQQAISKLEAR				1.3226e+07	1.65916e+07	1.26111e+07	4.42659e+06	1.52728e+07	8.84447e+06	3.42579e+07	3.29044e+07	1.95676e+07	1.99445e+07	2.89195e+07	1.42392e+07	1.4719e+07	2.31901e+07	1.13333e+07	1.91151e+07	1.83935e+07	2.10334e+07	1.04154e+07	2.66043e+07	2.30125e+07	2.58851e+07	3.22713e+07	2.9102e+07	1.99445e+07	2.71559e+07	2.91705e+07	1.62328e+07	1.58986e+07	1.93492e+07	1.60451e+07	1.61708e+07	2.19166e+07	9.75267e+06
855	609.319	62.9573	1.57727	1216.62	2	84.05	0.000860785	0.70752	TRUE	P11021	78 kDa glucose-regulated protein OS=Homo sapiens GN=HSPA5 PE=1 SV=2 - [GRP78_HUMAN]	DAGTIAGLNVMR				1.24576e+07	1.50572e+07	1.19727e+07	9.70723e+06	1.35454e+07	1.12669e+07	5.05892e+07	2.11938e+07	1.41232e+07	2.8621e+07	1.84966e+07	1.05053e+07	1.77284e+07	5.39074e+07	1.97644e+07	1.80045e+07	1.66925e+07	1.99688e+07	2.28402e+07	2.35953e+07	2.93155e+07	3.8225e+07	2.0786e+07	2.10048e+07	2.8621e+07	1.73686e+07	2.15211e+07	1.95517e+07	3.69577e+07	3.37436e+07	1.51482e+07	1.47093e+07	2.04005e+07	2.16133e+07
857	580.982	71.7279	1.42155	1739.93	3	80.74	0.00459422	2.64048	TRUE	Q14697	Neutral alpha-glucosidase AB OS=Homo sapiens GN=GANAB PE=1 SV=3 - [GANAB_HUMAN]	LSFQHDPETSVLVLR				2.03159e+07	2.84747e+07	1.71716e+07	9.79642e+06	1.48692e+07	8.38865e+06	6.79012e+07	2.96291e+07	1.67883e+07	2.80663e+07	1.66515e+07	5.88678e+06	2.45561e+07	5.0831e+07	1.36476e+07	2.9362e+07	3.15672e+07	2.86398e+07	2.30501e+07	2.59012e+07	2.18265e+07	5.13059e+07	2.9059e+07	2.49684e+07	2.80663e+07	1.5636e+07	1.20597e+07	2.70817e+07	3.48486e+07	2.33004e+07	2.4903e+07	2.82216e+07	2.9577e+07	2.18888e+07
859	789.897	33.9319	0.85295	1577.78	2	92.32	-0.0011339	-0.718668	FALSE	P16403	Histone H1.2 OS=Homo sapiens GN=HIST1H1C PE=1 SV=2 - [H12_HUMAN]	ALAAAGYDVEKNNSR				2.92707e+07	3.00511e+07	2.90809e+07	1.62705e+07	1.04944e+07	9.75147e+06	2.92032e+07	2.03149e+07	1.93534e+07	2.85495e+07	4.56265e+07	1.80762e+07	4.18396e+07	1.39856e+07	1.41506e+07	4.2304e+07	3.33148e+07	4.85028e+07	3.82831e+07	1.82806e+07	2.53724e+07	2.20658e+07	1.99241e+07	2.87834e+07	2.85495e+07	4.28441e+07	3.70309e+07	4.61428e+07	9.58824e+06	2.41592e+07	3.47537e+07	2.9957e+07	4.96526e+07	3.74486e+07
861	690.382	75.9074	1.0367	1378.75	2	42.48	-0.000932139	-0.676076	TRUE	P62937	Peptidyl-prolyl cis-trans isomerase A OS=Homo sapiens GN=PPIA PE=1 SV=2 - [PPIA_HUMAN]	VSFELFADKVPK				1.62039e+07	1.81033e+07	1.01403e+07	8.07759e+06	1.28943e+07	5.91372e+06	5.80706e+07	2.81561e+07	1.25117e+07	3.69398e+07	3.05144e+07	1.44579e+07	2.04031e+07	5.46412e+07	9.88501e+06	2.3419e+07	2.00694e+07	1.69125e+07	1.90058e+07	2.24611e+07	1.5387e+07	4.38779e+07	2.76144e+07	1.8608e+07	3.69398e+07	2.86535e+07	2.96184e+07	2.25016e+07	3.74608e+07	1.68766e+07	1.9808e+07	1.76109e+07	1.67345e+07	1.79804e+07
862	537.296	26.488	0.843933	1072.58	2	53.68	0.00117627	1.09668	TRUE	P40926	Malate dehydrogenase, mitochondrial OS=Homo sapiens GN=MDH2 PE=1 SV=3 - [MDHM_HUMAN]	IQEAGTEVVK				5.616e+06	4.12798e+06	1.09214e+07	9.73782e+06	4.45709e+06	4.11426e+06	1.03352e+07	6.25882e+06	8.0551e+06	8.57324e+06	6.45061e+06	5.16434e+06	9.36259e+06	7.9189e+06	8.16003e+06	8.11663e+06	4.57629e+06	1.82153e+07	2.29122e+07	7.76398e+06	1.07049e+07	7.80927e+06	6.1384e+06	1.198e+07	8.57324e+06	6.05724e+06	1.05797e+07	1.03255e+07	5.42902e+06	1.39316e+07	6.70748e+06	3.87698e+06	1.81348e+07	2.16593e+07
863	739.028	79.7207	0.872917	2214.06	3	95.78	5.39116e-05	0.0243496	FALSE	P63261	Actin, cytoplasmic 2 OS=Homo sapiens GN=ACTG1 PE=1 SV=1 - [ACTG_HUMAN]	DLYANTVLSGGTTMYPGIADR				3.02173e+07	4.26105e+07	2.59745e+07	9.07142e+06	1.52954e+07	7.75584e+06	6.08493e+07	3.63992e+07	1.82696e+07	2.46053e+07	3.34744e+07	1.74853e+07	1.98853e+07	5.67265e+07	1.36886e+07	4.36722e+07	4.72381e+07	4.33217e+07	2.13442e+07	2.66436e+07	2.018e+07	4.59775e+07	3.56988e+07	2.71715e+07	2.46053e+07	3.14331e+07	3.58204e+07	2.19305e+07	3.88904e+07	2.33705e+07	3.63246e+07	4.25566e+07	4.40975e+07	2.0271e+07
864	928.143	78.0676	0.756983	2781.41	3	76.2	0.000276635	0.0994587	TRUE	P29401	Transketolase OS=Homo sapiens GN=TKT PE=1 SV=3 - [TKT_HUMAN]	SVPTSTVFYPSDGVATEKAVELAANTK				5.14386e+07	6.46788e+07	2.79798e+07	8.41057e+06	2.45334e+07	9.63179e+06	8.32841e+07	4.06612e+07	1.86057e+07	5.24085e+07	5.01458e+07	1.61019e+07	2.90686e+07	3.76574e+07	1.30266e+07	7.43427e+07	7.17031e+07	4.66664e+07	1.97893e+07	4.27357e+07	2.5061e+07	6.29291e+07	3.98788e+07	2.76713e+07	5.24085e+07	4.70878e+07	3.29864e+07	3.20584e+07	2.58171e+07	2.22403e+07	6.561e+07	6.7015e+07	4.74283e+07	1.88331e+07
865	507.619	42.8633	0.958017	1519.84	3	59.92	0.00038217	0.251455	TRUE	P09429	High mobility group protein B1 OS=Homo sapiens GN=HMGB1 PE=1 SV=3 - [HMGB1_HUMAN]	IKGEHPGLSIGDVAK				8.24033e+06	1.02026e+07	1.46074e+07	2.01135e+07	7.86461e+06	4.77558e+06	1.12577e+07	1.01573e+07	1.11915e+07	1.11892e+07	3.16728e+07	7.25167e+06	9.29267e+06	2.0768e+07	7.46097e+06	1.19095e+07	1.13106e+07	2.4363e+07	4.73253e+07	1.36996e+07	1.24256e+07	8.50624e+06	9.96186e+06	1.66447e+07	1.11892e+07	2.97413e+07	1.48558e+07	1.02484e+07	1.42381e+07	1.27381e+07	9.89578e+06	9.72499e+06	2.5255e+07	4.53797e+07
866	810.063	98.9167	0.518367	2427.17	3	53.11	-0.000919923	-0.379011	FALSE	Q99879	Histone H2B type 1-M OS=Homo sapiens GN=HIST1H2BM PE=1 SV=3 - [H2B1M_HUMAN]	AMGIMNSFVNDIFERIAGEASR				6.74451e+07	4.84109e+07	5.63363e+06	89414.6	9.98785e+06	543283	1.96848e+08	2.10288e+08	9.21018e+06	4.33337e+07	2.14669e+08	1.52181e+07	6.11764e+07	1.2444e+07	972388	9.74764e+07	5.36684e+07	9.39608e+06	210385	1.73982e+07	1.41357e+06	1.48737e+08	2.06241e+08	1.36979e+07	4.33337e+07	2.01578e+08	3.11758e+07	6.74685e+07	8.53129e+06	1.66015e+06	8.45739e+07	4.84058e+07	9.10287e+06	168004
867	545.791	58.5195	1.56467	1089.57	2	50.84	0.00288801	2.65061	TRUE	P63244	Guanine nucleotide-binding protein subunit beta-2-like 1 OS=Homo sapiens GN=GNB2L1 PE=1 SV=3 - [GBLP_HUMAN]	LWNTLGVCK	[8] Carbamidomethyl (C)			5.65861e+06	1.00545e+07	7.52271e+06	7.26182e+06	1.06995e+07	8.71518e+06	2.35986e+07	1.82141e+07	1.40932e+07	2.30285e+07	1.61741e+07	8.57255e+06	1.33137e+07	4.09083e+07	9.65875e+06	8.17822e+06	1.11465e+07	1.25468e+07	1.70864e+07	1.86379e+07	2.26761e+07	1.7831e+07	1.78637e+07	2.09601e+07	2.30285e+07	1.51878e+07	1.75617e+07	1.4683e+07	2.80458e+07	1.64903e+07	6.75159e+06	9.54201e+06	1.22909e+07	1.62121e+07
868	625.28	62.9147	1.21158	1248.55	2	59.74	-0.000231997	-0.185814	FALSE	Q9BQE3	Tubulin alpha-1C chain OS=Homo sapiens GN=TUBA1C PE=1 SV=1 - [TBA1C_HUMAN]	YMACCLLYR	[4] Carbamidomethyl; (C)|[5] Carbamidomethyl (C)			1.16827e+07	1.67211e+07	1.29754e+07	1.24641e+07	1.62431e+07	1.41196e+07	4.84581e+07	2.02013e+07	1.39738e+07	3.30534e+07	2.45912e+07	1.52767e+07	1.29307e+07	6.91776e+07	2.01694e+07	1.68847e+07	1.8537e+07	2.16411e+07	2.93269e+07	2.82945e+07	3.67379e+07	3.66147e+07	1.98126e+07	2.07825e+07	3.30534e+07	2.30916e+07	3.12959e+07	1.42607e+07	4.74266e+07	3.44352e+07	1.4154e+07	1.63941e+07	2.24495e+07	2.83829e+07
869	762.893	82.4727	0.463117	1523.77	2	85.38	-0.00126259	-0.828597	TRUE	O00571	ATP-dependent RNA helicase DDX3X OS=Homo sapiens GN=DDX3X PE=1 SV=3 - [DDX3X_HUMAN]	VGNLGLATSFFNER				1.52824e+07	1.81917e+07	8.29809e+06	6.01514e+06	1.08529e+07	5.06719e+06	4.25689e+07	4.08205e+07	1.27874e+07	2.76036e+07	3.05448e+07	9.78696e+06	1.68359e+07	3.40521e+07	5.95121e+06	2.20871e+07	2.01674e+07	1.384e+07	1.41531e+07	1.8905e+07	1.31844e+07	3.21649e+07	4.00351e+07	1.90182e+07	2.76036e+07	2.86821e+07	2.00496e+07	1.85674e+07	2.33454e+07	1.01605e+07	1.87388e+07	1.77425e+07	1.36075e+07	1.32938e+07
870	555.29	72.8033	0.96035	1108.57	2	58.52	-0.000404864	-0.365214	TRUE	P08107	Heat shock 70 kDa protein 1A/1B OS=Homo sapiens GN=HSPA1A PE=1 SV=5 - [HSP71_HUMAN]	LLQDFFNGR				5.54595e+06	8.7593e+06	6.16569e+06	9.78647e+06	8.34041e+06	5.08015e+06	3.147e+07	1.50577e+07	9.20223e+06	1.75331e+07	1.32701e+07	5.51473e+06	1.03602e+07	4.39768e+07	8.25484e+06	8.01539e+06	9.71058e+06	1.02835e+07	2.30267e+07	1.45285e+07	1.32181e+07	2.37786e+07	1.4768e+07	1.36861e+07	1.75331e+07	1.24609e+07	1.12975e+07	1.14257e+07	3.01495e+07	1.40934e+07	6.62855e+06	8.25204e+06	9.98003e+06	2.18611e+07
873	403.215	31.1217	1.3888	804.416	2	34.64	-0.000740064	-0.920001	TRUE	P62158	Calmodulin OS=Homo sapiens GN=CALM1 PE=1 SV=2 - [CALM_HUMAN]	ELGTVMR				9.99369e+06	1.73602e+07	1.20875e+07	1.00699e+07	3.89793e+06	4.77248e+06	5.82676e+06	6.00633e+06	8.42516e+06	8.48693e+06	7.26252e+06	5.44106e+06	1.60009e+07	1.56663e+07	9.01955e+06	1.44436e+07	1.92455e+07	2.01602e+07	2.36937e+07	6.78995e+06	1.24176e+07	4.40268e+06	5.89076e+06	1.25304e+07	8.48693e+06	6.81964e+06	1.11466e+07	1.76466e+07	1.07405e+07	1.5399e+07	1.1911e+07	1.70112e+07	2.08113e+07	2.2656e+07
875	812.949	80.8801	0.408233	1623.88	2	67.66	0.000633214	0.389938	TRUE	P25705	ATP synthase subunit alpha, mitochondrial OS=Homo sapiens GN=ATP5A1 PE=1 SV=1 - [ATPA_HUMAN]	TGAIVDVPVGEELLGR				1.47521e+07	1.98896e+07	1.05075e+07	4.76612e+06	8.38044e+06	7.49908e+06	6.58676e+07	1.4614e+07	1.42844e+07	1.80403e+07	3.25672e+07	1.16089e+07	2.43629e+07	2.62192e+07	1.25811e+07	2.13208e+07	2.20497e+07	1.7525e+07	1.12142e+07	1.45982e+07	1.95119e+07	4.97693e+07	1.43328e+07	2.12446e+07	1.80403e+07	3.05812e+07	2.3782e+07	2.68686e+07	1.79753e+07	2.14796e+07	1.80239e+07	1.9523e+07	1.73482e+07	1.05463e+07
876	438.538	35.9121	1.18085	1312.59	3	28.8	0.000107953	0.082244	TRUE	P22626	Heterogeneous nuclear ribonucleoproteins A2/B1 OS=Homo sapiens GN=HNRNPA2B1 PE=1 SV=2 - [ROA2_HUMAN]	SGRGGNFGFGDSR				1.96342e+07	2.02126e+07	1.95144e+07	9.53865e+06	6.59837e+06	6.35158e+06	1.25086e+07	1.89271e+07	1.12033e+07	1.4304e+07	3.18039e+07	7.20404e+06	2.61351e+07	1.51485e+07	8.94664e+06	2.83768e+07	2.24077e+07	3.25472e+07	2.24436e+07	1.14939e+07	1.65262e+07	9.45144e+06	1.85629e+07	1.66621e+07	1.4304e+07	2.98644e+07	1.47582e+07	2.88231e+07	1.03855e+07	1.52746e+07	2.39731e+07	1.98648e+07	3.36661e+07	2.12427e+07
878	479.272	46.1525	1.5919	956.53	2	34.17	0.000909629	0.950969	TRUE	P26373	60S ribosomal protein L13 OS=Homo sapiens GN=RPL13 PE=1 SV=4 - [RL13_HUMAN]	TIGISVDPR				6.68893e+06	8.60151e+06	5.50111e+06	3.37101e+06	6.91227e+06	5.41441e+06	9.68703e+06	1.06413e+07	8.06611e+06	6.27253e+06	9.04578e+06	4.60433e+06	7.48825e+06	1.12796e+07	4.8901e+06	9.66731e+06	9.53566e+06	9.17507e+06	7.93167e+06	1.20407e+07	1.40878e+07	7.31948e+06	1.04366e+07	1.19963e+07	6.27253e+06	8.49415e+06	9.43244e+06	8.25843e+06	7.73308e+06	8.34885e+06	7.93199e+06	8.07684e+06	8.79528e+06	7.17882e+06
879	458.756	56.5638	0.8868	1830.99	4	65.81	-0.00049398	-0.269788	TRUE	O43707	Alpha-actinin-4 OS=Homo sapiens GN=ACTN4 PE=1 SV=2 - [ACTN4_HUMAN]	VLAGDKNFITAEELRR				9.72144e+06	1.12246e+07	7.47493e+06	4.56921e+06	8.43903e+06	7.23257e+06	1.30363e+07	1.63375e+07	1.14119e+07	1.15364e+07	1.24685e+07	6.13119e+06	1.00291e+07	2.41126e+07	8.1669e+06	1.40501e+07	1.24436e+07	1.24671e+07	1.07509e+07	1.47003e+07	1.88185e+07	9.8502e+06	1.60232e+07	1.69724e+07	1.15364e+07	1.17081e+07	1.25604e+07	1.10605e+07	1.6531e+07	1.39433e+07	1.15383e+07	1.08435e+07	1.22135e+07	1.01532e+07
880	574.793	28.7199	0.8393	1147.57	2	76.43	-0.000264919	-0.230852	TRUE	P02545	Prelamin-A/C OS=Homo sapiens GN=LMNA PE=1 SV=1 - [LMNA_HUMAN]	ITESEEVVSR				8.07853e+06	1.06836e+07	7.73425e+06	1.64958e+07	6.63247e+06	5.68008e+06	7.78088e+06	9.99532e+06	1.07787e+07	9.56293e+06	8.91531e+06	6.63499e+06	1.26928e+07	1.76119e+07	1.18925e+07	1.16757e+07	1.18439e+07	1.28996e+07	3.88132e+07	1.15533e+07	1.4779e+07	5.8792e+06	9.803e+06	1.60307e+07	9.56293e+06	8.37164e+06	1.35924e+07	1.39983e+07	1.20743e+07	2.0304e+07	9.67869e+06	1.02154e+07	1.26777e+07	3.80615e+07
882	748.396	48.9762	1.04467	1494.78	2	42.17	-0.000714124	-0.477745	TRUE	P08670	Vimentin OS=Homo sapiens GN=VIM PE=1 SV=4 - [VIME_HUMAN]	TYSLGSALRPSTSR				2.05683e+07	1.94722e+07	1.20489e+07	9.29906e+06	1.46533e+07	1.31777e+07	2.25862e+07	3.3902e+07	1.24247e+07	1.67525e+07	2.16152e+07	8.44396e+06	2.14084e+07	2.79064e+07	1.78238e+07	2.97267e+07	2.1587e+07	2.00958e+07	2.18798e+07	2.55251e+07	3.42872e+07	1.70661e+07	3.32497e+07	1.84787e+07	1.67525e+07	2.02971e+07	1.72983e+07	2.36103e+07	1.9132e+07	3.04305e+07	2.5255e+07	1.90337e+07	2.07353e+07	2.07875e+07
883	379.215	15.8747	1.41183	1891.04	5	22.36	-0.000497643	-0.263158	TRUE	P22626	Heterogeneous nuclear ribonucleoproteins A2/B1 OS=Homo sapiens GN=HNRNPA2B1 PE=1 SV=2 - [ROA2_HUMAN]	RAVAREESGKPGAHVTVK				7.39653e+06	9.35759e+06	8.19842e+06	5.73533e+06	9.78544e+06	6.77056e+06	1.01198e+07	7.36047e+06	9.82888e+06	9.56653e+06	5.60593e+06	5.44663e+06	7.67171e+06	5.13674e+06	5.45116e+06	1.069e+07	1.03738e+07	1.36738e+07	1.34947e+07	1.70456e+07	1.76164e+07	7.64652e+06	7.21885e+06	1.4618e+07	9.56653e+06	5.26407e+06	1.1158e+07	8.46076e+06	3.52164e+06	9.30674e+06	8.83115e+06	8.8663e+06	1.34143e+07	1.25646e+07
884	607.806	51.8711	1.32352	1213.6	2	46.84	-1.67145e-05	-0.0137726	TRUE	P62826	GTP-binding nuclear protein Ran OS=Homo sapiens GN=RAN PE=1 SV=3 - [RAN_HUMAN]	NLQYYDISAK				1.0054e+07	1.40135e+07	7.64162e+06	7.95743e+06	1.24837e+07	9.75793e+06	2.01357e+07	2.06935e+07	1.09804e+07	1.33165e+07	1.82196e+07	7.68597e+06	1.21995e+07	3.60726e+07	1.03225e+07	1.45308e+07	1.55354e+07	1.27451e+07	1.87231e+07	2.17457e+07	2.53892e+07	1.52144e+07	2.02954e+07	1.63306e+07	1.33165e+07	1.71085e+07	1.57455e+07	1.34543e+07	2.47306e+07	1.76236e+07	1.19909e+07	1.36439e+07	1.25034e+07	1.77425e+07
886	794.895	86.0874	0.860683	1587.77	2	63.13	-0.00110158	-0.693789	TRUE	P14866	Heterogeneous nuclear ribonucleoprotein L OS=Homo sapiens GN=HNRNPL PE=1 SV=2 - [HNRPL_HUMAN]	VFNVFCLYGNVEK	[6] Carbamidomethyl (C)			1.36429e+07	2.04412e+07	7.47608e+06	5.31054e+06	1.27719e+07	7.33873e+06	5.21191e+07	4.85405e+07	2.01118e+07	2.71806e+07	4.11438e+07	1.47145e+07	2.26589e+07	4.74623e+07	8.55441e+06	1.97176e+07	2.26611e+07	1.2469e+07	1.24952e+07	2.22479e+07	1.90947e+07	3.9381e+07	4.76065e+07	2.99114e+07	2.71806e+07	3.86348e+07	3.01442e+07	2.49894e+07	3.25391e+07	1.46049e+07	1.65464e+07	2.00266e+07	1.22222e+07	1.17017e+07
887	931.457	96.2512	0.5909	4652.25	5	44.03	-0.000919575	-0.197662	TRUE	P04406	Glyceraldehyde-3-phosphate dehydrogenase OS=Homo sapiens GN=GAPDH PE=1 SV=3 - [G3P_HUMAN]	AAFNSGKVDIVAINDPFIDLNYMVYMFQYDSTHGKFHGTVK				4.34839e+07	7.01139e+07	1.31628e+06	7.13467e+06	3.27008e+07	987523	2.96148e+08	2.46717e+08	1.01269e+07	5.28568e+07	4.02718e+08	2.00648e+07	7.68358e+07	6.47223e+07	380335	6.2846e+07	7.77284e+07	2.19537e+06	1.67872e+07	5.69627e+07	2.56944e+06	2.23768e+08	2.4197e+08	1.50613e+07	5.28568e+07	3.78159e+08	4.11047e+07	8.47384e+07	4.43722e+07	649343	5.49454e+07	7.23396e+07	1.89012e+06	1.5994e+07
888	369.885	35.7085	1.01157	1106.63	3	39.45	-0.000236713	-0.213904	TRUE	P18621	60S ribosomal protein L17 OS=Homo sapiens GN=RPL17 PE=1 SV=3 - [RL17_HUMAN]	YLKDVTLQK				8.19136e+06	1.0313e+07	9.38043e+06	6.31738e+06	2.7671e+06	2.78077e+06	6.55718e+06	7.95801e+06	5.29722e+06	4.05008e+06	1.22739e+07	3.20818e+06	9.45027e+06	7.1766e+06	4.49659e+06	1.18387e+07	1.1433e+07	1.56452e+07	1.48642e+07	4.82011e+06	7.23532e+06	4.95458e+06	7.8049e+06	7.87831e+06	4.05008e+06	1.15255e+07	6.57227e+06	1.04222e+07	4.92012e+06	7.677e+06	9.81068e+06	9.84982e+06	1.53129e+07	1.3991e+07
890	462.927	49.1258	1.04787	1385.76	3	64.13	-0.000113032	-0.0815665	TRUE	P0CW22	40S ribosomal protein S17-like OS=Homo sapiens GN=RPS17L PE=3 SV=1 - [RS17L_HUMAN]	VCEEIAIIPSKK	[2] Carbamidomethyl (C)			8.88546e+06	1.03873e+07	5.91545e+06	5.38702e+06	1.02005e+07	7.25642e+06	1.36326e+07	1.79188e+07	9.45172e+06	1.00242e+07	1.11189e+07	5.47537e+06	9.16758e+06	1.43347e+07	9.70607e+06	1.28419e+07	1.15154e+07	9.86613e+06	1.26752e+07	1.77686e+07	1.88805e+07	1.03008e+07	1.7574e+07	1.40571e+07	1.00242e+07	1.04409e+07	1.12168e+07	1.01105e+07	9.82753e+06	1.65711e+07	1.05725e+07	9.97076e+06	9.61919e+06	1.18812e+07
891	921.449	81.8475	0.6113	1840.88	2	83.95	-3.01292e-05	-0.0163667	FALSE	P31943	Heterogeneous nuclear ribonucleoprotein H OS=Homo sapiens GN=HNRNPH1 PE=1 SV=4 - [HNRH1_HUMAN]	STGEAFVQFASQEIAEK				2.65582e+07	3.76471e+07	1.83783e+07	1.04322e+07	2.18609e+07	1.35968e+07	6.57763e+07	5.0356e+07	2.70042e+07	3.53518e+07	3.92384e+07	1.89252e+07	2.72846e+07	4.61597e+07	1.83407e+07	3.83838e+07	4.17357e+07	3.06523e+07	2.45459e+07	3.80802e+07	3.53775e+07	4.97003e+07	4.93872e+07	4.01621e+07	3.53518e+07	3.68456e+07	3.87702e+07	3.00909e+07	3.16461e+07	3.13129e+07	3.1577e+07	3.75607e+07	3.17288e+07	2.35265e+07
892	761.415	83.8745	0.380733	2281.22	3	83.62	0.00102834	0.450785	TRUE	Q16881	Thioredoxin reductase 1, cytoplasmic OS=Homo sapiens GN=TXNRD1 PE=1 SV=3 - [TRXR1_HUMAN]	VVGFHVLGPNAGEVTQGFAAALK				1.33252e+07	1.65133e+07	8.60735e+06	2.86742e+06	8.85334e+06	3.67427e+06	3.87308e+07	4.19323e+07	1.70253e+07	2.95999e+07	4.62626e+07	1.93967e+07	1.28912e+07	2.90262e+07	8.53296e+06	1.92586e+07	1.83067e+07	1.43558e+07	6.74678e+06	1.5422e+07	9.56012e+06	2.92648e+07	4.11255e+07	2.5321e+07	2.95999e+07	4.34414e+07	3.97361e+07	1.42171e+07	1.98997e+07	1.45683e+07	1.61296e+07	1.61124e+07	1.4041e+07	6.06698e+06
895	452.719	23.3237	1.06362	903.424	2	46.87	0.000196641	0.217662	TRUE	P52272	Heterogeneous nuclear ribonucleoprotein M OS=Homo sapiens GN=HNRNPM PE=1 SV=3 - [HNRPM_HUMAN]	MGANNLER				5.59605e+06	1.05774e+07	8.43794e+06	3.87035e+06	7.51511e+06	2.73173e+06	6.1484e+06	2.5268e+06	4.52718e+06	6.67956e+06	3.23096e+06	3.29729e+06	7.41794e+06	1.01873e+07	1.1043e+07	8.0878e+06	1.17261e+07	1.40733e+07	9.10658e+06	1.30909e+07	7.10771e+06	4.6457e+06	2.47818e+06	6.73307e+06	6.67956e+06	3.03392e+06	6.75484e+06	8.18089e+06	6.98419e+06	1.88537e+07	6.69993e+06	1.01261e+07	1.38405e+07	8.41378e+06
896	447.711	32.937	1.08063	893.407	2	51.48	6.38951e-05	0.0715185	TRUE	P12004	Proliferating cell nuclear antigen OS=Homo sapiens GN=PCNA PE=1 SV=1 - [PCNA_HUMAN]	MPSGEFAR				1.13002e+07	1.35346e+07	1.20849e+07	1.13749e+07	4.62767e+06	4.78508e+06	7.31933e+06	9.79266e+06	7.08406e+06	7.59672e+06	1.87689e+07	4.91351e+06	1.51306e+07	8.91574e+06	6.13293e+06	1.63318e+07	1.50045e+07	2.01558e+07	2.67641e+07	8.06112e+06	1.24503e+07	5.53045e+06	9.60424e+06	1.05358e+07	7.59672e+06	1.76243e+07	1.00658e+07	1.66868e+07	6.11243e+06	1.04707e+07	1.35859e+07	1.31326e+07	2.07875e+07	2.58761e+07
899	489.579	17.5553	0.846767	1465.72	3	48.32	-5.68183e-05	-0.0387649	TRUE	P60174	Triosephosphate isomerase OS=Homo sapiens GN=TPI1 PE=1 SV=3 - [TPIS_HUMAN]	TATPQQAQEVHEK				4.2814e+06	9.25347e+06	1.04757e+07	8.54826e+06	1.09932e+07	6.91782e+06	6.66904e+06	4.43569e+06	5.18206e+06	8.57682e+06	4.84052e+06	7.69786e+06	1.00115e+07	1.56629e+07	1.67048e+07	6.18778e+06	1.02584e+07	1.74719e+07	2.01133e+07	1.91495e+07	1.79995e+07	5.0391e+06	4.35034e+06	7.70703e+06	8.57682e+06	4.54534e+06	1.57698e+07	1.10412e+07	1.07382e+07	2.852e+07	5.11396e+06	8.76476e+06	1.73051e+07	1.91841e+07
901	879.442	92.3084	0.734833	2635.31	3	82.09	-0.00151908	-0.576433	TRUE	P46776	60S ribosomal protein L27a OS=Homo sapiens GN=RPL27A PE=1 SV=2 - [RL27A_HUMAN]	NQSFCPTVNLDKLWTLVSEQTR	[5] Carbamidomethyl (C)			4.76505e+07	5.50962e+07	3.57862e+07	5.16138e+06	4.3148e+07	7.71191e+06	1.18136e+08	9.64064e+07	4.0067e+07	6.2393e+07	9.35213e+07	4.86155e+07	5.80084e+07	6.16196e+07	1.35222e+07	6.88678e+07	6.10798e+07	5.96863e+07	1.21443e+07	7.51611e+07	2.00657e+07	8.92627e+07	9.45515e+07	5.95898e+07	6.2393e+07	8.78181e+07	9.95938e+07	6.39746e+07	4.2245e+07	2.30864e+07	5.99246e+07	5.55229e+07	6.37558e+07	1.14163e+07
902	475.751	68.4708	1.2223	949.487	2	40	0.000235807	0.248352	TRUE	P26373	60S ribosomal protein L13 OS=Homo sapiens GN=RPL13 PE=1 SV=4 - [RL13_HUMAN]	GFSLEELR				6.15468e+06	8.75141e+06	5.21096e+06	5.14243e+06	7.19231e+06	4.69482e+06	2.9171e+07	1.17681e+07	9.47036e+06	1.32273e+07	1.14755e+07	5.80786e+06	7.51637e+06	1.85578e+07	8.05141e+06	8.89518e+06	9.70184e+06	8.69113e+06	1.20997e+07	1.25285e+07	1.22155e+07	2.20415e+07	1.15416e+07	1.40848e+07	1.32273e+07	1.07757e+07	1.1898e+07	8.28944e+06	1.27228e+07	1.37461e+07	7.36762e+06	8.22799e+06	8.35026e+06	1.13847e+07
905	1178.88	86.94	0.443017	3533.62	3	82.84	-0.00114055	-0.322769	FALSE	P60709	Actin, cytoplasmic 1 OS=Homo sapiens GN=ACTB PE=1 SV=1 - [ACTB_HUMAN]	FRCPEALFQPSFLGMESCGIHETTFNSIMK	[3] Carbamidomethyl; (C)|[18] Carbamidomethyl (C)			5.80416e+07	7.61699e+07	3.61408e+07	9.45511e+06	4.87177e+07	1.35439e+07	1.22791e+08	1.30594e+08	3.88361e+07	9.8555e+07	1.34231e+08	5.4889e+07	4.64854e+07	1.06977e+08	2.32632e+07	8.38858e+07	8.44422e+07	6.02777e+07	2.2247e+07	8.48631e+07	3.52401e+07	9.27801e+07	1.28081e+08	5.77592e+07	9.8555e+07	1.26045e+08	1.12446e+08	5.12665e+07	7.33413e+07	3.97171e+07	7.23396e+07	7.898e+07	6.49343e+07	2.10129e+07
906	608.332	47.2692	2.21323	1214.65	2	80.4	-0.00042373	-0.348849	TRUE	P10809	60 kDa heat shock protein, mitochondrial OS=Homo sapiens GN=HSPD1 PE=1 SV=2 - [CH60_HUMAN]	NAGVEGSLIVEK				1.01761e+07	1.55613e+07	9.21287e+06	8.94589e+06	1.45402e+07	1.40001e+07	2.55976e+07	1.522e+07	1.99076e+07	1.6064e+07	1.41866e+07	1.07135e+07	2.00831e+07	2.12394e+07	1.84305e+07	1.47072e+07	1.72513e+07	1.53658e+07	2.10489e+07	2.53281e+07	3.6427e+07	1.93415e+07	1.49271e+07	2.96077e+07	1.6064e+07	1.33214e+07	2.19477e+07	2.21486e+07	1.45612e+07	3.14664e+07	1.21116e+07	1.52114e+07	1.51025e+07	2.01061e+07
907	667.887	82.1765	0.4472	1333.76	2	65.44	-0.000290061	-0.217476	TRUE	Q15149	Plectin OS=Homo sapiens GN=PLEC PE=1 SV=3 - [PLEC_HUMAN]	IISLETYNLLR				7.54926e+06	1.01961e+07	5.56712e+06	2.34279e+06	5.57202e+06	3.06693e+06	2.27254e+07	1.8228e+07	7.90861e+06	2.00698e+07	2.30504e+07	1.15234e+07	1.10051e+07	1.37239e+07	4.40723e+06	1.09107e+07	1.13034e+07	9.28517e+06	5.51236e+06	9.70611e+06	7.97988e+06	1.71712e+07	1.78773e+07	1.17621e+07	2.00698e+07	2.16448e+07	2.36069e+07	1.2137e+07	9.4088e+06	7.52445e+06	9.02795e+06	9.7047e+06	8.94804e+06	4.91306e+06
912	565.603	60.0371	1.08493	1693.79	3	52.8	-0.000529252	-0.312467	TRUE	P62328	Thymosin beta-4 OS=Homo sapiens GN=TMSB4X PE=1 SV=2 - [TYB4_HUMAN]	SDKPDMAEIEKFDK	[N-term] Acetyl (N-Term)			1.1218e+07	1.48043e+07	1.01676e+07	1.05621e+07	1.35834e+07	8.21444e+06	3.1114e+07	1.38799e+07	1.52875e+07	2.88698e+07	1.41325e+07	9.19691e+06	1.36415e+07	4.66315e+07	1.26489e+07	1.6213e+07	1.64121e+07	1.69581e+07	2.48516e+07	2.36614e+07	2.13732e+07	2.35096e+07	1.36129e+07	2.27363e+07	2.88698e+07	1.32707e+07	1.88408e+07	1.50445e+07	3.19695e+07	2.15955e+07	1.34779e+07	1.44958e+07	1.68115e+07	2.37809e+07
915	497.753	40.1096	1.01315	993.492	2	30.72	-6.93942e-05	-0.0698488	TRUE	Q02878	60S ribosomal protein L6 OS=Homo sapiens GN=RPL6 PE=1 SV=3 - [RL6_HUMAN]	HLTDAYFK				9.58518e+06	7.0329e+06	9.96965e+06	1.31282e+07	4.68614e+06	4.882e+06	9.09666e+06	1.08133e+07	7.36878e+06	7.75622e+06	1.86675e+07	5.07139e+06	1.51206e+07	1.24335e+07	6.67305e+06	1.38532e+07	7.7967e+06	1.6628e+07	3.08895e+07	8.16296e+06	1.27025e+07	6.8734e+06	1.06052e+07	1.09592e+07	7.75622e+06	1.75291e+07	1.03893e+07	1.66758e+07	8.52411e+06	1.13929e+07	1.14037e+07	6.57406e+06	1.63941e+07	2.98282e+07
916	822.43	84.0685	0.50985	2464.27	3	71.87	0.000211651	0.0858882	TRUE	P05388	60S acidic ribosomal protein P0 OS=Homo sapiens GN=RPLP0 PE=1 SV=1 - [RLA0_HUMAN]	IIQLLDDYPKCFIVGADNVGSK	[11] Carbamidomethyl (C)			3.05117e+07	3.3892e+07	1.91898e+07	2.72014e+06	1.52877e+07	8.70112e+06	5.22975e+07	5.84278e+07	1.90599e+07	2.88415e+07	4.54564e+07	1.29682e+07	1.78782e+07	2.78863e+07	8.1387e+06	4.40976e+07	3.75728e+07	3.20059e+07	6.40024e+06	2.66303e+07	2.26395e+07	3.95158e+07	5.73036e+07	2.83469e+07	2.88415e+07	4.26844e+07	2.65666e+07	1.9717e+07	1.91182e+07	1.38952e+07	3.67946e+07	3.36661e+07	3.31763e+07	5.76485e+06
918	470.901	20.5322	0.853367	1409.68	3	67.78	0.000256231	0.181765	TRUE	P22626	Heterogeneous nuclear ribonucleoproteins A2/B1 OS=Homo sapiens GN=HNRNPA2B1 PE=1 SV=2 - [ROA2_HUMAN]	YHTINGHNAEVR				5.13398e+06	8.24047e+06	8.21167e+06	6.89357e+06	7.16258e+06	4.53649e+06	5.72705e+06	4.08503e+06	6.16706e+06	8.7101e+06	3.91801e+06	2.93139e+06	7.09986e+06	1.10796e+07	1.33872e+07	7.41999e+06	9.13541e+06	1.36959e+07	1.622e+07	1.24768e+07	1.18035e+07	4.32734e+06	4.00643e+06	9.17198e+06	8.7101e+06	3.67908e+06	6.00525e+06	7.83009e+06	7.59592e+06	2.2856e+07	6.19337e+06	7.714e+06	1.34408e+07	1.53997e+07
919	396.551	44.7811	1.07323	1186.63	3	43.79	-0.000507664	-0.42782	TRUE	P02545	Prelamin-A/C OS=Homo sapiens GN=LMNA PE=1 SV=1 - [LMNA_HUMAN]	LRDLEDSLAR				4.9083e+06	6.52168e+06	8.29977e+06	1.22184e+07	5.15979e+06	4.52803e+06	7.29594e+06	5.55866e+06	5.57912e+06	7.00827e+06	1.47403e+07	3.2083e+06	6.59208e+06	2.06911e+07	8.65407e+06	7.09382e+06	7.22995e+06	1.38428e+07	2.87489e+07	8.98802e+06	1.17815e+07	5.51278e+06	5.45171e+06	8.29756e+06	7.00827e+06	1.38414e+07	6.57253e+06	7.27009e+06	1.41854e+07	1.47751e+07	5.9469e+06	6.17882e+06	1.36226e+07	2.78454e+07
921	714.722	93.9305	0.674683	2141.14	3	69.88	-0.00273848	-1.27898	TRUE	Q9HB71	Calcyclin-binding protein OS=Homo sapiens GN=CACYBP PE=1 SV=2 - [CYBP_HUMAN]	ASEELQKDLEEVKVLLEK	[N-term] Acetyl (N-Term)			1.75798e+07	2.70461e+07	1.00016e+07	3.08496e+06	1.68964e+07	2.92803e+06	5.88617e+07	6.28733e+07	1.88398e+07	3.3602e+07	5.23762e+07	2.04341e+07	2.22908e+07	2.62499e+07	3.15507e+06	2.54076e+07	2.99834e+07	1.66813e+07	7.25864e+06	2.94324e+07	7.61846e+06	4.44756e+07	6.16636e+07	2.80195e+07	3.3602e+07	4.91822e+07	4.18613e+07	2.45835e+07	1.79963e+07	5.38664e+06	2.15914e+07	2.68012e+07	1.64631e+07	6.56901e+06
926	477.519	64.9869	1.33185	1906.05	4	37.69	0.00082554	0.433117	TRUE	Q06830	Peroxiredoxin-1 OS=Homo sapiens GN=PRDX1 PE=1 SV=1 - [PRDX1_HUMAN]	KQGGLGPMNIPLVSDPKR				1.29068e+07	1.59182e+07	8.69739e+06	6.52422e+06	1.09387e+07	7.58299e+06	4.47686e+07	2.33122e+07	1.13383e+07	3.18317e+07	1.55814e+07	7.59457e+06	1.29537e+07	4.08214e+07	9.64602e+06	1.86538e+07	1.76469e+07	1.4506e+07	1.53509e+07	1.90546e+07	1.97303e+07	3.3827e+07	2.28636e+07	1.68629e+07	3.18317e+07	1.46312e+07	1.55583e+07	1.4286e+07	2.79862e+07	1.64686e+07	1.56151e+07	1.5485e+07	1.42515e+07	1.46156e+07
927	735.35	90.8225	0.44465	2937.37	4	65.88	0.000380556	0.129557	TRUE	P30101	Protein disulfide-isomerase A3 OS=Homo sapiens GN=PDIA3 PE=1 SV=4 - [PDIA3_HUMAN]	FISDKDASIVGFFDDSFSEAHSEFLK				2.44544e+07	3.66227e+07	8.77813e+06	1.58944e+06	1.84542e+07	1.38071e+06	5.305e+07	5.26914e+07	1.38998e+07	2.69814e+07	4.05243e+07	1.85961e+07	2.50285e+07	4.75211e+07	2.462e+06	3.53433e+07	4.06001e+07	1.46407e+07	3.73982e+06	3.2146e+07	3.59247e+06	4.00844e+07	5.16775e+07	2.06725e+07	2.69814e+07	3.80531e+07	3.8096e+07	2.76027e+07	3.25794e+07	4.20336e+06	2.97032e+07	3.65316e+07	1.43904e+07	3.26902e+06
929	973.258	84.7465	0.540017	3889	4	63.81	-0.00334247	-0.859466	TRUE	P08865	40S ribosomal protein SA OS=Homo sapiens GN=RPSA PE=1 SV=4 - [RSSA_HUMAN]	LLVVTDPRADHQPLTEASYVNLPTIALCNTDSPLR	[28] Carbamidomethyl (C)			5.09814e+07	5.08275e+07	2.5791e+07	4.30662e+06	2.2632e+07	8.85056e+06	9.91025e+07	1.09985e+08	2.29747e+07	6.75656e+07	1.07289e+08	3.04441e+07	3.50261e+07	4.86006e+07	8.24008e+06	7.36819e+07	5.63475e+07	4.30157e+07	1.01331e+07	3.94235e+07	2.30283e+07	7.48814e+07	1.07869e+08	3.41693e+07	6.75656e+07	1.00746e+08	6.23678e+07	3.86286e+07	3.33195e+07	1.40683e+07	6.43422e+07	5.11041e+07	4.32148e+07	9.47247e+06
[truncated: 16,305 more rows]
[truncated: 26 more columns]
