# Supplementary material for: Label-free quantitative phosphoproteomics with novel pairwise abundance normalization reveals synergistic RAS and CIP2A signaling
Source: Sci Rep. 2015 Aug 17;5:13099. doi: 10.1038/srep13099 (PMC4642524; doi:10.1038/srep13099)
Supplement: Supplementary Table S5 [file srep13099-s6.xls]

## Sheet: Supplementary table 5
Supplementary Table 5. Label-free quantification of HeLa proteins in non-enriched digest data.
					Non-normalized abundance (normalized at a peptide feature level)															Global centering normalized abundance (normalized at a peptide feature level)															Quantile centering normalized abundance (normalized at a peptide feature level)
					Control2			Control1			CIP2A			RAS			OA			Control2			Control1			CIP2A			RAS			OA			Control2			Control1			CIP2A			RAS			OA
Accession	Description	Peptide count	Peptides used for quantitation	Confidence score	#1	#2	#3	#1	#2	#3	#1	#2	#3	#1	#2	#3	#1	#2	#3	#1	#2	#3	#1	#2	#3	#1	#2	#3	#1	#2	#3	#1	#2	#3	#1	#2	#3	#1	#2	#3	#1	#2	#3	#1	#2	#3	#1	#2	#3
A0FGR8	Extended synaptotagmin-2 OS=Homo sapiens GN=ESYT2 PE=1 SV=1 - [ESYT2_HUMAN]	5	5	210.37	1.88845e+06	2.50405e+06	1.94537e+06	2.19069e+06	1.74696e+06	1.17117e+06	4.83852e+06	2.68284e+06	2.13115e+06	2.82405e+06	3.44202e+06	1.17074e+06	2.75362e+06	5.45062e+06	2.25323e+06	2.72932e+06	2.776e+06	3.24459e+06	5.15449e+06	3.04309e+06	3.04727e+06	3.65596e+06	2.63122e+06	3.16956e+06	2.82405e+06	3.23212e+06	2.39837e+06	3.03683e+06	3.73682e+06	3.84693e+06	2.18281e+06	2.22354e+06	2.5667e+06	4.32805e+06	2.37045e+06	2.5981e+06	2.94822e+06	2.19168e+06	2.47582e+06	2.34299e+06	2.54024e+06	1.94173e+06	2.38049e+06	2.95573e+06	3.27171e+06
A0MZ66	Shootin-1 OS=Homo sapiens GN=KIAA1598 PE=1 SV=4 - [SHOT1_HUMAN]	1	1	35.95	80693.6	110594	96096.6	91075.1	107428	64445	233082	231063	125441	161310	137636	91014	122797	416875	72105.1	116624	122605	160275	214292	187132	167680	176115	226617	186563	161310	129243	186451	135427	285800	123105	95018.7	95721.1	111710	171218	131157	126725	172601	200558	146164	123493	114793	144447	97995.9	230550	87350.7
A1KXE4	Protein FAM168B OS=Homo sapiens GN=FAM168B PE=1 SV=1 - [F168B_HUMAN]	1	1	70.32	25587.5	35382.8	10432.4	8477.61	19187.2	13470.4	113711	38022.5	23086.4	179670	219015	62310.6	19733.7	64404.3	0	36980.8	39225.5	17399.7	19947.1	33422.8	35048.8	85919.7	37291	34335.3	179670	205659	127650	21763.4	44154.1	0	35159.6	34352.7	13304.5	22338.4	20267.7	24660.5	88137.6	40382	30826.1	140147	177423	96195.5	12262	34598	0
A1L0T0	Acetolactate synthase-like protein OS=Homo sapiens GN=ILVBL PE=1 SV=2 - [ILVBL_HUMAN]	2	2	175.47	1.58144e+06	2.14571e+06	1.1843e+06	725777	1.44119e+06	770689	4.99186e+06	3.73072e+06	1.54911e+06	2.32112e+06	4.29467e+06	1.09344e+06	2.95639e+06	4.27698e+06	1.36227e+06	2.2856e+06	2.37874e+06	1.97524e+06	1.70769e+06	2.51047e+06	2.00526e+06	3.77183e+06	3.65894e+06	2.30392e+06	2.32112e+06	4.03277e+06	2.24001e+06	3.26045e+06	2.9322e+06	2.32579e+06	1.84028e+06	1.93688e+06	1.58225e+06	1.35049e+06	2.05086e+06	1.70805e+06	2.78792e+06	2.86643e+06	1.82302e+06	1.90416e+06	3.05055e+06	1.86127e+06	2.67804e+06	2.33904e+06	2.05381e+06
A3KMH1	Uncharacterized protein KIAA0564 OS=Homo sapiens GN=KIAA0564 PE=1 SV=2 - [K0564_HUMAN]	1	1	26.84	38578.2	60449.1	33297.2	2831.59	5449.94	13518.5	124829	34469.8	15948.5	72732.9	84382.7	40892.8	82581.2	60008.6	57792.1	55755.9	67014.1	55535	6662.48	9493.45	35173.9	94320.4	33806.6	23719.4	72732.9	79236.9	83773.1	91074.7	41140.5	98668.3	48573.3	52765.7	38286.8	9549.9	5628.42	24964.3	96453.1	36623.6	21969.2	51443.6	72603.4	62098	62620.9	31879.8	69046.9
A6NDG6	Phosphoglycolate phosphatase OS=Homo sapiens GN=PGP PE=1 SV=1 - [PGP_HUMAN]	1	1	24.12	40078.8	100803	89596.5	77867.5	100515	36070.1	73510.4	36105.1	63869.2	104513	58636.2	45070.5	64539.8	164996	127183	57924.7	111750	149434	183215	175090	93851.1	55544.1	35410.5	94989.7	104513	55060.4	92331.6	71177.8	113117	217139	50076.9	87350.7	103424	148414	121970	67741.5	58019.4	38077.2	76135.3	78555.3	51238.5	68538.3	47475.9	91113	157697
A6NHR9	Structural maintenance of chromosomes flexible hinge domain-containing protein 1 OS=Homo sapiens GN=SMCHD1 PE=1 SV=2 - [SMHD1_HUMAN]	10	10	446	2.69399e+06	2.99337e+06	2.09708e+06	1.95465e+06	2.2049e+06	1.40113e+06	7.5855e+06	4.49155e+06	2.68143e+06	4.5462e+06	4.79225e+06	1.7254e+06	4.79317e+06	8.48528e+06	2.48819e+06	3.89355e+06	3.31846e+06	3.49763e+06	4.59911e+06	3.84079e+06	3.64561e+06	5.73157e+06	4.40513e+06	3.98796e+06	4.5462e+06	4.5e+06	3.53466e+06	5.28616e+06	5.81731e+06	4.24808e+06	3.09463e+06	2.6225e+06	2.63813e+06	3.63652e+06	2.90181e+06	2.97926e+06	4.63925e+06	3.70767e+06	3.09726e+06	3.729e+06	3.63208e+06	2.8462e+06	4.12576e+06	4.59945e+06	3.44849e+06
A6NL28	Putative tropomyosin alpha-3 chain-like protein OS=Homo sapiens PE=5 SV=2 - [TPM3L_HUMAN]	1	1	64.03	5.26513e+06	8.52047e+06	4.67306e+06	4.72819e+06	6.40225e+06	4.7023e+06	7.69183e+06	8.54794e+06	7.18876e+06	5.49447e+06	6.14054e+06	3.6656e+06	5.84617e+06	9.55217e+06	5.13796e+06	7.60954e+06	9.44582e+06	7.794e+06	1.1125e+07	1.11523e+07	1.2235e+07	5.81191e+06	8.38347e+06	1.06915e+07	5.49447e+06	5.76608e+06	7.50936e+06	6.44745e+06	6.54876e+06	8.77202e+06	6.32832e+06	8.00429e+06	7.32622e+06	1.04912e+07	1.01633e+07	1.27484e+07	3.84999e+06	5.71176e+06	9.56394e+06	4.47207e+06	4.07104e+06	6.29182e+06	5.601e+06	5.5754e+06	9.53269e+06
A8CG34	Nuclear envelope pore membrane protein POM 121C OS=Homo sapiens GN=POM121C PE=1 SV=2 - [P121C_HUMAN]	1	1	34.15	204831	26141.7	158742	128659	60540.2	42129.8	146859	198191	17217	134670	183468	84518.2	284288	162317	102910	296037	28980.8	264758	302722	105457	109618	110966	194377	25606.1	134670	172280	173144	313527	111281	175698	235597	26626.8	191296	235147	69618.3	81450.6	112363	173319	23482.4	102078	149346	133299	236674	89601.7	127150
A8MWD9	Small nuclear ribonucleoprotein G-like protein OS=Homo sapiens PE=3 SV=2 - [RUXGL_HUMAN]	2	2	97.7	2.25693e+07	2.68003e+07	1.32246e+07	4.36161e+06	1.36582e+07	7.82763e+06	4.24139e+07	4.26842e+07	1.64411e+07	2.48434e+07	4.03767e+07	1.43351e+07	2.78826e+07	3.54953e+07	1.20882e+07	3.26188e+07	2.97109e+07	2.20567e+07	1.02625e+07	2.37918e+07	2.03668e+07	3.20477e+07	4.18629e+07	2.4452e+07	2.48434e+07	3.79145e+07	2.93669e+07	3.07503e+07	2.43348e+07	2.06382e+07	2.75971e+07	2.6509e+07	2.30798e+07	9.52291e+06	2.19189e+07	2.16301e+07	2.05611e+07	2.57349e+07	2.27698e+07	2.06809e+07	2.31126e+07	2.34671e+07	2.95579e+07	2.15331e+07	2.26022e+07
O00115	Deoxyribonuclease-2-alpha OS=Homo sapiens GN=DNASE2 PE=1 SV=2 - [DNS2A_HUMAN]	3	3	132.26	2.88871e+06	3.34649e+06	4.3613e+06	5.019e+06	2.79441e+06	2.38675e+06	6.90842e+06	7.00921e+06	4.16088e+06	2.54999e+06	7.35046e+06	1.25269e+06	4.5291e+06	9.37356e+06	2.94709e+06	4.17497e+06	3.70993e+06	7.27403e+06	1.18093e+07	4.86769e+06	6.21011e+06	5.21998e+06	6.87434e+06	6.18829e+06	2.54999e+06	6.90221e+06	2.56627e+06	4.99492e+06	6.4263e+06	5.03156e+06	3.38828e+06	3.02034e+06	6.51166e+06	1.04853e+07	4.09396e+06	5.80072e+06	3.80906e+06	5.2464e+06	5.17402e+06	2.08384e+06	5.07496e+06	2.09767e+06	4.13868e+06	5.24715e+06	4.75547e+06
O00116	Alkyldihydroxyacetonephosphate synthase, peroxisomal OS=Homo sapiens GN=AGPS PE=1 SV=1 - [ADAS_HUMAN]	4	4	217.6	3.72555e+06	4.28536e+06	2.83127e+06	1.88163e+06	2.82696e+06	1.6559e+06	3.98081e+06	4.809e+06	3.15687e+06	4.31969e+06	4.09605e+06	1.67621e+06	4.84746e+06	6.76705e+06	2.52497e+06	5.38442e+06	4.75076e+06	4.72215e+06	4.4273e+06	4.92439e+06	4.30851e+06	3.00788e+06	4.71647e+06	4.69507e+06	4.31969e+06	3.84626e+06	3.43389e+06	5.34603e+06	4.63934e+06	4.31087e+06	4.38832e+06	3.89803e+06	3.91051e+06	3.61759e+06	4.06651e+06	3.79086e+06	2.37298e+06	3.72602e+06	3.80573e+06	3.52471e+06	2.98822e+06	2.83256e+06	4.38704e+06	3.71473e+06	3.91135e+06
O00139	Kinesin-like protein KIF2A OS=Homo sapiens GN=KIF2A PE=1 SV=3 - [KIF2A_HUMAN]	2	2	90.23	580480	442784	276072	397662	458858	302630	1.35389e+06	558503	691498	1.04902e+06	861527	458150	465372	1.32076e+06	305006	838950	490872	460449	935663	799302	787416	1.02299e+06	547757	1.02843e+06	1.04902e+06	808989	938567	513237	905484	520735	672263	388999	329601	729216	597033	641879	882512	479531	787261	875438	661842	752149	383545	723405	387726
O00148	ATP-dependent RNA helicase DDX39A OS=Homo sapiens GN=DDX39A PE=1 SV=2 - [DX39A_HUMAN]	12	3	547.86	4.50012e+06	6.08617e+06	2.97379e+06	2.61965e+06	3.46352e+06	1.61803e+06	1.34883e+07	1.25673e+07	5.44741e+06	8.20643e+06	1.03016e+07	4.81524e+06	6.8466e+06	9.89281e+06	2.69087e+06	6.50389e+06	6.74715e+06	4.95985e+06	6.1638e+06	6.03324e+06	4.20997e+06	1.01917e+07	1.23255e+07	8.10169e+06	8.20643e+06	9.67338e+06	9.86451e+06	7.55078e+06	6.78229e+06	4.59412e+06	5.30674e+06	5.60791e+06	4.2145e+06	5.3239e+06	5.18068e+06	3.76264e+06	7.00431e+06	8.74145e+06	6.83214e+06	6.68305e+06	6.8639e+06	8.22921e+06	6.39701e+06	5.4957e+06	4.21578e+06
O00151	PDZ and LIM domain protein 1 OS=Homo sapiens GN=PDLIM1 PE=1 SV=4 - [PDLI1_HUMAN]	9	8	505.46	1.92727e+07	1.97033e+07	1.33011e+07	8.67808e+06	1.40281e+07	9.68868e+06	3.75823e+07	2.72656e+07	1.62712e+07	2.43278e+07	2.61883e+07	1.06591e+07	1.4525e+07	2.90223e+07	1.00463e+07	2.78543e+07	2.18431e+07	2.21843e+07	2.04187e+07	2.44361e+07	2.52091e+07	2.8397e+07	2.6741e+07	2.41995e+07	2.43278e+07	2.45913e+07	2.18362e+07	1.60189e+07	1.98971e+07	1.7152e+07	2.30013e+07	1.82567e+07	2.00288e+07	1.76642e+07	2.14637e+07	2.45378e+07	1.93671e+07	1.951e+07	2.06453e+07	1.96788e+07	1.7821e+07	1.8207e+07	1.3428e+07	1.6345e+07	1.65781e+07
O00154	Cytosolic acyl coenzyme A thioester hydrolase OS=Homo sapiens GN=ACOT7 PE=1 SV=3 - [BACH_HUMAN]	6	6	263.7	5.34883e+06	5.89733e+06	3.65596e+06	2.57782e+06	3.57177e+06	2.5246e+06	6.95004e+06	6.02557e+06	2.43185e+06	8.09932e+06	9.44278e+06	3.51128e+06	5.39097e+06	1.41704e+07	4.20534e+06	7.73051e+06	6.5378e+06	6.09761e+06	6.06537e+06	6.22179e+06	6.56879e+06	5.25142e+06	5.90963e+06	3.61678e+06	8.09932e+06	8.86694e+06	7.19321e+06	5.94543e+06	9.71493e+06	7.17976e+06	6.37743e+06	5.402e+06	5.20282e+06	5.12816e+06	5.27599e+06	6.22644e+06	3.83872e+06	4.52284e+06	2.9357e+06	6.5658e+06	6.38953e+06	5.94382e+06	4.95008e+06	8.10165e+06	6.80599e+06
O00159	Unconventional myosin-Ic OS=Homo sapiens GN=MYO1C PE=1 SV=4 - [MYO1C_HUMAN]	11	11	543.39	1.40817e+07	1.65665e+07	9.40751e+06	6.811e+06	8.86121e+06	5.72607e+06	3.37767e+07	1.98454e+07	1.23322e+07	2.04786e+07	2.62882e+07	1.08105e+07	1.64196e+07	2.06218e+07	7.47684e+06	2.03519e+07	1.83657e+07	1.56904e+07	1.60257e+07	1.54357e+07	1.48987e+07	2.55216e+07	1.94636e+07	1.83411e+07	2.04786e+07	2.46851e+07	2.21465e+07	1.81084e+07	1.41379e+07	1.27652e+07	1.66865e+07	1.52451e+07	1.36884e+07	1.37334e+07	1.29131e+07	1.38976e+07	1.79143e+07	1.46797e+07	1.53037e+07	1.66662e+07	1.78568e+07	1.83962e+07	1.52331e+07	1.14594e+07	1.17088e+07
O00165	HCLS1-associated protein X-1 OS=Homo sapiens GN=HAX1 PE=1 SV=2 - [HAX1_HUMAN]	2	2	61.99	111781	55262.5	174221	81748.3	99558	81055.3	530737	114477	177169	141977	164881	88889	476581	350414	215052	161554	61264.2	290576	192346	173424	210899	401023	112275	263495	141977	154827	182098	525597	240236	367157	135133	54756.4	205230	166159	114514	155180	365493	108169	208567	102916	138541	136648	390066	194120	270704
O00170	AH receptor-interacting protein OS=Homo sapiens GN=AIP PE=1 SV=2 - [AIP_HUMAN]	5	5	210.94	2.39655e+06	2.54504e+06	2.25314e+06	2.50962e+06	2.52027e+06	1.57371e+06	9.56733e+06	6.47199e+06	3.88698e+06	5.57777e+06	6.38415e+06	2.1884e+06	3.72135e+06	9.00832e+06	1.69136e+06	3.46366e+06	2.82143e+06	3.75792e+06	5.9049e+06	4.39015e+06	4.09466e+06	7.22903e+06	6.34746e+06	5.78093e+06	5.57777e+06	5.99483e+06	4.48316e+06	4.1041e+06	6.1759e+06	2.88765e+06	2.80468e+06	2.29376e+06	3.03967e+06	4.88611e+06	3.61859e+06	3.63212e+06	5.10436e+06	4.84797e+06	4.76361e+06	4.51525e+06	4.54393e+06	3.66283e+06	3.33009e+06	5.04027e+06	2.43838e+06
O00203	AP-3 complex subunit beta-1 OS=Homo sapiens GN=AP3B1 PE=1 SV=3 - [AP3B1_HUMAN]	1	1	46.24	249289	435379	251199	304140	391575	247306	565769	498533	442744	461940	491235	230187	351588	1.06435e+06	329242	360291	482663	418963	715614	682100	643468	427493	488941	658473	461940	461279	471562	387749	729691	562113	289349	378798	310364	562886	525199	534788	381011	417154	510228	383592	381751	381011	288914	575808	452590
O00217	NADH dehydrogenase [ubiquinone] iron-sulfur protein 8, mitochondrial OS=Homo sapiens GN=NDUFS8 PE=1 SV=1 - [NDUS8_HUMAN]	3	3	180.02	2.96588e+06	3.58962e+06	2.91143e+06	1.2038e+06	2.82829e+06	1.86662e+06	7.62294e+06	3.89556e+06	2.73692e+06	5.3583e+06	5.64965e+06	2.97663e+06	7.3143e+06	3.3259e+06	2.06862e+06	4.2865e+06	3.97947e+06	4.85585e+06	2.83243e+06	4.9267e+06	4.85678e+06	5.75986e+06	3.82061e+06	4.0705e+06	5.3583e+06	5.30512e+06	6.09793e+06	8.06659e+06	2.28016e+06	3.53175e+06	3.49642e+06	3.26701e+06	4.34834e+06	2.34821e+06	4.27848e+06	4.66466e+06	4.07653e+06	2.90603e+06	3.42388e+06	4.33383e+06	3.85328e+06	5.08674e+06	6.9026e+06	1.81626e+06	3.24951e+06
O00231	26S proteasome non-ATPase regulatory subunit 11 OS=Homo sapiens GN=PSMD11 PE=1 SV=3 - [PSD11_HUMAN]	8	8	327.7	9.45045e+06	1.09755e+07	5.66498e+06	4.18328e+06	6.26013e+06	4.98951e+06	2.88013e+07	1.74052e+07	8.67426e+06	1.58342e+07	1.97871e+07	6.50746e+06	9.89797e+06	2.47452e+07	5.39687e+06	1.36585e+07	1.21674e+07	9.44838e+06	9.84287e+06	1.09047e+07	1.29823e+07	2.17622e+07	1.70703e+07	1.29008e+07	1.58342e+07	1.85804e+07	1.33312e+07	1.0916e+07	1.69648e+07	9.21406e+06	1.12178e+07	1.00875e+07	7.96812e+06	8.17388e+06	9.20159e+06	1.21269e+07	1.51474e+07	1.25146e+07	1.07917e+07	1.28778e+07	1.33042e+07	1.10685e+07	9.13166e+06	1.3991e+07	8.4382e+06
O00232	26S proteasome non-ATPase regulatory subunit 12 OS=Homo sapiens GN=PSMD12 PE=1 SV=3 - [PSD12_HUMAN]	3	3	164.95	1.56043e+06	2.12738e+06	849924	524642	1.408e+06	499197	4.12863e+06	4.36535e+06	2.18975e+06	2.72792e+06	3.91102e+06	1.70573e+06	1.7451e+06	4.25837e+06	744260	2.25524e+06	2.35842e+06	1.41755e+06	1.23444e+06	2.45265e+06	1.29887e+06	3.11958e+06	4.28136e+06	3.25671e+06	2.72792e+06	3.67252e+06	3.49436e+06	1.92458e+06	2.91944e+06	1.27067e+06	1.83064e+06	1.92833e+06	1.12106e+06	972447	2.02052e+06	1.08448e+06	2.32985e+06	3.23769e+06	2.71285e+06	2.22075e+06	2.74857e+06	2.88613e+06	1.55092e+06	2.33258e+06	1.03927e+06
O00233	26S proteasome non-ATPase regulatory subunit 9 OS=Homo sapiens GN=PSMD9 PE=1 SV=3 - [PSMD9_HUMAN]	3	3	167.02	1.61733e+06	2.18592e+06	1.22118e+06	1.14584e+06	1.31256e+06	732536	7.07591e+06	4.85581e+06	2.13922e+06	3.88775e+06	5.06877e+06	1.56556e+06	1.99702e+06	5.08627e+06	975814	2.33748e+06	2.42332e+06	2.03676e+06	2.69607e+06	2.28639e+06	1.90599e+06	5.34653e+06	4.76239e+06	3.18156e+06	3.88775e+06	4.75967e+06	3.20721e+06	2.20241e+06	3.48703e+06	1.666e+06	1.9044e+06	1.98562e+06	1.70971e+06	2.20665e+06	1.9044e+06	1.70101e+06	3.59414e+06	3.48615e+06	2.67288e+06	3.12502e+06	3.44627e+06	2.62926e+06	1.81713e+06	2.87523e+06	1.48515e+06
O00264	Membrane-associated progesterone receptor component 1 OS=Homo sapiens GN=PGRMC1 PE=1 SV=3 - [PGRC1_HUMAN]	4	4	204.12	2.34916e+06	3.5882e+06	2.4838e+06	2.78589e+06	2.94308e+06	2.2317e+06	1.26431e+07	4.46978e+06	3.50912e+06	5.37529e+06	7.22617e+06	2.57015e+06	5.13738e+06	1.02459e+07	3.33963e+06	3.39518e+06	3.97789e+06	4.14263e+06	6.55496e+06	5.12666e+06	5.80668e+06	9.55304e+06	4.38378e+06	5.21895e+06	5.37529e+06	6.7855e+06	5.26522e+06	5.66576e+06	7.02438e+06	5.70174e+06	2.71734e+06	3.2212e+06	3.36215e+06	5.38538e+06	4.19532e+06	5.19173e+06	6.77356e+06	3.5276e+06	4.19786e+06	4.40322e+06	5.15932e+06	4.34242e+06	4.61733e+06	5.65275e+06	5.19168e+06
O00267	Transcription elongation factor SPT5 OS=Homo sapiens GN=SUPT5H PE=1 SV=1 - [SPT5H_HUMAN]	6	6	289.5	1.15787e+06	1.48425e+06	1.35655e+06	1.25374e+06	1.14643e+06	740983	3.30296e+06	3.00769e+06	1.1565e+06	2.18164e+06	3.81597e+06	1.13556e+06	2.08738e+06	3.45743e+06	1.46795e+06	1.67344e+06	1.64544e+06	2.26253e+06	2.94994e+06	1.99701e+06	1.92797e+06	2.49571e+06	2.94982e+06	1.72001e+06	2.18164e+06	3.58327e+06	2.3263e+06	2.30207e+06	2.37034e+06	2.50623e+06	1.34202e+06	1.3106e+06	1.71136e+06	2.40547e+06	1.49264e+06	1.56757e+06	2.07676e+06	2.45169e+06	1.32797e+06	1.77199e+06	2.81534e+06	1.88538e+06	1.77389e+06	1.88808e+06	2.00527e+06
O00299	Chloride intracellular channel protein 1 OS=Homo sapiens GN=CLIC1 PE=1 SV=4 - [CLIC1_HUMAN]	13	13	636.26	4.85631e+07	5.84441e+07	3.40679e+07	2.62691e+07	3.24507e+07	1.93718e+07	1.04828e+08	7.97986e+07	3.65211e+07	8.51065e+07	1.09436e+08	3.79463e+07	5.46295e+07	1.05211e+08	2.76643e+07	7.01869e+07	6.47914e+07	5.68204e+07	6.18089e+07	5.65271e+07	5.04035e+07	7.92079e+07	7.82632e+07	5.43161e+07	8.51065e+07	1.02763e+08	7.77368e+07	6.02483e+07	7.21303e+07	4.72312e+07	5.88278e+07	5.57318e+07	5.36713e+07	5.63369e+07	5.07932e+07	5.08815e+07	5.2075e+07	5.23044e+07	4.81721e+07	7.08423e+07	6.72062e+07	6.40455e+07	5.3251e+07	6.20867e+07	4.90032e+07
O00303	Eukaryotic translation initiation factor 3 subunit F OS=Homo sapiens GN=EIF3F PE=1 SV=1 - [EIF3F_HUMAN]	10	10	562.96	1.56154e+07	1.98182e+07	1.14892e+07	7.82213e+06	1.13554e+07	7.34513e+06	5.29674e+07	3.14742e+07	1.5913e+07	1.96794e+07	3.2012e+07	1.04354e+07	1.74669e+07	3.82875e+07	9.86561e+06	2.25685e+07	2.19705e+07	1.91623e+07	1.84048e+07	1.97803e+07	1.91114e+07	4.00219e+07	3.08686e+07	2.36667e+07	1.96794e+07	3.00599e+07	2.1378e+07	1.92634e+07	2.6249e+07	1.68435e+07	1.85611e+07	1.82479e+07	1.70515e+07	1.57641e+07	1.71023e+07	1.80858e+07	2.70221e+07	2.22591e+07	2.02202e+07	1.59328e+07	2.14621e+07	1.77777e+07	1.63242e+07	2.1918e+07	1.61772e+07
O00308	NEDD4-like E3 ubiquitin-protein ligase WWP2 OS=Homo sapiens GN=WWP2 PE=1 SV=2 - [WWP2_HUMAN]	1	1	61.01	48.9698	0	0	4387.23	7103.06	641.297	6710.53	2471.55	8454.91	8131.59	5178.89	4240.38	6444.28	15170.5	9492	70.7747	0	0	10322.7	12373.1	1668.6	5070.45	2423.99	12574.6	8131.59	4863.07	8686.84	7107.08	10400.6	16205.6	2463.05	0	0	13424.2	7537.3	1901.88	4945.55	3292.53	13086.9	3678.61	3154.87	6378.46	3803.05	6510.96	11407.4
O00410	Importin-5 OS=Homo sapiens GN=IPO5 PE=1 SV=4 - [IPO5_HUMAN]	15	15	761	1.93271e+07	2.3842e+07	1.29468e+07	8.25456e+06	1.82968e+07	8.77429e+06	5.54976e+07	4.92812e+07	2.08097e+07	3.03085e+07	4.64077e+07	1.6656e+07	2.45904e+07	4.8235e+07	1.35737e+07	2.79329e+07	2.64314e+07	2.15934e+07	1.94222e+07	3.18719e+07	2.28299e+07	4.19337e+07	4.8333e+07	3.09494e+07	3.03085e+07	4.35777e+07	3.41214e+07	2.71195e+07	3.30688e+07	2.31744e+07	2.2948e+07	2.19682e+07	1.89527e+07	1.65076e+07	2.76771e+07	2.17748e+07	2.88971e+07	3.45335e+07	2.62169e+07	2.45999e+07	3.08445e+07	2.8424e+07	2.28934e+07	2.74029e+07	2.24166e+07
O00422	Histone deacetylase complex subunit SAP18 OS=Homo sapiens GN=SAP18 PE=1 SV=1 - [SAP18_HUMAN]	3	3	155.48	520178	887440	746032	682528	671654	282559	462673	262060	458798	616165	278816	341790	680681	689602	1.15518e+06	751797	983819	1.24427e+06	1.60593e+06	1.16998e+06	735193	349594	257018	682350	616165	261813	700192	750690	472775	1.97224e+06	603591	770725	926866	1.26114e+06	874702	579540	343384	243805	523014	492966	234043	539122	555763	384077	1.63347e+06
O00425;Q9NZI8	Insulin-like growth factor 2 mRNA-binding protein 3 OS=Homo sapiens GN=IGF2BP3 PE=1 SV=2 - [IF2B3_HUMAN]	10	8	524.67	9.326e+06	1.11106e+07	8.14328e+06	7.35726e+06	6.79259e+06	5.64379e+06	1.8614e+07	1.19278e+07	7.71634e+06	1.39244e+07	1.35473e+07	6.1433e+06	8.1606e+06	1.70851e+07	6.82111e+06	1.34786e+07	1.23173e+07	1.35818e+07	1.7311e+07	1.18323e+07	1.46846e+07	1.40647e+07	1.16983e+07	1.14762e+07	1.39244e+07	1.27212e+07	1.25852e+07	8.99993e+06	1.17131e+07	1.16457e+07	1.10306e+07	1.02084e+07	1.19021e+07	1.46909e+07	9.96695e+06	1.37839e+07	9.96717e+06	8.88646e+06	9.53537e+06	1.13514e+07	9.50314e+06	1.04122e+07	7.39002e+06	9.61289e+06	1.09951e+07
O00429	Dynamin-1-like protein OS=Homo sapiens GN=DNM1L PE=1 SV=2 - [DNM1L_HUMAN]	5	5	244.95	1.93305e+06	2.42176e+06	1.26955e+06	813930	2.24462e+06	1.04524e+06	4.02243e+06	3.54995e+06	2.24092e+06	3.8593e+06	4.21933e+06	1.99558e+06	2.05116e+06	4.73296e+06	1.09728e+06	2.79377e+06	2.68477e+06	2.11743e+06	1.9151e+06	3.90999e+06	2.71961e+06	3.03933e+06	3.48164e+06	3.33282e+06	3.8593e+06	3.96203e+06	4.08815e+06	2.26213e+06	3.24481e+06	1.87339e+06	2.25069e+06	2.15124e+06	1.61759e+06	1.50549e+06	3.12918e+06	2.2665e+06	2.5464e+06	2.88457e+06	2.60436e+06	3.18261e+06	3.14137e+06	3.36919e+06	1.73614e+06	2.57043e+06	1.47496e+06
O00442	RNA 3'-terminal phosphate cyclase OS=Homo sapiens GN=RTCD1 PE=1 SV=1 - [RTC1_HUMAN]	2	2	89.07	252251	218338	171112	84390.7	205985	112280	129578	219261	107849	104168	101717	139625	153089	458344	105681	364571	242050	285391	198564	358814	292141	97908.5	215042	160399	104168	95514.6	286036	168834	314230	180428	292886	187525	208679	170844	263239	230172	100397	191883	125978	77813.5	87166.1	222578	120376	251821	129725
O00461	Golgi integral membrane protein 4 OS=Homo sapiens GN=GOLIM4 PE=1 SV=1 - [GOLI4_HUMAN]	1	1	64.13	74145.7	202074	165836	98378.2	145008	157671	179421	73918.5	118432	139909	145997	145185	178392	275105	200518	107161	224020	276590	231475	252595	410245	135570	72496.2	176138	139909	137094	297425	196740	188606	342344	87350.7	174722	201750	183998	182161	334518	135075	70988.1	137790	106474	121656	229470	144567	153001	262683
O00469	Procollagen-lysine,2-oxoglutarate 5-dioxygenase 2 OS=Homo sapiens GN=PLOD2 PE=1 SV=2 - [PLOD2_HUMAN]	6	6	225.1	4.40964e+06	4.55807e+06	3.41088e+06	2.74545e+06	3.94885e+06	2.25045e+06	5.47969e+06	6.84211e+06	4.25981e+06	3.55274e+06	6.23908e+06	2.14201e+06	4.79636e+06	8.18354e+06	2.91183e+06	6.37313e+06	5.05309e+06	5.68886e+06	6.4598e+06	6.87865e+06	5.85547e+06	4.14043e+06	6.71046e+06	6.33541e+06	3.55274e+06	5.85861e+06	4.38812e+06	5.28968e+06	5.61045e+06	4.97136e+06	5.17642e+06	4.14197e+06	4.73827e+06	5.26355e+06	5.82526e+06	5.35205e+06	3.17394e+06	5.14887e+06	5.23956e+06	2.88517e+06	4.43742e+06	3.59986e+06	4.30404e+06	4.54384e+06	4.55468e+06
O00479	High mobility group nucleosome-binding domain-containing protein 4 OS=Homo sapiens GN=HMGN4 PE=1 SV=3 - [HMGN4_HUMAN]	4	3	230.31	689689	698466	738079	702401	796448	442370	717594	703227	1.31701e+06	920553	764982	358378	659142	473243	880091	996788	774322	1.23101e+06	1.65269e+06	1.38736e+06	1.15101e+06	542211	689697	1.95872e+06	920553	718332	734174	726935	324445	1.50257e+06	793474	604857	945461	1.30386e+06	1.05533e+06	931623	514324	610915	1.52971e+06	750286	609923	575629	540301	262880	1.22446e+06
O00487	26S proteasome non-ATPase regulatory subunit 14 OS=Homo sapiens GN=PSMD14 PE=1 SV=1 - [PSDE_HUMAN]	5	5	217.29	8.78798e+06	1.48542e+07	5.54789e+06	3.08509e+06	7.58267e+06	3.79131e+06	2.75361e+07	2.17356e+07	6.66032e+06	1.54237e+07	2.37044e+07	7.64762e+06	1.26112e+07	2.474e+07	4.33695e+06	1.2701e+07	1.64674e+07	9.25309e+06	7.25893e+06	1.32085e+07	9.86463e+06	2.08062e+07	2.13173e+07	9.90559e+06	1.54237e+07	2.22589e+07	1.56669e+07	1.39083e+07	1.69612e+07	7.40446e+06	1.04482e+07	1.38483e+07	8.21241e+06	6.23728e+06	1.17047e+07	9.69426e+06	1.39852e+07	1.4953e+07	8.39548e+06	1.25704e+07	1.52665e+07	1.29655e+07	1.19172e+07	1.43227e+07	7.30099e+06
O00499	Myc box-dependent-interacting protein 1 OS=Homo sapiens GN=BIN1 PE=1 SV=1 - [BIN1_HUMAN]	1	1	39.27	156403	272825	82570.9	49812.5	151728	80534.3	373487	221159	180727	227295	188746	151840	175065	403579	51183.5	226044	302455	137717	117204	264301	209543	282206	216904	268788	227295	177236	311059	193071	276685	87385.4	180350	236848	94781.5	99463.9	191095	161863	264039	192559	206042	178994	153947	240442	141253	224765	60021.6
O00505	Importin subunit alpha-3 OS=Homo sapiens GN=KPNA3 PE=1 SV=2 - [IMA3_HUMAN]	1	1	54.09	714700	997501	866039	582350	490561	466192	843496	807273	601558	864254	688696	509847	662206	754536	818755	1.03293e+06	1.10583e+06	1.44443e+06	1.37022e+06	854527	1.21299e+06	637342	791741	894669	864254	646698	1.04447e+06	730315	517293	1.39786e+06	826217	891752	1.19217e+06	1.11463e+06	668757	1.05248e+06	544278	654685	701461	721949	517836	867189	572499	412871	1.2634e+06
O00541	Pescadillo homolog OS=Homo sapiens GN=PES1 PE=1 SV=1 - [PESC_HUMAN]	16	16	733.84	7.78888e+06	8.29881e+06	6.1452e+06	5.42118e+06	4.91576e+06	3.90178e+06	1.39812e+07	1.03522e+07	7.11123e+06	7.2814e+06	9.55605e+06	4.24295e+06	9.23092e+06	1.05829e+07	4.89018e+06	1.1257e+07	9.20009e+06	1.02493e+07	1.27555e+07	8.56294e+06	1.01521e+07	1.05641e+07	1.0153e+07	1.05762e+07	7.2814e+06	8.97331e+06	8.69212e+06	1.01803e+07	7.25543e+06	8.34898e+06	9.11385e+06	7.44222e+06	8.35217e+06	1.06816e+07	6.72418e+06	8.72758e+06	8.4038e+06	8.25642e+06	8.46575e+06	5.974e+06	7.07351e+06	7.10693e+06	8.134e+06	5.7612e+06	7.02978e+06
O00560	Syntenin-1 OS=Homo sapiens GN=SDCBP PE=1 SV=1 - [SDCB1_HUMAN]	1	1	29.56	165381	158053	180687	181133	114802	78484.8	191227	303119	230682	422470	386759	172633	455657	568272	338213	239020	175218	301361	426190	199978	204210	144491	297287	343082	422470	363174	353656	502522	389595	577430	189678	135757	218745	329611	142042	158023	143471	259016	259553	349974	304456	277463	385858	311765	466352
O00567	Nucleolar protein 56 OS=Homo sapiens GN=NOP56 PE=1 SV=4 - [NOP56_HUMAN]	17	17	921.63	1.91633e+07	2.4239e+07	1.67336e+07	1.57792e+07	1.61523e+07	1.06873e+07	4.84448e+07	3.67338e+07	2.34736e+07	2.61008e+07	2.89974e+07	1.38264e+07	2.63755e+07	4.93286e+07	1.79498e+07	2.76962e+07	2.68714e+07	2.79092e+07	3.71271e+07	2.81363e+07	2.78074e+07	3.66047e+07	3.60271e+07	3.49111e+07	2.61008e+07	2.7229e+07	2.83247e+07	2.90883e+07	3.38186e+07	3.06455e+07	2.25762e+07	2.20956e+07	2.42821e+07	3.22353e+07	2.38399e+07	2.61671e+07	2.57929e+07	2.70088e+07	2.9354e+07	2.12365e+07	2.02908e+07	2.34411e+07	2.42527e+07	2.77079e+07	2.94517e+07
O00571	ATP-dependent RNA helicase DDX3X OS=Homo sapiens GN=DDX3X PE=1 SV=3 - [DDX3X_HUMAN]	32	32	1525.74	6.23812e+07	7.78224e+07	4.94282e+07	3.94016e+07	4.69139e+07	2.52172e+07	1.38392e+08	1.49496e+08	5.90325e+07	9.12398e+07	1.35665e+08	4.35015e+07	7.63857e+07	1.22269e+08	3.25922e+07	9.01578e+07	8.62741e+07	8.24391e+07	9.27085e+07	8.17211e+07	6.56128e+07	1.04568e+08	1.4662e+08	8.77963e+07	9.12398e+07	1.27392e+08	8.91172e+07	8.42421e+07	8.38247e+07	5.56446e+07	7.4509e+07	7.30181e+07	7.46402e+07	8.19388e+07	7.1556e+07	6.28335e+07	7.09597e+07	9.85327e+07	7.61416e+07	7.45162e+07	8.67414e+07	7.37253e+07	7.25484e+07	7.05632e+07	5.38474e+07
O00592	Podocalyxin OS=Homo sapiens GN=PODXL PE=1 SV=2 - [PODXL_HUMAN]	3	3	120.24	1.86977e+06	2.21298e+06	2.82155e+06	2.77715e+06	2.39272e+06	1.58573e+06	3.61613e+06	2.54554e+06	2.9338e+06	2.54162e+06	2.44943e+06	1.84026e+06	3.32458e+06	4.80457e+06	3.47304e+06	2.70232e+06	2.45332e+06	4.70595e+06	6.53439e+06	4.16796e+06	4.12592e+06	2.73233e+06	2.49657e+06	4.3633e+06	2.54162e+06	2.30005e+06	3.76995e+06	3.66652e+06	3.29391e+06	5.92951e+06	2.18155e+06	1.99415e+06	3.9922e+06	5.48908e+06	3.49728e+06	3.75002e+06	2.14668e+06	2.00768e+06	3.57392e+06	2.09313e+06	1.80321e+06	3.10252e+06	2.98309e+06	2.63712e+06	5.67311e+06
O00625	Pirin OS=Homo sapiens GN=PIR PE=1 SV=1 - [PIR_HUMAN]	2	2	87.15	615271	828711	429076	491059	613162	367804	3.86831e+06	1.74402e+06	702143	2.39028e+06	2.08286e+06	638208	901583	3.68856e+06	412835	889234	918712	715638	1.15542e+06	1.06809e+06	956992	2.92288e+06	1.71047e+06	1.04426e+06	2.39028e+06	1.95585e+06	1.30743e+06	994312	2.5288e+06	704831	709727	744799	553995	928642	834103	792658	2.09177e+06	1.38751e+06	814436	1.92968e+06	1.50654e+06	1.07498e+06	778935	2.04587e+06	568601
O00629	Importin subunit alpha-4 OS=Homo sapiens GN=KPNA4 PE=1 SV=1 - [IMA4_HUMAN]	2	1	110.23	19319.2	161146	25915.5	5117.02	18213.5	7517.42	270844	296633	37594.6	61435.9	170116	80332.5	117596	265557	10644.9	27921.5	178646	43223.3	12039.9	31726.7	19559.7	204649	290925	55912.6	61435.9	159742	164569	129690	182060	18174	27225.7	138174	30390.3	14980.3	19102.1	13304.5	196723	253240	46834.2	41870.6	138547	126301	93830.6	147692	12990.9
O00743	Serine/threonine-protein phosphatase 6 catalytic subunit OS=Homo sapiens GN=PPP6C PE=1 SV=1 - [PPP6_HUMAN]	2	2	104.17	762550	905389	544444	300288	531868	288167	2.29906e+06	1.17505e+06	550916	1.01453e+06	929438	408909	771104	1.96757e+06	490242	1.10209e+06	1.00372e+06	908054	706550	926480	749784	1.73716e+06	1.15244e+06	819352	1.01453e+06	872759	837691	850413	1.34893e+06	836989	883213	809834	694090	556279	707694	606687	1.36801e+06	962274	638815	835495	704823	673918	657338	1.07226e+06	665147
O00762	Ubiquitin-conjugating enzyme E2 C OS=Homo sapiens GN=UBE2C PE=1 SV=1 - [UBE2C_HUMAN]	2	2	60.71	593502	505194	396027	863779	274156	177513	227991	683146	224562	658317	443361	282939	1.21751e+06	1.46082e+06	1.14401e+06	857771	560059	660516	2.03239e+06	477562	461874	172269	670002	333981	658317	416324	579630	1.34273e+06	1.0015e+06	1.95316e+06	687700	436926	480389	1.63073e+06	344057	367019	177218	580204	261380	536781	358740	457526	1.05588e+06	792320	1.69373e+06
O00764	Pyridoxal kinase OS=Homo sapiens GN=PDXK PE=1 SV=1 - [PDXK_HUMAN]	6	6	299.95	6.80601e+06	8.82666e+06	4.19906e+06	2.00336e+06	6.59803e+06	2.48853e+06	1.25175e+07	1.49306e+07	5.98061e+06	1.28278e+07	1.7581e+07	7.75968e+06	7.41863e+06	1.23759e+07	2.76035e+06	9.83653e+06	9.78526e+06	7.00343e+06	4.71373e+06	1.14933e+07	6.47492e+06	9.45819e+06	1.46433e+07	8.89468e+06	1.28278e+07	1.65089e+07	1.58965e+07	8.18164e+06	8.48464e+06	4.71273e+06	8.05828e+06	8.17131e+06	6.07393e+06	3.89963e+06	9.84888e+06	5.91442e+06	6.80666e+06	1.07019e+07	7.44213e+06	1.04436e+07	1.17668e+07	1.31463e+07	6.84227e+06	6.93765e+06	4.20876e+06
O14497	AT-rich interactive domain-containing protein 1A OS=Homo sapiens GN=ARID1A PE=1 SV=3 - [ARI1A_HUMAN]	1	1	55.29	74406.4	62200.4	38888.1	22659	35338.6	34479.2	171301	86165.9	64023.2	141119	98137.2	65811.9	99370.7	200000	93969.6	107537	68955.6	64859.8	53314.6	61557.6	89711.9	129434	84508.1	95218.8	141119	92152.6	134822	109591	137115	160434	87826.5	54604.4	44301.5	50407.1	38454.8	64926.9	129808	80543.6	76301.6	107361	84440.4	101788	77595.2	109774	114793
O14519	Cyclin-dependent kinase 2-associated protein 1 OS=Homo sapiens GN=CDK2AP1 PE=1 SV=1 - [CDKA1_HUMAN]	1	1	36.94	494630	935069	224396	52346.1	307908	53333.9	3.61337e+06	2.73604e+06	1.51655e+06	1.29079e+06	2.21418e+06	1.23811e+06	751484	675397	31459.1	714875	1.03662e+06	374261	123166	536357	138770	2.73025e+06	2.6834e+06	2.25549e+06	1.29079e+06	2.07915e+06	2.5364e+06	828775	463037	53710.1	567847	835925	272174	103919	408593	103631	1.9435e+06	2.05263e+06	1.86148e+06	1.05864e+06	1.57845e+06	2.08482e+06	651107	369685	36668.1
O14545	TRAF-type zinc finger domain-containing protein 1 OS=Homo sapiens GN=TRAFD1 PE=1 SV=1 - [TRAD1_HUMAN]	1	1	110.37	75236.2	60931.2	66254.2	74099.9	88872.2	68013.9	45561.2	52266	64671.5	83768.6	65769.7	57127	8004.17	15665.6	25622.3	108737	67548.5	110503	174350	154810	176966	34425.9	51260.4	96183	83768.6	61758.9	117030	8827.41	10740	43744.8	88770.8	53517.1	74517.2	142206	106598	134075	36480.7	52928.4	76925.8	60680	56607.7	89068.4	4830.08	6707.31	29319.9
O14579	Coatomer subunit epsilon OS=Homo sapiens GN=COPE PE=1 SV=3 - [COPE_HUMAN]	2	2	126.37	2.29401e+06	3.32224e+06	1.86549e+06	919061	1.5479e+06	946626	7.18754e+06	3.79103e+06	1.6552e+06	2.69541e+06	3.3417e+06	1.19771e+06	2.13466e+06	5.29376e+06	1.29574e+06	3.31546e+06	3.68305e+06	3.11138e+06	2.16247e+06	2.69634e+06	2.46304e+06	5.43088e+06	3.71809e+06	2.46171e+06	2.69541e+06	3.13791e+06	2.45362e+06	2.35421e+06	3.62929e+06	2.2122e+06	2.70427e+06	3.04309e+06	2.59531e+06	1.73667e+06	2.21394e+06	2.14533e+06	3.87175e+06	2.90552e+06	1.95185e+06	2.1955e+06	2.40778e+06	2.03886e+06	1.88575e+06	2.89538e+06	1.94484e+06
O14617	AP-3 complex subunit delta-1 OS=Homo sapiens GN=AP3D1 PE=1 SV=1 - [AP3D1_HUMAN]	1	1	57.65	177954	222993	150838	77351.2	134668	84020.8	821245	333760	197538	650866	376038	190435	164480	540117	104325	257192	247211	251577	182000	234583	218615	620529	327338	293789	650866	353107	390125	181398	370292	178113	202820	191667	180480	147307	168245	169854	530230	283847	223232	545843	297620	308804	132489	296967	128779
O14639	Actin-binding LIM protein 1 OS=Homo sapiens GN=ABLIM1 PE=1 SV=3 - [ABLM1_HUMAN]	1	1	86.14	438698	330434	314151	242510	147457	186534	247166	262904	147466	100033	188381	121776	155351	72457.9	64676.1	634037	366320	523959	570604	256861	485344	186757	257845	219320	100033	176893	249470	171329	49675.5	110421	503687	287869	394347	443760	185813	395894	181002	224376	168737	73791	153362	193424	123697	39513.4	77883.8
O14684	Prostaglandin E synthase OS=Homo sapiens GN=PTGES PE=1 SV=2 - [PTGES_HUMAN]	1	1	43.37	921718	1.06338e+06	705994	888470	1.15406e+06	822315	980894	1.00608e+06	918152	918396	1.07142e+06	766143	1.53408e+06	4.01021e+06	1.74714e+06	1.33213e+06	1.17887e+06	1.1775e+06	2.09049e+06	2.0103e+06	2.13959e+06	741159	986722	1.36553e+06	918396	1.00608e+06	1.56952e+06	1.69187e+06	2.74931e+06	2.98289e+06	1.0824e+06	955120	956921	1.7248e+06	1.68689e+06	1.99508e+06	616460	811407	1.08997e+06	766857	790422	1.30658e+06	1.39136e+06	2.23948e+06	2.89794e+06
O14732	Inositol monophosphatase 2 OS=Homo sapiens GN=IMPA2 PE=1 SV=1 - [IMPA2_HUMAN]	1	1	60.8	2.40911e+06	2.37169e+06	2.07238e+06	2.2418e+06	748232	632703	1.17687e+06	2.01353e+06	1.27087e+06	1.90929e+06	5.2228e+06	906646	1.98703e+06	2.54413e+06	674302	3.48182e+06	2.62926e+06	3.45643e+06	5.27474e+06	1.30337e+06	1.64624e+06	889239	1.97479e+06	1.89011e+06	1.90929e+06	4.9043e+06	1.85736e+06	2.1914e+06	1.7442e+06	1.15123e+06	2.84333e+06	2.16021e+06	3.1223e+06	4.67985e+06	1.06759e+06	1.49042e+06	728115	1.53184e+06	1.55811e+06	1.56089e+06	3.48965e+06	1.52384e+06	1.8185e+06	1.3835e+06	1.02169e+06
O14737	Programmed cell death protein 5 OS=Homo sapiens GN=PDCD5 PE=1 SV=3 - [PDCD5_HUMAN]	6	6	327.5	7.83481e+06	9.18975e+06	5.75398e+06	6.01053e+06	6.51604e+06	3.58583e+06	2.11968e+07	1.36298e+07	8.22472e+06	1.24511e+07	1.34404e+07	5.32306e+06	8.62091e+06	1.85101e+07	4.58457e+06	1.13234e+07	1.01878e+07	9.59682e+06	1.41422e+07	1.13505e+07	9.32999e+06	1.60162e+07	1.33675e+07	1.22322e+07	1.24511e+07	1.26208e+07	1.09048e+07	9.50758e+06	1.26901e+07	7.82721e+06	9.28659e+06	8.47066e+06	8.37471e+06	1.22699e+07	9.84255e+06	8.71128e+06	1.09705e+07	9.76927e+06	1.0299e+07	1.01227e+07	9.24719e+06	9.0247e+06	8.04823e+06	1.04707e+07	7.32735e+06
O14744	Protein arginine N-methyltransferase 5 OS=Homo sapiens GN=PRMT5 PE=1 SV=4 - [ANM5_HUMAN]	2	2	96.93	3.82629e+06	4.63981e+06	2.77886e+06	2.21807e+06	2.15575e+06	1.49766e+06	7.79542e+06	6.75179e+06	3.53249e+06	4.82711e+06	8.64733e+06	2.1417e+06	4.8733e+06	6.50883e+06	1.85208e+06	5.53003e+06	5.14371e+06	4.63475e+06	5.21891e+06	3.75518e+06	3.89677e+06	5.89018e+06	6.62188e+06	5.25371e+06	4.82711e+06	8.12e+06	4.38749e+06	5.37452e+06	4.46231e+06	3.16204e+06	4.51266e+06	4.2348e+06	4.01161e+06	4.45738e+06	3.15782e+06	3.59013e+06	4.08678e+06	4.85273e+06	4.41994e+06	3.92126e+06	5.84546e+06	3.66068e+06	4.51372e+06	3.66578e+06	2.90941e+06
O14745	Na(+)/H(+) exchange regulatory cofactor NHE-RF1 OS=Homo sapiens GN=SLC9A3R1 PE=1 SV=4 - [NHRF1_HUMAN]	3	3	146.29	1.04926e+06	1.27542e+06	1.0076e+06	1.39055e+06	1.32039e+06	868654	2.89257e+06	1.03532e+06	877741	2.24909e+06	1.53891e+06	752580	1.7891e+06	5.03659e+06	1.2238e+06	1.51646e+06	1.41393e+06	1.68053e+06	3.27184e+06	2.30004e+06	2.26016e+06	2.18561e+06	1.0154e+06	1.30542e+06	2.24909e+06	1.44506e+06	1.54174e+06	1.97312e+06	3.45298e+06	2.08939e+06	1.19866e+06	1.11357e+06	1.29088e+06	2.61548e+06	1.81809e+06	1.89903e+06	1.76961e+06	877599	1.00559e+06	1.8542e+06	1.18618e+06	1.24228e+06	1.53969e+06	2.73715e+06	1.72533e+06
O14763	Tumor necrosis factor receptor superfamily member 10B OS=Homo sapiens GN=TNFRSF10B PE=1 SV=2 - [TR10B_HUMAN]	1	1	39.73	34626.1	44938.9	79400.3	9917.43	73476.1	11725.1	112451	40849.2	181362	92277.6	16353	81162.1	310903	188104	146343	50044.1	49819.4	132428	23334.8	127991	30507.6	84967.3	40063.2	269732	92277.6	15355.7	166269	342879	128960	249851	43686.1	41251.3	90657.3	25316.8	84578	21170.3	87242.2	43046.6	206785	67982.2	12990.9	127435	258859	104006	184698
O14773	Tripeptidyl-peptidase 1 OS=Homo sapiens GN=TPP1 PE=1 SV=2 - [TPP1_HUMAN]	6	6	307.54	7.85579e+06	1.08985e+07	7.6951e+06	5.58977e+06	7.89389e+06	5.8529e+06	3.20449e+07	2.1356e+07	1.13186e+07	2.1339e+07	1.51514e+07	6.18308e+06	1.6904e+07	3.06648e+07	6.81854e+06	1.13537e+07	1.20821e+07	1.28343e+07	1.31522e+07	1.37507e+07	1.52287e+07	2.4213e+07	2.09451e+07	1.68336e+07	2.1339e+07	1.42275e+07	1.26667e+07	1.86426e+07	2.10231e+07	1.16413e+07	9.27016e+06	9.98194e+06	1.13778e+07	1.12722e+07	1.19196e+07	1.48911e+07	1.62563e+07	1.49136e+07	1.43629e+07	1.73506e+07	1.04278e+07	1.05555e+07	1.60482e+07	1.76786e+07	1.12211e+07
O14776	Transcription elongation regulator 1 OS=Homo sapiens GN=TCERG1 PE=1 SV=2 - [TCRG1_HUMAN]	4	4	155.3	1.95532e+06	2.6493e+06	1.71389e+06	1.25005e+06	1.60115e+06	1.36371e+06	3.87787e+06	2.69113e+06	2.22337e+06	2.2372e+06	2.22305e+06	1.12724e+06	2.45762e+06	3.4339e+06	1.84434e+06	2.82596e+06	2.93702e+06	2.85852e+06	2.94125e+06	2.7891e+06	3.54826e+06	2.9301e+06	2.63936e+06	3.30671e+06	2.2372e+06	2.08749e+06	2.30927e+06	2.71039e+06	2.3542e+06	3.14884e+06	2.25632e+06	2.36975e+06	2.25612e+06	2.3549e+06	2.20819e+06	3.09644e+06	2.35414e+06	2.18644e+06	2.59788e+06	1.86002e+06	1.68507e+06	1.88715e+06	2.1247e+06	1.86038e+06	2.73859e+06
O14818	Proteasome subunit alpha type-7 OS=Homo sapiens GN=PSMA7 PE=1 SV=1 - [PSA7_HUMAN]	14	13	655.94	3.04477e+07	3.6679e+07	2.23999e+07	1.43794e+07	2.0486e+07	1.42081e+07	7.73812e+07	5.57796e+07	2.79155e+07	3.81653e+07	5.23301e+07	2.04421e+07	2.74044e+07	6.48455e+07	1.66009e+07	4.40051e+07	4.06624e+07	3.73599e+07	3.38334e+07	3.56852e+07	3.69681e+07	5.84689e+07	5.47064e+07	4.15174e+07	3.81653e+07	4.91389e+07	4.18777e+07	3.02229e+07	4.44566e+07	2.83426e+07	3.62766e+07	3.41431e+07	3.38473e+07	2.99047e+07	3.14438e+07	3.64267e+07	3.89925e+07	3.85444e+07	3.5618e+07	3.10372e+07	3.46544e+07	3.4805e+07	2.56543e+07	3.76483e+07	2.85843e+07
O14828	Secretory carrier-associated membrane protein 3 OS=Homo sapiens GN=SCAMP3 PE=1 SV=3 - [SCAM3_HUMAN]	1	1	72.5	371675	529622	363870	177409	632614	324440	3.28047e+06	966438	452588	2.23826e+06	1.06481e+06	514473	830558	1.11954e+06	352548	537170	587140	606884	417427	1.10197e+06	844164	2.47871e+06	947843	673113	2.23826e+06	999872	1.05395e+06	915982	767530	601903	424623	460975	468389	323357	894516	709208	1.78089e+06	781119	521905	1.81282e+06	784331	875160	726608	606195	487236
O14880	Microsomal glutathione S-transferase 3 OS=Homo sapiens GN=MGST3 PE=1 SV=1 - [MGST3_HUMAN]	3	3	130.61	734910	2.23974e+06	600698	364665	758748	408529	4.63341e+06	2.24688e+06	984912	1.45587e+06	4.90775e+06	898549	1.37246e+06	1.83442e+06	723910	1.06214e+06	2.48298e+06	1.00188e+06	858023	1.32169e+06	1.06296e+06	3.50098e+06	2.20365e+06	1.46481e+06	1.45587e+06	4.60847e+06	1.84077e+06	1.51362e+06	1.25763e+06	1.23593e+06	857863	2.02839e+06	798571	682235	1.06207e+06	902252	2.59505e+06	1.82013e+06	1.19847e+06	1.17963e+06	3.51671e+06	1.50879e+06	1.2149e+06	989993	1.10088e+06
O14907	Tax1-binding protein 3 OS=Homo sapiens GN=TAX1BP3 PE=1 SV=2 - [TX1B3_HUMAN]	1	1	70.31	344638	561367	284538	556231	433926	324005	1.42396e+06	701275	471455	1.42412e+06	1.33162e+06	641524	582311	2.36534e+06	596100	498095	622333	474569	1.30876e+06	755871	843033	1.07594e+06	687782	701174	1.42412e+06	1.25041e+06	1.31423e+06	642202	1.62162e+06	1.01772e+06	391322	492072	353259	1.06794e+06	584630	708563	855975	572241	543372	1.15956e+06	971697	1.09799e+06	502119	1.27917e+06	874767
O14908	PDZ domain-containing protein GIPC1 OS=Homo sapiens GN=GIPC1 PE=1 SV=2 - [GIPC1_HUMAN]	1	1	40.95	134840	287279	179755	194529	207365	88916.6	160035	118907	295283	216351	153307	159380	105654	120850	136996	194880	318479	299805	457709	361217	231353	120922	116619	439161	216351	143958	326505	116520	82852.2	233893	156886	249148	217990	353532	266939	180067	122513	108745	333101	170458	127483	254377	83826.6	66972.3	171970
O14929	Histone acetyltransferase type B catalytic subunit OS=Homo sapiens GN=HAT1 PE=1 SV=1 - [HAT1_HUMAN]	4	4	224.81	4.01876e+06	5.75975e+06	3.19422e+06	2.1545e+06	4.29731e+06	2.84308e+06	1.45445e+07	1.02496e+07	6.29355e+06	7.8505e+06	9.14414e+06	4.91914e+06	5.08513e+06	1.51242e+07	3.55908e+06	5.80819e+06	6.38528e+06	5.3275e+06	5.06934e+06	7.48564e+06	7.39744e+06	1.09897e+07	1.00524e+07	9.36011e+06	7.8505e+06	8.58652e+06	1.00774e+07	5.60814e+06	1.03688e+07	6.0764e+06	4.7445e+06	5.25028e+06	4.49663e+06	4.16781e+06	6.33937e+06	6.9242e+06	7.57143e+06	7.47488e+06	7.87649e+06	6.35865e+06	6.3263e+06	8.35839e+06	4.5975e+06	8.54726e+06	5.69026e+06
O14949	Cytochrome b-c1 complex subunit 8 OS=Homo sapiens GN=UQCRQ PE=1 SV=4 - [QCR8_HUMAN]	3	3	104.81	861766	1.13109e+06	951007	739911	695437	491088	2.75887e+06	661008	751007	1.76878e+06	1.18887e+06	601315	1.86371e+06	1.22658e+06	947439	1.24549e+06	1.25393e+06	1.58614e+06	1.74094e+06	1.21141e+06	1.27777e+06	2.08459e+06	648290	1.11694e+06	1.76878e+06	1.11637e+06	1.23185e+06	2.05539e+06	840916	1.61756e+06	987334	995918	1.25659e+06	1.38416e+06	922941	1.06482e+06	1.61508e+06	566463	869263	1.43906e+06	900001	994670	1.6252e+06	664482	1.34442e+06
O14957	Cytochrome b-c1 complex subunit 10 OS=Homo sapiens GN=UQCR11 PE=2 SV=1 - [QCR10_HUMAN]	1	1	54.69	1.03823e+06	517416	707526	136547	426943	299214	3.44243e+06	2.76973e+06	1.21854e+06	1.38652e+06	1.65682e+06	940709	1.4847e+06	1.09216e+06	708658	1.50053e+06	573609	1.18005e+06	321283	743707	778527	2.60108e+06	2.71644e+06	1.81227e+06	1.38652e+06	1.55579e+06	1.92714e+06	1.6374e+06	748757	1.20989e+06	1.21774e+06	451957	958908	250710	576500	654136	1.86626e+06	2.0716e+06	1.48953e+06	1.12738e+06	1.1892e+06	1.58179e+06	1.34453e+06	591272	1.08395e+06
O14964	Hepatocyte growth factor-regulated tyrosine kinase substrate OS=Homo sapiens GN=HGS PE=1 SV=1 - [HGS_HUMAN]	2	2	100.65	1.02888e+06	1.09407e+06	1.00726e+06	789134	944205	759820	4.23313e+06	2.33069e+06	1.40502e+06	2.63014e+06	2.67018e+06	855550	1.30396e+06	3.00514e+06	779900	1.48701e+06	1.21289e+06	1.67997e+06	1.85676e+06	1.64475e+06	1.97698e+06	3.19854e+06	2.28584e+06	2.08963e+06	2.63014e+06	2.50734e+06	1.75268e+06	1.43808e+06	2.06026e+06	1.33152e+06	1.19494e+06	972178	1.35855e+06	1.48819e+06	1.33227e+06	1.79179e+06	2.34052e+06	1.83671e+06	1.65289e+06	2.14438e+06	1.94632e+06	1.44358e+06	1.13874e+06	1.65172e+06	1.14964e+06
O14974	Protein phosphatase 1 regulatory subunit 12A OS=Homo sapiens GN=PPP1R12A PE=1 SV=1 - [MYPT1_HUMAN]	9	9	420.7	2.97007e+06	3.11218e+06	2.79156e+06	2.26456e+06	2.45321e+06	1.98587e+06	3.63141e+06	3.27372e+06	2.23765e+06	5.17149e+06	3.88344e+06	1.93625e+06	3.89092e+06	5.23776e+06	2.89648e+06	4.29256e+06	3.45018e+06	4.65592e+06	5.32831e+06	4.27334e+06	5.16705e+06	2.74388e+06	3.21073e+06	3.32795e+06	5.17149e+06	3.64662e+06	3.96661e+06	4.29111e+06	3.59089e+06	4.94514e+06	3.43722e+06	2.75858e+06	3.65839e+06	4.28097e+06	3.31765e+06	4.38548e+06	2.32951e+06	2.68243e+06	2.63612e+06	4.20937e+06	2.92685e+06	3.22587e+06	3.38163e+06	2.85082e+06	4.13333e+06
O14975	Very long-chain acyl-CoA synthetase OS=Homo sapiens GN=SLC27A2 PE=1 SV=2 - [S27A2_HUMAN]	2	2	121.73	1.73385e+06	2.47806e+06	1.27598e+06	802750	1.50578e+06	1.01459e+06	8.16345e+06	2.6879e+06	1.91292e+06	2.50181e+06	2.48545e+06	1.12016e+06	2.44987e+06	4.33126e+06	913508	2.50588e+06	2.74719e+06	2.12815e+06	1.8888e+06	2.62297e+06	2.63987e+06	6.16827e+06	2.63618e+06	2.845e+06	2.50181e+06	2.33388e+06	2.29477e+06	2.70184e+06	2.96941e+06	1.55963e+06	2.0281e+06	2.25406e+06	1.77058e+06	1.56384e+06	2.16348e+06	2.4879e+06	4.28153e+06	2.11713e+06	2.34174e+06	2.05702e+06	1.81119e+06	1.89141e+06	2.19182e+06	2.39072e+06	1.40917e+06
O14979	Heterogeneous nuclear ribonucleoprotein D-like OS=Homo sapiens GN=HNRPDL PE=1 SV=3 - [HNRDL_HUMAN]	15	12	601.17	2.80335e+07	3.34056e+07	2.32801e+07	1.35085e+07	2.36041e+07	1.5404e+07	5.32462e+07	4.06192e+07	2.97633e+07	3.41569e+07	2.83225e+07	1.30626e+07	3.04066e+07	6.65549e+07	2.46194e+07	4.0516e+07	3.70336e+07	3.88278e+07	3.17843e+07	4.11169e+07	4.00798e+07	4.02326e+07	3.98376e+07	4.42656e+07	3.41569e+07	2.65953e+07	2.676e+07	3.3534e+07	4.56285e+07	4.20326e+07	3.35118e+07	3.15148e+07	3.60511e+07	2.79585e+07	3.66395e+07	4.04317e+07	2.71611e+07	2.73625e+07	3.93321e+07	2.7855e+07	1.87634e+07	2.22434e+07	2.91714e+07	3.92023e+07	4.36898e+07
O14980	Exportin-1 OS=Homo sapiens GN=XPO1 PE=1 SV=1 - [XPO1_HUMAN]	13	13	684.74	1.30808e+07	1.93796e+07	1.05879e+07	5.86813e+06	1.42969e+07	6.61927e+06	4.48523e+07	3.22194e+07	1.72072e+07	2.53289e+07	3.36207e+07	1.61732e+07	1.9282e+07	3.92039e+07	1.03531e+07	1.89054e+07	2.14843e+07	1.76591e+07	1.38072e+07	2.49043e+07	1.72227e+07	3.38902e+07	3.15995e+07	2.55915e+07	2.53289e+07	3.15704e+07	3.31325e+07	2.12652e+07	2.68773e+07	1.76758e+07	1.55121e+07	1.78375e+07	1.5192e+07	1.13661e+07	2.13402e+07	1.58682e+07	2.37172e+07	2.29328e+07	2.14389e+07	2.05632e+07	2.24263e+07	2.75044e+07	1.77771e+07	2.19817e+07	1.65201e+07
O15020	Spectrin beta chain, brain 2 OS=Homo sapiens GN=SPTBN2 PE=1 SV=3 - [SPTN2_HUMAN]	1	1	31.82	56598.5	54708.7	48717.5	26983.2	36768.8	50180.2	319804	94744	67518	78367.3	76121.9	49087.5	37638.7	139759	30971.3	81800.2	60650.2	81253.8	63489.1	64048.9	130564	241643	92921.1	100416	78367.3	71479.8	100561	41509.9	95815.9	52877.2	68323.8	48079.5	55202.4	58576.3	40382	96983.1	230991	86573.6	80368.5	56394.3	65797	75123	25677	77936.4	35930
O15027	Protein transport protein Sec16A OS=Homo sapiens GN=SEC16A PE=1 SV=3 - [SC16A_HUMAN]	4	4	234.71	1.29718e+06	1.78245e+06	865938	544072	1.04734e+06	406747	4.49077e+06	4.80229e+06	1.08724e+06	2.29998e+06	5.04368e+06	1.27021e+06	1.78443e+06	2.39505e+06	309767	1.87477e+06	1.97603e+06	1.44426e+06	1.28015e+06	1.8244e+06	1.05832e+06	3.39321e+06	4.70989e+06	1.617e+06	2.29998e+06	4.7361e+06	2.60215e+06	1.96796e+06	1.64199e+06	528864	1.48563e+06	1.58968e+06	1.11473e+06	1.04835e+06	1.38563e+06	847519	2.6094e+06	3.71099e+06	1.26847e+06	1.90281e+06	3.60548e+06	2.12399e+06	1.52404e+06	1.31014e+06	383636
O15031	Plexin-B2 OS=Homo sapiens GN=PLXNB2 PE=1 SV=3 - [PLXB2_HUMAN]	3	3	106.06	406735	580481	391899	332974	539022	418938	1.36548e+06	534053	472542	534464	639244	379164	601113	1.04871e+06	374714	587842	643523	653631	783457	938942	1.09004e+06	1.03175e+06	523777	702790	534464	600262	776756	662938	718969	639748	476441	503058	472190	619979	700151	890517	888185	468342	542627	420798	513055	612259	496255	573208	477434
O15042	U2 snRNP-associated SURP motif-containing protein OS=Homo sapiens GN=U2SURP PE=1 SV=2 - [SR140_HUMAN]	2	1	113.48	877573	619049	193609	222408	218625	131783	716525	1.12744e+06	569066	534204	1.11735e+06	324051	496129	740033	206859	1.26833e+06	686279	322912	523306	380831	342888	541403	1.10575e+06	846346	534204	1.04922e+06	663851	547157	507350	353169	1.0261e+06	545843	234072	405210	282769	276634	469854	900628	660018	444440	827607	541036	424415	405481	271169
O15061	Synemin OS=Homo sapiens GN=SYNM PE=1 SV=2 - [SYNEM_HUMAN]	1	1	32.42	74630.7	92547.9	44226.9	150250	58610.4	44743	72583.7	109185	93428.6	78930.7	124553	32141.7	166333	124818	127063	107862	102599	73764.1	353524	102096	116417	54844	107084	138952	78930.7	116958	65845.5	183441	85572.1	216934	88211.4	80251.7	50076.9	277054	66482.4	86508.4	57304.6	100857	111084	56863.1	105175	47657.4	134301	69257	157456
O15067	Phosphoribosylformylglycinamidine synthase OS=Homo sapiens GN=PFAS PE=1 SV=4 - [PUR4_HUMAN]	17	17	964.7	2.23005e+07	2.52304e+07	1.67852e+07	1.02394e+07	1.7243e+07	9.17815e+06	3.99901e+07	3.14324e+07	1.9507e+07	3.24172e+07	2.82718e+07	1.63036e+07	2.02342e+07	4.216e+07	1.57382e+07	3.22303e+07	2.79705e+07	2.79953e+07	2.40924e+07	3.00362e+07	2.38807e+07	3.02163e+07	3.08276e+07	2.90119e+07	3.24172e+07	2.65477e+07	3.33996e+07	2.23153e+07	2.8904e+07	2.68698e+07	2.62381e+07	2.31519e+07	2.47395e+07	2.01683e+07	2.58522e+07	2.19827e+07	2.16273e+07	2.26963e+07	2.45399e+07	2.64926e+07	1.92908e+07	2.76866e+07	1.85453e+07	2.38375e+07	2.56332e+07
O15116	U6 snRNA-associated Sm-like protein LSm1 OS=Homo sapiens GN=LSM1 PE=1 SV=1 - [LSM1_HUMAN]	1	1	33.2	69288.6	62567.4	84163.6	70193.8	57982.6	44556	281200	181992	80259	220687	157360	54229.3	136068	253846	61034.8	100141	69362.4	140373	165160	101002	115931	212474	178490	119366	220687	147764	111094	150063	174031	104204	81710.2	54779	96592.5	137310	65797	85914.7	204876	161385	96000.6	173938	129848	84514	108555	140281	73615
O15131	Importin subunit alpha-6 OS=Homo sapiens GN=KPNA5 PE=1 SV=2 - [IMA5_HUMAN]	4	1	278.64	5768.9	6115.41	4741.48	4864.6	5614.65	31518.4	18661.2	10421	3629.17	46962.9	19064.9	50375.6	52663.6	38838.6	22573.5	8337.62	6779.56	7908.11	11446	9780.37	82007.9	14100.3	10220.5	5397.5	46962.9	17902.3	103200	58080.1	26626.9	38539.7	11843	9147.62	6856.79	14452	5917.81	58940.8	14452	11843	7537.3	29757.6	15974.1	77455.4	37483.4	20099.8	25915.9
O15143	Actin-related protein 2/3 complex subunit 1B OS=Homo sapiens GN=ARPC1B PE=1 SV=3 - [ARC1B_HUMAN]	5	5	275.81	1.99199e+06	2.63537e+06	1.74808e+06	1.31884e+06	1.95894e+06	1.25662e+06	8.32652e+06	3.99309e+06	2.33491e+06	3.74109e+06	3.98875e+06	1.61382e+06	2.39476e+06	6.52169e+06	1.64482e+06	2.87896e+06	2.92157e+06	2.91554e+06	3.1031e+06	3.41234e+06	3.2696e+06	6.29148e+06	3.91626e+06	3.4726e+06	3.74109e+06	3.7455e+06	3.30606e+06	2.64106e+06	4.47112e+06	2.80819e+06	2.32455e+06	2.35427e+06	2.28392e+06	2.51023e+06	2.69438e+06	2.75462e+06	4.63332e+06	3.15718e+06	2.77951e+06	3.05062e+06	2.92864e+06	2.70675e+06	2.08189e+06	3.59299e+06	2.30475e+06
O15144	Actin-related protein 2/3 complex subunit 2 OS=Homo sapiens GN=ARPC2 PE=1 SV=1 - [ARPC2_HUMAN]	2	2	81.59	444882	648379	379814	266947	409172	341555	1.93492e+06	819949	757427	1.14302e+06	657414	430947	482502	2.15986e+06	522724	642975	718795	633476	628102	712751	888696	1.46202e+06	804173	1.12649e+06	1.14302e+06	617323	882838	532128	1.48075e+06	892444	511986	571649	470030	491105	535188	731425	1.187e+06	681944	887048	940693	514368	709592	398807	1.17374e+06	712448
O15145	Actin-related protein 2/3 complex subunit 3 OS=Homo sapiens GN=ARPC3 PE=1 SV=3 - [ARPC3_HUMAN]	3	2	145.92	2.98935e+06	3.56218e+06	1.71268e+06	812756	1.82395e+06	1.03485e+06	8.10831e+06	8.91564e+06	2.39892e+06	6.57482e+06	9.39106e+06	2.53991e+06	3.48367e+06	5.51544e+06	1.3455e+06	4.32042e+06	3.94904e+06	2.85651e+06	1.91234e+06	3.1772e+06	2.69259e+06	6.1266e+06	8.7441e+06	3.56781e+06	6.57482e+06	8.81837e+06	5.20326e+06	3.84197e+06	3.78126e+06	2.29717e+06	3.58578e+06	3.31018e+06	2.53378e+06	1.58945e+06	2.73742e+06	2.53684e+06	4.02112e+06	5.96001e+06	3.03891e+06	5.26769e+06	6.0355e+06	4.32035e+06	3.28642e+06	3.10664e+06	2.13667e+06
O15160	DNA-directed RNA polymerases I and III subunit RPAC1 OS=Homo sapiens GN=POLR1C PE=1 SV=1 - [RPAC1_HUMAN]	3	3	84.23	1.26047e+06	1.25197e+06	1.44879e+06	1.35117e+06	1.20576e+06	988034	4.73859e+06	2.29359e+06	1.32277e+06	2.37987e+06	2.916e+06	844814	1.77734e+06	3.24458e+06	1.08804e+06	1.82171e+06	1.38794e+06	2.41638e+06	3.17919e+06	2.10036e+06	2.57077e+06	3.58046e+06	2.24946e+06	1.9673e+06	2.37987e+06	2.73817e+06	1.73069e+06	1.96014e+06	2.22441e+06	1.85761e+06	1.45122e+06	1.08969e+06	1.93259e+06	2.57808e+06	1.62418e+06	2.17151e+06	2.73551e+06	1.86984e+06	1.52776e+06	1.97564e+06	2.13699e+06	1.40079e+06	1.53041e+06	1.76378e+06	1.52861e+06
O15164	Transcription intermediary factor 1-alpha OS=Homo sapiens GN=TRIM24 PE=1 SV=3 - [TIF1A_HUMAN]	1	1	48.01	3559.91	13270.5	19266.8	27324.1	1333.97	7910.42	5509.34	11361.8	11267.8	27386.1	7744.24	10310.4	18867.2	25750.1	19289.7	5145.03	14711.7	32134.2	64291.1	2323.69	20582.2	4162.84	11143.2	16758	27386.1	7271.98	21121.8	20807.7	17653.7	32933.2	8940.82	14930.7	23001.5	59182.8	1275.27	13952.3	3970.49	12958.2	16246.8	16137.1	5091.28	15192.7	11658	12569.3	22238.6
O15173	Membrane-associated progesterone receptor component 2 OS=Homo sapiens GN=PGRMC2 PE=1 SV=1 - [PGRC2_HUMAN]	2	2	113.03	4.09957e+06	3.00233e+06	1.83909e+06	2.01244e+06	1.95763e+06	675484	1.19971e+07	7.88439e+06	3.72257e+06	4.16042e+06	5.48029e+06	1.43058e+06	3.78049e+06	7.78317e+06	1.63364e+06	5.92499e+06	3.32839e+06	3.06733e+06	4.73508e+06	3.41006e+06	1.75755e+06	9.06495e+06	7.73269e+06	5.53641e+06	4.16042e+06	5.14609e+06	2.93069e+06	4.16932e+06	5.33597e+06	2.78911e+06	4.90834e+06	2.71685e+06	2.61692e+06	4.14539e+06	2.87571e+06	1.51071e+06	6.14722e+06	5.43023e+06	4.75422e+06	3.38609e+06	3.73774e+06	2.40396e+06	3.48518e+06	4.42323e+06	2.5806e+06
O15212	Prefoldin subunit 6 OS=Homo sapiens GN=PFDN6 PE=1 SV=1 - [PFD6_HUMAN]	3	3	136.34	3.6227e+06	4.20764e+06	2.38312e+06	2.18882e+06	2.97484e+06	1.65049e+06	8.97245e+06	5.60462e+06	3.07174e+06	7.08025e+06	5.41761e+06	2.13293e+06	3.58192e+06	9.60087e+06	2.35552e+06	5.23578e+06	4.6646e+06	3.97471e+06	5.1501e+06	5.18198e+06	4.29442e+06	6.77955e+06	5.49678e+06	4.56845e+06	7.08025e+06	5.08723e+06	4.36952e+06	3.95033e+06	6.58214e+06	4.02157e+06	4.26907e+06	3.82957e+06	3.35899e+06	4.28805e+06	4.36312e+06	3.86658e+06	4.78397e+06	4.24009e+06	3.76903e+06	5.75046e+06	3.85192e+06	3.61222e+06	3.22211e+06	5.35259e+06	3.66773e+06
O15226	NF-kappa-B-repressing factor OS=Homo sapiens GN=NKRF PE=1 SV=2 - [NKRF_HUMAN]	4	4	171.48	1.07449e+06	1.32565e+06	955141	801253	910451	839206	1.77284e+06	1.9759e+06	1.08861e+06	935518	1.41759e+06	629786	1.63783e+06	2.84741e+06	1.13024e+06	1.55294e+06	1.46962e+06	1.59304e+06	1.88528e+06	1.58595e+06	2.18354e+06	1.33955e+06	1.93789e+06	1.61904e+06	935518	1.33114e+06	1.29018e+06	1.80629e+06	1.95212e+06	1.92966e+06	1.24263e+06	1.16902e+06	1.21105e+06	1.48374e+06	1.19818e+06	1.8381e+06	1.18341e+06	1.61734e+06	1.27577e+06	755985	1.08835e+06	1.03054e+06	1.40026e+06	1.55589e+06	1.55312e+06
O15230	Laminin subunit alpha-5 OS=Homo sapiens GN=LAMA5 PE=1 SV=8 - [LAMA5_HUMAN]	1	1	60.2	51934.4	93011.8	45704.6	106222	96115.6	57579.8	30031.7	52160.6	60192.6	67837.6	57311.7	44242.8	41300.8	30553.5	26083.7	75059.3	103113	76228.8	249932	167427	149817	22691.8	51157	89521.7	67837.6	53816.7	90635.9	45548.6	20946.8	44532.7	63608.6	80543.6	51864.3	197955	116584	113338	23001.5	52717	72717.1	48015	49748.7	67272.9	28431.3	15335.2	29952.2
O15234	Protein CASC3 OS=Homo sapiens GN=CASC3 PE=1 SV=2 - [CASC3_HUMAN]	1	1	38.59	23461.3	72267.1	70074.5	44290.9	87959.6	39645.8	26253.8	22880.1	41547.1	32653.1	31294	25704.2	37444.9	56473.3	80436.8	33907.9	80115.6	116874	104212	153220	103155	19837.3	22439.8	61791	32653.1	29385.6	52657.6	41296.2	38716.8	137329	32368.6	62491.9	79671.8	88909.3	105111	75639.4	19514.8	25374.4	51916.7	19809.8	27390.7	38796.2	25557.5	29319.9	97413.9
O15269	Serine palmitoyltransferase 1 OS=Homo sapiens GN=SPTLC1 PE=1 SV=1 - [SPTC1_HUMAN]	1	1	54.05	521608	779459	289935	152645	469114	266712	1.5448e+06	360227	293204	1.03127e+06	601943	319723	923816	1.91821e+06	601223	753865	864111	483570	359160	817167	693959	1.16724e+06	353296	436069	1.03127e+06	565235	654984	1.01883e+06	1.31509e+06	1.02647e+06	598593	700816	360311	280892	638817	579157	920042	306001	330609	856872	458741	534386	809875	1.03826e+06	885324
O15294	UDP-N-acetylglucosamine--peptide N-acetylglucosaminyltransferase 110 kDa subunit OS=Homo sapiens GN=OGT PE=1 SV=3 - [OGT1_HUMAN]	4	3	202.81	1.73906e+06	1.39785e+06	1.56269e+06	1.17649e+06	837721	646919	1.43692e+06	1.37844e+06	1.30385e+06	1.23149e+06	2.6129e+06	767109	2.16566e+06	1.68749e+06	842227	2.51341e+06	1.54967e+06	2.60634e+06	2.76816e+06	1.45926e+06	1.68322e+06	1.08573e+06	1.35192e+06	1.93915e+06	1.23149e+06	2.45356e+06	1.5715e+06	2.3884e+06	1.15691e+06	1.43793e+06	2.0444e+06	1.24134e+06	2.17379e+06	2.30043e+06	1.11242e+06	1.44241e+06	937916	1.12859e+06	1.53084e+06	1.0138e+06	1.89441e+06	1.28505e+06	1.92785e+06	918544	1.20062e+06
O15347	High mobility group protein B3 OS=Homo sapiens GN=HMGB3 PE=1 SV=4 - [HMGB3_HUMAN]	3	3	122.28	2.31381e+06	3.26509e+06	2.00297e+06	1.56466e+06	2.8924e+06	1.77631e+06	4.5294e+06	4.20575e+06	1.9565e+06	3.13037e+06	3.31229e+06	1.384e+06	2.45093e+06	6.06495e+06	2.81907e+06	3.34408e+06	3.61968e+06	3.34066e+06	3.68149e+06	5.03838e+06	4.6218e+06	3.4224e+06	4.12483e+06	2.90982e+06	3.13037e+06	3.1103e+06	2.83527e+06	2.70301e+06	4.158e+06	4.81299e+06	2.71352e+06	2.95734e+06	2.8163e+06	3.02793e+06	4.31443e+06	4.36678e+06	2.58422e+06	3.20103e+06	2.35957e+06	2.55422e+06	2.39866e+06	2.33165e+06	2.20618e+06	3.3409e+06	4.63932e+06
O15355	Protein phosphatase 1G OS=Homo sapiens GN=PPM1G PE=1 SV=1 - [PPM1G_HUMAN]	8	8	404.97	4.17331e+06	4.56103e+06	3.4691e+06	3.15525e+06	3.18937e+06	2.38239e+06	6.09727e+06	6.63431e+06	3.36978e+06	6.23824e+06	8.78966e+06	3.78487e+06	4.59183e+06	7.18013e+06	3.92997e+06	6.03157e+06	5.05638e+06	5.78597e+06	7.42402e+06	5.55568e+06	6.19876e+06	4.60707e+06	6.50666e+06	5.01172e+06	6.23824e+06	8.25365e+06	7.75369e+06	5.06411e+06	4.92253e+06	6.70963e+06	4.91237e+06	4.12271e+06	4.82678e+06	6.19333e+06	4.60388e+06	5.61478e+06	3.38776e+06	4.84505e+06	4.11296e+06	5.03623e+06	5.95752e+06	6.39181e+06	4.10106e+06	4.03108e+06	6.10385e+06
O15357	Phosphatidylinositol 3,4,5-trisphosphate 5-phosphatase 2 OS=Homo sapiens GN=INPPL1 PE=1 SV=2 - [SHIP2_HUMAN]	2	2	60.15	675383	697993	554158	542301	481562	309134	2.68988e+06	1.60417e+06	747391	1.59247e+06	2.34763e+06	712547	556220	1.65065e+06	304186	976112	773797	924256	1.27599e+06	838851	804338	2.03246e+06	1.57331e+06	1.11156e+06	1.59247e+06	2.20446e+06	1.45972e+06	613428	1.13165e+06	519335	773851	603913	690149	995089	632286	650676	1.57562e+06	1.29212e+06	851781	1.31051e+06	1.73115e+06	1.19659e+06	463802	902986	389651
O15371	Eukaryotic translation initiation factor 3 subunit D OS=Homo sapiens GN=EIF3D PE=1 SV=1 - [EIF3D_HUMAN]	10	10	613.86	1.82589e+07	1.98583e+07	1.3659e+07	9.68747e+06	1.1473e+07	7.87586e+06	2.94368e+07	2.98564e+07	1.46549e+07	1.99364e+07	3.22123e+07	1.2221e+07	1.70853e+07	2.6255e+07	8.53768e+06	2.63891e+07	2.2015e+07	2.27812e+07	2.27938e+07	1.99852e+07	2.04923e+07	2.22423e+07	2.9282e+07	2.17955e+07	1.99364e+07	3.0248e+07	2.50359e+07	1.88425e+07	1.79998e+07	1.45763e+07	2.16974e+07	1.81855e+07	2.01281e+07	1.95833e+07	1.69541e+07	1.9299e+07	1.59468e+07	2.16017e+07	1.81623e+07	1.62243e+07	2.19516e+07	2.08315e+07	1.56812e+07	1.45117e+07	1.34015e+07
O15372	Eukaryotic translation initiation factor 3 subunit H OS=Homo sapiens GN=EIF3H PE=1 SV=1 - [EIF3H_HUMAN]	5	5	352.89	2.57889e+06	3.51076e+06	2.14671e+06	1.04514e+06	2.88624e+06	2.18651e+06	4.95843e+06	5.06565e+06	3.36159e+06	3.57578e+06	4.26225e+06	3.01752e+06	2.44873e+06	6.30193e+06	2.67108e+06	3.7272e+06	3.89204e+06	3.5804e+06	2.45912e+06	5.02765e+06	5.68911e+06	3.74657e+06	4.96819e+06	4.99953e+06	3.57578e+06	4.00233e+06	6.1817e+06	2.70058e+06	4.32046e+06	4.56033e+06	3.01998e+06	3.18408e+06	2.97118e+06	1.99424e+06	4.2176e+06	5.21221e+06	2.83775e+06	3.87324e+06	4.09639e+06	2.91984e+06	3.08544e+06	5.06967e+06	2.16232e+06	3.45803e+06	4.14256e+06
O15379	Histone deacetylase 3 OS=Homo sapiens GN=HDAC3 PE=1 SV=2 - [HDAC3_HUMAN]	1	1	54.97	202851	213288	366901	351339	234540	155154	382731	417629	246498	225233	733935	199956	356749	535959	216464	293175	236452	611938	826668	408554	403697	289190	409594	366605	225233	689178	409630	393441	367441	369567	233425	183300	473336	654292	306440	328146	269861	354243	277393	176591	549787	327986	292886	295195	285916
O15382	Branched-chain-amino-acid aminotransferase, mitochondrial OS=Homo sapiens GN=BCAT2 PE=1 SV=2 - [BCAT2_HUMAN]	1	1	28.75	52131.2	128615	26103.7	40539	71682.9	90361.4	887128	138976	165153	298917	221413	25247.8	393058	355026	243377	75343.7	142583	43537.3	95384.5	124867	235112	670310	136302	245624	298917	207911	51722.6	433484	243398	415517	64028.4	111136	30639	82030.1	81781.7	183387	565951	128292	188991	244711	178671	37670.4	330133	197530	327192
O15391	Transcription factor YY2 OS=Homo sapiens GN=YY2 PE=2 SV=1 - [TYY2_HUMAN]	3	3	99.23	989813	1.2526e+06	961930	613183	420409	332827	1.11769e+06	807945	447703	663546	688520	318049	855250	1.16154e+06	1.08235e+06	1.43055e+06	1.38864e+06	1.60436e+06	1.44276e+06	732326	865986	844520	792400	665848	663546	646533	651557	943213	796326	1.8479e+06	1.14159e+06	1.11095e+06	1.2574e+06	1.13982e+06	525952	696008	778226	698470	511272	535867	554669	516939	721571	639026	1.66497e+06
O15400	Syntaxin-7 OS=Homo sapiens GN=STX7 PE=1 SV=4 - [STX7_HUMAN]	2	2	81.42	299893	398831	348674	225004	149518	156549	202430	279753	171122	273871	578418	202080	545511	244275	211658	433427	442145	581538	529414	260451	407325	152955	274371	254501	273871	543145	413981	601618	167470	361363	342951	348456	442001	412010	188760	329896	151771	239375	195452	221181	442276	327701	468046	133815	278770
O15439	Multidrug resistance-associated protein 4 OS=Homo sapiens GN=ABCC4 PE=1 SV=3 - [MRP4_HUMAN]	1	1	49.64	0	3198.26	16499.3	10293	15722	10655.7	0	0	11480.4	10171.6	9272.23	18045.1	34832.4	0	11827.5	0	3545.6	27518.5	24218.5	27386.8	27725.1	0	0	17074.3	10171.6	8706.79	36967.1	38414.9	0	20193	0	5969.21	19631.6	26025.3	16413.1	18600.1	0	0	16629.9	4716.6	6622.13	26378.4	23713.3	0	14264.5
O15446	DNA-directed RNA polymerase I subunit RPA34 OS=Homo sapiens GN=CD3EAP PE=1 SV=1 - [RPA34_HUMAN]	2	2	114.63	1.29901e+06	1.41137e+06	867816	527560	991839	812896	2.24534e+06	1.57352e+06	1.38099e+06	1.12771e+06	1.09373e+06	519185	1.12979e+06	2.54192e+06	872606	1.87743e+06	1.56465e+06	1.44739e+06	1.2413e+06	1.72772e+06	2.11508e+06	1.69657e+06	1.54324e+06	2.05388e+06	1.12771e+06	1.02703e+06	1.0636e+06	1.24598e+06	1.74268e+06	1.4898e+06	1.50394e+06	1.2567e+06	1.14181e+06	966277	1.36192e+06	1.8184e+06	1.37977e+06	1.28592e+06	1.63604e+06	943267	839131	856413	969235	1.37949e+06	1.23437e+06
O15460	Prolyl 4-hydroxylase subunit alpha-2 OS=Homo sapiens GN=P4HA2 PE=1 SV=1 - [P4HA2_HUMAN]	4	4	207.45	1.38289e+06	1.37392e+06	1.06657e+06	810478	1.53134e+06	869081	2.95231e+06	2.57028e+06	1.31889e+06	1.46322e+06	1.69445e+06	622851	2.16326e+06	3.35967e+06	1.11179e+06	1.99865e+06	1.52313e+06	1.77888e+06	1.90698e+06	2.66749e+06	2.26127e+06	2.23075e+06	2.52083e+06	1.96153e+06	1.46322e+06	1.59112e+06	1.27597e+06	2.38576e+06	2.30331e+06	1.89815e+06	1.59174e+06	1.19638e+06	1.32095e+06	1.49854e+06	2.07179e+06	1.87477e+06	1.86714e+06	2.08356e+06	1.52205e+06	1.20733e+06	1.29158e+06	1.01487e+06	1.85196e+06	1.82465e+06	1.51295e+06
O15511	Actin-related protein 2/3 complex subunit 5 OS=Homo sapiens GN=ARPC5 PE=1 SV=3 - [ARPC5_HUMAN]	1	1	48.14	1.38243e+06	1.59812e+06	1.19671e+06	940006	1.52266e+06	1.55744e+06	2.43382e+06	2.69376e+06	1.29229e+06	1.59031e+06	2.09513e+06	966566	1.7714e+06	3.26359e+06	1.45776e+06	1.99799e+06	1.77168e+06	1.99593e+06	2.21175e+06	2.65238e+06	4.05233e+06	1.83899e+06	2.64193e+06	1.92196e+06	1.59031e+06	1.96737e+06	1.98011e+06	1.95359e+06	2.23744e+06	2.48882e+06	1.62195e+06	1.4645e+06	1.70806e+06	1.82335e+06	2.2676e+06	3.92296e+06	1.35998e+06	2.02453e+06	1.58112e+06	1.29194e+06	1.50007e+06	1.62716e+06	1.61077e+06	1.80992e+06	2.38167e+06
O15533	Tapasin OS=Homo sapiens GN=TAPBP PE=1 SV=1 - [TPSN_HUMAN]	2	2	104.11	126674	171425	248315	132106	87249	74571.4	231711	191325	145351	262413	457341	195868	323329	282233	277273	183078	190043	414154	310834	151982	194028	175080	187643	216174	262413	429451	401256	356584	193492	473388	151991	148606	297050	250253	97999.6	144705	174055	171278	173654	199918	360614	308472	263305	153228	352100
O15541	RING finger protein 113A OS=Homo sapiens GN=RNF113A PE=1 SV=1 - [R113A_HUMAN]	1	1	56.4	109437	54432.2	96354.5	70935.4	68434.6	26673.5	133979	168435	73295.4	97686.8	323980	103629	135281	164097	76179.3	158166	60343.7	160705	166905	119209	69402.1	101234	165194	109009	97686.8	304223	212295	149195	112501	130061	127354	47915.1	112168	137945	78085.2	49151.5	103851	151427	87350.7	71900.3	258264	163573	108002	90476.7	92333.5
O43143	Putative pre-mRNA-splicing factor ATP-dependent RNA helicase DHX15 OS=Homo sapiens GN=DHX15 PE=1 SV=2 - [DHX15_HUMAN]	13	12	498.8	8.27412e+06	1.22633e+07	8.33174e+06	7.38779e+06	6.04831e+06	4.51699e+06	2.01483e+07	1.21517e+07	9.91689e+06	1.29825e+07	1.46555e+07	7.6776e+06	1.48568e+07	2.51802e+07	9.27962e+06	1.19583e+07	1.35952e+07	1.38961e+07	1.73828e+07	1.05358e+07	1.17528e+07	1.52239e+07	1.19179e+07	1.47489e+07	1.29825e+07	1.37618e+07	1.57283e+07	1.63849e+07	1.7263e+07	1.5843e+07	9.68164e+06	1.10882e+07	1.17926e+07	1.47344e+07	8.48392e+06	1.05015e+07	1.12744e+07	9.5234e+06	1.19822e+07	1.06073e+07	1.04782e+07	1.29622e+07	1.35543e+07	1.39233e+07	1.45523e+07
O43148	mRNA cap guanine-N7 methyltransferase OS=Homo sapiens GN=RNMT PE=1 SV=1 - [MCES_HUMAN]	2	2	109.7	1.49521e+06	1.99308e+06	921087	412006	1.60891e+06	961774	7.1901e+06	5.83476e+06	2.16947e+06	3.73056e+06	5.06762e+06	1.53361e+06	2.85186e+06	4.75635e+06	1.04599e+06	2.16098e+06	2.20953e+06	1.53624e+06	969412	2.80263e+06	2.50245e+06	5.43281e+06	5.72249e+06	3.22656e+06	3.73056e+06	4.75859e+06	3.14175e+06	3.14517e+06	3.26084e+06	1.78581e+06	1.7598e+06	1.81061e+06	1.25076e+06	775704	2.36776e+06	2.34671e+06	3.69375e+06	4.13245e+06	2.70594e+06	3.01977e+06	3.43662e+06	2.58832e+06	2.63863e+06	2.69036e+06	1.62598e+06
O43156	TELO2-interacting protein 1 homolog OS=Homo sapiens GN=TTI1 PE=1 SV=3 - [TTI1_HUMAN]	1	1	40.52	73037.9	118012	75447.5	101653	239930	90041.6	226565	229313	279302	256171	141774	249917	242717	412099	43250.9	105560	130829	125836	239181	417943	234280	171192	224901	415392	256171	133129	511980	267681	282526	73842	85914.7	102078	86292.6	189621	312723	182886	167742	199042	312583	204774	117861	414308	201041	228250	50831.7
O43159	Ribosomal RNA-processing protein 8 OS=Homo sapiens GN=RRP8 PE=1 SV=2 - [RRP8_HUMAN]	4	4	200.28	3.43708e+06	3.56302e+06	2.53956e+06	1.87685e+06	2.0828e+06	1.4873e+06	8.89647e+06	5.88993e+06	3.28796e+06	4.88386e+06	5.86902e+06	2.00078e+06	5.06982e+06	6.40993e+06	2.18216e+06	4.9675e+06	3.94997e+06	4.23562e+06	4.41605e+06	3.6281e+06	3.86981e+06	6.72213e+06	5.77661e+06	4.89003e+06	4.88386e+06	5.51111e+06	4.09879e+06	5.59125e+06	4.3945e+06	3.72559e+06	4.00543e+06	3.18957e+06	3.50505e+06	3.57096e+06	2.95169e+06	3.46477e+06	4.78146e+06	4.44249e+06	3.97361e+06	3.96903e+06	4.19092e+06	3.36028e+06	4.60187e+06	3.55235e+06	3.29845e+06
O43169	Cytochrome b5 type B OS=Homo sapiens GN=CYB5B PE=1 SV=2 - [CYB5B_HUMAN]	1	1	61.41	2.97033e+06	4.21579e+06	2.86286e+06	862805	2.34898e+06	1.98932e+06	1.11377e+07	3.87043e+06	2.52066e+06	4.64046e+06	4.46079e+06	1.78597e+06	5.6002e+06	8.62848e+06	2.35604e+06	4.29293e+06	4.67364e+06	4.77484e+06	2.0301e+06	4.09178e+06	5.17603e+06	8.41562e+06	3.79596e+06	3.74887e+06	4.64046e+06	4.18876e+06	3.65874e+06	6.17619e+06	5.9155e+06	4.02245e+06	3.55267e+06	3.96003e+06	4.41525e+06	1.67929e+06	3.60724e+06	5.22097e+06	5.58072e+06	2.81875e+06	3.20471e+06	3.74791e+06	3.03252e+06	3.06092e+06	5.3763e+06	4.98158e+06	4.01806e+06
O43172	U4/U6 small nuclear ribonucleoprotein Prp4 OS=Homo sapiens GN=PRPF4 PE=1 SV=2 - [PRP4_HUMAN]	5	5	198.22	5.38754e+06	5.64996e+06	4.40616e+06	3.29782e+06	3.63107e+06	2.48973e+06	1.377e+07	8.75634e+06	3.91988e+06	8.17355e+06	1.02327e+07	3.60187e+06	7.44305e+06	1.20124e+07	3.76839e+06	7.78645e+06	6.26356e+06	7.34885e+06	7.75947e+06	6.32509e+06	6.47804e+06	1.04046e+07	8.58786e+06	5.82986e+06	8.17355e+06	9.60869e+06	7.37879e+06	8.20858e+06	8.23543e+06	6.43375e+06	6.32626e+06	5.1287e+06	6.33264e+06	6.52322e+06	5.27661e+06	5.9315e+06	7.3503e+06	6.58734e+06	4.74494e+06	6.63818e+06	7.13804e+06	6.09342e+06	6.87777e+06	6.68659e+06	5.9255e+06
O43175	D-3-phosphoglycerate dehydrogenase OS=Homo sapiens GN=PHGDH PE=1 SV=4 - [SERA_HUMAN]	36	36	2136.69	1.06984e+08	1.46521e+08	6.94318e+07	5.86141e+07	8.57911e+07	5.06053e+07	2.26777e+08	2.25515e+08	6.21585e+07	8.5611e+07	1.72406e+08	3.5404e+07	1.22796e+08	2.33071e+08	5.22888e+07	1.54621e+08	1.62433e+08	1.15802e+08	1.37914e+08	1.49443e+08	1.3167e+08	1.71352e+08	2.21176e+08	9.24455e+07	8.5611e+07	1.61893e+08	7.25287e+07	1.35425e+08	1.59789e+08	8.92725e+07	1.2801e+08	1.38551e+08	1.05909e+08	1.23885e+08	1.32941e+08	1.31876e+08	1.13666e+08	1.46553e+08	7.87169e+07	6.96141e+07	1.06523e+08	6.01564e+07	1.1769e+08	1.3583e+08	8.92598e+07
O43237	Cytoplasmic dynein 1 light intermediate chain 2 OS=Homo sapiens GN=DYNC1LI2 PE=1 SV=1 - [DC1L2_HUMAN]	2	2	153.65	206954	256383	207979	164867	158652	162558	167445	212566	222274	317841	224164	168441	108352	116624	87140.3	299105	284227	346880	387917	276361	422962	126521	208476	330578	317841	210494	345068	119497	79954.7	148774	242205	219158	245190	313262	188176	331022	131312	195636	259179	246382	190788	263503	82443.4	62611.1	105297
O43242	26S proteasome non-ATPase regulatory subunit 3 OS=Homo sapiens GN=PSMD3 PE=1 SV=2 - [PSMD3_HUMAN]	6	6	312.18	4.77568e+06	5.7645e+06	3.32172e+06	2.12033e+06	5.28852e+06	2.23828e+06	1.04014e+07	1.05668e+07	5.33492e+06	7.31741e+06	1.17502e+07	4.39883e+06	7.0443e+06	1.29677e+07	3.27693e+06	6.90215e+06	6.39054e+06	5.54016e+06	4.98895e+06	9.21226e+06	5.82381e+06	7.85924e+06	1.03635e+07	7.93438e+06	7.31741e+06	1.10337e+07	9.01145e+06	7.76881e+06	8.89037e+06	5.59469e+06	5.66314e+06	5.2434e+06	4.65818e+06	4.08198e+06	7.92066e+06	5.25153e+06	5.64141e+06	7.53571e+06	6.63556e+06	5.92452e+06	7.92291e+06	7.47083e+06	6.50737e+06	7.26049e+06	5.11484e+06
O43252	Bifunctional 3'-phosphoadenosine 5'-phosphosulfate synthase 1 OS=Homo sapiens GN=PAPSS1 PE=1 SV=2 - [PAPS1_HUMAN]	4	3	265.52	1.58266e+06	1.8651e+06	1.10883e+06	532320	841249	371768	2.79446e+06	2.22171e+06	835026	1.73179e+06	2.57483e+06	1.12428e+06	1.44704e+06	2.34347e+06	730040	2.28737e+06	2.06765e+06	1.84938e+06	1.2525e+06	1.4654e+06	967306	2.11148e+06	2.17896e+06	1.2419e+06	1.73179e+06	2.41781e+06	2.30321e+06	1.59587e+06	1.60663e+06	1.24639e+06	1.84164e+06	1.65446e+06	1.42382e+06	980519	1.11273e+06	773461	1.70323e+06	1.81169e+06	952566	1.44034e+06	1.90857e+06	1.89372e+06	1.23158e+06	1.27705e+06	978066
O43264	Centromere/kinetochore protein zw10 homolog OS=Homo sapiens GN=ZW10 PE=1 SV=3 - [ZW10_HUMAN]	2	2	125.17	326892	466187	264091	261091	307779	244867	796455	624725	399419	454351	475067	443182	438070	834855	413418	472447	516816	440465	614323	536131	637123	601798	612705	594037	454351	446096	907903	483126	572358	705826	379448	404303	318714	482416	398958	522529	551044	530946	460764	365433	380690	738603	358307	457046	572599
O43290	U4/U6.U5 tri-snRNP-associated protein 1 OS=Homo sapiens GN=SART1 PE=1 SV=1 - [SNUT1_HUMAN]	2	2	125.5	1.26385e+06	1.53442e+06	1.83034e+06	1.62236e+06	1.37407e+06	903373	3.78652e+06	2.30878e+06	1.43904e+06	2.20389e+06	3.2825e+06	883875	2.2324e+06	3.73965e+06	1.12468e+06	1.82661e+06	1.70106e+06	3.05275e+06	3.81728e+06	2.39355e+06	2.35049e+06	2.86108e+06	2.26436e+06	2.14021e+06	2.20389e+06	3.08233e+06	1.81071e+06	2.462e+06	2.56382e+06	1.92016e+06	1.4617e+06	1.3759e+06	2.55102e+06	3.17646e+06	1.95303e+06	2.03615e+06	2.16215e+06	1.84382e+06	1.68681e+06	1.8072e+06	2.37476e+06	1.49372e+06	1.97594e+06	2.03055e+06	1.64086e+06
O43324	Eukaryotic translation elongation factor 1 epsilon-1 OS=Homo sapiens GN=EEF1E1 PE=1 SV=1 - [MCA3_HUMAN]	4	4	211.09	1.59074e+07	1.83102e+07	8.92535e+06	2.86143e+06	9.98325e+06	5.22542e+06	3.30975e+07	3.58908e+07	1.13715e+07	2.15787e+07	2.76797e+07	1.0657e+07	1.32692e+07	2.35368e+07	4.6823e+06	2.29905e+07	2.02988e+07	1.48862e+07	6.7327e+06	1.73902e+07	1.35961e+07	2.50083e+07	3.52002e+07	1.69123e+07	2.15787e+07	2.59917e+07	2.18319e+07	1.4634e+07	1.61363e+07	7.99407e+06	1.90781e+07	1.74865e+07	1.40723e+07	5.72265e+06	1.5642e+07	1.37467e+07	1.63794e+07	2.30941e+07	1.48976e+07	1.76786e+07	1.7428e+07	1.81208e+07	1.2668e+07	1.36444e+07	7.88392e+06
O43390	Heterogeneous nuclear ribonucleoprotein R OS=Homo sapiens GN=HNRNPR PE=1 SV=1 - [HNRPR_HUMAN]	30	23	1654.91	8.23223e+07	9.88822e+07	4.97024e+07	3.08461e+07	6.06013e+07	3.44388e+07	2.59658e+08	2.13081e+08	7.99609e+07	1.24227e+08	1.90351e+08	5.81652e+07	1.16622e+08	1.7411e+08	4.62115e+07	1.18978e+08	1.09621e+08	8.28964e+07	7.25781e+07	1.05564e+08	8.96067e+07	1.96196e+08	2.08981e+08	1.18922e+08	1.24227e+08	1.78743e+08	1.19157e+08	1.28617e+08	1.19366e+08	7.88966e+07	9.90938e+07	9.46228e+07	7.87216e+07	6.58784e+07	9.58349e+07	9.05935e+07	1.26718e+08	1.35105e+08	1.07135e+08	1.00719e+08	1.14388e+08	9.78452e+07	1.156e+08	1.03692e+08	8.23258e+07
O43395	U4/U6 small nuclear ribonucleoprotein Prp3 OS=Homo sapiens GN=PRPF3 PE=1 SV=2 - [PRPF3_HUMAN]	5	5	293.52	1.77113e+06	1.88793e+06	1.43804e+06	837115	1.43146e+06	1.09435e+06	4.12629e+06	3.50162e+06	1.7564e+06	2.72903e+06	2.68433e+06	1.11648e+06	2.5356e+06	5.61313e+06	1.88341e+06	2.55976e+06	2.09297e+06	2.39844e+06	1.96966e+06	2.4935e+06	2.8474e+06	3.11781e+06	3.43425e+06	2.61222e+06	2.72903e+06	2.52063e+06	2.28723e+06	2.79639e+06	3.84824e+06	3.21553e+06	2.0526e+06	1.67191e+06	1.84819e+06	1.56665e+06	1.89847e+06	2.37064e+06	2.51246e+06	2.81478e+06	2.04587e+06	2.26231e+06	2.01227e+06	1.85556e+06	2.18395e+06	3.0465e+06	2.69245e+06
O43396	Thioredoxin-like protein 1 OS=Homo sapiens GN=TXNL1 PE=1 SV=3 - [TXNL1_HUMAN]	3	3	113.8	3.78223e+06	4.62366e+06	2.89723e+06	2.3207e+06	3.64395e+06	2.1839e+06	8.12355e+06	6.6994e+06	4.86658e+06	6.72701e+06	5.13516e+06	2.53785e+06	4.02786e+06	9.75202e+06	3.89787e+06	5.46635e+06	5.1258e+06	4.83217e+06	5.4604e+06	6.34753e+06	5.68232e+06	6.13812e+06	6.5705e+06	7.23784e+06	6.72701e+06	4.82201e+06	5.19904e+06	4.44213e+06	6.68577e+06	6.65481e+06	4.43154e+06	4.20511e+06	4.11673e+06	4.51406e+06	5.43331e+06	5.24266e+06	4.41125e+06	4.92837e+06	6.0974e+06	5.463e+06	3.65635e+06	4.28796e+06	3.63428e+06	5.47579e+06	6.401e+06
O43399	Tumor protein D54 OS=Homo sapiens GN=TPD52L2 PE=1 SV=2 - [TPD54_HUMAN]	5	5	292.04	5.34807e+06	6.07024e+06	3.03732e+06	2.19339e+06	4.13626e+06	3.3133e+06	1.43185e+07	9.41691e+06	6.23256e+06	7.12289e+06	8.24549e+06	4.27268e+06	6.94896e+06	1.56278e+07	5.47909e+06	7.72941e+06	6.72949e+06	5.06582e+06	5.16086e+06	7.2051e+06	8.62092e+06	1.0819e+07	9.23572e+06	9.2694e+06	7.12289e+06	7.74267e+06	8.75301e+06	7.66367e+06	1.0714e+07	9.35443e+06	6.27809e+06	5.57287e+06	4.2441e+06	4.2637e+06	6.08163e+06	8.05047e+06	7.56084e+06	6.92649e+06	7.87461e+06	5.78964e+06	5.76245e+06	7.26933e+06	6.43089e+06	8.80804e+06	8.94851e+06
O43402	Neighbor of COX4 OS=Homo sapiens GN=COX4NB PE=1 SV=1 - [CX4NB_HUMAN]	1	1	51.17	321852	448121	372058	343878	428165	365055	770324	657494	527680	470135	501950	358048	491923	1.3301e+06	533857	465163	496789	620539	809115	745837	949841	582054	644844	784794	470135	471340	733497	542518	911888	911452	366190	390004	480633	640340	577807	806243	500468	540462	615165	390876	388892	596693	421286	718032	772726
O43432	Eukaryotic translation initiation factor 4 gamma 3 OS=Homo sapiens GN=EIF4G3 PE=1 SV=2 - [IF4G3_HUMAN]	7	1	351.39	573412	460700	175585	9887.25	168452	77484.2	732709	749181	168632	624523	595546	128337	241363	150646	68164	828736	510733	292851	23263.8	293432	201607	553632	734767	250799	624523	559228	262911	266188	103279	116376	663066	400370	212973	25195.9	215662	155509	477929	609243	192634	524567	453896	202820	199813	82857.5	83013.7
O43447	Peptidyl-prolyl cis-trans isomerase H OS=Homo sapiens GN=PPIH PE=1 SV=1 - [PPIH_HUMAN]	3	3	186.64	2.93143e+06	3.69777e+06	1.95957e+06	1.27997e+06	1.89421e+06	1.00034e+06	7.0109e+06	4.21449e+06	2.0115e+06	3.50475e+06	4.02376e+06	1.72883e+06	4.15415e+06	7.96223e+06	2.03935e+06	4.23671e+06	4.09936e+06	3.26828e+06	3.01166e+06	3.29959e+06	2.60281e+06	5.29741e+06	4.1334e+06	2.99161e+06	3.50475e+06	3.77839e+06	3.54167e+06	4.58141e+06	5.45873e+06	3.48178e+06	3.4404e+06	3.37149e+06	2.70287e+06	2.4635e+06	2.72827e+06	2.26837e+06	3.75201e+06	3.23145e+06	2.40927e+06	2.85405e+06	2.8937e+06	2.92313e+06	3.77285e+06	4.45246e+06	3.23329e+06
O43488	Aflatoxin B1 aldehyde reductase member 2 OS=Homo sapiens GN=AKR7A2 PE=1 SV=3 - [ARK72_HUMAN]	3	3	203.76	1.08787e+06	1.21011e+06	929911	588020	937921	711166	5.31999e+06	1.51621e+06	1.06971e+06	3.65014e+06	2.8928e+06	1.13985e+06	2.2223e+06	5.54905e+06	1.0414e+06	1.57227e+06	1.34153e+06	1.55096e+06	1.38356e+06	1.6338e+06	1.85039e+06	4.01976e+06	1.48703e+06	1.59093e+06	3.65014e+06	2.71639e+06	2.3351e+06	2.45087e+06	3.8043e+06	1.77798e+06	1.25892e+06	1.07024e+06	1.19156e+06	1.07251e+06	1.24459e+06	1.53535e+06	3.06526e+06	1.26982e+06	1.21664e+06	3.00393e+06	2.1405e+06	1.91699e+06	1.93487e+06	3.00581e+06	1.44376e+06
O43583	Density-regulated protein OS=Homo sapiens GN=DENR PE=1 SV=2 - [DENR_HUMAN]	1	1	39.36	774674	560401	626057	792060	528592	434249	309041	504013	423915	737397	763861	281386	570710	540121	507403	1.11961e+06	621262	1.04417e+06	1.86365e+06	920775	1.12988e+06	233510	494315	630469	737397	717279	576448	629408	370295	866287	903015	490692	836504	1.54284e+06	724649	969413	224121	421734	486992	619266	568354	466352	491175	297075	727976
O43598	Deoxyribonucleoside 5'-monophosphate N-glycosidase OS=Homo sapiens GN=RCL PE=1 SV=1 - [RCL_HUMAN]	3	3	131.04	1.01713e+06	1.17788e+06	1.17651e+06	1.46229e+06	951052	575202	2.27415e+06	1.99598e+06	916575	2.19295e+06	3.24931e+06	835928	1.45156e+06	3.20773e+06	788011	1.47002e+06	1.3058e+06	1.96226e+06	3.44064e+06	1.65667e+06	1.49662e+06	1.71834e+06	1.95758e+06	1.36318e+06	2.19295e+06	3.05116e+06	1.71248e+06	1.60086e+06	2.19915e+06	1.34537e+06	1.16592e+06	1.02469e+06	1.55814e+06	2.82198e+06	1.26441e+06	1.23031e+06	1.47046e+06	1.6335e+06	1.04483e+06	1.83315e+06	2.37959e+06	1.38875e+06	1.23366e+06	1.74813e+06	1.07854e+06
O43615	Mitochondrial import inner membrane translocase subunit TIM44 OS=Homo sapiens GN=TIMM44 PE=1 SV=2 - [TIM44_HUMAN]	3	3	129.37	120165	326610	276335	331037	334902	99421.3	483343	138366	510880	433792	521158	220964	579379	354993	339919	173671	362080	460888	778900	583378	258685	365212	135704	759809	433792	489377	452667	638968	243375	580342	151040	282706	321342	618374	415462	186713	359449	138523	589727	335554	419847	348133	475248	194866	421782
O43617	Trafficking protein particle complex subunit 3 OS=Homo sapiens GN=TRAPPC3 PE=1 SV=1 - [TPPC3_HUMAN]	1	1	33.33	204420	338718	295988	295053	305257	266857	430881	348314	411618	370966	446894	189118	293023	1.26316e+06	354994	295442	375504	493667	694232	531739	694338	325572	341612	612181	370966	419641	387428	323161	865993	606080	235233	294545	368186	544047	404709	580295	300237	296026	473874	304968	350302	306681	242763	686981	491740
O43633	Charged multivesicular body protein 2a OS=Homo sapiens GN=CHMP2A PE=1 SV=1 - [CHM2A_HUMAN]	2	2	42.33	262672	276670	403322	484579	172094	164643	218535	278717	60399.3	337353	289861	211447	369405	505181	233472	379632	306717	672684	1.14017e+06	299776	428387	165124	273354	89829	337353	272185	433171	407399	346341	398606	309400	243404	525550	918227	212737	344309	163593	243418	76286.9	270191	234971	343627	300030	276053	304463
O43653	Prostate stem cell antigen OS=Homo sapiens GN=PSCA PE=1 SV=1 - [PSCA_HUMAN]	1	1	40.98	270214	446961	363374	259978	400212	303917	2.4131e+06	999770	471438	1.39523e+06	1.20233e+06	606912	604555	1.84414e+06	350786	390532	495503	606056	611704	697145	790764	1.82333e+06	980534	701148	1.39523e+06	1.12901e+06	1.24332e+06	666735	1.2643e+06	598895	311882	388672	467517	476695	537719	664406	1.35104e+06	806243	543211	1.13532e+06	882453	1.0336e+06	520545	999278	485000
O43660	Pleiotropic regulator 1 OS=Homo sapiens GN=PLRG1 PE=1 SV=1 - [PLRG1_HUMAN]	2	2	114.16	836322	1.02047e+06	557933	303748	614337	231911	2.60173e+06	2.44275e+06	878952	1.61026e+06	2.12811e+06	518719	1.44522e+06	1.95739e+06	318995	1.20871e+06	1.1313e+06	930552	714691	1.07014e+06	603412	1.96585e+06	2.39575e+06	1.30722e+06	1.61026e+06	1.99833e+06	1.06265e+06	1.59386e+06	1.34195e+06	544620	957366	894593	692883	559737	813896	477955	1.57876e+06	1.94144e+06	1.01448e+06	1.34344e+06	1.57004e+06	861407	1.25848e+06	1.06135e+06	407638
O43663	Protein regulator of cytokinesis 1 OS=Homo sapiens GN=PRC1 PE=1 SV=2 - [PRC1_HUMAN]	2	2	87.12	374415	223569	450203	474669	232257	238456	743391	772135	125133	457366	796699	317261	689443	945432	411063	541130	247849	750874	1.11685e+06	404577	620441	561703	757279	186105	457366	748115	649941	760353	648167	701806	430288	193615	587414	900591	291102	501591	526246	646063	149180	371891	621717	512371	585179	520656	568562
O43665	Regulator of G-protein signaling 10 OS=Homo sapiens GN=RGS10 PE=1 SV=2 - [RGS10_HUMAN]	1	1	45.62	35468	62108.9	65171	61364.9	51800.7	38319.2	23152	16445	55915.2	67255	19174.9	26226.3	31327.2	51290.9	53710.9	51260.8	68854.2	108696	144386	90233.6	99703.2	17493.6	16128.6	83160.2	67255	18005.6	53727.2	34549.2	35163.9	91700.3	44695.2	54275.5	73356.8	120722	58514.1	72717.1	17475.9	17894.9	68389.1	47715.8	16085.4	39561.1	20965.8	26478	63184.8
O43670	Zinc finger protein 207 OS=Homo sapiens GN=ZNF207 PE=1 SV=1 - [ZN207_HUMAN]	1	1	25.11	401500	695417	324177	361191	521314	343009	805584	743836	661235	489652	512130	316990	413428	1.29913e+06	517530	580277	770941	540681	849849	908096	892479	608696	729525	983425	489652	480899	649387	455949	890653	883576	457749	626657	409096	671617	711851	753263	520978	606061	772984	407486	395894	529535	348957	704731	744649
O43674	NADH dehydrogenase [ubiquinone] 1 beta subcomplex subunit 5, mitochondrial OS=Homo sapiens GN=NDUFB5 PE=1 SV=1 - [NDUB5_HUMAN]	2	2	112.58	604801	1.00749e+06	520025	195990	663033	343466	2.42791e+06	585019	624117	1.28934e+06	847025	487273	1.27559e+06	849290	551141	874101	1.1169e+06	867328	461147	1.15496e+06	893666	1.83452e+06	573763	928221	1.28934e+06	795371	998229	1.40678e+06	582254	940960	692510	882973	643543	366832	882639	731343	1.45283e+06	500935	708863	1.07323e+06	659073	804378	1.10056e+06	468362	748176
O43681	ATPase ASNA1 OS=Homo sapiens GN=ASNA1 PE=1 SV=2 - [ASNA_HUMAN]	4	4	153.45	6.36709e+06	8.0791e+06	4.559e+06	2.44141e+06	4.7232e+06	2.53474e+06	1.68501e+07	1.29897e+07	5.55127e+06	1.42537e+07	1.695e+07	6.3786e+06	6.78126e+06	1.25888e+07	3.18685e+06	9.20217e+06	8.95651e+06	7.60377e+06	5.74441e+06	8.22751e+06	6.59517e+06	1.27319e+07	1.27397e+07	8.25615e+06	1.42537e+07	1.59164e+07	1.30672e+07	7.47872e+06	8.63063e+06	5.44089e+06	7.5642e+06	7.45133e+06	6.70273e+06	4.82469e+06	7.03826e+06	6.18853e+06	8.74721e+06	9.35229e+06	6.92656e+06	1.15165e+07	1.12442e+07	1.0889e+07	6.28262e+06	7.09253e+06	5.07856e+06
O43684	Mitotic checkpoint protein BUB3 OS=Homo sapiens GN=BUB3 PE=1 SV=1 - [BUB3_HUMAN]	6	5	299.19	6.93447e+06	9.33974e+06	5.84363e+06	7.43991e+06	7.5414e+06	5.56703e+06	1.9767e+07	1.69273e+07	1.14403e+07	1.13935e+07	1.39631e+07	5.8272e+06	1.16024e+07	2.39859e+07	7.73021e+06	1.00222e+07	1.03541e+07	9.74634e+06	1.75054e+07	1.31366e+07	1.44849e+07	1.49359e+07	1.66016e+07	1.70146e+07	1.13935e+07	1.31116e+07	1.19376e+07	1.27957e+07	1.64442e+07	1.31978e+07	8.19754e+06	8.57938e+06	8.55568e+06	1.52325e+07	1.14977e+07	1.40916e+07	1.01963e+07	1.19277e+07	1.45558e+07	9.22886e+06	9.55579e+06	9.91824e+06	1.0931e+07	1.38282e+07	1.30121e+07
O43707	Alpha-actinin-4 OS=Homo sapiens GN=ACTN4 PE=1 SV=2 - [ACTN4_HUMAN]	68	41	3417.03	1.11782e+08	1.55006e+08	8.07296e+07	7.66065e+07	1.06216e+08	6.50437e+07	3.32834e+08	2.57871e+08	1.02909e+08	2.28207e+08	3.57393e+08	1.01469e+08	1.20177e+08	2.96369e+08	8.1924e+07	1.61555e+08	1.71841e+08	1.34645e+08	1.80248e+08	1.85021e+08	1.69238e+08	2.51488e+08	2.5291e+08	1.53051e+08	2.28207e+08	3.35599e+08	2.07869e+08	1.32537e+08	2.03184e+08	1.39869e+08	1.34428e+08	1.48004e+08	1.26252e+08	1.64127e+08	1.66325e+08	1.72268e+08	1.65682e+08	1.66968e+08	1.35505e+08	1.87983e+08	2.14756e+08	1.70106e+08	1.15744e+08	1.74598e+08	1.4582e+08
O43708	Maleylacetoacetate isomerase OS=Homo sapiens GN=GSTZ1 PE=1 SV=3 - [MAAI_HUMAN]	1	1	42.95	0	0	22966.1	0	64448.8	2598.62	49001.8	0	117468	200576	210651	395398	74036.6	24784.1	43762.9	0	0	38304.2	0	112266	6761.37	37025.6	0	174704	200576	197805	810014	81651.4	16991.4	74716.3	0	0	26699.6	0	74312.4	5253.74	39322.9	0	136434	157838	171540	663880	55397.5	12173.7	51638.9
O43709	Uncharacterized methyltransferase WBSCR22 OS=Homo sapiens GN=WBSCR22 PE=1 SV=2 - [WBS22_HUMAN]	1	1	28.76	159257	148319	141561	165763	207090	192003	813741	415492	299341	414710	220017	101130	159767	457195	165405	230170	164427	236104	390026	360737	499575	614859	407498	445196	414710	206600	207175	176200	313443	282396	183300	128392	168168	303981	266765	409205	525973	351477	338561	343166	177894	159870	127219	251245	212187
O43719	HIV Tat-specific factor 1 OS=Homo sapiens GN=HTATSF1 PE=1 SV=1 - [HTSF1_HUMAN]	1	1	50.84	323715	335551	188485	344234	143285	165107	458211	718461	490658	521549	474199	247871	223064	405104	305513	467855	371993	314365	809950	249593	429593	346222	704637	729732	521549	445282	507788	246006	277730	521601	368373	291563	228250	641206	179598	352593	316744	584479	568088	432586	371099	410907	184376	225454	416223
O43760	Synaptogyrin-2 OS=Homo sapiens GN=SYNGR2 PE=1 SV=1 - [SNG2_HUMAN]	1	1	30.22	91310.2	147071	147643	112115	62339.2	83961.5	54013.3	37605.1	77398.7	64805	62700.7	112845	115787	71228.3	112920	131968	163043	246248	263798	108591	218460	40812.2	36881.5	115112	64805	58877.1	231174	127696	48832.5	192788	107425	126845	176352	207527	71710.3	169697	42829.9	39956.3	92214.5	45400.3	54462.1	177965	92143.1	38956.8	139056
O43765	Small glutamine-rich tetratricopeptide repeat-containing protein alpha OS=Homo sapiens GN=SGTA PE=1 SV=1 - [SGTA_HUMAN]	5	5	320.42	5.49556e+06	6.35325e+06	4.174e+06	4.62754e+06	4.73846e+06	3.07671e+06	1.23572e+07	9.03549e+06	5.29548e+06	7.82037e+06	8.65709e+06	3.72351e+06	6.42432e+06	1.70033e+07	4.24937e+06	7.94257e+06	7.04324e+06	6.96163e+06	1.08882e+07	8.2541e+06	8.00533e+06	9.33708e+06	8.86164e+06	7.87572e+06	7.82037e+06	8.12917e+06	7.62799e+06	7.08507e+06	1.16571e+07	7.25492e+06	6.47411e+06	5.82254e+06	5.95971e+06	9.44271e+06	6.99573e+06	7.40575e+06	6.64649e+06	6.7242e+06	6.51432e+06	6.38267e+06	6.06507e+06	6.323e+06	5.8846e+06	9.73422e+06	6.82635e+06
O43776	Asparagine--tRNA ligase, cytoplasmic OS=Homo sapiens GN=NARS PE=1 SV=1 - [SYNC_HUMAN]	2	2	83.46	2.71969e+06	3.24863e+06	2.25873e+06	1.4134e+06	2.53907e+06	1.67138e+06	7.41678e+06	6.02116e+06	2.63995e+06	6.199e+06	8.7599e+06	3.35515e+06	3.82484e+06	7.24953e+06	2.11718e+06	3.93068e+06	3.60144e+06	3.76724e+06	3.3256e+06	4.4229e+06	4.34878e+06	5.60409e+06	5.90531e+06	3.92628e+06	6.199e+06	8.2257e+06	6.87337e+06	4.21822e+06	4.97012e+06	3.61466e+06	3.19739e+06	2.95543e+06	3.25092e+06	2.73275e+06	3.74668e+06	4.06319e+06	3.8852e+06	4.34325e+06	3.26365e+06	5.0484e+06	5.75917e+06	5.74807e+06	3.56143e+06	4.05724e+06	3.38262e+06
O43805	Sjoegren syndrome nuclear autoantigen 1 OS=Homo sapiens GN=SSNA1 PE=1 SV=2 - [SSNA1_HUMAN]	1	1	47.3	21515.7	66941.5	42619.8	17645.9	53699.9	36898.3	252665	131749	110317	370713	293467	124289	41689.8	164902	14216.2	31096.1	74211.5	71083.7	41519.1	93541.8	96006.1	190912	129214	164069	370713	275571	254618	45977.6	113053	24271.3	29370.9	58230.9	48268.9	40660	60680	69826	184823	121238	128292	304833	233610	196356	28674.1	90873.3	17012.1
O43809	Cleavage and polyadenylation specificity factor subunit 5 OS=Homo sapiens GN=NUDT21 PE=1 SV=1 - [CPSF5_HUMAN]	5	5	212.85	4.0272e+06	5.0544e+06	3.1751e+06	1.96156e+06	3.48196e+06	2.82259e+06	1.14114e+07	6.14906e+06	3.93054e+06	7.70731e+06	4.81635e+06	2.20781e+06	4.48519e+06	1.16631e+07	3.48283e+06	5.82039e+06	5.60332e+06	5.29561e+06	4.61537e+06	6.06535e+06	7.34413e+06	8.62243e+06	6.03075e+06	5.8457e+06	7.70731e+06	4.52264e+06	4.52292e+06	4.9465e+06	7.99593e+06	5.94623e+06	4.72881e+06	4.57689e+06	4.45699e+06	3.67835e+06	5.01045e+06	6.71211e+06	6.17715e+06	4.80356e+06	4.69129e+06	6.27676e+06	3.54001e+06	3.72991e+06	3.98479e+06	6.42371e+06	5.32208e+06
O43818	U3 small nucleolar RNA-interacting protein 2 OS=Homo sapiens GN=RRP9 PE=1 SV=1 - [U3IP2_HUMAN]	2	2	68.22	1.1099e+06	540641	1.39089e+06	925055	637788	755518	977330	1.17347e+06	292826	1.15677e+06	1.1417e+06	665036	1.67473e+06	1.74044e+06	1.068e+06	1.60411e+06	599356	2.31981e+06	2.17657e+06	1.11099e+06	1.96579e+06	738467	1.15089e+06	435507	1.15677e+06	1.07208e+06	1.36239e+06	1.84697e+06	1.19321e+06	1.8234e+06	1.30232e+06	470264	1.97254e+06	1.79904e+06	857796	1.74587e+06	656685	964668	335626	955776	855984	1.121e+06	1.49515e+06	944463	1.62743e+06
O43823	A-kinase anchor protein 8 OS=Homo sapiens GN=AKAP8 PE=1 SV=1 - [AKAP8_HUMAN]	1	1	27.66	287947	360681	456405	161362	79143	84757.3	202906	148655	119345	163262	367399	138101	412933	280811	175696	416161	399852	761218	379669	137862	220531	153315	145795	177497	163262	344994	282914	455403	192518	299964	330327	312926	605116	296317	92283.8	171702	152126	136733	138895	125222	290585	220515	348428	156886	227775
O43837	Isocitrate dehydrogenase [NAD] subunit beta, mitochondrial OS=Homo sapiens GN=IDH3B PE=1 SV=2 - [IDH3B_HUMAN]	4	4	216.08	3.80758e+06	4.13913e+06	2.79929e+06	910371	2.7075e+06	1.57724e+06	1.35231e+07	9.76221e+06	4.26086e+06	6.93384e+06	1.0532e+07	3.50938e+06	8.78988e+06	4.89609e+06	2.73736e+06	5.50299e+06	4.58866e+06	4.66882e+06	2.14202e+06	4.71629e+06	4.10382e+06	1.0218e+07	9.57438e+06	6.33698e+06	6.93384e+06	9.88977e+06	7.18932e+06	9.69393e+06	3.35665e+06	4.67349e+06	4.52953e+06	3.78139e+06	3.96695e+06	1.70536e+06	3.98771e+06	3.70701e+06	7.10677e+06	6.77739e+06	5.34317e+06	5.66558e+06	6.9845e+06	5.99158e+06	8.20106e+06	2.71904e+06	4.25303e+06
O43847	Nardilysin OS=Homo sapiens GN=NRD1 PE=1 SV=2 - [NRDC_HUMAN]	1	1	50.85	426880	498365	340325	210668	379796	174243	1.85277e+06	958099	439244	915564	893928	374636	554093	1.24627e+06	261413	616957	552488	567613	495683	661581	453365	1.39994e+06	939665	653267	915564	839415	767479	611082	854417	446310	488225	434340	433360	383110	508687	369110	1.07422e+06	773743	506700	765223	660018	628963	478058	677501	350617
O43852	Calumenin OS=Homo sapiens GN=CALU PE=1 SV=2 - [CALU_HUMAN]	2	2	80.56	2.9053e+06	3.58043e+06	2.72287e+06	1.57977e+06	2.99462e+06	2.36583e+06	8.16603e+06	7.06265e+06	5.59734e+06	3.57515e+06	5.58988e+06	2.70287e+06	4.79194e+06	9.59435e+06	3.68165e+06	4.19895e+06	3.96927e+06	4.54136e+06	3.71705e+06	5.21643e+06	6.15568e+06	6.17022e+06	6.92676e+06	8.32467e+06	3.57515e+06	5.24899e+06	5.53711e+06	5.2848e+06	6.57767e+06	6.28566e+06	3.46831e+06	3.33436e+06	4.16449e+06	3.23828e+06	4.65339e+06	6.15044e+06	4.08489e+06	4.82884e+06	7.27029e+06	2.88375e+06	3.70877e+06	4.61269e+06	4.58123e+06	5.56782e+06	6.3476e+06
O43865	Putative adenosylhomocysteinase 2 OS=Homo sapiens GN=AHCYL1 PE=1 SV=2 - [SAHH2_HUMAN]	10	10	493.8	2.96212e+07	4.25337e+07	7.91459e+07	1.09816e+08	4.1578e+07	2.98686e+07	4.54945e+07	4.0647e+07	4.08675e+07	3.62983e+07	8.92685e+07	3.34952e+07	4.92372e+07	8.99344e+07	4.07194e+07	4.28106e+07	4.7153e+07	1.32004e+08	2.58388e+08	7.24262e+07	7.77155e+07	3.43755e+07	3.98649e+07	6.07803e+07	3.62983e+07	8.38247e+07	6.86184e+07	5.43013e+07	6.1657e+07	6.952e+07	3.52249e+07	4.24945e+07	1.32188e+08	2.73997e+08	6.76363e+07	8.33415e+07	2.26101e+07	2.55166e+07	5.71952e+07	2.9662e+07	4.96192e+07	5.59335e+07	5.16683e+07	5.46818e+07	7.58544e+07
O43896	Kinesin-like protein KIF1C OS=Homo sapiens GN=KIF1C PE=1 SV=3 - [KIF1C_HUMAN]	1	1	77.55	143633	269383	189606	189805	228578	94823.9	162318	138577	132583	262208	201756	150273	121257	156442	172819	207588	298639	316236	446595	398169	246723	122646	135911	197185	262208	189453	307849	133729	107253	295053	165591	233112	229380	344415	298054	192255	124143	127943	153516	210740	163912	237265	96910.6	86508.4	223232
O43920	NADH dehydrogenase [ubiquinone] iron-sulfur protein 5 OS=Homo sapiens GN=NDUFS5 PE=1 SV=3 - [NDUS5_HUMAN]	2	2	82.27	335758	669120	360437	363647	517483	337937	992622	540609	574851	663094	992748	345209	752260	964802	610005	485261	741789	601158	855628	901422	879281	750021	530207	854949	663094	932208	707196	829631	661446	1.04146e+06	389199	579768	437437	679088	679615	719787	674375	464734	653739	541450	765065	565469	638834	526383	847106
O60216	Double-strand-break repair protein rad21 homolog OS=Homo sapiens GN=RAD21 PE=1 SV=2 - [RAD21_HUMAN]	7	7	258.59	8.3925e+06	9.17937e+06	5.42418e+06	3.29304e+06	5.94166e+06	3.39542e+06	2.18038e+07	1.80492e+07	6.56648e+06	1.26413e+07	1.6599e+07	4.85612e+06	1.19262e+07	1.87891e+07	4.05723e+06	1.21294e+07	1.01763e+07	9.04676e+06	7.74823e+06	1.035e+07	8.83457e+06	1.64748e+07	1.77019e+07	9.76602e+06	1.26413e+07	1.55867e+07	9.94825e+06	1.31528e+07	1.28814e+07	6.9269e+06	9.98186e+06	8.45267e+06	7.82814e+06	6.50089e+06	8.86569e+06	8.11702e+06	1.14056e+07	1.27181e+07	8.12865e+06	1.02799e+07	1.08919e+07	8.25527e+06	1.11e+07	1.06549e+07	6.34015e+06
O60220	Mitochondrial import inner membrane translocase subunit Tim8 A OS=Homo sapiens GN=TIMM8A PE=1 SV=1 - [TIM8A_HUMAN]	1	1	72.77	789467	1.02058e+06	636326	548944	909474	702681	1.41972e+06	1.23886e+06	1.36189e+06	864350	885269	636623	1.36585e+06	2.00865e+06	1.18497e+06	1.14099e+06	1.13142e+06	1.0613e+06	1.29162e+06	1.58425e+06	1.82831e+06	1.07273e+06	1.21502e+06	2.02548e+06	864350	831283	1.30419e+06	1.50633e+06	1.37709e+06	2.0231e+06	921724	914239	851767	1.04924e+06	1.31396e+06	1.68282e+06	853328	984701	1.66515e+06	722213	652833	1.09032e+06	1.23536e+06	1.08731e+06	1.91057e+06
O60231	Putative pre-mRNA-splicing factor ATP-dependent RNA helicase DHX16 OS=Homo sapiens GN=DHX16 PE=1 SV=2 - [DHX16_HUMAN]	3	2	122.95	483095	264050	536985	365383	270761	252842	312642	242278	250672	263850	505330	280594	611814	596208	383137	698203	292727	895615	859712	471649	657871	236231	237616	372813	263850	474514	574826	674740	408747	654128	563740	230246	702835	678407	339232	533517	231780	219135	289919	201310	401708	453724	511159	329071	501164
O60245	Protocadherin-7 OS=Homo sapiens GN=PCDH7 PE=1 SV=2 - [PCDH7_HUMAN]	1	1	59.02	3910.15	40426.5	9081.11	23524.6	28116	5216.14	17172	14869.8	16841.3	16727.1	11655.1	24142.2	15963.7	20494.3	18023.9	5651.23	44816.9	15146	55351.4	48976.3	13571.9	12975.1	14583.7	25047.3	16727.1	10944.3	49457.8	17605.6	14050.5	30772.1	9494.95	37483.4	11620.9	51961.2	30760.8	9717.33	13173	16811.9	23163.3	8513.28	8793.83	35930	9612.47	9219.15	21170.3
O60256	Phosphoribosyl pyrophosphate synthase-associated protein 2 OS=Homo sapiens GN=PRPSAP2 PE=1 SV=1 - [KPRB_HUMAN]	2	2	57.2	804863	1.09864e+06	563221	643055	611465	568767	799706	715495	668421	708312	724238	511682	907564	1.45894e+06	703091	1.16325e+06	1.21795e+06	939372	1.51305e+06	1.06513e+06	1.47988e+06	604254	701728	994111	708312	680073	1.04823e+06	1.00091e+06	1.00022e+06	1.20038e+06	923892	961880	700389	1.18887e+06	807971	1.25248e+06	554966	604505	761431	579415	570472	847995	769412	794548	978973
O60264	SWI/SNF-related matrix-associated actin-dependent regulator of chromatin subfamily A member 5 OS=Homo sapiens GN=SMARCA5 PE=1 SV=1 - [SMCA5_HUMAN]	13	13	545.77	6.0908e+06	7.77457e+06	6.09151e+06	5.48877e+06	4.0225e+06	3.64549e+06	1.86922e+07	9.23384e+06	6.51465e+06	9.07267e+06	9.77264e+06	4.118e+06	1.09415e+07	1.46678e+07	5.76083e+06	8.80285e+06	8.61891e+06	1.01598e+07	1.29146e+07	7.00695e+06	9.48523e+06	1.41238e+07	9.05617e+06	9.68894e+06	9.07267e+06	9.17669e+06	8.43614e+06	1.20668e+07	1.00559e+07	9.83544e+06	7.06452e+06	6.93423e+06	8.13474e+06	1.06623e+07	5.38547e+06	8.08403e+06	1.08001e+07	7.44708e+06	7.67143e+06	7.50756e+06	7.24934e+06	6.8884e+06	9.716e+06	7.96943e+06	8.42448e+06
O60303	Uncharacterized protein KIAA0556 OS=Homo sapiens GN=KIAA0556 PE=1 SV=4 - [K0556_HUMAN]	1	1	27.39	407027	559073	204947	374027	175059	103219	174597	114937	234698	349386	200558	185688	742430	319886	277759	588264	619790	341823	880052	304941	268566	131925	112726	349056	349386	188328	380402	818789	219306	474217	464929	489190	247427	696901	224588	210479	132165	105548	264345	287038	162982	299985	641757	179396	374037
O60306	Intron-binding protein aquarius OS=Homo sapiens GN=AQR PE=1 SV=4 - [AQR_HUMAN]	2	2	136.46	853823	1.10306e+06	786333	552309	893532	623981	1.32245e+06	1.70173e+06	1.15038e+06	953909	1.11087e+06	559811	1.3132e+06	2.60013e+06	756777	1.234e+06	1.22286e+06	1.31149e+06	1.29953e+06	1.55648e+06	1.62354e+06	999236	1.66898e+06	1.7109e+06	953909	1.04313e+06	1.14683e+06	1.44826e+06	1.78259e+06	1.29204e+06	987504	978648	1.01933e+06	1.0248e+06	1.21162e+06	1.37066e+06	872772	1.37838e+06	1.33804e+06	789852	852925	929920	1.13271e+06	1.40963e+06	1.0559e+06
O60313	Dynamin-like 120 kDa protein, mitochondrial OS=Homo sapiens GN=OPA1 PE=1 SV=3 - [OPA1_HUMAN]	3	3	139.2	666672	1.4319e+06	1.18776e+06	1.21222e+06	843201	632912	1.07447e+06	760077	1.07046e+06	979798	697399	615965	1.25423e+06	2.0854e+06	2.0348e+06	963521	1.58741e+06	1.98101e+06	2.85223e+06	1.4688e+06	1.64678e+06	811864	745452	1.59205e+06	979798	654870	1.26187e+06	1.38322e+06	1.4297e+06	3.47401e+06	763188	1.26719e+06	1.55906e+06	2.31053e+06	1.11067e+06	1.36792e+06	752408	656404	1.2273e+06	801894	562025	1.00774e+06	1.05958e+06	1.13594e+06	3.12401e+06
O60341	Lysine-specific histone demethylase 1A OS=Homo sapiens GN=KDM1A PE=1 SV=2 - [KDM1A_HUMAN]	3	2	139.47	3.81516e+06	4.44507e+06	2.23866e+06	776573	2.79376e+06	1.18193e+06	6.44868e+06	6.81537e+06	3.30317e+06	5.31358e+06	4.9069e+06	2.83818e+06	4.90059e+06	5.58558e+06	1.65265e+06	5.51393e+06	4.92782e+06	3.73376e+06	1.82721e+06	4.86655e+06	3.07527e+06	4.8726e+06	6.68423e+06	4.91266e+06	5.31358e+06	4.60767e+06	5.81431e+06	5.40462e+06	3.82935e+06	2.82157e+06	4.57221e+06	4.13724e+06	3.26476e+06	1.44546e+06	4.22227e+06	2.75963e+06	3.39155e+06	4.8661e+06	4.13515e+06	4.31572e+06	3.38352e+06	4.85628e+06	4.63221e+06	3.10939e+06	2.57309e+06
O60427	Fatty acid desaturase 1 OS=Homo sapiens GN=FADS1 PE=1 SV=1 - [FADS1_HUMAN]	1	1	52.91	393070	524214	347867	402716	549721	466487	1.1847e+06	1.39843e+06	1.10804e+06	379652	782899	226227	540194	1.20124e+06	396919	568093	581146	580192	947554	957579	1.21376e+06	895151	1.37152e+06	1.64794e+06	379652	735156	463449	595754	823543	677658	449773	456519	444440	748906	759409	1.05313e+06	732226	1.10159e+06	1.35026e+06	312417	581387	374352	463618	653863	558976
O60443	Non-syndromic hearing impairment protein 5 OS=Homo sapiens GN=DFNA5 PE=1 SV=2 - [DFNA5_HUMAN]	1	1	46	135481	80462.2	148703	215742	93614	97571.2	103398	92702.6	66090.2	109378	341955	87010.3	143424	326644	65180.6	195806	89200.6	248016	507622	163070	253872	78126.9	90918.9	98293	109378	321102	178249	158175	223940	111282	157838	69769.3	177965	392734	112454	198953	80368.5	85517.1	78407	82707.9	273004	137186	113909	183816	78462.7
O60488	Long-chain-fatty-acid--CoA ligase 4 OS=Homo sapiens GN=ACSL4 PE=1 SV=2 - [ACSL4_HUMAN]	8	7	375.88	1.99981e+06	2.61599e+06	2.13382e+06	1.70912e+06	2.43383e+06	1.8563e+06	4.14731e+06	4.43772e+06	2.09153e+06	4.15871e+06	3.30519e+06	1.4513e+06	3.01267e+06	6.76403e+06	1.97044e+06	2.89027e+06	2.90009e+06	3.55891e+06	4.02141e+06	4.23958e+06	4.82993e+06	3.13369e+06	4.35233e+06	3.11064e+06	4.15871e+06	3.10364e+06	2.97314e+06	3.32253e+06	4.63726e+06	3.36412e+06	2.31798e+06	2.32256e+06	2.80403e+06	3.23089e+06	3.37733e+06	4.27222e+06	2.54517e+06	3.50434e+06	2.50227e+06	3.40009e+06	2.45295e+06	2.41743e+06	2.62806e+06	3.73093e+06	2.85238e+06
O60493	Sorting nexin-3 OS=Homo sapiens GN=SNX3 PE=1 SV=3 - [SNX3_HUMAN]	3	2	93.91	414099	679123	427115	570228	819130	657353	1.22741e+06	1.36781e+06	713972	812128	1.82239e+06	471814	918196	1.91733e+06	629566	598485	752878	712368	1.3417e+06	1.42687e+06	1.71037e+06	927423	1.34149e+06	1.06186e+06	812128	1.71126e+06	966560	1.01263e+06	1.31448e+06	1.07486e+06	476262	591110	520400	1.05167e+06	1.10144e+06	1.4445e+06	822896	1.11838e+06	813099	670268	1.35479e+06	779378	778951	1.04216e+06	861771
O60502	Bifunctional protein NCOAT OS=Homo sapiens GN=MGEA5 PE=1 SV=2 - [NCOAT_HUMAN]	5	5	231.89	2.05421e+06	2.93402e+06	2.0919e+06	1.04866e+06	2.07319e+06	1.52122e+06	4.49801e+06	4.70373e+06	2.19788e+06	2.61978e+06	3.59976e+06	1.37403e+06	2.74768e+06	5.80911e+06	1.96249e+06	2.96889e+06	3.25266e+06	3.48899e+06	2.46741e+06	3.61137e+06	3.95808e+06	3.39868e+06	4.61323e+06	3.2688e+06	2.61978e+06	3.38024e+06	2.81484e+06	3.03028e+06	3.98259e+06	3.35055e+06	2.38533e+06	2.59243e+06	2.73536e+06	1.95222e+06	2.82578e+06	3.35714e+06	2.80422e+06	3.71404e+06	2.54701e+06	2.14692e+06	2.66377e+06	2.29101e+06	2.3537e+06	3.1534e+06	2.77591e+06
O60506	Heterogeneous nuclear ribonucleoprotein Q OS=Homo sapiens GN=SYNCRIP PE=1 SV=2 - [HNRPQ_HUMAN]	22	15	1181.75	4.61052e+07	6.28212e+07	2.7836e+07	1.60272e+07	3.37538e+07	1.64576e+07	1.46106e+08	1.15987e+08	3.98107e+07	7.55716e+07	1.20316e+08	3.93903e+07	5.84527e+07	9.88185e+07	2.10876e+07	6.66344e+07	6.96438e+07	4.64265e+07	3.77105e+07	5.8797e+07	4.28212e+07	1.10397e+08	1.13755e+08	5.92086e+07	7.55716e+07	1.12979e+08	8.0695e+07	6.44646e+07	6.77478e+07	3.60028e+07	5.48086e+07	5.96919e+07	4.28224e+07	3.31268e+07	5.23906e+07	4.23119e+07	7.16391e+07	7.52844e+07	5.19244e+07	6.16899e+07	7.37084e+07	6.63121e+07	5.64381e+07	5.81875e+07	3.64315e+07
O60524	Nuclear export mediator factor NEMF OS=Homo sapiens GN=NEMF PE=1 SV=4 - [NEMF_HUMAN]	1	1	19.98	50393.8	60214	45546.7	17281	49565.2	22190.6	58648.1	64062.2	30330.2	49257.3	57218	11848.1	39429.4	121987	45179.3	72832.7	66753.4	75965.4	40660.7	86339.4	57738	44314.2	62829.6	45108.7	49257.3	53728.8	24272	43484.7	83631.8	77134.4	61853.9	52493.2	51638.9	39827.6	55815.3	40120.2	46400.9	63052.8	38874.1	31488.4	49595.1	17045.5	27332	67599.2	52928.4
O60568	Procollagen-lysine,2-oxoglutarate 5-dioxygenase 3 OS=Homo sapiens GN=PLOD3 PE=1 SV=1 - [PLOD3_HUMAN]	8	8	394.06	5.22694e+06	6.51997e+06	4.34756e+06	3.12338e+06	5.51527e+06	3.19975e+06	1.21754e+07	8.51591e+06	4.99866e+06	8.4199e+06	6.37763e+06	3.67505e+06	7.62236e+06	1.44025e+07	4.08746e+06	7.55434e+06	7.22806e+06	7.25112e+06	7.34903e+06	9.60724e+06	8.32547e+06	9.19969e+06	8.35206e+06	7.43427e+06	8.4199e+06	5.98871e+06	7.52872e+06	8.40633e+06	9.87402e+06	6.97851e+06	6.10959e+06	5.86548e+06	5.88409e+06	5.99443e+06	7.90803e+06	7.33735e+06	6.92828e+06	6.65019e+06	5.95436e+06	6.89169e+06	4.71051e+06	6.20587e+06	6.80089e+06	7.95217e+06	6.13745e+06
O60610	Protein diaphanous homolog 1 OS=Homo sapiens GN=DIAPH1 PE=1 SV=2 - [DIAP1_HUMAN]	5	5	255.42	1.81186e+06	2.05202e+06	1.00912e+06	1.02369e+06	1.3077e+06	803979	4.98471e+06	3.55084e+06	1.7226e+06	3.28699e+06	3.16869e+06	1.0191e+06	2.06641e+06	5.72115e+06	1.23923e+06	2.61863e+06	2.27487e+06	1.68307e+06	2.40865e+06	2.27792e+06	2.09188e+06	3.76642e+06	3.48252e+06	2.56194e+06	3.28699e+06	2.97545e+06	2.08773e+06	2.27895e+06	3.9223e+06	2.11573e+06	2.12547e+06	1.83753e+06	1.28414e+06	1.94207e+06	1.79439e+06	1.73203e+06	2.84909e+06	2.77537e+06	2.04255e+06	2.67188e+06	2.32954e+06	1.6979e+06	1.79752e+06	3.17077e+06	1.73603e+06
O60637	Tetraspanin-3 OS=Homo sapiens GN=TSPAN3 PE=2 SV=1 - [TSN3_HUMAN]	1	1	30.12	1.01124e+06	1.0104e+06	774109	924972	466298	388101	948620	773242	1.19969e+06	1.13409e+06	647411	883351	1.14187e+06	943463	891711	1.46152e+06	1.12014e+06	1.2911e+06	2.17637e+06	812262	1.0098e+06	716773	758365	1.78424e+06	1.13409e+06	607930	1.80963e+06	1.25932e+06	646817	1.52241e+06	1.18782e+06	904583	1.06358e+06	1.80009e+06	634151	861651	596042	629806	1.46593e+06	937508	490366	1.48804e+06	1.01122e+06	509693	1.39136e+06
O60664	Perilipin-3 OS=Homo sapiens GN=PLIN3 PE=1 SV=3 - [PLIN3_HUMAN]	11	11	619.5	1.728e+07	2.42494e+07	1.1858e+07	5.34303e+06	1.47456e+07	4.80995e+06	3.95892e+07	4.40869e+07	1.3717e+07	4.03814e+07	5.45824e+07	2.1552e+07	2.56724e+07	4.78392e+07	7.78471e+06	2.49743e+07	2.68829e+07	1.97775e+07	1.25717e+07	2.56859e+07	1.2515e+07	2.99135e+07	4.32386e+07	2.04007e+07	4.03814e+07	5.12539e+07	4.41514e+07	2.83129e+07	3.27975e+07	1.32908e+07	2.05291e+07	2.24601e+07	1.73561e+07	1.03881e+07	2.24036e+07	1.1516e+07	2.04447e+07	2.99737e+07	1.71867e+07	3.26842e+07	3.45306e+07	3.63896e+07	2.44192e+07	2.75638e+07	1.20752e+07
O60669	Monocarboxylate transporter 2 OS=Homo sapiens GN=SLC16A7 PE=2 SV=2 - [MOT2_HUMAN]	1	1	45.84	41007.6	104046	92806.2	50153.7	30572.6	41583.8	63569.4	38418.8	41950.3	59361.2	56375.6	20097.2	133945	45915.8	71764	59267.1	115346	154788	118007	53255.6	108197	48032.8	37679.6	62390.8	59361.2	52937.7	41171.1	147722	31478.8	122522	51443.6	89880	107650	100321	33271.1	80309.7	50407.1	40747.5	52083.1	39827.6	48872.4	29649.5	106691	23616.1	87064.7
O60684	Importin subunit alpha-7 OS=Homo sapiens GN=KPNA6 PE=1 SV=1 - [IMA7_HUMAN]	5	2	340.92	924848	2.32171e+06	734102	481022	1.45281e+06	460193	6.06103e+06	5.2365e+06	1.658e+06	3.3323e+06	5.45193e+06	1.90741e+06	2.16821e+06	4.36052e+06	494526	1.33666e+06	2.57386e+06	1.22438e+06	1.1318e+06	2.5307e+06	1.19738e+06	4.57969e+06	5.13574e+06	2.46587e+06	3.3323e+06	5.11946e+06	3.90752e+06	2.39122e+06	2.98947e+06	844302	1.06179e+06	2.09955e+06	953075	880477	2.06485e+06	996530	3.28047e+06	3.81405e+06	1.99343e+06	2.7208e+06	3.71555e+06	3.24342e+06	1.94649e+06	2.39744e+06	663672
O60701	UDP-glucose 6-dehydrogenase OS=Homo sapiens GN=UGDH PE=1 SV=1 - [UGDH_HUMAN]	7	7	363.96	5.67949e+06	6.25031e+06	4.82456e+06	4.69691e+06	4.50224e+06	4.12338e+06	1.38296e+07	9.35054e+06	6.2169e+06	1.05858e+07	8.37483e+06	3.88586e+06	7.17663e+06	1.52687e+07	5.85886e+06	8.2084e+06	6.92911e+06	8.04667e+06	1.10514e+07	7.84262e+06	1.07287e+07	1.04496e+07	9.17063e+06	9.24611e+06	1.05858e+07	7.86411e+06	7.96057e+06	7.91476e+06	1.04679e+07	1.00028e+07	6.68401e+06	5.6714e+06	6.82529e+06	9.43657e+06	6.53927e+06	1.00107e+07	7.5288e+06	7.14038e+06	7.64738e+06	8.58996e+06	6.03664e+06	6.56187e+06	6.45981e+06	8.51042e+06	9.35349e+06
O60716	Catenin delta-1 OS=Homo sapiens GN=CTNND1 PE=1 SV=1 - [CTND1_HUMAN]	6	6	317.88	4.90058e+06	5.43765e+06	3.68788e+06	2.02638e+06	3.6859e+06	2.24618e+06	1.05501e+07	6.61513e+06	4.28707e+06	4.63012e+06	6.15056e+06	2.60833e+06	5.23449e+06	9.69302e+06	2.89844e+06	7.08266e+06	6.0282e+06	6.15086e+06	4.76789e+06	6.42061e+06	5.84437e+06	7.97158e+06	6.48785e+06	6.37595e+06	4.63012e+06	5.77548e+06	5.34342e+06	5.77287e+06	6.64531e+06	4.9485e+06	5.77541e+06	4.95895e+06	5.21533e+06	3.85064e+06	5.35342e+06	5.29295e+06	5.76084e+06	5.03394e+06	5.2782e+06	3.76745e+06	4.40279e+06	4.37333e+06	4.74852e+06	5.39378e+06	4.42748e+06
O60749	Sorting nexin-2 OS=Homo sapiens GN=SNX2 PE=1 SV=2 - [SNX2_HUMAN]	3	3	139.16	630153	938358	592321	526551	645621	621856	3.52115e+06	1.13928e+06	963739	1.68399e+06	1.05894e+06	643420	691263	2.70311e+06	532250	910741	1.04027e+06	987907	1.23893e+06	1.12463e+06	1.61801e+06	2.66057e+06	1.11736e+06	1.43332e+06	1.68399e+06	994365	1.31811e+06	762361	1.85319e+06	908708	738433	839496	768076	992453	870496	1.37133e+06	2.00337e+06	945863	1.13629e+06	1.36317e+06	799234	1.07237e+06	581959	1.471e+06	709847
O60762	Dolichol-phosphate mannosyltransferase OS=Homo sapiens GN=DPM1 PE=1 SV=1 - [DPM1_HUMAN]	1	1	32.93	712984	1.19681e+06	655326	162970	643921	168103	1.41195e+06	1.23506e+06	661997	938537	1.31796e+06	778921	1.1005e+06	1.3494e+06	331942	1.03045e+06	1.32679e+06	1.09299e+06	383454	1.12167e+06	437389	1.06686e+06	1.2113e+06	984557	938537	1.23758e+06	1.5957e+06	1.21369e+06	925121	566724	823270	1.08904e+06	884179	299023	909853	358693	847657	981057	773743	782499	963101	1.32625e+06	973759	729206	457174
O60763	General vesicular transport factor p115 OS=Homo sapiens GN=USO1 PE=1 SV=2 - [USO1_HUMAN]	3	3	177.15	583449	1.02506e+06	876893	1.34518e+06	487983	371516	707149	919750	658436	485559	1.39232e+06	256377	762749	1.3123e+06	466695	843241	1.13638e+06	1.46253e+06	3.16508e+06	850035	966651	534319	902053	979261	485559	1.30741e+06	525214	841198	899681	796786	668545	890722	1.12482e+06	2.56516e+06	620133	772373	516149	782845	751021	375729	1.06027e+06	403011	630724	720495	593946
O60784	Target of Myb protein 1 OS=Homo sapiens GN=TOM1 PE=1 SV=2 - [TOM1_HUMAN]	1	1	57.14	110357	138739	53873.1	66341.3	132291	101768	277347	327250	197239	283451	423862	259441	257924	458050	8817.96	159496	153806	89852.6	156095	230443	264792	209562	320953	293344	283451	398014	531492	284452	314029	15054.9	128933	119894	60406.5	129808	164277	207527	201925	279037	222896	230938	334078	429791	213280	251750	10334
O60814	Histone H2B type 1-K OS=Homo sapiens GN=HIST1H2BK PE=1 SV=3 - [H2B1K_HUMAN]	50	2	2937	3.7829e+06	2.77494e+06	2.09626e+06	1.03679e+06	886229	900668	3.89783e+06	4.29622e+06	2.48501e+06	4.63366e+06	2.96584e+06	1.57559e+06	3.88085e+06	1.30397e+06	1.13877e+06	5.46732e+06	3.07631e+06	3.49626e+06	2.43947e+06	1.54376e+06	2.34346e+06	2.94519e+06	4.21356e+06	3.69583e+06	4.63366e+06	2.78498e+06	3.22775e+06	4.28e+06	893976	1.94422e+06	4.4869e+06	2.51771e+06	3.03689e+06	2.0334e+06	1.24118e+06	2.1153e+06	2.21994e+06	3.24086e+06	3.07619e+06	3.76394e+06	2.13866e+06	2.64947e+06	3.58911e+06	708065	1.79375e+06
O60828	Polyglutamine-binding protein 1 OS=Homo sapiens GN=PQBP1 PE=1 SV=1 - [PQBP1_HUMAN]	4	4	195.18	4.72105e+06	6.01029e+06	3.76581e+06	3.43011e+06	4.10246e+06	3.0021e+06	1.3325e+07	8.56779e+06	4.41004e+06	7.08217e+06	6.89903e+06	2.79482e+06	7.74175e+06	1.5319e+07	4.36783e+06	6.8232e+06	6.66302e+06	6.28084e+06	8.07073e+06	7.14622e+06	7.81118e+06	1.00683e+07	8.40294e+06	6.55885e+06	7.08217e+06	6.47831e+06	5.72548e+06	8.538e+06	1.05024e+07	7.45718e+06	5.63264e+06	5.55547e+06	5.48485e+06	6.94041e+06	6.15071e+06	7.4091e+06	6.90407e+06	6.17555e+06	5.52103e+06	5.75561e+06	4.74792e+06	4.75884e+06	7.27236e+06	8.80348e+06	7.16702e+06
O60831	PRA1 family protein 2 OS=Homo sapiens GN=PRAF2 PE=1 SV=1 - [PRAF2_HUMAN]	2	2	67.1	1.70866e+06	2.85866e+06	1.54881e+06	1.11935e+06	2.12738e+06	922176	7.09528e+06	5.05153e+06	1.9756e+06	2.42883e+06	4.2847e+06	1.27958e+06	3.84707e+06	6.26064e+06	1.54059e+06	2.46947e+06	3.16912e+06	2.58319e+06	2.63372e+06	3.70576e+06	2.39942e+06	5.36116e+06	4.95434e+06	2.93821e+06	2.42883e+06	4.02341e+06	2.62135e+06	4.24274e+06	4.29215e+06	2.63024e+06	1.99636e+06	2.60125e+06	2.17022e+06	2.18208e+06	3.09965e+06	2.16158e+06	3.82917e+06	3.79049e+06	2.38228e+06	1.99682e+06	3.03764e+06	2.17468e+06	3.5051e+06	3.48574e+06	2.42829e+06
O60832	H/ACA ribonucleoprotein complex subunit 4 OS=Homo sapiens GN=DKC1 PE=1 SV=3 - [DKC1_HUMAN]	14	14	583.96	1.38552e+07	1.66353e+07	1.27371e+07	8.59378e+06	8.60986e+06	6.55976e+06	3.3449e+07	2.27959e+07	1.32043e+07	1.78029e+07	2.63288e+07	8.70145e+06	2.10723e+07	2.53267e+07	8.9634e+06	2.00244e+07	1.84419e+07	2.12437e+07	2.02204e+07	1.49978e+07	1.70679e+07	2.52739e+07	2.23573e+07	1.96382e+07	1.78029e+07	2.47232e+07	1.78258e+07	2.32396e+07	1.73634e+07	1.53032e+07	1.63561e+07	1.51656e+07	1.8276e+07	1.682e+07	1.23471e+07	1.54276e+07	1.7918e+07	1.70669e+07	1.61357e+07	1.45062e+07	1.85331e+07	1.47544e+07	1.93332e+07	1.4026e+07	1.37487e+07
O60841	Eukaryotic translation initiation factor 5B OS=Homo sapiens GN=EIF5B PE=1 SV=4 - [IF2P_HUMAN]	8	8	344.87	5.61721e+06	6.61351e+06	4.57872e+06	3.80874e+06	4.8352e+06	3.36242e+06	1.17303e+07	9.95122e+06	6.75969e+06	6.72054e+06	8.386e+06	3.23195e+06	4.81308e+06	1.30304e+07	4.02818e+06	8.11839e+06	7.33175e+06	7.63665e+06	8.96161e+06	8.42262e+06	8.74872e+06	8.86334e+06	9.75976e+06	1.00534e+07	6.72054e+06	7.8746e+06	6.62098e+06	5.30811e+06	8.93333e+06	6.87729e+06	6.61854e+06	6.00098e+06	6.4832e+06	7.51507e+06	7.05219e+06	8.15437e+06	6.37219e+06	7.42232e+06	8.40144e+06	5.4627e+06	5.95275e+06	5.42369e+06	4.27533e+06	7.28526e+06	6.32824e+06
O60869	Endothelial differentiation-related factor 1 OS=Homo sapiens GN=EDF1 PE=1 SV=1 - [EDF1_HUMAN]	13	13	566.79	7.98872e+06	8.80582e+06	7.12817e+06	3.88195e+06	6.12974e+06	4.13799e+06	1.10638e+07	8.09978e+06	5.82861e+06	8.03473e+06	7.07208e+06	3.99372e+06	5.46282e+06	1.12715e+07	4.66694e+06	1.15459e+07	9.76216e+06	1.18888e+07	9.13388e+06	1.06776e+07	1.07667e+07	8.35978e+06	7.94394e+06	8.66862e+06	8.03473e+06	6.64081e+06	8.18153e+06	6.02468e+06	7.72746e+06	7.96785e+06	9.34364e+06	7.92644e+06	9.75387e+06	7.47468e+06	8.73833e+06	9.69465e+06	6.49189e+06	6.33651e+06	7.03314e+06	6.57288e+06	5.19328e+06	6.67855e+06	4.75805e+06	6.16147e+06	6.85247e+06
O60884	DnaJ homolog subfamily A member 2 OS=Homo sapiens GN=DNAJA2 PE=1 SV=1 - [DNJA2_HUMAN]	4	4	195.78	4.61127e+06	5.7064e+06	3.8903e+06	4.32294e+06	2.63119e+06	2.06751e+06	5.40801e+06	6.59653e+06	3.76145e+06	4.49868e+06	6.95573e+06	2.6318e+06	4.31672e+06	4.94978e+06	2.66937e+06	6.66454e+06	6.32613e+06	6.48846e+06	1.01715e+07	4.58337e+06	5.37946e+06	4.08627e+06	6.46961e+06	5.59423e+06	4.49868e+06	6.53156e+06	5.39151e+06	4.7607e+06	3.39346e+06	4.5574e+06	5.42886e+06	5.19239e+06	5.74826e+06	8.99633e+06	3.80073e+06	5.06591e+06	3.14707e+06	5.02602e+06	4.62653e+06	3.67192e+06	4.931e+06	4.44962e+06	3.87535e+06	2.69408e+06	4.35712e+06
O60885;P25440;Q15059	Bromodomain-containing protein 4 OS=Homo sapiens GN=BRD4 PE=1 SV=2 - [BRD4_HUMAN]	3	3	87.35	144481	231472	198058	280950	271365	262506	410626	443302	289039	294795	240745	115568	384557	871616	303940	208814	256611	330333	661049	472700	683017	310267	434773	429875	294795	226064	236753	424109	597560	518915	177027	204056	229291	523842	335481	549422	308482	385073	336499	220548	197787	180054	309434	479962	384487
O60888	Protein CutA OS=Homo sapiens GN=CUTA PE=1 SV=2 - [CUTA_HUMAN]	4	4	235.6	2.4964e+07	2.97007e+07	1.02265e+07	2.18206e+06	8.05136e+06	2.32544e+06	2.50172e+07	2.78681e+07	5.86443e+06	1.9045e+07	3.48908e+07	9.0126e+06	1.36952e+07	1.82708e+07	2.43365e+06	3.60798e+07	3.29262e+07	1.70563e+07	5.13419e+06	1.4025e+07	6.05058e+06	1.89029e+07	2.73319e+07	8.72189e+06	1.9045e+07	3.27631e+07	1.84632e+07	1.51038e+07	1.2526e+07	4.15496e+06	3.02818e+07	2.86306e+07	1.56994e+07	4.4469e+06	1.24383e+07	5.88592e+06	1.24637e+07	1.82923e+07	7.4732e+06	1.57254e+07	2.1408e+07	1.53402e+07	1.31575e+07	1.05746e+07	3.93657e+06
O60925	Prefoldin subunit 1 OS=Homo sapiens GN=PFDN1 PE=1 SV=2 - [PFD1_HUMAN]	3	2	118.08	1.53767e+06	1.78918e+06	1.24007e+06	1.03373e+06	1.53164e+06	1.32374e+06	3.80184e+06	2.82994e+06	2.04291e+06	3.13886e+06	2.63088e+06	1.08205e+06	2.1703e+06	5.42635e+06	1.36305e+06	2.22235e+06	1.98349e+06	2.06827e+06	2.43227e+06	2.66802e+06	3.44424e+06	2.87266e+06	2.77549e+06	3.03832e+06	3.13886e+06	2.47045e+06	2.21668e+06	2.39352e+06	3.72019e+06	2.32713e+06	1.79805e+06	1.61059e+06	1.67773e+06	1.97089e+06	2.17565e+06	3.13994e+06	2.19701e+06	2.19227e+06	2.46261e+06	2.57242e+06	1.91395e+06	1.83494e+06	1.93393e+06	3.00835e+06	2.05765e+06
O60934	Nibrin OS=Homo sapiens GN=NBN PE=1 SV=1 - [NBN_HUMAN]	2	2	88.18	173347	253880	222831	287906	222869	315923	367100	344721	417455	304633	353660	206040	444174	994087	584514	250534	281452	371651	677416	388224	822003	277379	338088	620861	304633	332093	422094	489858	681524	997937	205746	217863	261083	533765	278340	675421	266808	302350	479920	236046	283430	327556	363926	540048	814639
O75027	ATP-binding cassette sub-family B member 7, mitochondrial OS=Homo sapiens GN=ABCB7 PE=1 SV=2 - [ABCB7_HUMAN]	3	3	111.96	824401	1.45579e+06	87053.8	100505	121374	78102.5	5.84559e+06	1.3038e+06	92504.1	219277	7.69098e+06	95337.1	1.16229e+06	269387	218768	1.19148e+06	1.61389e+06	145193	236480	211426	203215	4.4169e+06	1.27872e+06	137577	219277	7.22197e+06	195308	1.28184e+06	184686	373502	966706	1.31784e+06	100730	206064	140056	152801	3.01844e+06	1.04768e+06	116989	158249	5.04566e+06	145476	995810	146941	284210
O75083	WD repeat-containing protein 1 OS=Homo sapiens GN=WDR1 PE=1 SV=4 - [WDR1_HUMAN]	3	3	140.21	2.51642e+06	2.6852e+06	2.20105e+06	1.27063e+06	2.20433e+06	1.47711e+06	4.6871e+06	2.46728e+06	2.07041e+06	4.08203e+06	2.93236e+06	1.98432e+06	1.70354e+06	5.42657e+06	1.83352e+06	3.6369e+06	2.97683e+06	3.67104e+06	2.98967e+06	3.83981e+06	3.8433e+06	3.54156e+06	2.4198e+06	3.07923e+06	4.08203e+06	2.75354e+06	4.06508e+06	1.87875e+06	3.72034e+06	3.13037e+06	2.92784e+06	2.41437e+06	3.05777e+06	2.40928e+06	3.14104e+06	3.47377e+06	2.73134e+06	1.99182e+06	2.46894e+06	3.34547e+06	2.15887e+06	3.33469e+06	1.47146e+06	2.96293e+06	2.75482e+06
O75116	Rho-associated protein kinase 2 OS=Homo sapiens GN=ROCK2 PE=1 SV=4 - [ROCK2_HUMAN]	5	5	197.31	2.88152e+06	2.94289e+06	1.6249e+06	1.98991e+06	1.55063e+06	1.0232e+06	3.03117e+06	2.70965e+06	2.27583e+06	3.08635e+06	3.72921e+06	1.85087e+06	2.07324e+06	3.4222e+06	1.83609e+06	4.16458e+06	3.26249e+06	2.71009e+06	4.68207e+06	2.70111e+06	2.66227e+06	2.29034e+06	2.65751e+06	3.38474e+06	3.08635e+06	3.5018e+06	3.7917e+06	2.28647e+06	2.34618e+06	3.13475e+06	3.34132e+06	2.63122e+06	2.12388e+06	3.79242e+06	2.11511e+06	2.20549e+06	1.87105e+06	2.21029e+06	2.69134e+06	2.50942e+06	2.77035e+06	3.10211e+06	1.77261e+06	1.8601e+06	2.66489e+06
O75128	Protein cordon-bleu OS=Homo sapiens GN=COBL PE=1 SV=2 - [COBL_HUMAN]	1	1	104.4	12353.4	30162.6	28150.4	59174.5	36787.6	43581.9	13875.2	12232.9	39085.7	28336.8	9346.07	21768.5	11473.8	15541	14347.5	17854	33438.4	46950.8	139232	64081.7	113396	10484	11997.5	58130.4	28336.8	8776.13	44595	12653.9	10654.6	24495.4	20267.7	30250	32598.3	116419	40441.3	84387.4	10264.8	13741.9	48671.2	16776.1	6654.7	31447.5	6798.8	6622.13	17157.6
O75131	Copine-3 OS=Homo sapiens GN=CPNE3 PE=1 SV=1 - [CPNE3_HUMAN]	3	3	172.93	2.19354e+06	2.96839e+06	1.45523e+06	1.57166e+06	2.07982e+06	1.16883e+06	6.72171e+06	5.15661e+06	1.82628e+06	4.15633e+06	7.45959e+06	1.82949e+06	3.01922e+06	7.87049e+06	2.10143e+06	3.17026e+06	3.29076e+06	2.42711e+06	3.69798e+06	3.62291e+06	3.04119e+06	5.07889e+06	5.05739e+06	2.71614e+06	4.15633e+06	7.00469e+06	3.74791e+06	3.32975e+06	5.39583e+06	3.58776e+06	2.55073e+06	2.68887e+06	1.98706e+06	3.05224e+06	3.00391e+06	2.69499e+06	3.76523e+06	3.94836e+06	2.18377e+06	3.39801e+06	5.19395e+06	3.082e+06	2.68368e+06	4.36715e+06	3.35247e+06
O75146	Huntingtin-interacting protein 1-related protein OS=Homo sapiens GN=HIP1R PE=1 SV=2 - [HIP1R_HUMAN]	1	1	43.84	101302	142425	63223.8	53686.7	81341.4	40795.7	352969	171636	110846	175710	199030	72759.1	113138	282762	66941.9	146408	157893	105448	126320	141692	106147	266702	168334	164855	175710	186892	149054	124775	193855	114290	118778	123302	71274.7	106238	95250.3	78782.6	251329	154137	129114	135757	161863	114527	90013.4	158156	81304.4
O75150	E3 ubiquitin-protein ligase BRE1B OS=Homo sapiens GN=RNF40 PE=1 SV=4 - [BRE1B_HUMAN]	1	1	51.53	212999	296210	291501	175415	181521	226480	198837	177867	149427	241925	174540	111349	261509	288736	364673	307841	328380	486182	412736	316198	589281	150240	174444	222237	241925	163896	228110	288405	197951	622605	245551	258410	362300	320630	233112	487236	148509	159346	170683	192131	141972	175527	215930	161458	505377
O75152	Zinc finger CCCH domain-containing protein 11A OS=Homo sapiens GN=ZC3H11A PE=1 SV=3 - [ZC11A_HUMAN]	4	4	192.08	948439	1.06954e+06	864590	1.00836e+06	720399	502127	3.20576e+06	2.07314e+06	1.18447e+06	1.47245e+06	1.98159e+06	570344	1.56568e+06	2.94763e+06	610303	1.37075e+06	1.18569e+06	1.44201e+06	2.37258e+06	1.25489e+06	1.30649e+06	2.42226e+06	2.03325e+06	1.76161e+06	1.47245e+06	1.86075e+06	1.16841e+06	1.72671e+06	2.02083e+06	1.04197e+06	1.09745e+06	950172	1.10327e+06	1.91722e+06	945679	1.07169e+06	1.82779e+06	1.64763e+06	1.41652e+06	1.19158e+06	1.48568e+06	941841	1.35161e+06	1.59436e+06	804786
O75153	Protein KIAA0664 OS=Homo sapiens GN=KIAA0664 PE=1 SV=2 - [K0664_HUMAN]	6	6	271.13	3.80025e+06	4.80024e+06	4.96367e+06	4.48379e+06	3.18378e+06	2.6848e+06	9.39332e+06	6.45229e+06	4.21098e+06	5.10601e+06	9.02857e+06	3.15268e+06	5.19066e+06	8.1129e+06	3.33316e+06	5.49239e+06	5.32156e+06	8.2787e+06	1.055e+07	5.54595e+06	6.9856e+06	7.09755e+06	6.32814e+06	6.2628e+06	5.10601e+06	8.47799e+06	6.45859e+06	5.72452e+06	5.56202e+06	5.69068e+06	4.40759e+06	4.29796e+06	6.97658e+06	8.8974e+06	4.43045e+06	6.18952e+06	5.48537e+06	5.13929e+06	4.96874e+06	4.22205e+06	6.50911e+06	5.34087e+06	4.60394e+06	4.4009e+06	4.97915e+06
O75208	Ubiquinone biosynthesis protein COQ9, mitochondrial OS=Homo sapiens GN=COQ9 PE=1 SV=1 - [COQ9_HUMAN]	1	1	26.56	31502.6	43447.6	65071.6	42056	51518.2	37917.5	705902	97574.9	129628	263220	290491	136751	266765	93901.4	81570.6	45529.9	48166.1	108530	98954	89741.4	98657.9	533376	95697.5	192789	263220	272776	280148	294202	64376.7	139265	40660	39779.5	73245.5	84981.2	58230.9	71393.6	463618	89109.5	150804	211830	231694	218176	219706	51638.9	98819.2
O75223	Gamma-glutamylcyclotransferase OS=Homo sapiens GN=GGCT PE=1 SV=1 - [GGCT_HUMAN]	5	5	259.81	2.70323e+06	3.52559e+06	2.73508e+06	2.43355e+06	2.81283e+06	2.13049e+06	6.9951e+06	3.7786e+06	2.52677e+06	5.24406e+06	2.9207e+06	1.82893e+06	2.89951e+06	9.03248e+06	3.023e+06	3.9069e+06	3.90848e+06	4.56172e+06	5.72592e+06	4.89978e+06	5.54334e+06	5.28547e+06	3.70589e+06	3.75795e+06	5.24406e+06	2.74259e+06	3.74675e+06	3.19772e+06	6.19247e+06	5.16116e+06	3.14235e+06	3.19054e+06	3.75706e+06	4.77379e+06	3.98311e+06	4.99171e+06	3.87236e+06	2.95671e+06	3.01903e+06	4.26934e+06	2.174e+06	3.05147e+06	2.54092e+06	5.04894e+06	4.62326e+06
O75251	NADH dehydrogenase [ubiquinone] iron-sulfur protein 7, mitochondrial OS=Homo sapiens GN=NDUFS7 PE=1 SV=3 - [NDUS7_HUMAN]	1	1	24.74	91574.8	157510	118249	66468.6	39149	54178.6	99709	66448.6	79368.2	151970	219505	80972	374260	64757.9	84333.6	132350	174616	197222	156395	68195.2	140968	75339.7	65170	118041	151970	206119	165879	412753	44396.6	143982	107721	135412	138794	129918	43098.7	105821	77719.1	64826.5	94781.5	116212	177702	127086	312417	34857.7	101668
O75306	NADH dehydrogenase [ubiquinone] iron-sulfur protein 2, mitochondrial OS=Homo sapiens GN=NDUFS2 PE=1 SV=2 - [NDUS2_HUMAN]	1	1	28.78	390881	745985	267821	388339	236633	210744	382240	205289	356566	441872	438911	440026	867337	383161	384452	564928	827002	446687	913727	412200	548336	288819	201339	530304	441872	412145	901438	956543	262687	656373	446606	668903	332130	723129	309402	451957	269485	179396	405481	366092	344845	744348	759267	213538	538326
O75340	Programmed cell death protein 6 OS=Homo sapiens GN=PDCD6 PE=1 SV=1 - [PDCD6_HUMAN]	8	8	510.82	6.24279e+07	6.48881e+07	3.83526e+07	1.58668e+07	4.68778e+07	1.62706e+07	1.19998e+08	9.70855e+07	4.80567e+07	9.63559e+07	8.53597e+07	5.12798e+07	7.39794e+07	1.13646e+08	2.45018e+07	9.02252e+07	7.19351e+07	6.39666e+07	3.73332e+07	8.16582e+07	4.23345e+07	9.06697e+07	9.52176e+07	7.14725e+07	9.63559e+07	8.01543e+07	1.05052e+08	8.15883e+07	7.79135e+07	4.18318e+07	7.51764e+07	6.20938e+07	6.15673e+07	3.36879e+07	7.53545e+07	4.27473e+07	5.85492e+07	6.28698e+07	6.42706e+07	7.88539e+07	5.30991e+07	8.61969e+07	7.39512e+07	6.76873e+07	4.41372e+07
O75347	Tubulin-specific chaperone A OS=Homo sapiens GN=TBCA PE=1 SV=3 - [TBCA_HUMAN]	4	4	243.4	4.40364e+06	5.06402e+06	3.3313e+06	2.31179e+06	2.96301e+06	2.28175e+06	5.34046e+06	6.02853e+06	4.28503e+06	4.44179e+06	7.86458e+06	2.86616e+06	5.93074e+06	9.18703e+06	3.94548e+06	6.36446e+06	5.61399e+06	5.55614e+06	5.43942e+06	5.16138e+06	5.9369e+06	4.03523e+06	5.91254e+06	6.37293e+06	4.44179e+06	7.38498e+06	5.87161e+06	6.54072e+06	6.29843e+06	6.7361e+06	5.1473e+06	4.56529e+06	4.64259e+06	4.45359e+06	4.22188e+06	5.34267e+06	3.20195e+06	4.71195e+06	5.19588e+06	3.65218e+06	5.52329e+06	4.84319e+06	5.4062e+06	5.01468e+06	6.24274e+06
O75348	V-type proton ATPase subunit G 1 OS=Homo sapiens GN=ATP6V1G1 PE=1 SV=3 - [VATG1_HUMAN]	4	4	291.72	2.26835e+06	2.35777e+06	1.64282e+06	1.68248e+06	1.80082e+06	1.01854e+06	4.90866e+06	3.81346e+06	2.22831e+06	4.44473e+06	4.30561e+06	1.62407e+06	3.02916e+06	6.33524e+06	1.59852e+06	3.27838e+06	2.61383e+06	2.73998e+06	3.95872e+06	3.13692e+06	2.65014e+06	3.70896e+06	3.74009e+06	3.31406e+06	4.44473e+06	4.04304e+06	3.32708e+06	3.34071e+06	4.3433e+06	2.72914e+06	2.64097e+06	2.10865e+06	2.18395e+06	3.19593e+06	2.52708e+06	2.23433e+06	2.84366e+06	2.99398e+06	2.66169e+06	3.61802e+06	3.1287e+06	2.72421e+06	2.68244e+06	3.46933e+06	2.35919e+06
O75352	Mannose-P-dolichol utilization defect 1 protein OS=Homo sapiens GN=MPDU1 PE=1 SV=2 - [MPU1_HUMAN]	1	1	55.91	2.8958e+06	3.66597e+06	3.64686e+06	2.91489e+06	1.27485e+06	1.27078e+06	1.50406e+06	1.38059e+06	1.36533e+06	2.10102e+06	3.76442e+06	1.31258e+06	5.74326e+06	2.98316e+06	2.48051e+06	4.18522e+06	4.06411e+06	6.08245e+06	6.85848e+06	2.22071e+06	3.30645e+06	1.13646e+06	1.35403e+06	2.03059e+06	2.10102e+06	3.53485e+06	2.68896e+06	6.33396e+06	2.04519e+06	4.23497e+06	3.45028e+06	3.41769e+06	5.67338e+06	6.16091e+06	1.8748e+06	3.16345e+06	895267	1.08731e+06	1.66863e+06	1.70735e+06	2.59058e+06	2.23047e+06	5.48161e+06	1.64035e+06	4.26817e+06
O75367	Core histone macro-H2A.1 OS=Homo sapiens GN=H2AFY PE=1 SV=4 - [H2AY_HUMAN]	14	14	732.72	4.86733e+07	7.60978e+07	3.19655e+07	2.40641e+07	4.30519e+07	2.38496e+07	2.14281e+08	1.65084e+08	4.20709e+07	1.02153e+08	1.57959e+08	3.50712e+07	9.34517e+07	1.3653e+08	3.9341e+07	7.03461e+07	8.43622e+07	5.33139e+07	5.66206e+07	7.49937e+07	6.20544e+07	1.6191e+08	1.61908e+08	6.25702e+07	1.02153e+08	1.48326e+08	7.1847e+07	1.03063e+08	9.36021e+07	6.71668e+07	5.79885e+07	7.22515e+07	4.89655e+07	5.07274e+07	6.72163e+07	6.31123e+07	1.04125e+08	1.03381e+08	5.42424e+07	8.37265e+07	9.45624e+07	5.98622e+07	9.15651e+07	8.04797e+07	7.20687e+07
O75368	SH3 domain-binding glutamic acid-rich-like protein OS=Homo sapiens GN=SH3BGRL PE=1 SV=1 - [SH3L1_HUMAN]	1	1	61.71	908727	1.26956e+06	1.06706e+06	1.89924e+06	571505	506066	830193	1.02538e+06	857305	1.38248e+06	3.31978e+06	700308	1.89424e+06	1.753e+06	604993	1.31336e+06	1.40744e+06	1.7797e+06	4.46874e+06	995525	1.31674e+06	627290	1.00566e+06	1.27503e+06	1.38248e+06	3.11733e+06	1.43465e+06	2.08907e+06	1.20182e+06	1.0329e+06	1.06841e+06	1.15211e+06	1.49613e+06	3.95154e+06	793414	1.1473e+06	536475	826556	1.01369e+06	1.12272e+06	2.30002e+06	1.19489e+06	1.73242e+06	949904	891941
O75369	Filamin-B OS=Homo sapiens GN=FLNB PE=1 SV=2 - [FLNB_HUMAN]	48	46	2259.62	5.43015e+07	6.64636e+07	5.14494e+07	4.70272e+07	4.3936e+07	3.12495e+07	1.28674e+08	8.63108e+07	5.00881e+07	7.90934e+07	1.06915e+08	4.01385e+07	5.9744e+07	1.17811e+08	3.39796e+07	7.84804e+07	7.36817e+07	8.58103e+07	1.10651e+08	7.65337e+07	8.13084e+07	9.72258e+07	8.46501e+07	7.44938e+07	7.90934e+07	1.00395e+08	8.22279e+07	6.58888e+07	8.07688e+07	5.80131e+07	6.40508e+07	6.10657e+07	7.65897e+07	9.6925e+07	6.51526e+07	7.66082e+07	6.77816e+07	6.25525e+07	6.24024e+07	6.45351e+07	7.15261e+07	6.80782e+07	5.52434e+07	6.65109e+07	5.38907e+07
O75380	NADH dehydrogenase [ubiquinone] iron-sulfur protein 6, mitochondrial OS=Homo sapiens GN=NDUFS6 PE=1 SV=1 - [NDUS6_HUMAN]	2	2	142.54	1.56408e+06	1.86723e+06	1.73884e+06	1.45192e+06	1.07975e+06	1.42997e+06	2.70775e+06	2.55641e+06	2.22894e+06	2.52715e+06	2.48202e+06	1.20824e+06	2.88141e+06	1.92564e+06	1.73919e+06	2.26052e+06	2.07002e+06	2.90014e+06	3.41623e+06	1.88086e+06	3.72065e+06	2.04597e+06	2.50722e+06	3.315e+06	2.52715e+06	2.33066e+06	2.47519e+06	3.17777e+06	1.32017e+06	2.96932e+06	1.82368e+06	1.68773e+06	2.4067e+06	2.80504e+06	1.51147e+06	3.42892e+06	1.62379e+06	2.02845e+06	2.69101e+06	2.0711e+06	1.80658e+06	2.05727e+06	2.59378e+06	1.04838e+06	2.70817e+06
O75381	Peroxisomal membrane protein PEX14 OS=Homo sapiens GN=PEX14 PE=1 SV=1 - [PEX14_HUMAN]	2	2	81.72	195610	264839	240969	163820	275078	166506	96775.4	65086.6	197318	369023	132689	243630	180207	184225	262827	282709	293601	401901	385454	479168	433235	73123.1	63834.3	293461	369023	124597	499100	198741	126301	448724	229188	231611	286161	308791	346398	339257	75547.3	69681.3	229925	291254	114398	387577	139465	101751	333939
O75390	Citrate synthase, mitochondrial OS=Homo sapiens GN=CS PE=1 SV=2 - [CISY_HUMAN]	14	14	661.18	3.17764e+07	4.6778e+07	1.58434e+07	1.71629e+07	2.06204e+07	1.07698e+07	1.26737e+08	6.56037e+07	2.42419e+07	4.98112e+07	9.1973e+07	2.47031e+07	8.3006e+07	5.6616e+07	2.45731e+07	4.59254e+07	5.18582e+07	2.64246e+07	4.03827e+07	3.59195e+07	2.8022e+07	9.57622e+07	6.43414e+07	3.60539e+07	4.98112e+07	8.63643e+07	5.06068e+07	9.15433e+07	3.88147e+07	4.19535e+07	3.81078e+07	4.49666e+07	2.33525e+07	3.5676e+07	3.15138e+07	2.71392e+07	6.34652e+07	4.17122e+07	3.11294e+07	4.09148e+07	5.46144e+07	4.15876e+07	8.417e+07	3.31755e+07	4.34928e+07
O75391	Sperm-associated antigen 7 OS=Homo sapiens GN=SPAG7 PE=1 SV=2 - [SPAG7_HUMAN]	2	2	81.47	1.1727e+06	1.71128e+06	799614	469685	1.34895e+06	449117	1.15188e+06	2.17549e+06	972078	2.19519e+06	2.26987e+06	866284	786793	1.58644e+06	423070	1.69488e+06	1.89713e+06	1.33364e+06	1.10513e+06	2.34979e+06	1.16856e+06	870355	2.13364e+06	1.44573e+06	2.19519e+06	2.13145e+06	1.77467e+06	867715	1.08762e+06	722305	1.35565e+06	1.5396e+06	1.03758e+06	866233	1.91193e+06	969920	773305	1.73479e+06	1.12413e+06	1.81604e+06	1.65587e+06	1.45962e+06	664551	861786	557815
O75396	Vesicle-trafficking protein SEC22b OS=Homo sapiens GN=SEC22B PE=1 SV=4 - [SC22B_HUMAN]	5	5	254.21	1.07768e+07	1.14498e+07	7.53079e+06	4.18879e+06	8.9664e+06	5.15398e+06	4.14274e+07	2.35963e+07	1.53491e+07	2.10802e+07	1.84344e+07	1.03732e+07	1.02885e+07	2.33735e+07	7.97396e+06	1.55754e+07	1.26933e+07	1.25603e+07	9.85585e+06	1.56189e+07	1.34102e+07	3.13024e+07	2.31423e+07	2.2828e+07	2.10802e+07	1.73103e+07	2.12506e+07	1.13467e+07	1.60243e+07	1.36139e+07	1.28817e+07	1.05579e+07	1.12589e+07	8.33961e+06	1.37199e+07	1.29434e+07	2.08106e+07	1.62928e+07	1.99682e+07	1.71834e+07	1.23107e+07	1.76417e+07	9.6012e+06	1.33462e+07	1.35221e+07
O75400	Pre-mRNA-processing factor 40 homolog A OS=Homo sapiens GN=PRPF40A PE=1 SV=2 - [PR40A_HUMAN]	3	3	121.78	511164	747243	620714	906501	394248	291805	1.53429e+06	988557	764874	843873	1.21685e+06	432778	1.13289e+06	2.08473e+06	564392	738771	828395	1.03526e+06	2.13292e+06	686755	759250	1.15931e+06	969537	1.13756e+06	843873	1.14264e+06	886590	1.24941e+06	1.42925e+06	963584	589367	653456	790085	1.72089e+06	506214	604480	996204	836807	874701	685422	925366	701685	964373	1.13569e+06	746444
O75436	Vacuolar protein sorting-associated protein 26A OS=Homo sapiens GN=VPS26A PE=1 SV=2 - [VP26A_HUMAN]	2	2	82.42	841690	1.27348e+06	732975	934264	916800	721276	3.09888e+06	2.06559e+06	1.31657e+06	1.93008e+06	1.50205e+06	585144	972013	3.9272e+06	704958	1.21647e+06	1.41179e+06	1.2225e+06	2.19824e+06	1.59701e+06	1.87669e+06	2.3415e+06	2.02585e+06	1.95808e+06	1.93008e+06	1.41045e+06	1.19873e+06	1.07199e+06	2.6924e+06	1.20357e+06	967069	1.12915e+06	954415	1.78957e+06	1.28665e+06	1.65039e+06	1.82288e+06	1.65336e+06	1.5435e+06	1.57949e+06	1.1208e+06	971896	828150	2.12763e+06	987372
O75438	NADH dehydrogenase [ubiquinone] 1 beta subcomplex subunit 1 OS=Homo sapiens GN=NDUFB1 PE=1 SV=1 - [NDUB1_HUMAN]	2	2	107.03	1.23902e+06	1.3499e+06	788127	552301	1.09424e+06	852801	2.12862e+06	1.40125e+06	1.10805e+06	1.59774e+06	1.85453e+06	953365	2.34092e+06	1.63489e+06	1.38319e+06	1.79072e+06	1.4965e+06	1.31448e+06	1.29952e+06	1.9061e+06	2.21891e+06	1.60838e+06	1.37429e+06	1.64795e+06	1.59774e+06	1.74144e+06	1.95307e+06	2.58169e+06	1.12084e+06	2.36151e+06	1.46085e+06	1.22993e+06	1.07126e+06	1.0492e+06	1.56961e+06	2.04401e+06	1.21728e+06	1.12036e+06	1.33881e+06	1.29267e+06	1.34781e+06	1.59544e+06	2.13053e+06	887791	2.19255e+06
O75439	Mitochondrial-processing peptidase subunit beta OS=Homo sapiens GN=PMPCB PE=1 SV=2 - [MPPB_HUMAN]	4	3	148.82	1.6053e+06	1.64991e+06	1.8318e+06	2.11593e+06	1.01942e+06	839636	2.86544e+06	1.4786e+06	1.51459e+06	1.99507e+06	2.67385e+06	1.1135e+06	4.15313e+06	2.26846e+06	2.15304e+06	2.32009e+06	1.82909e+06	3.05519e+06	4.97859e+06	1.77577e+06	2.18466e+06	2.16512e+06	1.45015e+06	2.25258e+06	1.99507e+06	2.51079e+06	2.28111e+06	4.58028e+06	1.55521e+06	3.67587e+06	1.86937e+06	1.45462e+06	2.48625e+06	4.26045e+06	1.36399e+06	1.8609e+06	1.76168e+06	1.21939e+06	1.78693e+06	1.66336e+06	1.95397e+06	1.87674e+06	3.78116e+06	1.23998e+06	3.29566e+06
O75475	PC4 and SFRS1-interacting protein OS=Homo sapiens GN=PSIP1 PE=1 SV=1 - [PSIP1_HUMAN]	10	10	452.792	9.73095e+06	1.19042e+07	6.78638e+06	4.46674e+06	8.17015e+06	3.41439e+06	2.23806e+07	1.76987e+07	6.40888e+06	1.28825e+07	1.23067e+07	5.38669e+06	1.13836e+07	1.73684e+07	5.20033e+06	1.40638e+07	1.3197e+07	1.13187e+07	1.05098e+07	1.42319e+07	8.88394e+06	1.69107e+07	1.73581e+07	9.53163e+06	1.28825e+07	1.15562e+07	1.10352e+07	1.25544e+07	1.19074e+07	8.8785e+06	1.14874e+07	1.0887e+07	9.56102e+06	8.60738e+06	1.20548e+07	7.76412e+06	1.1891e+07	1.29009e+07	7.79349e+06	1.04577e+07	8.7056e+06	9.1214e+06	1.03628e+07	9.60599e+06	7.8189e+06
O75494	Serine/arginine-rich splicing factor 10 OS=Homo sapiens GN=SRSF10 PE=1 SV=1 - [SRS10_HUMAN]	2	2	131.45	4.52965e+06	5.72255e+06	1.74606e+06	468912	2.32429e+06	510191	1.15054e+07	1.48474e+07	2.98364e+06	6.69322e+06	1.13774e+07	3.01225e+06	6.19647e+06	9.27856e+06	1.22637e+06	6.54657e+06	6.34403e+06	2.91217e+06	1.10331e+06	4.04876e+06	1.32747e+06	8.69341e+06	1.45617e+07	4.43744e+06	6.69322e+06	1.06836e+07	6.1709e+06	6.83378e+06	6.36117e+06	2.09378e+06	5.41589e+06	5.36658e+06	2.52487e+06	869774	3.53469e+06	1.11649e+06	5.81212e+06	9.78586e+06	3.75297e+06	5.36694e+06	7.26116e+06	5.18074e+06	5.90017e+06	5.34774e+06	1.8522e+06
O75521	Enoyl-CoA delta isomerase 2, mitochondrial OS=Homo sapiens GN=ECI2 PE=1 SV=4 - [ECI2_HUMAN]	5	5	248.05	1.81925e+06	1.70578e+06	1.24046e+06	730234	1.39526e+06	1.0498e+06	6.59118e+06	3.79083e+06	1.62971e+06	3.33506e+06	4.37855e+06	1.40291e+06	3.20238e+06	4.34637e+06	1.32102e+06	2.62931e+06	1.89104e+06	2.0689e+06	1.71818e+06	2.43046e+06	2.73149e+06	4.98027e+06	3.71789e+06	2.42379e+06	3.33506e+06	4.11154e+06	2.87399e+06	3.53174e+06	2.97977e+06	2.25537e+06	2.10791e+06	1.51371e+06	1.60263e+06	1.34536e+06	1.86977e+06	2.28232e+06	3.7892e+06	2.99035e+06	1.88563e+06	2.73085e+06	3.17977e+06	2.3557e+06	2.81642e+06	2.36019e+06	1.82615e+06
O75530	Polycomb protein EED OS=Homo sapiens GN=EED PE=1 SV=2 - [EED_HUMAN]	1	1	19.66	163736	204314	172854	108608	128104	96090.7	506363	563393	247937	421230	253496	151807	444955	798312	202170	236643	226503	288296	255544	223148	250019	382606	552553	368745	421230	238037	310993	490720	547305	345164	188036	176260	210257	201591	158667	196003	345539	469978	278682	349067	203975	240358	376543	435723	264836
O75531	Barrier-to-autointegration factor OS=Homo sapiens GN=BANF1 PE=1 SV=1 - [BAF_HUMAN]	3	3	110.78	2.9753e+06	4.77683e+06	2.22456e+06	755057	2.73402e+06	1.0776e+06	9.60839e+06	4.17653e+06	2.35532e+06	4.79855e+06	5.84377e+06	3.41846e+06	4.69058e+06	7.85982e+06	2.42456e+06	4.30011e+06	5.29561e+06	3.71025e+06	1.77658e+06	4.76249e+06	2.80382e+06	7.26006e+06	4.09617e+06	3.50296e+06	4.79855e+06	5.4874e+06	7.00305e+06	5.17301e+06	5.38851e+06	4.13944e+06	3.48518e+06	4.33921e+06	3.07678e+06	1.39857e+06	3.96052e+06	2.42745e+06	5.08886e+06	3.25561e+06	2.80148e+06	3.94273e+06	4.1548e+06	5.84136e+06	4.24181e+06	4.34286e+06	3.74754e+06
O75533	Splicing factor 3B subunit 1 OS=Homo sapiens GN=SF3B1 PE=1 SV=3 - [SF3B1_HUMAN]	19	19	946.33	1.58694e+07	1.84728e+07	9.40083e+06	7.16118e+06	1.11382e+07	7.30801e+06	4.44399e+07	4.36713e+07	1.27159e+07	1.93168e+07	3.28854e+07	9.42503e+06	2.38707e+07	3.54192e+07	1.12875e+07	2.29355e+07	2.04789e+07	1.56792e+07	1.68496e+07	1.9402e+07	1.90148e+07	3.35786e+07	4.2831e+07	1.89118e+07	1.93168e+07	3.088e+07	1.93081e+07	2.63259e+07	2.42826e+07	1.9271e+07	1.87896e+07	1.69294e+07	1.31071e+07	1.38988e+07	1.60932e+07	1.72946e+07	2.38251e+07	3.08372e+07	1.54224e+07	1.57355e+07	2.23141e+07	1.58653e+07	2.1904e+07	1.96306e+07	1.76987e+07
O75534	Cold shock domain-containing protein E1 OS=Homo sapiens GN=CSDE1 PE=1 SV=2 - [CSDE1_HUMAN]	5	5	313.71	5.62126e+06	6.18192e+06	4.05543e+06	4.19213e+06	4.41582e+06	2.76301e+06	1.1723e+07	6.48047e+06	5.51164e+06	8.49729e+06	9.13366e+06	3.64992e+06	3.93079e+06	9.40437e+06	3.26091e+06	8.12425e+06	6.85329e+06	6.76388e+06	9.8637e+06	7.69208e+06	7.1891e+06	8.85784e+06	6.35578e+06	8.19721e+06	8.49729e+06	8.57667e+06	7.47723e+06	4.33507e+06	6.44743e+06	5.56734e+06	6.69298e+06	5.69239e+06	5.74412e+06	8.45619e+06	6.51513e+06	6.60264e+06	6.24777e+06	4.9578e+06	6.86121e+06	6.89858e+06	6.4303e+06	6.18119e+06	3.50051e+06	5.31726e+06	5.2032e+06
O75607	Nucleoplasmin-3 OS=Homo sapiens GN=NPM3 PE=1 SV=3 - [NPM3_HUMAN]	3	3	185.87	2.57325e+07	2.32483e+07	1.28118e+07	5.53983e+06	1.36951e+07	7.03532e+06	4.10325e+07	4.69399e+07	1.60895e+07	2.85323e+07	4.31398e+07	1.63313e+07	2.27786e+07	3.37035e+07	1.07903e+07	3.71904e+07	2.57732e+07	2.13682e+07	1.30347e+07	2.38561e+07	1.83053e+07	3.1004e+07	4.60367e+07	2.39292e+07	2.85323e+07	4.05091e+07	3.34564e+07	2.51214e+07	2.31064e+07	1.84223e+07	3.13878e+07	2.23252e+07	2.0396e+07	1.20258e+07	2.16638e+07	1.91176e+07	1.98496e+07	2.92991e+07	2.16785e+07	2.33714e+07	2.56481e+07	2.76292e+07	2.25004e+07	1.9869e+07	2.00489e+07
O75629	Protein CREG1 OS=Homo sapiens GN=CREG1 PE=1 SV=1 - [CREG1_HUMAN]	2	2	103.71	8.16229e+06	8.94577e+06	6.32936e+06	2.46293e+06	7.35691e+06	4.10853e+06	1.57584e+07	1.59444e+07	7.81127e+06	9.03986e+06	8.02853e+06	5.89379e+06	9.25894e+06	1.41093e+07	5.59595e+06	1.17967e+07	9.9173e+06	1.05565e+07	5.79504e+06	1.28153e+07	1.069e+07	1.1907e+07	1.56376e+07	1.16173e+07	9.03986e+06	7.53894e+06	1.2074e+07	1.02112e+07	9.67305e+06	9.55393e+06	9.74126e+06	8.34911e+06	1.00611e+07	5.04765e+06	1.15618e+07	1.09888e+07	8.03087e+06	1.06695e+07	1.02313e+07	7.44939e+06	5.32762e+06	1.00962e+07	8.8343e+06	8.16951e+06	1.01116e+07
O75643	U5 small nuclear ribonucleoprotein 200 kDa helicase OS=Homo sapiens GN=SNRNP200 PE=1 SV=2 - [U520_HUMAN]	25	25	1315.54	3.88004e+07	4.15215e+07	2.44149e+07	1.50464e+07	2.87313e+07	1.64153e+07	8.872e+07	7.08957e+07	3.36911e+07	4.96923e+07	5.78655e+07	2.47892e+07	5.07132e+07	8.38264e+07	2.78105e+07	5.60771e+07	4.60309e+07	4.07205e+07	3.54029e+07	5.0048e+07	4.27112e+07	6.70365e+07	6.95316e+07	5.01072e+07	4.96923e+07	5.43367e+07	5.07833e+07	5.59292e+07	5.74695e+07	4.74807e+07	4.59919e+07	3.83264e+07	3.57905e+07	2.98387e+07	4.32043e+07	4.0177e+07	4.6417e+07	5.00163e+07	4.25164e+07	4.05288e+07	3.88562e+07	4.21634e+07	4.77231e+07	4.74359e+07	4.61344e+07
O75691	Small subunit processome component 20 homolog OS=Homo sapiens GN=UTP20 PE=1 SV=3 - [UTP20_HUMAN]	2	1	96.09	432033	470315	330992	281222	352584	203858	1.86137e+06	483820	373919	767357	505409	189053	595873	955457	296123	624405	521393	552048	661689	614179	530419	1.40645e+06	474511	556113	767357	474588	387294	657159	655040	505570	494988	407486	419049	516208	469338	439041	1.07962e+06	405210	427256	642775	391024	306440	512561	515728	402268
O75694	Nuclear pore complex protein Nup155 OS=Homo sapiens GN=NUP155 PE=1 SV=1 - [NU155_HUMAN]	7	7	456.72	1.12317e+07	1.16305e+07	7.39238e+06	3.23645e+06	7.71965e+06	4.44839e+06	1.58695e+07	1.25021e+07	7.94271e+06	9.25317e+06	9.16459e+06	4.35803e+06	1.1838e+07	1.85503e+07	7.10608e+06	1.62328e+07	1.28936e+07	1.23294e+07	7.61508e+06	1.34471e+07	1.15743e+07	1.1991e+07	1.22616e+07	1.18128e+07	9.25317e+06	8.60571e+06	8.92786e+06	1.30555e+07	1.27177e+07	1.21322e+07	1.32921e+07	1.07353e+07	1.07964e+07	6.25165e+06	1.1554e+07	1.08883e+07	8.63116e+06	9.31504e+06	9.92224e+06	7.50195e+06	6.51629e+06	7.40751e+06	1.09728e+07	1.03805e+07	1.16929e+07
O75717	WD repeat and HMG-box DNA-binding protein 1 OS=Homo sapiens GN=WDHD1 PE=1 SV=1 - [WDHD1_HUMAN]	4	4	165.92	1.29402e+06	1.39079e+06	1.08673e+06	926920	1.14012e+06	953163	2.80035e+06	1.9688e+06	1.48087e+06	1.80989e+06	1.55752e+06	776071	1.44573e+06	2.76976e+06	862240	1.87021e+06	1.54184e+06	1.81251e+06	2.18096e+06	1.98601e+06	2.48004e+06	2.11593e+06	1.93092e+06	2.20243e+06	1.80989e+06	1.46254e+06	1.58986e+06	1.59443e+06	1.89889e+06	1.4721e+06	1.49209e+06	1.22339e+06	1.37537e+06	1.71248e+06	1.52995e+06	2.06258e+06	1.7307e+06	1.63571e+06	1.69201e+06	1.46667e+06	1.19626e+06	1.26363e+06	1.22126e+06	1.51415e+06	1.14491e+06
O75718	Cartilage-associated protein OS=Homo sapiens GN=CRTAP PE=1 SV=1 - [CRTAP_HUMAN]	2	2	45.82	298147	425540	328154	226335	336377	264910	1.60926e+06	627078	415270	432933	372132	151657	445535	1.12257e+06	280422	430904	471755	547315	532545	585948	689272	1.21595e+06	615013	617612	432933	349439	310685	491358	769609	478763	345159	368735	395420	420516	429372	556966	1.0358e+06	534564	467962	345125	304423	236350	366341	615749	363448
O75794	Cell division cycle protein 123 homolog OS=Homo sapiens GN=CDC123 PE=1 SV=1 - [CD123_HUMAN]	2	2	101.46	910227	1.145e+06	621192	393429	732247	458705	4.33658e+06	2.06118e+06	1.44185e+06	1.99927e+06	1.73965e+06	711810	946323	2.33216e+06	591433	1.31552e+06	1.26935e+06	1.03606e+06	925704	1.27553e+06	1.19351e+06	3.2767e+06	2.02152e+06	2.1444e+06	1.99927e+06	1.63356e+06	1.45821e+06	1.04365e+06	1.59887e+06	1.00975e+06	1.05019e+06	1.0171e+06	805298	725541	985768	992852	2.4367e+06	1.65353e+06	1.71892e+06	1.62737e+06	1.30057e+06	1.19239e+06	808600	1.26652e+06	825640
O75817	Ribonuclease P protein subunit p20 OS=Homo sapiens GN=POP7 PE=1 SV=2 - [POP7_HUMAN]	1	1	82.26	408729	461454	250353	45559.5	158007	64084.4	1.53189e+06	600141	265326	250589	589189	94320	375525	902540	140413	590723	511569	417553	107197	275238	166742	1.15749e+06	588594	394606	250589	553259	193224	414149	618761	239727	466869	400917	309000	91820	199193	126083	911810	497192	297904	199503	448858	149676	313770	490539	176791
O75821	Eukaryotic translation initiation factor 3 subunit G OS=Homo sapiens GN=EIF3G PE=1 SV=2 - [EIF3G_HUMAN]	5	5	194.48	1.6474e+06	1.68574e+06	2.28111e+06	2.22689e+06	1.12958e+06	983176	1.37182e+06	1.40622e+06	1.82548e+06	1.71106e+06	1.5677e+06	925287	1.53562e+06	2.44547e+06	1.50401e+06	2.38094e+06	1.86882e+06	3.80457e+06	5.23966e+06	1.96766e+06	2.55813e+06	1.03654e+06	1.37917e+06	2.71496e+06	1.71106e+06	1.4721e+06	1.89554e+06	1.69356e+06	1.67656e+06	2.56779e+06	1.90533e+06	1.47366e+06	3.06964e+06	4.37883e+06	1.52218e+06	2.18762e+06	937935	1.1664e+06	2.18666e+06	1.40283e+06	1.19104e+06	1.53827e+06	1.30274e+06	1.33369e+06	2.10968e+06
O75822	Eukaryotic translation initiation factor 3 subunit J OS=Homo sapiens GN=EIF3J PE=1 SV=2 - [EIF3J_HUMAN]	2	2	67.74	2.55529e+06	2.71462e+06	1.87229e+06	1.22678e+06	1.31059e+06	537565	1.40278e+06	1.58068e+06	1.61623e+06	1.82408e+06	2.18985e+06	865013	1.21391e+06	1.38306e+06	746356	3.69309e+06	3.00943e+06	3.12271e+06	2.88651e+06	2.28296e+06	1.3987e+06	1.05994e+06	1.55026e+06	2.40374e+06	1.82408e+06	2.0563e+06	1.77207e+06	1.33876e+06	948195	1.27425e+06	2.99458e+06	2.46632e+06	2.60247e+06	2.35603e+06	1.85369e+06	1.17014e+06	914806	1.28204e+06	1.90655e+06	1.51141e+06	1.60434e+06	1.45904e+06	1.05425e+06	754832	1.04089e+06
O75832	26S proteasome non-ATPase regulatory subunit 10 OS=Homo sapiens GN=PSMD10 PE=1 SV=1 - [PSD10_HUMAN]	3	3	107.87	248606	301100	184754	95830.6	291578	205132	587853	616688	309692	507360	633086	234790	504601	1.10886e+06	159848	359303	333801	308143	225481	507910	533735	444179	604822	460591	507360	594479	480990	556500	760208	272908	293808	260802	209423	201998	355622	415806	438230	541750	360402	394376	511968	367865	410969	613980	190121
O75844	CAAX prenyl protease 1 homolog OS=Homo sapiens GN=ZMPSTE24 PE=1 SV=2 - [FACE1_HUMAN]	2	2	53.35	923892	1.23205e+06	939264	660396	959494	717672	4.34242e+06	1.20933e+06	1.31105e+06	1.67375e+06	1.17841e+06	560229	2.12508e+06	3.39214e+06	1.32679e+06	1.33527e+06	1.36585e+06	1.56656e+06	1.55385e+06	1.67138e+06	1.86732e+06	3.28112e+06	1.18606e+06	1.94986e+06	1.67375e+06	1.10655e+06	1.14769e+06	2.34364e+06	2.32557e+06	2.26522e+06	1.05999e+06	1.09403e+06	1.23637e+06	1.22864e+06	1.30623e+06	1.61144e+06	2.45716e+06	997574	1.53304e+06	1.3672e+06	896165	929232	1.89449e+06	1.83972e+06	1.99826e+06
O75874	Isocitrate dehydrogenase [NADP] cytoplasmic OS=Homo sapiens GN=IDH1 PE=1 SV=2 - [IDHC_HUMAN]	12	11	534.42	8.42127e+06	1.01885e+07	6.36627e+06	5.80615e+06	7.10471e+06	3.71997e+06	2.99955e+07	2.02376e+07	8.93123e+06	1.36639e+07	1.36255e+07	4.96958e+06	1.27141e+07	2.93066e+07	6.89984e+06	1.2171e+07	1.1295e+07	1.0618e+07	1.36613e+07	1.2376e+07	9.67902e+06	2.26645e+07	1.98483e+07	1.3283e+07	1.36639e+07	1.27946e+07	1.01807e+07	1.40218e+07	2.0092e+07	1.17801e+07	9.86609e+06	9.16988e+06	8.79337e+06	1.12696e+07	1.01917e+07	8.45684e+06	1.60624e+07	1.48887e+07	1.07804e+07	1.12294e+07	9.68888e+06	8.34374e+06	1.15923e+07	1.64274e+07	1.05772e+07
O75880	Protein SCO1 homolog, mitochondrial OS=Homo sapiens GN=SCO1 PE=1 SV=1 - [SCO1_HUMAN]	1	1	30.91	1.39459e+06	2.37574e+06	1.3677e+06	891634	1.62481e+06	1.17044e+06	2.76327e+06	1.28681e+06	2.33212e+06	1.76951e+06	1.88635e+06	921105	3.14769e+06	2.19931e+06	2.07916e+06	2.01555e+06	2.63376e+06	2.28112e+06	2.09793e+06	2.83031e+06	3.04539e+06	2.08792e+06	1.26205e+06	3.46845e+06	1.76951e+06	1.77132e+06	1.88698e+06	3.47143e+06	1.5078e+06	3.54973e+06	1.63651e+06	2.16522e+06	1.97166e+06	1.73494e+06	2.43296e+06	2.89339e+06	1.52425e+06	1.02057e+06	2.94606e+06	1.44244e+06	1.34963e+06	1.54917e+06	2.97394e+06	1.19282e+06	3.52876e+06
O75915	PRA1 family protein 3 OS=Homo sapiens GN=ARL6IP5 PE=1 SV=1 - [PRAF3_HUMAN]	1	1	33.44	397741	404168	316733	211899	574450	213852	825238	572176	909700	803735	471230	510010	413645	1.24329e+06	301300	574843	448061	528265	498580	1.00066e+06	556424	623546	561167	1.35296e+06	803735	442493	1.04481e+06	456188	852372	514408	454239	352023	397566	385263	797571	458208	532520	477281	1.07935e+06	670605	368373	867574	349163	675185	409765
O75934	Pre-mRNA-splicing factor SPF27 OS=Homo sapiens GN=BCAS2 PE=1 SV=1 - [SPF27_HUMAN]	3	3	106.5	2.02641e+06	2.40803e+06	1.37437e+06	1.43453e+06	2.23585e+06	1.37189e+06	5.10114e+06	4.61455e+06	2.37214e+06	3.13534e+06	3.11196e+06	1.50593e+06	2.6094e+06	6.16686e+06	2.22759e+06	2.92871e+06	2.66955e+06	2.29226e+06	3.37531e+06	3.8947e+06	3.56954e+06	3.8544e+06	4.52577e+06	3.52797e+06	3.13534e+06	2.92219e+06	3.08506e+06	2.87778e+06	4.22786e+06	3.80316e+06	2.3629e+06	2.1509e+06	1.80423e+06	2.71912e+06	3.18714e+06	3.09781e+06	2.92879e+06	3.49909e+06	2.84311e+06	2.56829e+06	2.26955e+06	2.53397e+06	2.31318e+06	3.36702e+06	3.3968e+06
O75937	DnaJ homolog subfamily C member 8 OS=Homo sapiens GN=DNAJC8 PE=1 SV=2 - [DNJC8_HUMAN]	6	6	234.04	1.09438e+07	1.0339e+07	4.89787e+06	3.66094e+06	7.96408e+06	3.46384e+06	1.7498e+07	1.65524e+07	7.09863e+06	1.73837e+07	1.92382e+07	7.8599e+06	7.30388e+06	1.35375e+07	5.52268e+06	1.58167e+07	1.14618e+07	8.16895e+06	8.61386e+06	1.38729e+07	9.01259e+06	1.32214e+07	1.62339e+07	1.05575e+07	1.73837e+07	1.80651e+07	1.61018e+07	8.0551e+06	9.28099e+06	9.42885e+06	1.30694e+07	9.61337e+06	7.07392e+06	7.2084e+06	1.21974e+07	8.45447e+06	9.01387e+06	1.14493e+07	8.94406e+06	1.41264e+07	1.26375e+07	1.34456e+07	6.76208e+06	7.62949e+06	9.09205e+06
O75947	ATP synthase subunit d, mitochondrial OS=Homo sapiens GN=ATP5H PE=1 SV=3 - [ATP5H_HUMAN]	7	6	357.39	1.69489e+07	2.16041e+07	1.08988e+07	4.86568e+06	1.27189e+07	6.1642e+06	5.64336e+07	2.65984e+07	1.46267e+07	3.30879e+07	3.01466e+07	1.31978e+07	2.68767e+07	1.70225e+07	9.92296e+06	2.44958e+07	2.39503e+07	1.81776e+07	1.14485e+07	2.21554e+07	1.60387e+07	4.2641e+07	2.60867e+07	2.17537e+07	3.30879e+07	2.83082e+07	2.7037e+07	2.9641e+07	1.16703e+07	1.69414e+07	2.0159e+07	2.04845e+07	1.67513e+07	9.95537e+06	1.98331e+07	1.57677e+07	2.81153e+07	1.78617e+07	1.90575e+07	2.71642e+07	1.88432e+07	2.23546e+07	2.63777e+07	9.81152e+06	1.73257e+07
O75955	Flotillin-1 OS=Homo sapiens GN=FLOT1 PE=1 SV=3 - [FLOT1_HUMAN]	5	5	200.18	1.37316e+06	2.40392e+06	1.09616e+06	550084	700285	521738	3.96511e+06	1.69823e+06	1.04634e+06	2.40022e+06	2.09967e+06	1.04234e+06	2.64458e+06	2.96099e+06	1.12065e+06	1.98458e+06	2.66499e+06	1.82825e+06	1.2943e+06	1.21985e+06	1.35751e+06	2.99602e+06	1.66556e+06	1.55617e+06	2.40022e+06	1.97163e+06	2.13535e+06	2.91658e+06	2.02999e+06	1.91328e+06	1.58813e+06	2.14759e+06	1.38132e+06	1.04236e+06	883987	1.07054e+06	2.39704e+06	1.42741e+06	1.19135e+06	1.98497e+06	1.61357e+06	1.71286e+06	2.27489e+06	1.62194e+06	1.50931e+06
O75964	ATP synthase subunit g, mitochondrial OS=Homo sapiens GN=ATP5L PE=1 SV=3 - [ATP5L_HUMAN]	2	2	102.73	4.76923e+06	7.25993e+06	4.52639e+06	2.66098e+06	4.62249e+06	2.99173e+06	2.61503e+07	7.25359e+06	6.16545e+06	1.17086e+07	9.82414e+06	4.84908e+06	9.12322e+06	1.06998e+07	5.50015e+06	6.89283e+06	8.04838e+06	7.54937e+06	6.26104e+06	8.05209e+06	7.78421e+06	1.97591e+07	7.11402e+06	9.16959e+06	1.17086e+07	9.22505e+06	9.93384e+06	1.00615e+07	7.33553e+06	9.39038e+06	5.61566e+06	6.77568e+06	6.86128e+06	5.3789e+06	7.08238e+06	7.60175e+06	1.30252e+07	5.29583e+06	7.90007e+06	9.54321e+06	6.58491e+06	8.32501e+06	8.70529e+06	6.04923e+06	9.52727e+06
O76021	Ribosomal L1 domain-containing protein 1 OS=Homo sapiens GN=RSL1D1 PE=1 SV=3 - [RL1D1_HUMAN]	12	12	555.89	1.67272e+07	2.73737e+07	1.3052e+07	8.459e+06	1.87886e+07	1.10666e+07	7.52831e+07	4.67805e+07	2.39788e+07	3.45715e+07	4.67122e+07	2.19038e+07	3.33558e+07	4.0612e+07	1.54465e+07	2.41753e+07	3.03466e+07	2.17688e+07	1.99033e+07	3.27285e+07	2.87942e+07	5.68836e+07	4.58804e+07	3.56626e+07	3.45715e+07	4.38636e+07	4.48721e+07	3.67865e+07	2.78427e+07	2.63718e+07	1.9821e+07	2.57727e+07	1.95622e+07	1.70417e+07	2.90683e+07	2.84864e+07	3.72293e+07	3.08549e+07	3.14198e+07	2.8255e+07	2.95859e+07	3.70213e+07	3.22631e+07	2.32721e+07	2.6817e+07
O76031	ATP-dependent Clp protease ATP-binding subunit clpX-like, mitochondrial OS=Homo sapiens GN=CLPX PE=1 SV=2 - [CLPX_HUMAN]	5	4	207.13	469287	691664	685270	941052	735176	456351	2.81335e+06	881379	1.04518e+06	1.21572e+06	1.45886e+06	474381	1.68155e+06	1.49718e+06	1.08484e+06	678247	766781	1.14293e+06	2.21421e+06	1.28063e+06	1.18738e+06	2.12575e+06	864421	1.55444e+06	1.21572e+06	1.36989e+06	971818	1.8545e+06	1.02643e+06	1.85215e+06	545910	605968	870510	1.80075e+06	960394	965444	1.65655e+06	749006	1.21556e+06	987035	1.09797e+06	767550	1.44641e+06	816210	1.48322e+06
O76070	Gamma-synuclein OS=Homo sapiens GN=SNCG PE=1 SV=2 - [SYUG_HUMAN]	3	2	159.79	227804	339223	175533	287633	319675	157184	164147	273586	288874	340179	296673	261258	222231	813597	440017	329239	376064	292764	676776	556853	408979	124029	268322	429629	340179	278582	535214	245088	557784	751239	267588	298367	210031	532415	420504	328258	125368	237992	330330	265081	236093	428865	178518	445672	618403
O76071	Probable cytosolic iron-sulfur protein assembly protein CIAO1 OS=Homo sapiens GN=CIAO1 PE=1 SV=1 - [CIAO1_HUMAN]	1	1	63.03	652909	784899	761282	735716	764467	415024	2.72407e+06	1.23877e+06	837123	1.65198e+06	1.46195e+06	524057	1.07327e+06	2.9437e+06	663747	943630	870142	1.26971e+06	1.73107e+06	1.33165e+06	1.07986e+06	2.0583e+06	1.21493e+06	1.24501e+06	1.65198e+06	1.3728e+06	1.07358e+06	1.18366e+06	2.01814e+06	1.13321e+06	754163	703681	1.04209e+06	1.42463e+06	1.09418e+06	922625	1.50472e+06	984269	986334	1.34256e+06	1.05557e+06	890393	950300	1.62135e+06	1.00023e+06
O76094	Signal recognition particle 72 kDa protein OS=Homo sapiens GN=SRP72 PE=1 SV=3 - [SRP72_HUMAN]	4	4	240.74	2.58246e+06	5.74994e+06	2.99324e+06	1.70088e+06	5.65987e+06	1.80038e+06	8.4716e+06	7.48053e+06	6.18253e+06	5.81902e+06	7.31473e+06	4.60302e+06	5.57263e+06	7.28873e+06	1.90961e+06	3.73235e+06	6.3744e+06	4.9923e+06	4.00202e+06	9.85914e+06	4.68442e+06	6.40111e+06	7.3366e+06	9.19499e+06	5.81902e+06	6.86866e+06	9.42976e+06	6.14578e+06	4.99699e+06	3.26026e+06	3.02783e+06	5.30534e+06	4.31293e+06	3.27169e+06	8.59115e+06	4.21117e+06	4.56768e+06	5.46567e+06	7.7996e+06	4.71876e+06	4.96664e+06	7.86374e+06	5.19147e+06	4.05429e+06	2.87827e+06
O94760	N(G),N(G)-dimethylarginine dimethylaminohydrolase 1 OS=Homo sapiens GN=DDAH1 PE=1 SV=3 - [DDAH1_HUMAN]	1	1	37.28	2333.79	7075.88	10180	26047	1720.21	4504.49	1025.94	424.215	1947.88	1856.95	992.457	311.628	5596.99	1973.89	0	3372.96	7844.34	16978.7	61286.3	2996.51	11720.3	775.196	416.053	2896.99	1856.95	931.935	638.402	6172.65	1353.26	0	6798.8	9759.78	12902.3	56987.4	1531.1	8548.82	627.241	1219.47	4670.52	627.241	463.098	1742.61	3214.49	491.905	0
O94776	Metastasis-associated protein MTA2 OS=Homo sapiens GN=MTA2 PE=1 SV=1 - [MTA2_HUMAN]	15	13	645.05	1.05769e+07	1.11353e+07	7.31407e+06	4.836e+06	8.37698e+06	5.09044e+06	2.26475e+07	2.24982e+07	1.18617e+07	1.53336e+07	1.85204e+07	7.92733e+06	1.23589e+07	1.89564e+07	7.11295e+06	1.52865e+07	1.23446e+07	1.21988e+07	1.13787e+07	1.45922e+07	1.32449e+07	1.71124e+07	2.20653e+07	1.76414e+07	1.53336e+07	1.7391e+07	1.62399e+07	1.36301e+07	1.29961e+07	1.21439e+07	1.24498e+07	1.00861e+07	1.00479e+07	9.1821e+06	1.21097e+07	1.17913e+07	1.2619e+07	1.67234e+07	1.46043e+07	1.24948e+07	1.32061e+07	1.34183e+07	1.10781e+07	1.03589e+07	1.09967e+07
O94779	Contactin-5 OS=Homo sapiens GN=CNTN5 PE=2 SV=2 - [CNTN5_HUMAN]	1	1	24.87	248488	331507	444828	453477	256010	186932	591863	262088	421466	408707	1.20826e+06	512765	479014	378745	367505	359133	367510	741909	1.06699e+06	445953	486380	447209	257045	626827	408707	1.13458e+06	1.05045e+06	528281	259659	627439	287954	288372	588753	850516	336242	396823	397902	223762	483471	337615	886916	872852	409525	210740	510228
O94826	Mitochondrial import receptor subunit TOM70 OS=Homo sapiens GN=TOMM70A PE=1 SV=1 - [TOM70_HUMAN]	10	10	416.91	6.16094e+06	8.47259e+06	5.28997e+06	4.2609e+06	4.51811e+06	3.08472e+06	2.10471e+07	9.12313e+06	4.80364e+06	7.96162e+06	1.63117e+07	3.90136e+06	1.34916e+07	1.08741e+07	5.75807e+06	8.90423e+06	9.39273e+06	8.82291e+06	1.00255e+07	7.87026e+06	8.02617e+06	1.59031e+07	8.9476e+06	7.14424e+06	7.96162e+06	1.5317e+07	7.99233e+06	1.48792e+07	7.45503e+06	9.83073e+06	7.18085e+06	7.61462e+06	7.21904e+06	8.18324e+06	6.27405e+06	6.97522e+06	1.14194e+07	7.04718e+06	5.64039e+06	6.55158e+06	1.1367e+07	6.58543e+06	1.22713e+07	5.93426e+06	8.73172e+06
O94874	E3 UFM1-protein ligase 1 OS=Homo sapiens GN=UFL1 PE=1 SV=2 - [UFL1_HUMAN]	1	1	43.39	272668	391127	426012	290823	221629	180167	264181	259942	216396	382979	246052	195847	364607	579995	540473	394079	433604	710528	684279	386064	468779	199614	254941	321835	382979	231047	401213	402107	397631	922748	314486	339380	559179	534250	287954	382561	193424	221381	243278	314186	198451	319310	301893	317393	783522
O94888	UBX domain-containing protein 7 OS=Homo sapiens GN=UBXN7 PE=1 SV=2 - [UBXN7_HUMAN]	1	1	63.26	356283	746348	571514	605344	288649	329954	430302	471753	426146	507304	455810	280489	520625	734485	839928	514925	827404	953203	1.42432e+06	502808	858511	325135	462676	633787	507304	428013	574610	574172	503546	1.434e+06	405210	669436	759086	1.15788e+06	380934	721726	299888	395706	490024	420834	357552	465075	445358	402013	1.30247e+06
O94905	Erlin-2 OS=Homo sapiens GN=ERLIN2 PE=1 SV=1 - [ERLN2_HUMAN]	3	3	108.54	984316	1.80547e+06	1.14616e+06	771171	406068	487636	1.17366e+06	867976	707994	522469	1.04552e+06	512682	1.95747e+06	1.42321e+06	751995	1.4226e+06	2.00154e+06	1.91163e+06	1.81449e+06	707345	1.26878e+06	886812	851276	1.05297e+06	522469	981764	1.05028e+06	2.1588e+06	975718	1.28388e+06	1.14858e+06	1.62814e+06	1.55592e+06	1.51006e+06	521965	1.03519e+06	789778	737351	822109	414882	793340	839232	1.73476e+06	778275	1.02885e+06
O94906	Pre-mRNA-processing factor 6 OS=Homo sapiens GN=PRPF6 PE=1 SV=1 - [PRP6_HUMAN]	10	9	508.63	3.4452e+06	3.41126e+06	3.51218e+06	4.63506e+06	2.26058e+06	1.83302e+06	3.94661e+06	3.67426e+06	3.2563e+06	2.92089e+06	4.65494e+06	1.73167e+06	3.94714e+06	5.67715e+06	2.97487e+06	4.97925e+06	3.78174e+06	5.85782e+06	1.09059e+07	3.93779e+06	4.76936e+06	2.98204e+06	3.60357e+06	4.84295e+06	2.92089e+06	4.37108e+06	3.54749e+06	4.3531e+06	3.89213e+06	5.07899e+06	4.01574e+06	3.00645e+06	4.66692e+06	9.12329e+06	3.01064e+06	3.99453e+06	2.61019e+06	3.04733e+06	3.76985e+06	2.38989e+06	3.50992e+06	2.84669e+06	3.37762e+06	3.10245e+06	4.17851e+06
O94973	AP-2 complex subunit alpha-2 OS=Homo sapiens GN=AP2A2 PE=1 SV=2 - [AP2A2_HUMAN]	9	2	409.65	604066	1.03621e+06	367405	313024	770060	381424	2.56452e+06	1.61488e+06	755942	1.49854e+06	1.70372e+06	990090	1.05137e+06	1.86142e+06	220297	873038	1.14875e+06	612779	736517	1.3414e+06	992429	1.93774e+06	1.58381e+06	1.12428e+06	1.49854e+06	1.59982e+06	2.0283e+06	1.15951e+06	1.27615e+06	376113	689531	921518	443644	573071	1.05744e+06	816391	1.51648e+06	1.31381e+06	861561	1.24062e+06	1.26511e+06	1.67688e+06	899198	1.01117e+06	278891
O94979	Protein transport protein Sec31A OS=Homo sapiens GN=SEC31A PE=1 SV=3 - [SC31A_HUMAN]	12	12	563.35	7.31461e+06	9.32242e+06	5.4876e+06	3.87759e+06	5.56344e+06	3.68659e+06	9.4617e+06	9.87843e+06	3.4673e+06	9.36345e+06	1.34802e+07	4.16397e+06	6.42095e+06	1.34546e+07	4.3605e+06	1.05716e+07	1.03349e+07	9.15254e+06	9.12362e+06	9.69117e+06	9.59218e+06	7.14922e+06	9.68836e+06	5.15676e+06	9.36345e+06	1.26582e+07	8.53031e+06	7.08135e+06	9.2242e+06	7.44467e+06	8.55608e+06	8.36458e+06	7.32493e+06	7.36027e+06	7.7213e+06	8.36087e+06	5.84851e+06	7.77024e+06	4.00417e+06	7.72043e+06	9.62017e+06	6.99436e+06	5.54723e+06	7.31484e+06	6.3369e+06
O94992	Protein HEXIM1 OS=Homo sapiens GN=HEXIM1 PE=1 SV=1 - [HEXI1_HUMAN]	1	1	100.08	20339	5024.52	19540.7	17307.5	11182.7	7616.26	32085.5	21967.8	20538.8	19557	26192.1	17409.2	91818.6	202760	125725	29395.3	5570.19	32591.1	40723	19479.6	19816.8	24243.6	21545.1	30546.5	19557	24594.9	35664.5	101262	139007	214650	28431.3	7998.63	23264	39956.3	11255.1	13512.7	24538.2	24353.8	27225.7	10374.9	23101.8	25511.7	71843.1	111136	156048
O95070	Protein YIF1A OS=Homo sapiens GN=YIF1A PE=1 SV=2 - [YIF1A_HUMAN]	1	1	50.88	127585	130767	130905	33910.6	53637.5	24314.4	35054.6	20480.3	22249.6	57380.4	19630.1	14444.5	136398	113686	191627	184395	144968	218331	79788.6	93433.2	63263.8	26487.1	20086.2	33090.9	57380.4	18433	29591.1	150427	77940.3	327165	148735	113025	154199	70846.3	60467	44349.8	27436.4	22513.9	29649.5	37863	16559.5	21323.5	108906	62753.7	251031
O95071	E3 ubiquitin-protein ligase UBR5 OS=Homo sapiens GN=UBR5 PE=1 SV=2 - [UBR5_HUMAN]	2	2	86.24	400766	570422	380703	196532	509289	326245	963894	986304	440638	546574	576774	339394	594185	814781	349168	579216	632371	634959	462423	887149	848860	728314	967327	655340	546574	541601	695283	655298	558595	596133	459010	504333	463739	364528	672022	702413	620903	804886	510398	444853	447499	558902	500290	446348	467754
O95139	NADH dehydrogenase [ubiquinone] 1 beta subcomplex subunit 6 OS=Homo sapiens GN=NDUFB6 PE=1 SV=3 - [NDUB6_HUMAN]	1	1	59.67	1.56127e+06	1.21417e+06	1.44933e+06	1.42533e+06	657692	612588	1.39843e+06	1.19766e+06	854053	1.47589e+06	2.90468e+06	820905	3.31994e+06	983782	1.12008e+06	2.25646e+06	1.34604e+06	2.41728e+06	3.35367e+06	1.14566e+06	1.5939e+06	1.05665e+06	1.17462e+06	1.27019e+06	1.47589e+06	2.72754e+06	1.68171e+06	3.6614e+06	674459	1.91231e+06	1.83361e+06	1.10298e+06	2.09717e+06	2.90385e+06	930056	1.43254e+06	840873	951316	1.00921e+06	1.19625e+06	2.02893e+06	1.38829e+06	3.15433e+06	531520	1.80291e+06
O95155	Ubiquitin conjugation factor E4 B OS=Homo sapiens GN=UBE4B PE=1 SV=1 - [UBE4B_HUMAN]	1	1	60.23	697519	954047	466154	92656.3	738462	110409	1.04255e+06	997574	924937	865799	771781	780272	700166	998585	134740	1.0081e+06	1.05766e+06	777478	218012	1.28635e+06	287275	787750	978380	1.37562e+06	865799	724716	1.59847e+06	772178	684608	230042	808257	852953	618695	174543	1.05627e+06	225521	652033	804280	1.10159e+06	723129	575228	1.32953e+06	607011	540218	168104
O95163	Elongator complex protein 1 OS=Homo sapiens GN=IKBKAP PE=1 SV=3 - [ELP1_HUMAN]	1	1	46.48	38972.6	65329.3	49814	98559.1	96413.2	40295	27262.2	43886.9	69307.4	48220.2	49311.8	36979.5	44649.9	112141	107459	56326	72424.3	83082.6	231901	167946	104844	20599.2	43042.5	103078	48220.2	46304.7	75756.2	49242.2	76881.7	183465	48920.8	56939.2	56453	184823	116992	77366.2	20518.4	45947.7	82359.2	30826.1	42320.4	56109	31292.3	61671.8	132165
O95168	NADH dehydrogenase [ubiquinone] 1 beta subcomplex subunit 4 OS=Homo sapiens GN=NDUFB4 PE=1 SV=3 - [NDUB4_HUMAN]	1	1	20.44	316711	672118	377804	137220	256373	141919	2.11584e+06	146667	144151	790178	609836	222025	217818	459965	469474	457733	745112	630122	322865	446585	369262	1.59872e+06	143845	214390	790178	572647	454840	240220	315341	801531	360225	602060	489407	251965	337059	299679	1.20402e+06	134554	165749	659736	464198	366280	178994	253167	668106
O95182	NADH dehydrogenase [ubiquinone] 1 alpha subcomplex subunit 7 OS=Homo sapiens GN=NDUFA7 PE=1 SV=3 - [NDUA7_HUMAN]	1	1	39.78	456436	140666	654522	437577	329380	389116	282664	415493	30469.5	479591	526601	248240	914656	310523	496757	659674	155943	1.09165e+06	1.02958e+06	573760	1.01245e+06	213580	407499	45315.9	479591	494488	508544	1.00873e+06	212887	848112	528040	121804	883100	818772	438016	864057	206699	351621	38995.6	399578	404086	411971	802226	174166	709348
O95197	Reticulon-3 OS=Homo sapiens GN=RTN3 PE=1 SV=2 - [RTN3_HUMAN]	1	1	70.47	2.33569e+06	3.96595e+06	1.21437e+06	1.60878e+06	2.67864e+06	1.88839e+06	8.63553e+06	4.68139e+06	2.35935e+06	5.44925e+06	3.67964e+06	1.29823e+06	3.47229e+06	5.78595e+06	1.79935e+06	3.37571e+06	4.39666e+06	2.02539e+06	3.78532e+06	4.66602e+06	4.91341e+06	6.52497e+06	4.59131e+06	3.50896e+06	5.44925e+06	3.45525e+06	2.65955e+06	3.82942e+06	3.96672e+06	3.07203e+06	2.75323e+06	3.72139e+06	1.73436e+06	3.30321e+06	4.1402e+06	4.94312e+06	4.30096e+06	3.3298e+06	2.97938e+06	4.41955e+06	2.53937e+06	2.20524e+06	3.28915e+06	3.29005e+06	3.0088e+06
O95202	LETM1 and EF-hand domain-containing protein 1, mitochondrial OS=Homo sapiens GN=LETM1 PE=1 SV=1 - [LETM1_HUMAN]	2	2	118.85	328992	598494	349714	285458	462235	304740	3.15651e+06	540968	653635	1.49584e+06	1.50625e+06	542519	1.13236e+06	701261	833670	475482	663492	583274	671656	805184	792905	2.38504e+06	530559	972120	1.49584e+06	1.4144e+06	1.11141e+06	1.24883e+06	480769	1.42332e+06	377989	522534	422967	524629	602151	645229	1.87523e+06	464645	741086	1.25489e+06	1.13548e+06	899042	972476	384371	1.17438e+06
O95218	Zinc finger Ran-binding domain-containing protein 2 OS=Homo sapiens GN=ZRANB2 PE=1 SV=2 - [ZRAB2_HUMAN]	6	6	310.94	5.27705e+06	4.83376e+06	5.01013e+06	4.92557e+06	3.24804e+06	2.84009e+06	7.60362e+06	5.25205e+06	3.37864e+06	6.53178e+06	6.58545e+06	2.97082e+06	5.64777e+06	7.80049e+06	4.00816e+06	7.62676e+06	5.35872e+06	8.35617e+06	1.15894e+07	5.65788e+06	7.38964e+06	5.74526e+06	5.151e+06	5.02489e+06	6.53178e+06	6.18386e+06	6.08603e+06	6.22865e+06	5.34784e+06	6.84311e+06	6.20169e+06	4.38694e+06	7.18874e+06	9.87268e+06	4.62463e+06	6.72653e+06	4.2239e+06	4.09492e+06	4.05794e+06	5.30058e+06	4.74187e+06	5.00666e+06	5.07206e+06	4.32057e+06	6.30221e+06
O95232	Luc7-like protein 3 OS=Homo sapiens GN=LUC7L3 PE=1 SV=2 - [LC7L3_HUMAN]	3	3	170.38	1.72274e+06	1.75398e+06	707987	727000	1.1889e+06	398384	5.29744e+06	6.15353e+06	1.33358e+06	2.01082e+06	5.9834e+06	962352	2.67637e+06	4.65713e+06	829002	2.48983e+06	1.94446e+06	1.18082e+06	1.71056e+06	2.07099e+06	1.03656e+06	4.00273e+06	6.03513e+06	1.98337e+06	2.01082e+06	5.61852e+06	1.97148e+06	2.95164e+06	3.19283e+06	1.41535e+06	2.01251e+06	1.56199e+06	874545	1.38921e+06	1.62401e+06	835238	2.97389e+06	4.49178e+06	1.53775e+06	1.64313e+06	4.06195e+06	1.61229e+06	2.38493e+06	2.52218e+06	1.14449e+06
O95235	Kinesin-like protein KIF20A OS=Homo sapiens GN=KIF20A PE=1 SV=1 - [KI20A_HUMAN]	1	1	74.25	173321	157022	226925	198339	68511.2	66948.6	212043	188613	192034	179752	617953	116520	625136	691094	547383	250495	174075	378478	466674	119342	174194	160219	184984	285604	179752	580269	238703	689432	473798	934544	198825	134991	275273	359562	78149.2	131230	157111	166373	217698	140281	470389	183816	537093	378255	795284
O95239	Chromosome-associated kinesin KIF4A OS=Homo sapiens GN=KIF4A PE=1 SV=3 - [KIF4A_HUMAN]	3	3	153.58	1.04794e+06	1.74614e+06	1.40492e+06	977112	1.67158e+06	840238	2.48357e+06	1.4266e+06	1.25551e+06	1.70946e+06	1.30007e+06	717812	1.407e+06	2.43388e+06	1.69588e+06	1.51456e+06	1.93577e+06	2.34321e+06	2.29906e+06	2.91178e+06	2.18622e+06	1.87657e+06	1.39915e+06	1.86726e+06	1.70946e+06	1.22079e+06	1.47051e+06	1.55171e+06	1.66861e+06	2.89537e+06	1.2118e+06	1.56974e+06	1.9173e+06	1.85947e+06	2.38057e+06	1.8657e+06	1.52115e+06	1.17022e+06	1.47495e+06	1.41734e+06	980638	1.19848e+06	1.2105e+06	1.31956e+06	2.65399e+06
O95249	Golgi SNAP receptor complex member 1 OS=Homo sapiens GN=GOSR1 PE=1 SV=1 - [GOSR1_HUMAN]	3	3	192.64	980505	1.20615e+06	1.23789e+06	530631	710232	628260	3.77701e+06	1.70832e+06	998621	2.3327e+06	1.43772e+06	767490	1.363e+06	2.61484e+06	918940	1.41709e+06	1.33714e+06	2.06462e+06	1.24853e+06	1.23718e+06	1.63468e+06	2.85389e+06	1.67545e+06	1.4852e+06	2.3327e+06	1.35005e+06	1.57228e+06	1.50319e+06	1.79268e+06	1.5689e+06	1.14501e+06	1.08155e+06	1.6547e+06	1.00649e+06	975639	1.39568e+06	2.0574e+06	1.34832e+06	1.18908e+06	1.88634e+06	1.0586e+06	1.28975e+06	1.19228e+06	1.41715e+06	1.30799e+06
O95292	Vesicle-associated membrane protein-associated protein B/C OS=Homo sapiens GN=VAPB PE=1 SV=3 - [VAPB_HUMAN]	1	1	45.71	977736	1.18215e+06	1.17627e+06	1.54553e+06	475038	414838	612697	502912	826005	574629	1.3287e+06	364629	1.50242e+06	827392	470051	1.41309e+06	1.31053e+06	1.96186e+06	3.6365e+06	827486	1.07937e+06	462951	493236	1.22848e+06	574629	1.24767e+06	746980	1.65694e+06	567242	802516	1.1488e+06	1.07028e+06	1.68094e+06	3.18447e+06	648062	922085	411027	420477	972419	479488	970108	611390	1.36097e+06	449650	669253
O95297	Myelin protein zero-like protein 1 OS=Homo sapiens GN=MPZL1 PE=1 SV=1 - [MPZL1_HUMAN]	1	1	24.03	34884.6	37992	50134.4	7888.67	19539.5	28993.2	28663.6	6475.73	5792.94	31456.6	16060.3	9039.19	53804.3	39785.8	53340.3	50417.6	42118.1	83617	18561.3	34036.6	75437.8	21658.1	6351.14	8615.57	31456.6	15080.9	18517.7	59338.1	27276.2	91067.6	44058.1	36125.5	56987.4	20900.3	20673.7	53835.9	21969.2	7537.3	10334	18946.3	12740.9	13245.1	38607.7	20900.3	62571.9
O95302	Peptidyl-prolyl cis-trans isomerase FKBP9 OS=Homo sapiens GN=FKBP9 PE=1 SV=2 - [FKBP9_HUMAN]	1	1	48.06	600269	684160	986556	1.29584e+06	545584	515889	743108	879428	691152	414444	1.45686e+06	276070	956345	1.24715e+06	606954	867551	758461	1.64543e+06	3.04899e+06	950374	1.3423e+06	561489	862507	1.02792e+06	414444	1.36802e+06	565558	1.05471e+06	855019	1.03625e+06	694450	616584	1.38022e+06	2.6109e+06	752168	1.17657e+06	484200	710837	806417	342951	1.05313e+06	458208	839306	678155	896097
O95336	6-phosphogluconolactonase OS=Homo sapiens GN=PGLS PE=1 SV=2 - [6PGL_HUMAN]	4	4	219.44	2.89165e+06	3.10393e+06	2.1483e+06	1.59452e+06	2.34357e+06	1.55715e+06	8.90381e+06	6.79417e+06	2.82361e+06	1.02506e+07	1.03517e+07	3.309e+06	3.79946e+06	1.00269e+07	2.31885e+06	4.17922e+06	3.44103e+06	3.58305e+06	3.75175e+06	4.08236e+06	4.05157e+06	6.72768e+06	6.66344e+06	4.19942e+06	1.02506e+07	9.72044e+06	6.77883e+06	4.19024e+06	6.87422e+06	3.95895e+06	3.3566e+06	2.78946e+06	2.94425e+06	3.04464e+06	3.35183e+06	3.62657e+06	5.02184e+06	5.26556e+06	3.40434e+06	8.35276e+06	7.26393e+06	5.59643e+06	3.4134e+06	5.56542e+06	3.60238e+06
O95340	Bifunctional 3'-phosphoadenosine 5'-phosphosulfate synthase 2 OS=Homo sapiens GN=PAPSS2 PE=1 SV=2 - [PAPS2_HUMAN]	7	6	423.12	8.01344e+06	8.40931e+06	4.52384e+06	3.23334e+06	4.99601e+06	2.4352e+06	1.35233e+07	1.5051e+07	7.01814e+06	8.79454e+06	1.50805e+07	5.55758e+06	8.26158e+06	1.40599e+07	5.27756e+06	1.15816e+07	9.32259e+06	7.54511e+06	7.60775e+06	8.70274e+06	6.33618e+06	1.02181e+07	1.47614e+07	1.04377e+07	8.79454e+06	1.41609e+07	1.13853e+07	9.11129e+06	9.63914e+06	9.01036e+06	9.49972e+06	7.6793e+06	6.36398e+06	6.39847e+06	7.38261e+06	5.7461e+06	7.3373e+06	1.07335e+07	8.76771e+06	7.15861e+06	1.02667e+07	9.44202e+06	7.5863e+06	7.90014e+06	8.55434e+06
O95347	Structural maintenance of chromosomes protein 2 OS=Homo sapiens GN=SMC2 PE=1 SV=2 - [SMC2_HUMAN]	4	4	191.04	2.58111e+06	3.68892e+06	1.59524e+06	1.21917e+06	2.73994e+06	1.49767e+06	9.35366e+06	7.53813e+06	3.26459e+06	4.65326e+06	5.25758e+06	1.72038e+06	3.37845e+06	6.56066e+06	1.64904e+06	3.7304e+06	4.08954e+06	2.66062e+06	2.8686e+06	4.7728e+06	3.8968e+06	7.06758e+06	7.39309e+06	4.85528e+06	4.65326e+06	4.93696e+06	3.52437e+06	3.72593e+06	4.49784e+06	2.8154e+06	3.00962e+06	3.33039e+06	2.09661e+06	2.29513e+06	3.95921e+06	3.4306e+06	5.08755e+06	5.54493e+06	3.96829e+06	3.78292e+06	3.71788e+06	2.87947e+06	3.01035e+06	3.58443e+06	2.39838e+06
O95373	Importin-7 OS=Homo sapiens GN=IPO7 PE=1 SV=1 - [IPO7_HUMAN]	8	8	367.96	7.64675e+06	9.29258e+06	6.99258e+06	5.11151e+06	9.22594e+06	5.06436e+06	1.20104e+07	1.38944e+07	7.21394e+06	1.20526e+07	1.52612e+07	9.85635e+06	9.72193e+06	2.36032e+07	7.81087e+06	1.10516e+07	1.03018e+07	1.16626e+07	1.20269e+07	1.6071e+07	1.3177e+07	9.07499e+06	1.3627e+07	1.0729e+07	1.20526e+07	1.43306e+07	2.01917e+07	1.07218e+07	1.61818e+07	1.33355e+07	9.0575e+06	8.55e+06	1.02567e+07	1.02612e+07	1.3947e+07	1.24168e+07	6.65076e+06	1.02638e+07	8.95559e+06	9.80446e+06	1.04216e+07	1.67788e+07	8.92929e+06	1.3403e+07	1.30022e+07
O95400	CD2 antigen cytoplasmic tail-binding protein 2 OS=Homo sapiens GN=CD2BP2 PE=1 SV=1 - [CD2B2_HUMAN]	3	3	163.2	2.9549e+06	2.82579e+06	3.06842e+06	3.06527e+06	1.63476e+06	1.67305e+06	2.58402e+06	3.20323e+06	2.63607e+06	2.1653e+06	4.83881e+06	1.46732e+06	4.16022e+06	3.82301e+06	2.0331e+06	4.27063e+06	3.13268e+06	5.11769e+06	7.21231e+06	2.84764e+06	4.35312e+06	1.95247e+06	3.1416e+06	3.9205e+06	2.1653e+06	4.54373e+06	3.00596e+06	4.5881e+06	2.62097e+06	3.47111e+06	3.46526e+06	2.53357e+06	4.35302e+06	6.16853e+06	2.2547e+06	3.86733e+06	1.6551e+06	2.56229e+06	3.16286e+06	1.80357e+06	3.47942e+06	2.48694e+06	3.75104e+06	2.07471e+06	3.07254e+06
O95433	Activator of 90 kDa heat shock protein ATPase homolog 1 OS=Homo sapiens GN=AHSA1 PE=1 SV=1 - [AHSA1_HUMAN]	2	2	101.97	1.5275e+06	1.92869e+06	845677	451677	1.03339e+06	504252	3.31161e+06	1.65889e+06	1.22215e+06	2.56488e+06	1.52694e+06	869977	1.29428e+06	3.51196e+06	1.10637e+06	2.20766e+06	2.13816e+06	1.41047e+06	1.06275e+06	1.8001e+06	1.31202e+06	2.50224e+06	1.62697e+06	1.81765e+06	2.56488e+06	1.43383e+06	1.78224e+06	1.4274e+06	2.40772e+06	1.88891e+06	1.77593e+06	1.7317e+06	1.11102e+06	835530	1.43028e+06	1.09601e+06	1.94697e+06	1.34491e+06	1.42823e+06	2.10036e+06	1.14001e+06	1.47649e+06	1.11791e+06	1.91117e+06	1.66792e+06
O95456	Proteasome assembly chaperone 1 OS=Homo sapiens GN=PSMG1 PE=1 SV=1 - [PSMG1_HUMAN]	1	1	33.78	111558	116469	57532.3	100729	94455.8	85527.5	172678	242637	203087	90205.6	201664	123983	121904	637246	117638	161232	129118	95955.6	237005	164536	222535	130475	237969	302042	90205.6	189366	253991	134442	436882	200843	131230	100627	64239.1	187956	114455	173196	130656	207527	228725	66368.6	163844	196190	97477.4	347998	145218
O95478	Ribosome biogenesis protein NSA2 homolog OS=Homo sapiens GN=NSA2 PE=1 SV=1 - [NSA2_HUMAN]	2	2	69.73	341935	813080	376721	393869	649142	516202	2.18011e+06	1.2886e+06	1.45475e+06	2.30037e+06	1.80695e+06	1.14355e+06	1.10731e+06	1.5876e+06	565776	494188	901383	628317	926737	1.13076e+06	1.34311e+06	1.64728e+06	1.26381e+06	2.16359e+06	2.30037e+06	1.69676e+06	2.34269e+06	1.2212e+06	1.08842e+06	965947	391100	707486	456470	724838	859724	1.11847e+06	1.35101e+06	1.06115e+06	1.70331e+06	1.90081e+06	1.33211e+06	1.94752e+06	947515	862485	762378
O95487	Protein transport protein Sec24B OS=Homo sapiens GN=SEC24B PE=1 SV=2 - [SC24B_HUMAN]	1	1	85.51	163936	206581	179786	134105	190544	152982	180599	305876	280728	243058	187391	147221	161944	134719	183966	236932	229016	299858	315538	331916	398046	136460	299990	417513	243058	175964	301596	178601	92360.7	314084	188608	177894	218094	245238	245551	323830	135940	261453	314276	193047	152312	232129	129608	74878.8	238303
O95571	Protein ETHE1, mitochondrial OS=Homo sapiens GN=ETHE1 PE=1 SV=2 - [ETHE1_HUMAN]	4	4	201.49	2.31034e+06	2.86032e+06	1.92512e+06	1.43997e+06	2.34377e+06	1.64742e+06	1.00925e+07	4.74244e+06	3.93969e+06	4.50072e+06	5.16635e+06	2.49924e+06	4.21456e+06	6.30408e+06	2.36589e+06	3.33907e+06	3.17096e+06	3.21082e+06	3.38813e+06	4.0827e+06	4.28644e+06	7.62586e+06	4.65119e+06	5.85931e+06	4.50072e+06	4.8513e+06	5.11995e+06	4.64803e+06	4.32194e+06	4.03928e+06	2.68402e+06	2.54425e+06	2.55219e+06	2.69118e+06	3.28453e+06	3.76308e+06	5.59392e+06	3.71443e+06	4.78519e+06	3.6953e+06	3.76101e+06	4.23516e+06	3.75679e+06	3.41767e+06	3.49537e+06
O95573	Long-chain-fatty-acid--CoA ligase 3 OS=Homo sapiens GN=ACSL3 PE=1 SV=3 - [ACSL3_HUMAN]	12	11	544.84	2.33958e+06	3.96963e+06	3.04953e+06	2.45206e+06	3.86453e+06	2.69278e+06	1.25864e+07	6.11614e+06	3.72798e+06	3.18232e+06	4.32405e+06	1.53087e+06	6.04639e+06	1.46674e+07	3.74949e+06	3.38132e+06	4.40075e+06	5.08619e+06	5.76949e+06	6.73177e+06	7.00638e+06	9.5102e+06	5.99847e+06	5.54445e+06	3.18232e+06	4.06037e+06	3.13615e+06	6.66827e+06	1.00556e+07	6.40148e+06	2.73519e+06	3.5293e+06	4.0467e+06	4.67926e+06	5.49507e+06	6.2744e+06	6.998e+06	4.86367e+06	4.46261e+06	2.57663e+06	3.21769e+06	2.57132e+06	5.35075e+06	8.17468e+06	5.60405e+06
O95630	STAM-binding protein OS=Homo sapiens GN=STAMBP PE=1 SV=1 - [STABP_HUMAN]	1	1	55.92	131052	125750	94986.3	62489.7	87485.7	98232.3	109273	164723	83475.2	145017	199683	97323.9	126803	218094	77603.3	189406	139407	158424	147033	152395	255591	82566.5	161554	124149	145017	187506	199378	139845	149520	132492	153063	108660	110369	122447	104603	200853	84623.3	148245	99631.1	111084	162251	154834	101253	118360	94134.6
O95747	Serine/threonine-protein kinase OSR1 OS=Homo sapiens GN=OXSR1 PE=1 SV=1 - [OXSR1_HUMAN]	1	1	47.98	38944.8	125732	378764	600506	770285	609575	390480	312535	338218	479020	308805	458803	1.25032e+06	1.47792e+06	1.9638e+06	56285.7	139387	631725	1.41294e+06	1.34179e+06	1.58606e+06	295045	306521	503016	479020	289973	939905	1.37891e+06	1.01323e+06	3.35278e+06	48872.4	108611	490539	1.1486e+06	1.10451e+06	1.42408e+06	276126	267532	383723	399179	245972	774671	1.12272e+06	802846	3.32169e+06
O95757	Heat shock 70 kDa protein 4L OS=Homo sapiens GN=HSPA4L PE=1 SV=3 - [HS74L_HUMAN]	8	5	437.79	6.47214e+06	6.88716e+06	5.19399e+06	2.81632e+06	5.51594e+06	2.88712e+06	1.95043e+07	1.3007e+07	7.41724e+06	1.02979e+07	9.99083e+06	5.28465e+06	6.61169e+06	1.45784e+07	4.12762e+06	9.354e+06	7.63513e+06	8.66284e+06	6.62656e+06	9.60843e+06	7.51203e+06	1.47374e+07	1.27567e+07	1.10313e+07	1.02979e+07	9.38157e+06	1.08261e+07	7.29171e+06	9.9946e+06	7.04707e+06	7.62114e+06	6.23957e+06	7.45663e+06	5.4953e+06	8.14666e+06	6.89268e+06	1.02529e+07	9.62686e+06	9.21915e+06	8.35901e+06	7.04993e+06	9.03089e+06	5.99346e+06	8.11967e+06	6.51338e+06
O95777	N-alpha-acetyltransferase 38, NatC auxiliary subunit OS=Homo sapiens GN=NAA38 PE=1 SV=3 - [NAA38_HUMAN]	2	2	84.39	1.42508e+06	1.95785e+06	849261	1.72094e+06	876169	651311	2.66415e+06	2.91623e+06	1.63211e+06	2.03701e+06	2.27476e+06	745158	2.70748e+06	3.94848e+06	1.02841e+06	2.05963e+06	2.17048e+06	1.41645e+06	4.04922e+06	1.52623e+06	1.69465e+06	2.01302e+06	2.86012e+06	2.42736e+06	2.03701e+06	2.13604e+06	1.52653e+06	2.98595e+06	2.70699e+06	1.7558e+06	1.66167e+06	1.77209e+06	1.11171e+06	3.40192e+06	1.18519e+06	1.43445e+06	1.57482e+06	2.2847e+06	1.95002e+06	1.68841e+06	1.66745e+06	1.24761e+06	2.43463e+06	2.15656e+06	1.51176e+06
O95782	AP-2 complex subunit alpha-1 OS=Homo sapiens GN=AP2A1 PE=1 SV=3 - [AP2A1_HUMAN]	10	3	491.08	726286	879465	571215	506500	797941	483752	2.82408e+06	1.39185e+06	907321	2.28268e+06	1.75042e+06	801787	911442	2.53622e+06	510722	1.04968e+06	974977	952706	1.19175e+06	1.38996e+06	1.25868e+06	2.13387e+06	1.36507e+06	1.34942e+06	2.28268e+06	1.64368e+06	1.64254e+06	1.00519e+06	1.73878e+06	871953	835371	764073	694218	932070	1.05597e+06	1.02376e+06	1.72988e+06	1.17071e+06	1.0417e+06	1.88874e+06	1.33044e+06	1.334e+06	760617	1.37627e+06	670768
O95816	BAG family molecular chaperone regulator 2 OS=Homo sapiens GN=BAG2 PE=1 SV=1 - [BAG2_HUMAN]	6	6	267.93	1.09648e+07	9.94109e+06	7.38966e+06	5.73555e+06	5.87429e+06	4.03861e+06	1.8251e+07	1.60929e+07	9.60646e+06	1.02013e+07	1.46748e+07	5.18485e+06	1.19677e+07	1.64392e+07	5.45783e+06	1.5847e+07	1.10207e+07	1.23249e+07	1.34952e+07	1.02326e+07	1.05081e+07	1.37904e+07	1.57832e+07	1.42872e+07	1.02013e+07	1.37799e+07	1.06217e+07	1.31986e+07	1.12703e+07	9.31813e+06	1.30464e+07	9.11949e+06	1.09953e+07	1.1629e+07	8.68222e+06	9.92766e+06	9.74017e+06	1.14895e+07	1.20469e+07	8.3046e+06	9.96842e+06	8.80449e+06	1.12193e+07	9.18167e+06	8.84016e+06
O95817	BAG family molecular chaperone regulator 3 OS=Homo sapiens GN=BAG3 PE=1 SV=3 - [BAG3_HUMAN]	5	5	224.99	631575	947359	647775	908613	292810	293396	735198	739110	638087	882136	802267	503104	639135	1.2065e+06	805818	912797	1.05025e+06	1.0804e+06	2.13788e+06	510057	763389	555513	724889	948997	882136	753343	1.03066e+06	704871	827148	1.37577e+06	736530	827020	793509	1.71602e+06	349209	583490	553996	650742	733545	699922	654973	803289	511339	665090	1.08604e+06
O95831	Apoptosis-inducing factor 1, mitochondrial OS=Homo sapiens GN=AIFM1 PE=1 SV=1 - [AIFM1_HUMAN]	13	13	606.81	2.80435e+07	3.47005e+07	1.98738e+07	1.11087e+07	1.87171e+07	1.15805e+07	8.36665e+07	3.92192e+07	2.50076e+07	3.83546e+07	5.03361e+07	2.34492e+07	4.76866e+07	4.42281e+07	2.1063e+07	4.05305e+07	3.84691e+07	3.31467e+07	2.61377e+07	3.26039e+07	3.01315e+07	6.32181e+07	3.84646e+07	3.71926e+07	3.83546e+07	4.72665e+07	4.8038e+07	5.25913e+07	3.03218e+07	3.59608e+07	3.34212e+07	3.2303e+07	3.02962e+07	2.26888e+07	2.86156e+07	2.93077e+07	4.16751e+07	2.72323e+07	3.20441e+07	3.12196e+07	3.27104e+07	3.97185e+07	4.59686e+07	2.53872e+07	3.65173e+07
O95861	3'(2'),5'-bisphosphate nucleotidase 1 OS=Homo sapiens GN=BPNT1 PE=1 SV=1 - [BPNT1_HUMAN]	5	5	167.03	1.48501e+06	1.40046e+06	1.43615e+06	1.54012e+06	1.22126e+06	856524	2.04608e+06	2.21154e+06	1.20757e+06	1.79463e+06	3.87041e+06	1.04233e+06	2.02023e+06	3.96491e+06	1.22401e+06	2.14625e+06	1.55256e+06	2.39529e+06	3.62375e+06	2.12735e+06	2.2286e+06	1.54601e+06	2.16899e+06	1.79596e+06	1.79463e+06	3.63438e+06	2.13532e+06	2.22801e+06	2.71825e+06	2.08975e+06	1.71518e+06	1.2174e+06	1.86132e+06	2.95162e+06	1.60958e+06	1.83754e+06	1.4078e+06	1.83609e+06	1.40151e+06	1.4716e+06	2.87779e+06	1.71607e+06	1.72136e+06	2.15292e+06	1.67129e+06
O95926	Pre-mRNA-splicing factor SYF2 OS=Homo sapiens GN=SYF2 PE=1 SV=1 - [SYF2_HUMAN]	1	1	42.97	110754	111317	109826	44367	103200	63203.9	61955.5	36838.1	60811.8	95792.7	39932.1	40117.4	68579.1	55101.3	60249.5	160070	123406	183174	104392	179768	164451	46813.3	36129.3	90442.6	95792.7	37497	82184.5	75632.5	37776.2	102864	129675	96274.7	128779	89068.4	126145	124143	49025.9	39046.6	73427.7	70473.6	34714.8	60868.2	50494.6	28604	72810.3
O95983	Methyl-CpG-binding domain protein 3 OS=Homo sapiens GN=MBD3 PE=1 SV=1 - [MBD3_HUMAN]	1	1	59.31	51356.4	87754.3	88549.5	63165.8	103243	56706.6	91774.2	62919.9	73121.8	102422	47220.3	55511.2	76620.4	65908.6	67969.8	74223.9	97284.7	147688	148623	179844	147546	69344.2	61709.3	108751	102422	44340.7	113720	84500.9	45185.5	116045	63120.6	76001.4	101506	123697	126197	111282	71613.1	62386.4	87064.7	76469.3	40589.7	86941.3	57226.8	35654.4	82901.3
O96000	NADH dehydrogenase [ubiquinone] 1 beta subcomplex subunit 10 OS=Homo sapiens GN=NDUFB10 PE=1 SV=3 - [NDUBA_HUMAN]	2	2	69.25	4.57829e+06	6.3772e+06	3.11959e+06	1.5567e+06	2.76648e+06	1.75868e+06	1.58333e+07	6.16925e+06	4.041e+06	6.21426e+06	7.9021e+06	3.37694e+06	7.15396e+06	6.18551e+06	2.87556e+06	6.61686e+06	7.06978e+06	5.20303e+06	3.66277e+06	4.81904e+06	4.57593e+06	1.19636e+07	6.05055e+06	6.01e+06	6.21426e+06	7.42022e+06	6.918e+06	7.88975e+06	4.24065e+06	4.90942e+06	5.4766e+06	5.93017e+06	4.65212e+06	3.05679e+06	4.14475e+06	4.28467e+06	8.05307e+06	4.50893e+06	5.12054e+06	5.04063e+06	5.3139e+06	5.78782e+06	6.7636e+06	3.48715e+06	4.77976e+06
O96005	Cleft lip and palate transmembrane protein 1 OS=Homo sapiens GN=CLPTM1 PE=1 SV=1 - [CLPT1_HUMAN]	1	1	62.05	149522	158927	171479	144055	193318	200684	379916	175305	336925	262492	203919	183122	234063	234249	301045	216100	176187	286002	338947	336748	522163	287063	171932	501094	262492	191483	375144	258137	160596	513972	172235	136434	208942	265141	249148	432010	267720	157060	382361	211028	166245	295394	193874	128505	409096
O96006	Zinc finger BED domain-containing protein 1 OS=Homo sapiens GN=ZBED1 PE=1 SV=1 - [ZBED1_HUMAN]	1	1	37.11	3266.99	19418.4	18283.4	64935.6	17617	37044.3	0	11087.8	19583.2	46852.1	29132.7	8737.53	88594.9	146339	57423	4721.69	21527.3	30494.1	152788	30687.6	96386	0	10874.5	29125.2	46852.1	27356.2	17899.7	97707	100327	98038.1	8348.44	20616.2	21778.5	126725	18542.8	70056.9	0	12658.8	26478	29586.5	25677	12990.9	68389.1	81113.9	68323.8
O96008	Mitochondrial import receptor subunit TOM40 homolog OS=Homo sapiens GN=TOMM40 PE=1 SV=1 - [TOM40_HUMAN]	6	6	284.71	3.01841e+06	5.19481e+06	2.93088e+06	923121	4.04454e+06	1.36066e+06	6.99812e+06	1.04165e+06	4.19982e+06	7.0334e+06	2.29083e+06	6.61586e+06	7.5661e+06	2.32363e+06	2.98121e+06	4.36242e+06	5.75898e+06	4.88828e+06	2.17202e+06	7.04533e+06	3.54031e+06	5.28775e+06	1.02161e+06	6.24619e+06	7.0334e+06	2.15113e+06	1.35533e+07	8.34428e+06	1.59303e+06	5.0898e+06	3.55102e+06	4.71727e+06	4.10151e+06	1.72182e+06	5.95611e+06	3.09629e+06	4.0051e+06	896645	5.15212e+06	5.66727e+06	1.72157e+06	1.12905e+07	6.95626e+06	1.26377e+06	4.41679e+06
O96019	Actin-like protein 6A OS=Homo sapiens GN=ACTL6A PE=1 SV=1 - [ACL6A_HUMAN]	8	8	435.55	1.31253e+07	1.80561e+07	1.0662e+07	7.49683e+06	1.07094e+07	6.72302e+06	4.16109e+07	2.78664e+07	1.4394e+07	2.0447e+07	2.1226e+07	8.51827e+06	1.93532e+07	3.98283e+07	9.87648e+06	1.89697e+07	2.00171e+07	1.77826e+07	1.76394e+07	1.86551e+07	1.74927e+07	3.1441e+07	2.73302e+07	2.14075e+07	2.0447e+07	1.99316e+07	1.74505e+07	2.13437e+07	2.73054e+07	1.68621e+07	1.55906e+07	1.67853e+07	1.59332e+07	1.51445e+07	1.6233e+07	1.66494e+07	2.11505e+07	1.9591e+07	1.83089e+07	1.65173e+07	1.45105e+07	1.45331e+07	1.83291e+07	2.28161e+07	1.64529e+07
P00338	L-lactate dehydrogenase A chain OS=Homo sapiens GN=LDHA PE=1 SV=2 - [LDHA_HUMAN]	31	28	1672.97	5.49233e+08	6.93993e+08	4.40103e+08	3.10974e+08	3.88878e+08	2.35595e+08	1.2867e+09	1.37868e+09	4.54319e+08	9.6151e+08	1.50773e+09	4.19654e+08	6.33889e+08	1.26569e+09	3.39993e+08	7.9379e+08	7.69362e+08	7.3403e+08	7.31693e+08	6.77401e+08	6.12997e+08	9.72222e+08	1.35215e+09	6.75688e+08	9.6151e+08	1.41578e+09	8.59704e+08	6.99085e+08	8.6773e+08	5.80469e+08	6.92299e+08	7.19662e+08	7.62223e+08	7.17829e+08	6.40706e+08	6.70643e+08	6.27109e+08	8.12591e+08	6.48352e+08	7.73899e+08	8.17092e+08	6.78941e+08	6.7314e+08	7.97963e+08	6.45966e+08
P00367	Glutamate dehydrogenase 1, mitochondrial OS=Homo sapiens GN=GLUD1 PE=1 SV=2 - [DHE3_HUMAN]	13	13	694.35	1.56198e+07	1.94475e+07	1.53837e+07	1.32922e+07	1.51772e+07	9.72057e+06	3.89454e+07	1.5857e+07	1.39189e+07	2.59227e+07	2.02107e+07	1.07159e+07	2.84969e+07	2.63001e+07	1.95816e+07	2.25748e+07	2.15595e+07	2.56578e+07	3.12754e+07	2.64378e+07	2.5292e+07	2.9427e+07	1.55519e+07	2.0701e+07	2.59227e+07	1.89782e+07	2.19526e+07	3.14279e+07	1.80308e+07	3.34315e+07	1.85171e+07	1.78977e+07	2.28233e+07	2.77299e+07	2.28362e+07	2.39915e+07	2.04772e+07	1.19556e+07	1.73077e+07	2.1219e+07	1.40642e+07	1.82579e+07	2.67628e+07	1.47685e+07	3.3419e+07
P00374	Dihydrofolate reductase OS=Homo sapiens GN=DHFR PE=1 SV=2 - [DYR_HUMAN]	2	2	77.42	387781	324805	126276	381749	368469	148094	792830	781152	344096	496700	825392	210729	333120	1.84579e+06	293514	560449	360080	210610	898221	641850	385328	599059	766122	511758	496700	775058	431701	367381	1.26543e+06	501114	446918	280375	142907	717598	478462	298188	550883	655487	394453	400363	634516	335119	271635	1.0043e+06	387792
P00387	NADH-cytochrome b5 reductase 3 OS=Homo sapiens GN=CYB5R3 PE=1 SV=3 - [NB5R3_HUMAN]	3	3	220.37	8.84416e+06	1.01384e+07	6.78065e+06	3.56328e+06	6.89617e+06	3.65537e+06	2.20035e+07	1.30421e+07	8.88731e+06	1.50036e+07	2.24176e+07	8.35106e+06	1.80465e+07	1.7317e+07	8.12169e+06	1.27822e+07	1.12394e+07	1.13092e+07	8.38409e+06	1.20127e+07	9.51094e+06	1.66257e+07	1.27911e+07	1.32177e+07	1.50036e+07	2.10505e+07	1.7108e+07	1.99027e+07	1.18721e+07	1.38661e+07	1.05694e+07	9.47756e+06	1.0477e+07	7.33156e+06	1.06936e+07	9.27404e+06	1.09956e+07	8.95346e+06	1.16128e+07	1.22599e+07	1.41047e+07	1.41924e+07	1.79382e+07	1.00898e+07	1.46092e+07
P00390	Glutathione reductase, mitochondrial OS=Homo sapiens GN=GSR PE=1 SV=2 - [GSHR_HUMAN]	4	4	236.99	2.43871e+06	2.84472e+06	1.81413e+06	1.58684e+06	2.40495e+06	2.2109e+06	8.51962e+06	4.22481e+06	3.51944e+06	5.60808e+06	4.87473e+06	2.75017e+06	3.59481e+06	7.03106e+06	3.49787e+06	3.5246e+06	3.15366e+06	3.02571e+06	3.73368e+06	4.18927e+06	5.75256e+06	6.43739e+06	4.14352e+06	5.23429e+06	5.60808e+06	4.57746e+06	5.63401e+06	3.96454e+06	4.82033e+06	5.9719e+06	2.8445e+06	2.55435e+06	2.4126e+06	3.03051e+06	3.40374e+06	5.24296e+06	4.66523e+06	3.34465e+06	4.25026e+06	4.58183e+06	3.52517e+06	4.64195e+06	3.20415e+06	3.844e+06	5.5795e+06
P00403	Cytochrome c oxidase subunit 2 OS=Homo sapiens GN=MT-CO2 PE=1 SV=1 - [COX2_HUMAN]	3	3	121.68	7.11012e+06	1.02185e+07	5.95761e+06	2.16332e+06	6.34542e+06	3.33924e+06	2.06741e+07	8.57832e+06	5.0245e+06	1.2598e+07	1.54354e+07	8.6422e+06	1.30816e+07	8.6306e+06	5.47274e+06	1.0276e+07	1.13282e+07	9.93644e+06	5.0901e+06	1.10533e+07	8.6884e+06	1.56213e+07	8.41326e+06	7.47271e+06	1.2598e+07	1.44941e+07	1.77044e+07	1.44271e+07	5.91695e+06	9.34358e+06	8.46458e+06	9.5992e+06	9.10951e+06	4.21294e+06	9.77538e+06	8.385e+06	1.04357e+07	6.17109e+06	6.30844e+06	1.02048e+07	1.01222e+07	1.48183e+07	1.24399e+07	4.81843e+06	9.31481e+06
P00441	Superoxide dismutase [Cu-Zn] OS=Homo sapiens GN=SOD1 PE=1 SV=2 - [SODC_HUMAN]	9	9	462.5	1.27482e+07	2.08042e+07	1.05831e+07	1.12373e+07	1.03441e+07	6.88395e+06	6.19574e+07	2.58696e+07	1.44813e+07	3.91603e+07	3.19049e+07	1.14978e+07	1.99453e+07	4.52359e+07	1.12404e+07	1.84246e+07	2.30636e+07	1.76511e+07	2.64403e+07	1.80187e+07	1.79114e+07	4.68148e+07	2.53719e+07	2.15374e+07	3.91603e+07	2.99593e+07	2.35545e+07	2.19967e+07	3.10127e+07	1.91907e+07	1.50879e+07	1.94321e+07	1.58332e+07	2.3174e+07	1.54981e+07	1.70493e+07	3.09826e+07	1.81852e+07	1.82948e+07	3.21673e+07	2.07957e+07	1.95657e+07	1.90276e+07	2.64219e+07	1.91358e+07
P00491	Purine nucleoside phosphorylase OS=Homo sapiens GN=PNP PE=1 SV=2 - [PNPH_HUMAN]	9	9	413.66	2.04765e+07	2.44661e+07	1.31144e+07	5.03847e+06	1.43736e+07	7.21402e+06	4.93498e+07	3.03501e+07	1.28854e+07	2.94253e+07	4.18261e+07	1.66117e+07	2.61114e+07	6.48569e+07	1.2071e+07	2.9594e+07	2.71232e+07	2.1873e+07	1.18551e+07	2.50379e+07	1.87702e+07	3.72885e+07	2.97661e+07	1.91638e+07	2.94253e+07	3.92754e+07	3.40307e+07	2.8797e+07	4.44645e+07	2.06087e+07	2.43405e+07	2.27837e+07	1.96039e+07	9.81499e+06	2.18672e+07	1.79217e+07	2.49379e+07	2.13428e+07	1.61436e+07	2.40637e+07	2.71467e+07	2.8292e+07	2.47688e+07	3.77178e+07	2.02728e+07
P00492	Hypoxanthine-guanine phosphoribosyltransferase OS=Homo sapiens GN=HPRT1 PE=1 SV=2 - [HPRT_HUMAN]	4	4	178.81	3.17449e+06	4.37806e+06	3.06491e+06	2.46658e+06	3.61837e+06	1.83279e+06	1.31216e+07	7.09812e+06	4.0848e+06	6.88914e+06	8.49908e+06	3.86555e+06	6.19325e+06	1.60114e+07	4.42725e+06	4.588e+06	4.85354e+06	5.11183e+06	5.80363e+06	6.30297e+06	4.76874e+06	9.91466e+06	6.96154e+06	6.07513e+06	6.88914e+06	7.98079e+06	7.91897e+06	6.83023e+06	1.09771e+07	7.55863e+06	3.72427e+06	3.96162e+06	4.4082e+06	4.83902e+06	5.32095e+06	4.29888e+06	6.94575e+06	5.35187e+06	4.99099e+06	5.60296e+06	5.88939e+06	6.5754e+06	5.77165e+06	9.07898e+06	7.31539e+06
P00505	Aspartate aminotransferase, mitochondrial OS=Homo sapiens GN=GOT2 PE=1 SV=3 - [AATM_HUMAN]	18	18	906.6	2.73672e+07	3.64886e+07	3.19214e+07	1.89911e+07	3.37548e+07	1.87969e+07	6.08504e+07	1.8888e+07	2.03883e+07	3.97613e+07	2.3675e+07	1.56891e+07	2.73917e+07	3.80521e+07	3.44406e+07	3.9553e+07	4.04514e+07	5.32404e+07	4.46843e+07	5.87987e+07	4.89078e+07	4.59783e+07	1.85246e+07	3.03225e+07	3.97613e+07	2.22312e+07	3.21407e+07	3.0209e+07	2.60877e+07	5.88002e+07	3.24959e+07	3.39822e+07	4.8516e+07	3.87093e+07	5.18371e+07	4.76384e+07	3.17719e+07	1.43533e+07	2.53733e+07	3.2415e+07	1.67442e+07	2.66446e+07	2.53474e+07	2.12877e+07	5.96599e+07
P00533	Epidermal growth factor receptor OS=Homo sapiens GN=EGFR PE=1 SV=2 - [EGFR_HUMAN]	6	6	313.95	2.14553e+06	3.2592e+06	2.60036e+06	1.79796e+06	2.91549e+06	2.35799e+06	4.45089e+06	2.14448e+06	2.47802e+06	2.84156e+06	1.90485e+06	1.63844e+06	4.10229e+06	4.49311e+06	3.639e+06	3.10086e+06	3.61316e+06	4.33703e+06	4.23044e+06	5.0786e+06	6.13529e+06	3.36307e+06	2.10322e+06	3.68544e+06	2.84156e+06	1.78869e+06	3.35652e+06	4.52422e+06	3.08037e+06	6.21284e+06	2.46305e+06	2.8846e+06	3.44982e+06	3.35919e+06	4.03835e+06	5.372e+06	2.78526e+06	1.81078e+06	2.87181e+06	2.35166e+06	1.49466e+06	2.73509e+06	3.59262e+06	2.44527e+06	5.57368e+06
P00558	Phosphoglycerate kinase 1 OS=Homo sapiens GN=PGK1 PE=1 SV=3 - [PGK1_HUMAN]	81	80	4253.67	6.07472e+08	7.4279e+08	3.88648e+08	2.47489e+08	4.50418e+08	2.24276e+08	1.80396e+09	1.33513e+09	4.58945e+08	1.27775e+09	1.64382e+09	5.3383e+08	6.93738e+08	1.70798e+09	3.53959e+08	8.77961e+08	8.23459e+08	6.48209e+08	5.8232e+08	7.846e+08	5.83546e+08	1.36307e+09	1.30944e+09	6.82567e+08	1.27775e+09	1.54357e+09	1.09361e+09	7.6509e+08	1.17095e+09	6.04313e+08	7.38124e+08	7.35526e+08	6.54727e+08	5.4672e+08	7.34289e+08	6.13905e+08	8.80822e+08	8.02748e+08	6.3592e+08	1.04289e+09	9.17473e+08	8.73992e+08	7.17551e+08	1.04729e+09	6.61764e+08
P00568	Adenylate kinase isoenzyme 1 OS=Homo sapiens GN=AK1 PE=1 SV=3 - [KAD1_HUMAN]	7	7	406.1	2.30641e+06	2.82621e+06	1.92991e+06	1.37193e+06	1.93227e+06	1.47146e+06	6.64628e+06	4.11646e+06	2.29348e+06	6.03877e+06	5.44151e+06	2.54076e+06	3.18183e+06	1.01656e+07	2.48717e+06	3.33338e+06	3.13315e+06	3.21882e+06	3.22802e+06	3.36589e+06	3.8286e+06	5.02191e+06	4.03725e+06	3.41099e+06	6.03877e+06	5.10968e+06	5.205e+06	3.50909e+06	6.96932e+06	4.24634e+06	2.67512e+06	2.50174e+06	2.48459e+06	2.52835e+06	2.58802e+06	3.18784e+06	4.02517e+06	3.36342e+06	2.63993e+06	4.97914e+06	4.03428e+06	4.2629e+06	2.71349e+06	5.50764e+06	3.54113e+06
P00966	Argininosuccinate synthase OS=Homo sapiens GN=ASS1 PE=1 SV=2 - [ASSY_HUMAN]	13	13	529.57	3.38427e+07	4.44133e+07	2.76252e+07	2.40641e+07	3.13862e+07	1.65726e+07	6.82513e+07	7.0519e+07	2.77612e+07	4.54771e+07	6.25111e+07	2.15994e+07	4.30208e+07	8.53896e+07	1.84833e+07	4.89118e+07	4.92368e+07	4.60749e+07	5.66206e+07	5.46728e+07	4.31203e+07	5.15704e+07	6.91622e+07	4.1288e+07	4.54771e+07	5.86991e+07	4.42485e+07	4.74456e+07	5.85412e+07	3.15564e+07	4.06784e+07	4.20363e+07	4.31992e+07	5.16221e+07	4.94987e+07	4.30628e+07	3.44462e+07	4.63631e+07	3.62194e+07	3.7126e+07	4.0101e+07	3.63999e+07	4.15341e+07	4.99306e+07	3.16282e+07
P01116;P01111	GTPase KRas OS=Homo sapiens GN=KRAS PE=1 SV=1 - [RASK_HUMAN]	1	1	44.25	1.41818e+06	1.62588e+06	1.09288e+06	641309	960796	556427	4.84369e+06	2.28487e+06	1.38618e+06	315590	493561	92912.4	2.02392e+06	2.30089e+06	734250	2.04965e+06	1.80245e+06	1.82277e+06	1.50894e+06	1.67365e+06	1.44777e+06	3.65987e+06	2.24091e+06	2.0616e+06	315590	463463	190340	2.23208e+06	1.57744e+06	1.25358e+06	1.66338e+06	1.48667e+06	1.53731e+06	1.23296e+06	1.39212e+06	1.2816e+06	2.5169e+06	1.7306e+06	1.69326e+06	258410	382927	147562	1.84784e+06	1.2429e+06	1.12475e+06
P01891	HLA class I histocompatibility antigen, A-68 alpha chain OS=Homo sapiens GN=HLA-A PE=1 SV=4 - [1A68_HUMAN]	8	5	399.81	4.69496e+06	6.78484e+06	4.21259e+06	3.05747e+06	4.54452e+06	3.35426e+06	2.0367e+07	9.90571e+06	7.55408e+06	1.59003e+07	1.05105e+07	6.0103e+06	1.18855e+07	1.6322e+07	6.83005e+06	6.78549e+06	7.52169e+06	7.026e+06	7.19394e+06	7.91627e+06	8.72748e+06	1.53892e+07	9.71512e+06	1.12348e+07	1.59003e+07	9.86954e+06	1.23127e+07	1.31079e+07	1.119e+07	1.16609e+07	5.49581e+06	6.14201e+06	5.90309e+06	5.86651e+06	6.60952e+06	8.04273e+06	1.06548e+07	7.48413e+06	9.4062e+06	1.29562e+07	7.38644e+06	1.02003e+07	1.11487e+07	9.13429e+06	1.13109e+07
P02042	Hemoglobin subunit delta OS=Homo sapiens GN=HBD PE=1 SV=2 - [HBD_HUMAN]	1	1	58.27	2.87653e+06	2.26625e+06	2.21155e+06	1.44519e+06	1.73395e+06	1.14568e+06	9.64296e+06	4.75128e+06	3.09978e+06	2.97082e+06	4.28655e+06	2.53288e+06	4.09453e+06	5.96144e+06	2.75104e+06	4.15737e+06	2.51237e+06	3.68855e+06	3.4004e+06	3.02044e+06	2.98094e+06	7.28618e+06	4.65987e+06	4.61016e+06	2.97082e+06	4.02515e+06	5.18886e+06	4.51566e+06	4.08703e+06	4.69683e+06	3.4273e+06	2.06468e+06	3.34671e+06	2.95393e+06	2.59258e+06	2.82674e+06	4.80776e+06	3.38014e+06	3.99504e+06	2.41953e+06	2.91276e+06	4.30993e+06	3.89603e+06	3.38111e+06	4.79014e+06
P02462	Collagen alpha-1(IV) chain OS=Homo sapiens GN=COL4A1 PE=1 SV=3 - [CO4A1_HUMAN]	1	1	26.19	62445.3	158359	112734	128336	155059	67541	103635	59005.2	170883	65611.3	55944.8	13645.5	91468.6	96110.1	144019	90250.4	175557	188025	301963	270102	175736	78306	57869.9	254146	65611.3	52533.2	27954.2	100876	65890.9	245883	74419	135940	132239	234643	195113	132656	80630.8	59001.5	194890	45947.7	48523.2	20173	71537.1	52992.7	181227
P02511	Alpha-crystallin B chain OS=Homo sapiens GN=CRYAB PE=1 SV=2 - [CRYAB_HUMAN]	1	1	28.25	285349	223211	153949	128230	164249	74172.7	160074	106144	89712.7	107622	284102	77565.4	144281	345826	82372.2	412407	247453	256764	301713	286112	192991	120952	104102	133426	107622	266777	158901	159120	237090	140634	327645	192083	184376	234420	208679	148367	122569	97925.6	106238	80992.4	226570	121970	114640	193183	99923.9
P02545	Prelamin-A/C OS=Homo sapiens GN=LMNA PE=1 SV=1 - [LMNA_HUMAN]	96	90	5180.34	4.13402e+08	4.80615e+08	3.8707e+08	4.25055e+08	3.16585e+08	2.57957e+08	6.33453e+08	6.12286e+08	3.85491e+08	5.75552e+08	6.95466e+08	2.90454e+08	6.80516e+08	9.65681e+08	4.67076e+08	5.97477e+08	5.32811e+08	6.45577e+08	1.00012e+09	5.51471e+08	6.7118e+08	4.78635e+08	6.00505e+08	5.73324e+08	5.75552e+08	6.53055e+08	5.95025e+08	7.50508e+08	6.6205e+08	7.97438e+08	4.99628e+08	4.62885e+08	6.47617e+08	9.58467e+08	5.08631e+08	7.08179e+08	3.16974e+08	3.90604e+08	5.24725e+08	4.69981e+08	4.22099e+08	4.83531e+08	6.87265e+08	5.85219e+08	8.55839e+08
P02765	Alpha-2-HS-glycoprotein OS=Homo sapiens GN=AHSG PE=1 SV=1 - [FETUA_HUMAN]	2	2	140.81	272730	343760	307727	661743	361469	363695	108443	177649	431388	172293	62625	201338	284959	397896	914805	394168	381094	513244	1.55702e+06	629656	946300	81938.9	174231	641583	172293	58806	412462	314268	272788	1.56184e+06	316931	299060	374290	1.22985e+06	465637	779891	84025.3	160420	494720	128052	53746.1	320554	230743	222077	1.3703e+06
P02786	Transferrin receptor protein 1 OS=Homo sapiens GN=TFRC PE=1 SV=2 - [TFR1_HUMAN]	24	24	1378.47	6.99629e+07	9.97129e+07	5.25441e+07	3.85731e+07	6.8149e+07	4.11152e+07	3.56024e+08	2.05303e+08	1.07122e+08	1.75244e+08	2.02297e+08	8.25414e+07	1.10168e+08	1.77994e+08	4.92756e+07	1.01115e+08	1.10542e+08	8.7636e+07	9.07589e+07	1.18711e+08	1.06978e+08	2.69011e+08	2.01353e+08	1.59317e+08	1.75244e+08	1.8996e+08	1.69094e+08	1.21499e+08	1.22029e+08	8.4128e+07	8.31065e+07	9.4472e+07	8.26424e+07	8.19416e+07	1.06423e+08	1.08206e+08	1.75442e+08	1.30418e+08	1.4472e+08	1.43496e+08	1.21974e+08	1.39167e+08	1.10063e+08	1.05273e+08	8.6724e+07
P02788	Lactotransferrin OS=Homo sapiens GN=LTF PE=1 SV=6 - [TRFL_HUMAN]	1	1	28.98	841331	1.0426e+06	791941	722971	1.01518e+06	742801	1.5114e+06	1.69799e+06	1.65658e+06	1.02895e+06	1.25331e+06	1.14557e+06	1.44387e+06	2.5913e+06	1.38386e+06	1.21595e+06	1.15583e+06	1.32084e+06	1.70108e+06	1.76837e+06	1.9327e+06	1.14201e+06	1.66532e+06	2.46375e+06	1.02895e+06	1.17688e+06	2.34682e+06	1.59237e+06	1.77654e+06	2.36266e+06	979578	936772	1.09072e+06	1.39696e+06	1.46933e+06	1.77958e+06	899734	1.31732e+06	2.06724e+06	853572	915791	1.93977e+06	1.30756e+06	1.41393e+06	2.2608e+06
P02794	Ferritin heavy chain OS=Homo sapiens GN=FTH1 PE=1 SV=2 - [FRIH_HUMAN]	3	3	88.64	866647	741937	767112	792890	476220	288771	587449	744913	819472	636342	1.39597e+06	490170	792803	1.08179e+06	575257	1.25254e+06	822514	1.27943e+06	1.8656e+06	829546	751357	443874	730581	1.21876e+06	636342	1.31084e+06	1.00416e+06	874343	741648	982134	1.0075e+06	644960	985647	1.4944e+06	607149	594671	432199	643701	944474	508169	1.057e+06	802093	664282	596435	761317
P02795;P80297	Metallothionein-2 OS=Homo sapiens GN=MT2A PE=1 SV=1 - [MT2_HUMAN]	8	8	490.42	1.34273e+07	1.9766e+07	1.65414e+07	1.28762e+07	1.81691e+07	1.19166e+07	3.02066e+06	3.10441e+06	3.87909e+06	9.08722e+06	5.51381e+06	5.4005e+06	1.11281e+07	1.40852e+07	1.81292e+07	1.94061e+07	2.19126e+07	2.75886e+07	3.02965e+07	3.16495e+07	3.10059e+07	2.2824e+06	3.04468e+06	5.7692e+06	9.08722e+06	5.17757e+06	1.10635e+07	1.22726e+07	9.65648e+06	3.09519e+07	1.59265e+07	1.90772e+07	2.7827e+07	2.86088e+07	2.92837e+07	3.2137e+07	1.74383e+06	2.41371e+06	4.9813e+06	7.3615e+06	3.88474e+06	9.09689e+06	1.06479e+07	8.23903e+06	3.33812e+07
P04040	Catalase OS=Homo sapiens GN=CAT PE=1 SV=3 - [CATA_HUMAN]	6	6	379.14	7.85642e+06	8.52955e+06	5.55071e+06	6.29375e+06	5.24963e+06	3.24865e+06	1.6671e+07	9.78502e+06	5.75201e+06	1.32135e+07	1.18082e+07	4.62866e+06	1.0242e+07	1.78e+07	5.79393e+06	1.13547e+07	9.45588e+06	9.2578e+06	1.48086e+07	9.14452e+06	8.4527e+06	1.25966e+07	9.59675e+06	8.55469e+06	1.32135e+07	1.10881e+07	9.48228e+06	1.12954e+07	1.22033e+07	9.89195e+06	9.2885e+06	7.79818e+06	7.92459e+06	1.26779e+07	7.74209e+06	7.65729e+06	8.75395e+06	7.27495e+06	7.09479e+06	1.06789e+07	8.26021e+06	7.85968e+06	9.43643e+06	1.009e+07	9.22558e+06
P04062	Glucosylceramidase OS=Homo sapiens GN=GBA PE=1 SV=3 - [GLCM_HUMAN]	1	1	35.16	1.51142e+06	1.38409e+06	1.09965e+06	630889	1.00244e+06	665279	5.84949e+06	5.53776e+06	2.09133e+06	3.84252e+06	5.28783e+06	2.25989e+06	2.47339e+06	4.23694e+06	1.47988e+06	2.18441e+06	1.53441e+06	1.83407e+06	1.48442e+06	1.74619e+06	1.73099e+06	4.41985e+06	5.43121e+06	3.11034e+06	3.84252e+06	4.96537e+06	4.62961e+06	2.72778e+06	2.90475e+06	2.5266e+06	1.77075e+06	1.25906e+06	1.54696e+06	1.21217e+06	1.44995e+06	1.56943e+06	2.98675e+06	3.87984e+06	2.62564e+06	3.09889e+06	3.52251e+06	3.85338e+06	2.28822e+06	2.38652e+06	2.43659e+06
P04075	Fructose-bisphosphate aldolase A OS=Homo sapiens GN=ALDOA PE=1 SV=2 - [ALDOA_HUMAN]	47	39	2757.11	2.54892e+08	3.002e+08	2.0197e+08	1.71265e+08	1.62535e+08	1.08095e+08	7.26929e+08	6.47386e+08	2.39646e+08	3.92772e+08	6.25243e+08	1.73659e+08	2.62063e+08	5.76463e+08	1.64057e+08	3.68388e+08	3.32802e+08	3.36857e+08	4.02972e+08	2.83126e+08	2.81253e+08	5.49265e+08	6.3493e+08	3.56414e+08	3.92772e+08	5.87114e+08	3.55759e+08	2.89016e+08	3.9521e+08	2.80093e+08	3.1166e+08	2.96152e+08	3.37644e+08	3.82828e+08	2.59759e+08	2.92465e+08	3.57538e+08	3.91971e+08	3.30056e+08	3.20669e+08	3.59682e+08	2.87144e+08	2.63626e+08	3.48185e+08	3.03707e+08
P04080	Cystatin-B OS=Homo sapiens GN=CSTB PE=1 SV=2 - [CYTB_HUMAN]	1	1	45.67	24545.9	42408.8	48971.1	23324.5	44926.8	17320.4	192878	145745	69321.4	304762	218771	94654.3	128193	476292	76299.8	35475.4	47014.6	81676.8	54880.3	78259.6	45066.1	145738	142941	103098	304762	205430	193909	141377	326535	130266	33595.2	38796.2	55304.4	51408.1	50030.6	31536	144641	133674	82491.4	249959	177097	150113	102396	261294	92611.7
P04083	Annexin A1 OS=Homo sapiens GN=ANXA1 PE=1 SV=2 - [ANXA1_HUMAN]	32	32	1856.37	7.6158e+07	1.09281e+08	5.70037e+07	4.36894e+07	6.58055e+07	3.8065e+07	1.97644e+08	1.60419e+08	7.15302e+07	1.92651e+08	2.39294e+08	8.06953e+07	9.77824e+07	2.29859e+08	6.25218e+07	1.10069e+08	1.21149e+08	9.5074e+07	1.02797e+08	1.14629e+08	9.90418e+07	1.49339e+08	1.57332e+08	1.06383e+08	1.92651e+08	2.24702e+08	1.65313e+08	1.07839e+08	1.57586e+08	1.06743e+08	9.09343e+07	1.02654e+08	8.77048e+07	9.14111e+07	1.01185e+08	9.82897e+07	9.97839e+07	1.08639e+08	9.28679e+07	1.57658e+08	1.48484e+08	1.36529e+08	9.35904e+07	1.34457e+08	1.1055e+08
P04179	Superoxide dismutase [Mn], mitochondrial OS=Homo sapiens GN=SOD2 PE=1 SV=2 - [SODM_HUMAN]	1	1	58.28	3.67015e+06	3.32503e+06	2.76724e+06	1.11094e+06	3.48738e+06	1.72254e+06	6.65732e+06	4.79235e+06	2.66344e+06	6.04576e+06	5.21169e+06	3.17181e+06	6.22215e+06	4.53733e+06	2.77593e+06	5.30436e+06	3.68613e+06	4.61537e+06	2.61393e+06	6.07479e+06	4.4819e+06	5.03024e+06	4.70014e+06	3.96121e+06	6.04576e+06	4.89387e+06	6.49777e+06	6.86211e+06	3.11069e+06	4.73933e+06	4.41955e+06	3.0881e+06	4.24439e+06	2.18997e+06	5.43345e+06	4.42327e+06	3.38219e+06	3.4097e+06	3.38354e+06	4.90581e+06	3.4812e+06	5.45508e+06	5.9469e+06	2.56506e+06	4.83061e+06
P04181	Ornithine aminotransferase, mitochondrial OS=Homo sapiens GN=OAT PE=1 SV=1 - [OAT_HUMAN]	3	3	177.79	1.71495e+06	2.80259e+06	1.25231e+06	766452	1.62397e+06	1.2073e+06	5.99014e+06	2.47385e+06	1.9669e+06	2.36054e+06	3.14697e+06	1.49735e+06	3.74565e+06	4.59991e+06	1.83112e+06	2.47857e+06	3.10696e+06	2.08868e+06	1.80339e+06	2.82886e+06	3.14127e+06	4.52612e+06	2.42625e+06	2.92528e+06	2.36054e+06	2.95506e+06	3.06748e+06	4.13089e+06	3.15359e+06	3.12626e+06	2.0007e+06	2.52166e+06	1.67243e+06	1.43592e+06	2.27189e+06	2.78318e+06	3.31902e+06	1.92415e+06	2.34937e+06	1.91901e+06	2.27618e+06	2.50334e+06	3.37602e+06	2.52257e+06	2.79469e+06
P04183	Thymidine kinase, cytosolic OS=Homo sapiens GN=TK1 PE=1 SV=2 - [KITH_HUMAN]	2	2	63.91	730963	865318	612825	584839	760151	682962	3.6206e+06	1.56756e+06	1.31984e+06	1.86784e+06	1.37482e+06	560091	1.40983e+06	4.15423e+06	1.68562e+06	1.05644e+06	959294	1.0221e+06	1.37607e+06	1.32413e+06	1.77701e+06	2.73571e+06	1.5374e+06	1.96293e+06	1.86784e+06	1.29098e+06	1.1474e+06	1.55484e+06	2.84805e+06	2.87785e+06	845138	777546	797215	1.12523e+06	1.06894e+06	1.50133e+06	1.97724e+06	1.24411e+06	1.60127e+06	1.51629e+06	1.01195e+06	942042	1.23259e+06	2.28353e+06	2.61649e+06
P04222	HLA class I histocompatibility antigen, Cw-3 alpha chain OS=Homo sapiens GN=HLA-C PE=1 SV=2 - [1C03_HUMAN]	4	2	175.3	3.62021e+06	3.82602e+06	3.73619e+06	2.12582e+06	1.3922e+06	1.2753e+06	8.05687e+06	3.06313e+06	3.23113e+06	5.35165e+06	8.40322e+06	4.4766e+06	7.79734e+06	4.22937e+06	4.05409e+06	5.23218e+06	4.24154e+06	6.23144e+06	5.00187e+06	2.42513e+06	3.31821e+06	6.08773e+06	3.00419e+06	4.80552e+06	5.35165e+06	7.89077e+06	9.17077e+06	8.5993e+06	2.89956e+06	6.92153e+06	4.32052e+06	3.52534e+06	5.75748e+06	4.3873e+06	2.00319e+06	3.0836e+06	4.22146e+06	2.34883e+06	4.085e+06	4.34642e+06	5.51107e+06	7.64958e+06	7.45715e+06	2.33282e+06	7.0082e+06
P04350	Tubulin beta-4A chain OS=Homo sapiens GN=TUBB4A PE=1 SV=2 - [TBB4A_HUMAN]	47	1	2335.9	2.65211e+06	2.68652e+06	2.04808e+06	1.00952e+06	2.41988e+06	918455	2.01903e+06	2.97075e+06	2.75213e+06	3.94541e+06	2.39856e+06	3.58283e+06	1.75911e+06	3.74737e+06	1.23458e+06	3.83302e+06	2.97828e+06	3.41591e+06	2.37531e+06	4.21528e+06	2.38974e+06	1.52557e+06	2.91359e+06	4.09312e+06	3.94541e+06	2.25229e+06	7.33979e+06	1.94003e+06	2.56912e+06	2.10779e+06	3.12973e+06	2.45673e+06	3.0881e+06	1.97888e+06	3.71567e+06	2.25942e+06	1.15751e+06	2.20415e+06	3.50046e+06	3.17055e+06	1.70007e+06	6.14442e+06	1.59545e+06	2.08822e+06	1.9907e+06
P04406	Glyceraldehyde-3-phosphate dehydrogenase OS=Homo sapiens GN=GAPDH PE=1 SV=3 - [G3P_HUMAN]	67	66	3797.57	1.46543e+09	1.97566e+09	1.07805e+09	7.72687e+08	1.34514e+09	6.77875e+08	4.57408e+09	4.09554e+09	1.55541e+09	3.22299e+09	4.57035e+09	1.61331e+09	1.98841e+09	3.93145e+09	1.12585e+09	2.11795e+09	2.19022e+09	1.79803e+09	1.81806e+09	2.34315e+09	1.76377e+09	3.45615e+09	4.01674e+09	2.31329e+09	3.22299e+09	4.29164e+09	3.30504e+09	2.19292e+09	2.69531e+09	1.92216e+09	1.81004e+09	1.95086e+09	1.78746e+09	1.90629e+09	2.07671e+09	1.9195e+09	2.39268e+09	2.47904e+09	2.22789e+09	2.52896e+09	2.56284e+09	2.39099e+09	2.15187e+09	2.49189e+09	2.06506e+09
P04792	Heat shock protein beta-1 OS=Homo sapiens GN=HSPB1 PE=1 SV=2 - [HSPB1_HUMAN]	14	14	786.17	1.19574e+08	1.36451e+08	8.92446e+07	6.13015e+07	8.061e+07	4.06231e+07	2.18709e+08	1.31838e+08	6.90391e+07	2.10504e+08	2.01391e+08	9.9951e+07	1.01673e+08	2.03387e+08	5.18962e+07	1.72817e+08	1.5127e+08	1.48847e+08	1.44237e+08	1.40417e+08	1.05698e+08	1.65256e+08	1.29302e+08	1.02679e+08	2.10504e+08	1.8911e+08	2.0476e+08	1.1213e+08	1.39438e+08	8.86021e+07	1.44483e+08	1.32613e+08	1.4869e+08	1.35991e+08	1.28749e+08	1.10128e+08	1.06897e+08	8.45783e+07	9.28451e+07	1.73325e+08	1.20064e+08	1.66217e+08	1.00413e+08	1.22499e+08	9.63155e+07
P04843	Dolichyl-diphosphooligosaccharide--protein glycosyltransferase subunit 1 OS=Homo sapiens GN=RPN1 PE=1 SV=1 - [RPN1_HUMAN]	17	16	845.54	2.53761e+07	3.4953e+07	2.14044e+07	1.24664e+07	2.13033e+07	1.23938e+07	6.35631e+07	3.77523e+07	2.54567e+07	3.90211e+07	4.23424e+07	2.14091e+07	3.84306e+07	4.90434e+07	1.9756e+07	3.66753e+07	3.8749e+07	3.56995e+07	2.93324e+07	3.7109e+07	3.22477e+07	4.8028e+07	3.70259e+07	3.78606e+07	3.90211e+07	3.97603e+07	4.38588e+07	4.23833e+07	3.36231e+07	3.37293e+07	3.00393e+07	3.26128e+07	3.2127e+07	2.50144e+07	3.22682e+07	3.09153e+07	3.27342e+07	2.7115e+07	3.24861e+07	3.18468e+07	2.85487e+07	3.64229e+07	3.6337e+07	2.78489e+07	3.33486e+07
P04844	Dolichyl-diphosphooligosaccharide--protein glycosyltransferase subunit 2 OS=Homo sapiens GN=RPN2 PE=1 SV=3 - [RPN2_HUMAN]	4	4	262.88	1.17176e+07	1.75913e+07	7.01662e+06	2.60904e+06	7.00771e+06	4.07928e+06	3.69226e+07	2.34693e+07	8.8841e+06	1.11379e+07	2.7473e+07	8.88497e+06	1.56047e+07	1.91849e+07	6.34808e+06	1.69351e+07	1.95017e+07	1.17027e+07	6.13883e+06	1.2207e+07	1.06139e+07	2.78986e+07	2.30177e+07	1.32129e+07	1.11379e+07	2.57977e+07	1.82018e+07	1.72096e+07	1.31527e+07	1.08381e+07	1.39568e+07	1.65824e+07	1.0891e+07	5.25499e+06	1.08438e+07	1.04684e+07	1.84247e+07	1.59068e+07	1.13837e+07	9.05661e+06	1.75615e+07	1.50838e+07	1.48969e+07	1.10665e+07	1.11204e+07
P04899	Guanine nucleotide-binding protein G(i) subunit alpha-2 OS=Homo sapiens GN=GNAI2 PE=1 SV=3 - [GNAI2_HUMAN]	1	1	66.02	526641	1.1321e+06	493885	321257	789377	414136	2.08593e+06	584371	623734	964143	1.02016e+06	590055	1.16562e+06	2.07352e+06	612754	761139	1.25505e+06	823729	755888	1.37504e+06	1.07754e+06	1.57612e+06	573127	927651	964143	957948	1.20879e+06	1.28551e+06	1.42156e+06	1.04615e+06	605264	1.02117e+06	656957	595699	1.13653e+06	920499	1.18958e+06	486434	724958	802728	751979	1.00605e+06	1.03391e+06	1.12272e+06	905626
P04908	Histone H2A type 1-B/E OS=Homo sapiens GN=HIST1H2AB PE=1 SV=2 - [H2A1B_HUMAN]	29	6	1360.49	1.00956e+08	1.42514e+08	7.06056e+07	4.13965e+07	6.91984e+07	3.68338e+07	3.97574e+08	2.16324e+08	9.18706e+07	1.47333e+08	1.42157e+08	6.08638e+07	1.52326e+08	2.28398e+08	5.48625e+07	1.45909e+08	1.57991e+08	1.1776e+08	9.74022e+07	1.20539e+08	9.58382e+07	3.00405e+08	2.12162e+08	1.36635e+08	1.47333e+08	1.33488e+08	1.24686e+08	1.67993e+08	1.56585e+08	9.36665e+07	1.2494e+08	1.50525e+08	1.25509e+08	9.21605e+07	1.15701e+08	1.02014e+08	1.98818e+08	1.28559e+08	1.33382e+08	1.20648e+08	7.85087e+07	9.64995e+07	1.64637e+08	1.38721e+08	1.02613e+08
P05023	Sodium/potassium-transporting ATPase subunit alpha-1 OS=Homo sapiens GN=ATP1A1 PE=1 SV=1 - [AT1A1_HUMAN]	21	21	1204.07	1.84048e+07	2.69041e+07	2.29533e+07	2.05717e+07	1.92847e+07	1.29616e+07	7.00129e+07	3.43835e+07	2.64294e+07	3.24864e+07	3.79037e+07	1.48779e+07	3.55275e+07	4.90051e+07	2.43447e+07	2.65999e+07	2.9826e+07	3.82828e+07	4.84033e+07	3.35927e+07	3.37249e+07	5.29015e+07	3.37219e+07	3.93072e+07	3.24864e+07	3.55922e+07	3.04788e+07	3.91815e+07	3.35968e+07	4.15636e+07	2.16096e+07	2.45038e+07	3.353e+07	4.20074e+07	2.84013e+07	3.13836e+07	3.70081e+07	2.54352e+07	3.28164e+07	2.65367e+07	2.61708e+07	2.52713e+07	3.28718e+07	2.73331e+07	4.00417e+07
P05114	Non-histone chromosomal protein HMG-14 OS=Homo sapiens GN=HMGN1 PE=1 SV=3 - [HMGN1_HUMAN]	4	4	184.14	954131	1.27342e+06	1.60537e+06	1.53544e+06	1.89741e+06	1.23142e+06	1.31397e+06	922962	1.59184e+06	1.80251e+06	856019	983562	1.69418e+06	2.06411e+06	2.38635e+06	1.37898e+06	1.41171e+06	2.67753e+06	3.61275e+06	3.30517e+06	3.20404e+06	992827	905204	2.36747e+06	1.80251e+06	803817	2.01493e+06	1.86843e+06	1.41511e+06	4.0742e+06	1.10909e+06	1.12861e+06	2.15832e+06	2.92852e+06	2.66588e+06	2.77298e+06	899010	790829	1.89544e+06	1.48539e+06	684290	1.63269e+06	1.45311e+06	1.12566e+06	3.67309e+06
P05141	ADP/ATP translocase 2 OS=Homo sapiens GN=SLC25A5 PE=1 SV=7 - [ADT2_HUMAN]	29	15	1554.85	7.64785e+07	1.27793e+08	3.6618e+07	1.09956e+07	6.56891e+07	1.17043e+07	2.83701e+08	1.67061e+08	6.97885e+07	1.27452e+08	2.4638e+08	8.10579e+07	1.66714e+08	7.21311e+07	2.68241e+07	1.10532e+08	1.41672e+08	6.10735e+07	2.58716e+07	1.14426e+08	3.04536e+07	2.14364e+08	1.63847e+08	1.03793e+08	1.27452e+08	2.31355e+08	1.66055e+08	1.83861e+08	4.94515e+07	4.57966e+07	9.45333e+07	1.28538e+08	5.89941e+07	2.23729e+07	1.04163e+08	2.96955e+07	1.40521e+08	1.00473e+08	9.68444e+07	1.05307e+08	1.41137e+08	1.30804e+08	1.70919e+08	4.28766e+07	4.76538e+07
P05187	Alkaline phosphatase, placental type OS=Homo sapiens GN=ALPP PE=1 SV=2 - [PPB1_HUMAN]	28	22	1356.05	4.83689e+07	6.08566e+07	3.74398e+07	2.59401e+07	3.91612e+07	2.68938e+07	1.32556e+08	7.66798e+07	6.69127e+07	7.97671e+07	8.70575e+07	4.90052e+07	7.92003e+07	1.1148e+08	5.43196e+07	6.99062e+07	6.74658e+07	6.24442e+07	6.10347e+07	6.82164e+07	6.99753e+07	1.00159e+08	7.52044e+07	9.95162e+07	7.97671e+07	8.17486e+07	1.00392e+08	8.73462e+07	7.64281e+07	9.27396e+07	5.76049e+07	5.66271e+07	5.74824e+07	5.37296e+07	6.0154e+07	6.93223e+07	6.7201e+07	5.30576e+07	8.79854e+07	6.50028e+07	5.68293e+07	8.32479e+07	7.66228e+07	6.42795e+07	9.65561e+07
P05198	Eukaryotic translation initiation factor 2 subunit 1 OS=Homo sapiens GN=EIF2S1 PE=1 SV=3 - [IF2A_HUMAN]	14	14	683.21	2.89027e+07	3.74187e+07	2.5852e+07	2.05805e+07	1.92298e+07	1.45107e+07	5.55232e+07	4.15826e+07	2.61627e+07	2.89962e+07	4.56987e+07	1.71554e+07	3.10846e+07	5.59181e+07	1.92806e+07	4.17723e+07	4.14824e+07	4.31175e+07	4.84241e+07	3.34971e+07	3.77555e+07	4.19531e+07	4.07825e+07	3.89105e+07	2.89962e+07	4.29119e+07	3.51447e+07	3.42817e+07	3.83362e+07	3.29178e+07	3.41672e+07	3.53708e+07	4.04858e+07	4.33759e+07	2.89166e+07	3.67618e+07	2.84587e+07	2.92855e+07	3.34911e+07	2.36728e+07	2.99313e+07	2.91889e+07	2.92921e+07	3.20386e+07	3.28166e+07
P05204	Non-histone chromosomal protein HMG-17 OS=Homo sapiens GN=HMGN2 PE=1 SV=3 - [HMGN2_HUMAN]	7	7	223.66	9.50564e+06	1.05648e+07	1.40086e+07	1.23845e+07	1.43461e+07	8.45359e+06	1.55504e+07	1.42348e+07	2.95217e+07	1.60995e+07	1.09141e+07	1.03702e+07	1.52669e+07	1.02622e+07	1.84406e+07	1.37382e+07	1.17122e+07	2.33644e+07	2.91395e+07	2.49899e+07	2.19955e+07	1.17498e+07	1.39609e+07	4.39062e+07	1.60995e+07	1.02486e+07	2.12443e+07	1.68371e+07	7.03551e+06	3.14836e+07	1.13873e+07	9.91521e+06	2.36547e+07	2.74669e+07	2.26298e+07	2.30883e+07	8.04019e+06	9.74299e+06	4.1406e+07	1.31961e+07	7.19258e+06	1.74112e+07	1.50875e+07	5.90276e+06	3.43795e+07
P05362	Intercellular adhesion molecule 1 OS=Homo sapiens GN=ICAM1 PE=1 SV=2 - [ICAM1_HUMAN]	1	1	55.37	26354.4	58134.6	34978.2	30210.7	42697	45679.8	50234.5	18490.3	139394	11064.5	8981.18	22610.6	128280	59760.6	93623.8	38089.2	64448.2	58338.7	71083	74375.5	118855	37957	18134.6	207314	11064.5	8433.49	46320.1	141474	40970.5	159844	35800.2	51117.2	39895.3	64473.6	47589.1	88654.2	40491.7	20344.9	160987	5356.86	6316.78	32897.1	102580	31593.6	114268
P05386	60S acidic ribosomal protein P1 OS=Homo sapiens GN=RPLP1 PE=1 SV=1 - [RLA1_HUMAN]	7	7	312.8	2.26291e+08	2.36997e+08	1.20108e+08	6.59905e+07	1.26136e+08	9.44605e+07	5.96137e+08	6.36553e+08	1.62648e+08	2.59043e+08	5.65652e+08	1.11362e+08	1.8019e+08	3.01486e+08	1.05231e+08	3.27052e+08	2.62735e+08	2.00323e+08	1.5527e+08	2.19721e+08	2.45778e+08	4.50439e+08	6.24305e+08	2.41898e+08	2.59043e+08	5.31158e+08	2.28136e+08	1.98723e+08	2.06692e+08	1.79661e+08	2.9308e+08	2.42519e+08	2.18569e+08	1.45998e+08	1.99943e+08	2.94468e+08	2.91257e+08	3.43492e+08	2.3829e+08	2.09486e+08	3.05174e+08	1.80313e+08	1.87175e+08	1.83067e+08	2.04608e+08
P05387	60S acidic ribosomal protein P2 OS=Homo sapiens GN=RPLP2 PE=1 SV=1 - [RLA2_HUMAN]	12	12	662.14	8.83895e+07	1.18536e+08	5.19944e+07	4.50181e+07	7.20857e+07	3.89715e+07	2.24678e+08	1.88254e+08	9.56151e+07	1.08594e+08	1.47226e+08	5.74859e+07	7.8703e+07	1.97129e+08	5.00981e+07	1.27747e+08	1.31409e+08	8.67192e+07	1.05924e+08	1.25569e+08	1.014e+08	1.69766e+08	1.84632e+08	1.42204e+08	1.08594e+08	1.38247e+08	1.17766e+08	8.67976e+07	1.35147e+08	8.55322e+07	1.06321e+08	1.14553e+08	8.42762e+07	1.00836e+08	1.15573e+08	1.05738e+08	1.09504e+08	1.19163e+08	1.32175e+08	8.93382e+07	9.01038e+07	9.72176e+07	7.74348e+07	1.18802e+08	9.22635e+07
P05388	60S acidic ribosomal protein P0 OS=Homo sapiens GN=RPLP0 PE=1 SV=1 - [RLA0_HUMAN]	21	21	1165.38	1.56939e+08	1.99798e+08	1.15426e+08	6.78404e+07	1.26147e+08	7.09384e+07	3.78578e+08	3.61889e+08	1.5798e+08	2.06315e+08	2.75905e+08	9.26482e+07	1.36349e+08	2.93807e+08	7.93976e+07	2.2682e+08	2.21497e+08	1.92514e+08	1.59622e+08	2.19741e+08	1.84575e+08	2.86052e+08	3.54926e+08	2.34957e+08	2.06315e+08	2.5908e+08	1.89799e+08	1.50373e+08	2.01427e+08	1.35555e+08	1.89582e+08	1.93836e+08	1.90676e+08	1.49552e+08	2.02718e+08	1.93428e+08	1.83493e+08	2.22615e+08	2.16296e+08	1.70074e+08	1.64935e+08	1.56194e+08	1.3379e+08	1.77638e+08	1.4647e+08
P05413	Fatty acid-binding protein, heart OS=Homo sapiens GN=FABP3 PE=1 SV=4 - [FABPH_HUMAN]	2	2	86.06	1.50916e+06	1.39457e+06	798771	582614	1.22813e+06	780125	3.61134e+06	4.06079e+06	1.41904e+06	2.46579e+06	3.94317e+06	1.2449e+06	1.9172e+06	4.41599e+06	812826	2.18115e+06	1.54603e+06	1.33224e+06	1.37084e+06	2.13932e+06	2.02981e+06	2.72871e+06	3.98266e+06	2.11047e+06	2.46579e+06	3.70271e+06	2.55031e+06	2.11439e+06	3.0275e+06	1.38773e+06	1.76893e+06	1.23494e+06	1.04221e+06	1.07486e+06	1.72294e+06	1.74602e+06	2.08757e+06	3.05971e+06	1.6723e+06	2.02339e+06	2.77912e+06	2.09127e+06	1.69997e+06	2.41625e+06	1.14317e+06
P05455	Lupus La protein OS=Homo sapiens GN=SSB PE=1 SV=2 - [LA_HUMAN]	10	10	514	5.82444e+06	8.50341e+06	5.54032e+06	6.41396e+06	5.4648e+06	4.7546e+06	8.25718e+06	7.36776e+06	6.96147e+06	6.63091e+06	6.41115e+06	3.48754e+06	6.04248e+06	1.1553e+07	7.54434e+06	8.4179e+06	9.4269e+06	9.24046e+06	1.50915e+07	9.51933e+06	1.2371e+07	6.23909e+06	7.226e+06	1.03535e+07	6.63091e+06	6.02019e+06	7.14457e+06	6.66396e+06	7.92044e+06	1.28804e+07	6.79522e+06	7.66395e+06	7.61468e+06	1.25462e+07	7.88149e+06	1.13863e+07	4.9829e+06	5.8155e+06	8.45483e+06	5.44063e+06	4.75447e+06	5.83886e+06	5.28265e+06	6.3947e+06	1.18816e+07
P05549	Transcription factor AP-2-alpha OS=Homo sapiens GN=TFAP2A PE=1 SV=1 - [AP2A_HUMAN]	3	3	144.2	1.40029e+06	1.61766e+06	1.05952e+06	811645	1.28169e+06	816994	2.19136e+06	2.57329e+06	1.23826e+06	2.08862e+06	2.41146e+06	1.09022e+06	1.5652e+06	2.73914e+06	950448	2.0238e+06	1.79334e+06	1.76712e+06	1.90973e+06	2.23262e+06	2.12574e+06	1.65578e+06	2.52377e+06	1.84161e+06	2.08862e+06	2.2644e+06	2.23343e+06	1.72618e+06	1.87789e+06	1.6227e+06	1.63485e+06	1.43891e+06	1.37137e+06	1.49265e+06	1.76617e+06	1.77659e+06	1.41808e+06	2.07433e+06	1.41957e+06	1.69889e+06	1.79946e+06	1.84029e+06	1.33123e+06	1.48603e+06	1.30033e+06
P05556	Integrin beta-1 OS=Homo sapiens GN=ITGB1 PE=1 SV=2 - [ITB1_HUMAN]	12	12	589.47	5.01924e+07	7.30094e+07	3.43285e+07	2.60426e+07	4.02143e+07	2.35324e+07	7.5311e+07	5.04761e+07	3.04195e+07	6.64014e+07	7.51481e+07	3.95727e+07	6.21773e+07	7.44591e+07	2.90933e+07	7.25415e+07	8.09384e+07	5.72551e+07	6.12759e+07	7.00508e+07	6.12292e+07	5.69047e+07	4.95049e+07	4.52415e+07	6.64014e+07	7.05654e+07	8.10687e+07	6.85723e+07	5.10475e+07	4.96709e+07	6.02364e+07	6.99724e+07	5.34728e+07	5.49112e+07	6.29428e+07	6.15718e+07	3.77829e+07	3.48498e+07	3.90505e+07	5.46291e+07	4.82628e+07	6.70565e+07	6.0317e+07	4.32804e+07	5.0766e+07
P05783	Keratin, type I cytoskeletal 18 OS=Homo sapiens GN=KRT18 PE=1 SV=2 - [K1C18_HUMAN]	44	43	2249.9	2.69519e+08	3.5425e+08	2.25837e+08	1.82344e+08	1.87266e+08	1.31739e+08	5.99337e+08	4.56782e+08	3.17426e+08	4.29562e+08	5.34036e+08	2.43033e+08	3.19554e+08	4.22646e+08	1.81748e+08	3.89528e+08	3.92722e+08	3.76664e+08	4.2904e+08	3.26206e+08	3.42774e+08	4.52856e+08	4.47993e+08	4.72093e+08	4.29562e+08	5.0147e+08	4.97878e+08	3.52421e+08	2.89757e+08	3.10298e+08	3.24339e+08	3.43856e+08	3.72931e+08	4.01339e+08	2.96386e+08	3.61534e+08	2.93872e+08	2.83951e+08	4.4277e+08	3.51408e+08	3.1193e+08	4.0775e+08	3.2124e+08	2.51613e+08	3.39907e+08
P05787	Keratin, type II cytoskeletal 8 OS=Homo sapiens GN=KRT8 PE=1 SV=7 - [K2C8_HUMAN]	49	38	2679.49	2.0118e+08	2.27927e+08	1.65456e+08	1.71294e+08	1.2893e+08	1.0057e+08	3.56685e+08	3.18028e+08	1.84057e+08	3.0413e+08	4.55163e+08	1.82698e+08	2.68071e+08	3.79641e+08	2.26067e+08	2.90759e+08	2.52681e+08	2.75957e+08	4.0304e+08	2.24588e+08	2.61673e+08	2.69509e+08	3.11909e+08	2.7374e+08	3.0413e+08	4.27406e+08	3.74276e+08	2.95642e+08	2.60274e+08	3.85963e+08	2.41589e+08	2.20291e+08	2.77775e+08	3.81474e+08	2.03595e+08	2.73954e+08	1.77549e+08	1.98964e+08	2.49903e+08	2.50066e+08	2.66748e+08	3.07319e+08	2.68898e+08	2.26147e+08	4.25934e+08
P06132	Uroporphyrinogen decarboxylase OS=Homo sapiens GN=UROD PE=1 SV=2 - [DCUP_HUMAN]	2	2	86.91	250437	571817	251816	160472	354137	204757	647921	578053	326788	1.50603e+06	1.66481e+06	464139	576288	1.65163e+06	302334	361949	633918	419993	377577	616885	532759	489567	566930	486017	1.50603e+06	1.56329e+06	950835	635560	1.13232e+06	516173	295561	496142	310282	304036	461711	433349	460321	493034	371585	1.21687e+06	1.21895e+06	769915	490938	903001	409873
P06280	Alpha-galactosidase A OS=Homo sapiens GN=GLA PE=1 SV=1 - [AGAL_HUMAN]	2	2	93.55	265190	258386	225592	128833	181891	116816	2.60792e+06	1.29662e+06	572743	376110	584713	120856	771543	1.95481e+06	467511	383272	286448	376256	303133	316843	303945	1.97053e+06	1.27167e+06	851814	376110	549056	247587	850897	1.34017e+06	798179	306559	220981	266483	249315	217992	230526	1.5827e+06	1.06617e+06	648078	293700	464968	187739	654480	1.06317e+06	623695
P06396	Gelsolin OS=Homo sapiens GN=GSN PE=1 SV=1 - [GELS_HUMAN]	1	1	46.74	170137	221218	189387	183033	150260	192803	506944	339585	105654	815085	559765	291962	274361	1.00864e+06	296174	245894	245243	315871	430660	261743	501655	383045	333051	157135	815085	525629	598114	302580	691502	505656	195546	190420	228725	333409	189621	411584	346250	289457	123869	680238	429200	486680	227988	546922	402556
P06454	Prothymosin alpha OS=Homo sapiens GN=PTMA PE=1 SV=2 - [PTMA_HUMAN]	6	6	521.72	2.52519e+07	3.28534e+07	2.65054e+07	3.58337e+07	2.28017e+07	1.40202e+07	2.02092e+07	2.17016e+07	2.30202e+07	2.6347e+07	3.56597e+07	1.67156e+07	2.15259e+07	3.59802e+07	2.28044e+07	3.64958e+07	3.64214e+07	4.42072e+07	8.43134e+07	3.97192e+07	3.64794e+07	1.527e+07	2.1284e+07	3.42368e+07	2.6347e+07	3.34851e+07	3.42435e+07	2.37399e+07	2.46672e+07	3.89339e+07	3.05493e+07	3.20044e+07	4.51674e+07	8.10279e+07	3.6394e+07	3.85795e+07	1.02196e+07	1.45713e+07	3.15737e+07	2.16531e+07	2.18743e+07	2.81554e+07	2.10023e+07	2.13734e+07	4.25093e+07
P06493	Cyclin-dependent kinase 1 OS=Homo sapiens GN=CDK1 PE=1 SV=3 - [CDK1_HUMAN]	8	7	344.04	6.08035e+06	7.78261e+06	5.11889e+06	4.49092e+06	5.74965e+06	3.71333e+06	1.85632e+07	1.25453e+07	9.62001e+06	1.20113e+07	1.2678e+07	5.51179e+06	7.62779e+06	1.63373e+07	5.65616e+06	8.78776e+06	8.62782e+06	8.53758e+06	1.05667e+07	1.00155e+07	9.66175e+06	1.40263e+07	1.23039e+07	1.43074e+07	1.20113e+07	1.19049e+07	1.12915e+07	8.41231e+06	1.12005e+07	9.65674e+06	7.13022e+06	7.09639e+06	7.18854e+06	8.77163e+06	8.40375e+06	8.73679e+06	1.00338e+07	9.36679e+06	1.19631e+07	9.81565e+06	8.91367e+06	9.36709e+06	6.87279e+06	9.08546e+06	8.99412e+06
P06576	ATP synthase subunit beta, mitochondrial OS=Homo sapiens GN=ATP5B PE=1 SV=3 - [ATPB_HUMAN]	41	41	2416.79	2.88033e+08	3.95571e+08	1.97917e+08	1.09702e+08	2.32652e+08	1.40695e+08	1.12085e+09	6.10596e+08	3.34692e+08	5.84411e+08	7.09819e+08	2.58429e+08	5.47096e+08	4.83091e+08	2.43962e+08	4.16285e+08	4.38531e+08	3.30097e+08	2.58119e+08	4.05265e+08	3.66075e+08	8.4691e+08	5.98848e+08	4.97772e+08	5.84411e+08	6.66533e+08	5.29417e+08	6.03366e+08	3.31197e+08	4.16515e+08	3.49101e+08	3.88401e+08	3.25629e+08	2.40552e+08	3.76341e+08	3.85232e+08	5.47135e+08	3.76448e+08	4.62483e+08	4.75921e+08	4.09859e+08	4.29377e+08	5.61423e+08	2.91448e+08	4.59445e+08
P06703	Protein S100-A6 OS=Homo sapiens GN=S100A6 PE=1 SV=1 - [S10A6_HUMAN]	6	6	352.04	5.49764e+06	1.01421e+07	8.73581e+06	6.55322e+06	4.20357e+06	3.72336e+06	1.12103e+07	1.17624e+07	6.78405e+06	1.21198e+07	2.28603e+07	9.72144e+06	9.24747e+06	1.2095e+07	7.22457e+06	7.94558e+06	1.12435e+07	1.45701e+07	1.54191e+07	7.32236e+06	9.68783e+06	8.47049e+06	1.15361e+07	1.00896e+07	1.21198e+07	2.14662e+07	1.99154e+07	1.01986e+07	8.29204e+06	1.23345e+07	6.49739e+06	9.37845e+06	1.39527e+07	1.4277e+07	6.16244e+06	9.53913e+06	6.17951e+06	8.70298e+06	8.53375e+06	9.98216e+06	1.49318e+07	1.65758e+07	8.55317e+06	6.78703e+06	1.27849e+07
P06730	Eukaryotic translation initiation factor 4E OS=Homo sapiens GN=EIF4E PE=1 SV=2 - [IF4E_HUMAN]	2	2	70.04	594689	769210	474242	313065	661520	445805	1.07777e+06	930873	581181	1.07414e+06	750354	604229	457669	1.42852e+06	377297	859486	852748	790968	736615	1.15233e+06	1.15994e+06	814356	912962	864363	1.07414e+06	704596	1.23782e+06	504740	979364	644157	681131	668192	580685	571579	881533	958055	726695	780449	657836	890488	592001	1.00664e+06	375986	780852	491874
P06733;P09104	Alpha-enolase OS=Homo sapiens GN=ENO1 PE=1 SV=2 - [ENOA_HUMAN]	78	66	4411.02	1.09595e+09	1.31729e+09	6.69598e+08	6.14743e+08	7.19938e+08	3.46717e+08	2.60737e+09	2.56248e+09	7.15892e+08	1.63506e+09	3.19788e+09	7.60633e+08	1.13098e+09	2.45201e+09	5.04908e+08	1.58394e+09	1.46035e+09	1.11679e+09	1.44643e+09	1.25409e+09	9.02126e+08	1.97012e+09	2.51318e+09	1.06471e+09	1.63506e+09	3.00287e+09	1.55823e+09	1.24731e+09	1.68104e+09	8.62028e+08	1.3443e+09	1.34282e+09	1.14143e+09	1.43293e+09	1.1917e+09	9.8188e+08	1.31885e+09	1.54244e+09	1.01338e+09	1.32289e+09	1.86989e+09	1.235e+09	1.18683e+09	1.5175e+09	9.5673e+08
P06737	Glycogen phosphorylase, liver form OS=Homo sapiens GN=PYGL PE=1 SV=4 - [PYGL_HUMAN]	1	1	47.39	61958.2	68737.5	80782.6	49704.8	56980.6	48942.6	60592	32317.9	54482.6	42892.7	48662.9	40237.5	40591	77413.6	60401.5	89546.4	76202.6	134734	116951	99256.6	127344	45783	31696.1	81029.4	42892.7	45695.3	82430.6	44765.9	53073.1	103123	73556.9	59665.2	92409.3	98928.2	64473.6	94957.4	47915.1	34651.9	67220.5	27496.7	41826.6	61054.3	27966.9	42726.6	73032.7
P06744	Glucose-6-phosphate isomerase OS=Homo sapiens GN=GPI PE=1 SV=4 - [G6PI_HUMAN]	26	26	1347.59	1.33709e+08	1.99998e+08	1.10135e+08	6.78763e+07	1.37737e+08	7.73485e+07	4.2764e+08	3.57582e+08	1.45347e+08	2.87443e+08	4.36209e+08	1.62731e+08	1.91965e+08	3.88693e+08	1.06431e+08	1.93246e+08	2.21719e+08	1.8369e+08	1.59707e+08	2.39929e+08	2.01254e+08	3.23123e+08	3.50702e+08	2.16168e+08	2.87443e+08	4.09608e+08	3.33371e+08	2.11709e+08	2.66479e+08	1.81709e+08	1.61287e+08	1.93798e+08	1.80747e+08	1.48387e+08	2.22873e+08	2.10448e+08	2.08514e+08	2.19517e+08	1.97724e+08	2.35768e+08	2.4931e+08	2.70958e+08	1.93838e+08	2.37013e+08	1.97669e+08
P06748	Nucleophosmin OS=Homo sapiens GN=NPM1 PE=1 SV=2 - [NPM_HUMAN]	46	46	2553.02	1.23005e+09	1.25655e+09	7.49866e+08	2.77604e+08	7.63456e+08	3.08099e+08	2.47659e+09	2.68493e+09	9.80537e+08	1.57009e+09	2.17995e+09	9.56599e+08	1.30749e+09	1.72961e+09	5.32817e+08	1.77775e+09	1.39301e+09	1.25067e+09	6.53178e+08	1.32989e+09	8.01645e+08	1.8713e+09	2.63327e+09	1.45831e+09	1.57009e+09	2.04701e+09	1.95969e+09	1.44197e+09	1.18578e+09	9.09676e+08	1.52099e+09	1.27367e+09	1.39331e+09	6.21703e+08	1.22513e+09	8.92589e+08	1.22943e+09	1.46317e+09	1.32212e+09	1.22914e+09	1.2005e+09	1.41659e+09	1.48104e+09	1.10074e+09	1.00551e+09
P06753	Tropomyosin alpha-3 chain OS=Homo sapiens GN=TPM3 PE=1 SV=1 - [TPM3_HUMAN]	16	3	802.54	8.79449e+06	9.93422e+06	8.03304e+06	8.37521e+06	5.18226e+06	3.72015e+06	9.90578e+06	6.28149e+06	7.23559e+06	7.96254e+06	9.57895e+06	3.44797e+06	7.15825e+06	6.87183e+06	4.73882e+06	1.27104e+07	1.10131e+07	1.3398e+07	1.97061e+07	9.02716e+06	9.67949e+06	7.48476e+06	6.16063e+06	1.07612e+07	7.96254e+06	8.99481e+06	7.06352e+06	7.89448e+06	4.71117e+06	8.09056e+06	1.04565e+07	9.27347e+06	1.24515e+07	1.79551e+07	7.86719e+06	9.3674e+06	5.26858e+06	4.75219e+06	9.20276e+06	6.4434e+06	6.53678e+06	5.8783e+06	6.73728e+06	3.78063e+06	7.87199e+06
P06756	Integrin alpha-V OS=Homo sapiens GN=ITGAV PE=1 SV=2 - [ITAV_HUMAN]	1	1	40.49	128091	239429	158868	140178	172764	149293	587990	249313	172060	279155	281503	148070	360459	534674	198737	185126	265432	264970	329827	300944	388446	444283	244516	255898	279155	264336	303337	397533	366561	339302	149519	206232	191629	257874	221595	314276	393773	213176	196356	225645	224960	233425	297075	294125	260440
P07195	L-lactate dehydrogenase B chain OS=Homo sapiens GN=LDHB PE=1 SV=2 - [LDHB_HUMAN]	27	24	1314.76	2.46613e+08	2.5475e+08	1.4453e+08	1.25696e+08	1.37378e+08	7.0623e+07	3.65294e+08	4.38071e+08	1.76096e+08	2.70881e+08	4.81818e+08	1.59763e+08	2.29497e+08	3.66771e+08	1.0736e+08	3.56422e+08	2.82417e+08	2.41056e+08	2.95751e+08	2.39304e+08	1.83755e+08	2.76015e+08	4.29642e+08	2.61899e+08	2.70881e+08	4.52436e+08	3.27291e+08	2.53101e+08	2.5145e+08	1.83295e+08	3.03245e+08	2.51169e+08	2.41243e+08	2.77213e+08	2.22067e+08	1.91798e+08	1.79136e+08	2.68358e+08	2.42547e+08	2.21538e+08	2.78245e+08	2.65756e+08	2.35737e+08	2.22569e+08	2.00301e+08
P07237	Protein disulfide-isomerase OS=Homo sapiens GN=P4HB PE=1 SV=3 - [PDIA1_HUMAN]	38	38	1766.65	5.79687e+07	7.71161e+07	4.92875e+07	4.65382e+07	4.88944e+07	3.38528e+07	1.86554e+08	1.0536e+08	6.28463e+07	9.91127e+07	8.29081e+07	3.30982e+07	9.33939e+07	1.83826e+08	5.58806e+07	8.37805e+07	8.54912e+07	8.22044e+07	1.095e+08	8.5171e+07	8.8082e+07	1.40959e+08	1.03333e+08	9.34685e+07	9.91127e+07	7.78522e+07	6.7805e+07	1.03e+08	1.26027e+08	9.54048e+07	6.90138e+07	7.16139e+07	7.40195e+07	9.74734e+07	7.40562e+07	8.57347e+07	9.42757e+07	7.45196e+07	7.97988e+07	8.09355e+07	5.65795e+07	5.62983e+07	8.83242e+07	1.06459e+08	9.56124e+07
P07305	Histone H1.0 OS=Homo sapiens GN=H1F0 PE=1 SV=3 - [H10_HUMAN]	10	10	508.03	7.69859e+06	1.21684e+07	1.07205e+07	7.33509e+06	7.40565e+06	5.35933e+06	1.14959e+07	8.55631e+06	8.75565e+06	1.45328e+07	1.51441e+07	7.25903e+06	1.75041e+07	9.90503e+06	1.03953e+07	1.11265e+07	1.349e+07	1.78803e+07	1.72588e+07	1.29002e+07	1.39445e+07	8.68629e+06	8.39168e+06	1.30219e+07	1.45328e+07	1.42206e+07	1.48709e+07	1.93044e+07	6.79066e+06	1.77478e+07	9.02175e+06	1.10967e+07	1.57069e+07	1.47853e+07	1.08784e+07	1.29728e+07	6.77396e+06	6.73502e+06	1.07747e+07	1.18251e+07	1.06472e+07	1.23379e+07	1.62516e+07	5.39997e+06	1.71636e+07
P07339	Cathepsin D OS=Homo sapiens GN=CTSD PE=1 SV=1 - [CATD_HUMAN]	10	10	496.76	6.30462e+07	6.49034e+07	3.90235e+07	1.98309e+07	4.1608e+07	2.54134e+07	2.62164e+08	1.8832e+08	7.33712e+07	1.20883e+08	1.52623e+08	6.00605e+07	8.88456e+07	1.42925e+08	3.40134e+07	9.11187e+07	7.19521e+07	6.50857e+07	4.66603e+07	7.24785e+07	6.61232e+07	1.9809e+08	1.84697e+08	1.09122e+08	1.20883e+08	1.43316e+08	1.2304e+08	9.79835e+07	9.79865e+07	5.80709e+07	7.63034e+07	6.19775e+07	6.19402e+07	4.15295e+07	6.56209e+07	6.78979e+07	1.27413e+08	1.16015e+08	9.94078e+07	9.8567e+07	9.09694e+07	1.00467e+08	8.914e+07	8.51636e+07	6.13531e+07
P07355	Annexin A2 OS=Homo sapiens GN=ANXA2 PE=1 SV=2 - [ANXA2_HUMAN]	76	76	4191.9	7.9357e+08	1.09097e+09	6.49269e+08	4.20574e+08	6.96082e+08	4.13361e+08	1.75208e+09	1.5056e+09	7.14668e+08	1.41016e+09	1.78862e+09	7.52588e+08	1.06847e+09	1.75659e+09	6.87335e+08	1.14692e+09	1.20945e+09	1.08289e+09	9.89573e+08	1.21253e+09	1.07553e+09	1.32386e+09	1.47663e+09	1.06289e+09	1.41016e+09	1.67954e+09	1.54175e+09	1.17837e+09	1.20428e+09	1.17348e+09	9.71697e+08	1.09899e+09	1.12524e+09	9.45082e+08	1.15216e+09	1.16951e+09	8.51072e+08	9.15539e+08	1.00655e+09	1.13542e+09	1.01191e+09	1.22733e+09	1.11293e+09	1.05894e+09	1.31553e+09
P07384	Calpain-1 catalytic subunit OS=Homo sapiens GN=CAPN1 PE=1 SV=1 - [CAN1_HUMAN]	1	1	59.7	1.16255e+06	951542	819118	670029	995383	575640	3.04711e+06	2.25584e+06	916597	3.4158e+06	4.29914e+06	2.01824e+06	1.77764e+06	4.05846e+06	775406	1.6802e+06	1.05488e+06	1.36617e+06	1.57652e+06	1.73389e+06	1.49776e+06	2.30239e+06	2.21244e+06	1.36321e+06	3.4158e+06	4.03697e+06	4.13457e+06	1.96048e+06	2.78239e+06	1.32385e+06	1.36721e+06	851016	1.13226e+06	1.2926e+06	1.43824e+06	1.33585e+06	1.66913e+06	1.71349e+06	1.08779e+06	2.76096e+06	2.9232e+06	3.453e+06	1.61794e+06	2.26566e+06	1.19544e+06
P07437	Tubulin beta chain OS=Homo sapiens GN=TUBB PE=1 SV=2 - [TBB5_HUMAN]	91	12	4861.35	2.89396e+08	3.36116e+08	1.78148e+08	1.00917e+08	1.95283e+08	1.03764e+08	5.96001e+08	6.18848e+08	2.37219e+08	3.66113e+08	6.19538e+08	1.80612e+08	2.13441e+08	4.93494e+08	1.11445e+08	4.18256e+08	3.72619e+08	2.97125e+08	2.37448e+08	3.40171e+08	2.69984e+08	4.50336e+08	6.06941e+08	3.52804e+08	3.66113e+08	5.81757e+08	3.70001e+08	2.35394e+08	3.38329e+08	1.9027e+08	3.55127e+08	3.41205e+08	3.02732e+08	2.27384e+08	3.19683e+08	2.93379e+08	2.91291e+08	3.66372e+08	3.34578e+08	2.87372e+08	3.46892e+08	2.89753e+08	2.25071e+08	3.14879e+08	2.10418e+08
P07602	Proactivator polypeptide OS=Homo sapiens GN=PSAP PE=1 SV=2 - [SAP_HUMAN]	7	7	326.26	1.95774e+07	2.14033e+07	1.11986e+07	6.22462e+06	1.4883e+07	5.10305e+06	4.64317e+07	3.81043e+07	1.78923e+07	2.38962e+07	2.75449e+07	1.52554e+07	2.05603e+07	3.53737e+07	9.90129e+06	2.82947e+07	2.37278e+07	1.86777e+07	1.4646e+07	2.59253e+07	1.32777e+07	3.50836e+07	3.73712e+07	2.66103e+07	2.38962e+07	2.58651e+07	3.12522e+07	2.26749e+07	2.42514e+07	1.69044e+07	2.31965e+07	1.99034e+07	1.65392e+07	1.22122e+07	2.29621e+07	1.22356e+07	2.32882e+07	2.51212e+07	2.30052e+07	1.95291e+07	1.80084e+07	2.56655e+07	1.95017e+07	2.03719e+07	1.63119e+07
P07686	Beta-hexosaminidase subunit beta OS=Homo sapiens GN=HEXB PE=1 SV=3 - [HEXB_HUMAN]	5	5	169.5	3.80282e+06	6.20508e+06	3.1175e+06	1.984e+06	4.3149e+06	1.80396e+06	2.3115e+07	1.72618e+07	5.63297e+06	7.50731e+06	1.05183e+07	2.99052e+06	7.25563e+06	1.34634e+07	3.68808e+06	5.4961e+06	6.87897e+06	5.19954e+06	4.66818e+06	7.51628e+06	4.69375e+06	1.74656e+07	1.69296e+07	8.37765e+06	7.50731e+06	9.87687e+06	6.12639e+06	8.00188e+06	9.23021e+06	6.29664e+06	4.47797e+06	5.73623e+06	4.47305e+06	3.83433e+06	6.39594e+06	4.23571e+06	1.18926e+07	1.19937e+07	7.06428e+06	6.10505e+06	7.22977e+06	5.08365e+06	6.75501e+06	7.56156e+06	6.02414e+06
P07711	Cathepsin L1 OS=Homo sapiens GN=CTSL1 PE=1 SV=2 - [CATL1_HUMAN]	3	3	182.69	1.93702e+07	2.74944e+07	1.34444e+07	8.85242e+06	1.29552e+07	7.63027e+06	7.2249e+07	3.06562e+07	1.70258e+07	3.02435e+07	2.88831e+07	1.14027e+07	2.85563e+07	4.78151e+07	1.37356e+07	2.79952e+07	3.04804e+07	2.24233e+07	2.0829e+07	2.25671e+07	1.98533e+07	5.4591e+07	3.00663e+07	2.53217e+07	3.02435e+07	2.71217e+07	2.33597e+07	3.14934e+07	3.27809e+07	2.34507e+07	2.36954e+07	2.67925e+07	2.20904e+07	1.95105e+07	2.05971e+07	2.07699e+07	3.5721e+07	1.94775e+07	2.32904e+07	2.47721e+07	1.76285e+07	1.91633e+07	2.88444e+07	2.88561e+07	2.54552e+07
P07737	Profilin-1 OS=Homo sapiens GN=PFN1 PE=1 SV=2 - [PROF1_HUMAN]	22	22	1223.29	2.37633e+08	2.59699e+08	1.54462e+08	1.11329e+08	1.57407e+08	1.00481e+08	5.42947e+08	4.09579e+08	1.95519e+08	3.71433e+08	4.80247e+08	1.86906e+08	2.32909e+08	4.99744e+08	1.54802e+08	3.43445e+08	2.87903e+08	2.57621e+08	2.61948e+08	2.74193e+08	2.61442e+08	4.10248e+08	4.01699e+08	2.90787e+08	3.71433e+08	4.50961e+08	3.82896e+08	2.56864e+08	3.42613e+08	2.64292e+08	3.0267e+08	2.62903e+08	2.65667e+08	2.46449e+08	2.60879e+08	2.82205e+08	2.6373e+08	2.47489e+08	2.74495e+08	3.01748e+08	2.72817e+08	3.0312e+08	2.38854e+08	3.09046e+08	2.88033e+08
P07741	Adenine phosphoribosyltransferase OS=Homo sapiens GN=APRT PE=1 SV=2 - [APT_HUMAN]	6	6	338.82	7.80648e+06	9.69232e+06	4.30827e+06	2.74854e+06	5.7836e+06	3.209e+06	2.03438e+07	1.38602e+07	6.3505e+06	1.69933e+07	1.80872e+07	7.53079e+06	7.46732e+06	1.88761e+07	4.31383e+06	1.12825e+07	1.07449e+07	7.18558e+06	6.46706e+06	1.00747e+07	8.34953e+06	1.53717e+07	1.35935e+07	9.44481e+06	1.69933e+07	1.69842e+07	1.54276e+07	8.23534e+06	1.2941e+07	7.36498e+06	9.26538e+06	8.88116e+06	6.00856e+06	5.26796e+06	8.51246e+06	7.68069e+06	1.07485e+07	1.02105e+07	7.79554e+06	1.3796e+07	1.2196e+07	1.28413e+07	6.75827e+06	1.05507e+07	6.7328e+06
P07814	Bifunctional glutamate/proline--tRNA ligase OS=Homo sapiens GN=EPRS PE=1 SV=5 - [SYEP_HUMAN]	44	44	2165.05	6.85988e+07	8.21823e+07	4.73661e+07	4.16687e+07	4.89654e+07	3.01634e+07	1.50148e+08	1.25815e+08	5.78913e+07	7.62529e+07	1.10739e+08	3.83305e+07	6.98859e+07	1.28189e+08	3.37456e+07	9.91438e+07	9.11075e+07	7.89998e+07	9.80427e+07	8.52946e+07	7.84823e+07	1.13451e+08	1.23394e+08	8.60991e+07	7.62529e+07	1.03986e+08	7.85239e+07	7.70738e+07	8.78838e+07	5.76136e+07	8.16272e+07	7.68357e+07	7.0408e+07	8.57134e+07	7.37782e+07	7.48261e+07	7.71124e+07	8.5875e+07	7.33353e+07	6.22242e+07	7.22626e+07	6.5136e+07	6.55314e+07	7.30817e+07	5.43972e+07
P07858	Cathepsin B OS=Homo sapiens GN=CTSB PE=1 SV=3 - [CATB_HUMAN]	2	2	90.51	1.3715e+06	1.54238e+06	1.17212e+06	1.23341e+06	1.20462e+06	1.10036e+06	3.46528e+06	3.2315e+06	2.06601e+06	1.35075e+06	2.2431e+06	925381	2.60264e+06	3.53895e+06	1.10793e+06	1.9822e+06	1.70989e+06	1.95493e+06	2.90211e+06	2.09838e+06	2.86303e+06	2.61835e+06	3.16932e+06	3.07268e+06	1.35075e+06	2.10631e+06	1.89574e+06	2.87033e+06	2.42622e+06	1.89156e+06	1.59204e+06	1.37137e+06	1.57737e+06	2.36899e+06	1.69984e+06	2.54543e+06	2.00487e+06	2.48473e+06	2.49947e+06	1.12594e+06	1.63946e+06	1.56293e+06	2.33593e+06	1.94115e+06	1.67521e+06
P07900	Heat shock protein HSP 90-alpha OS=Homo sapiens GN=HSP90AA1 PE=1 SV=5 - [HS90A_HUMAN]	71	54	4174.87	5.46227e+08	5.8488e+08	3.41836e+08	1.80294e+08	3.52525e+08	1.62783e+08	1.14869e+09	1.06135e+09	4.15972e+08	8.36887e+08	1.05347e+09	3.66546e+08	5.00141e+08	9.52749e+08	2.46121e+08	7.89446e+08	6.484e+08	5.70134e+08	4.24215e+08	6.14077e+08	4.23545e+08	8.67944e+08	1.04093e+09	6.18655e+08	8.36887e+08	9.89228e+08	7.50908e+08	5.51581e+08	6.53183e+08	4.20202e+08	6.61716e+08	5.92881e+08	5.75021e+08	3.95424e+08	5.7581e+08	4.47653e+08	5.62275e+08	6.46792e+08	5.80589e+08	6.78589e+08	6.02416e+08	5.91702e+08	5.07139e+08	5.74624e+08	4.58e+08
P07910	Heterogeneous nuclear ribonucleoproteins C1/C2 OS=Homo sapiens GN=HNRNPC PE=1 SV=4 - [HNRPC_HUMAN]	34	34	1833.34	3.50984e+08	4.42308e+08	3.02989e+08	2.4864e+08	2.25056e+08	1.50439e+08	8.47908e+08	5.10646e+08	3.28822e+08	3.81466e+08	4.99166e+08	1.90565e+08	5.15047e+08	6.51965e+08	2.77562e+08	5.07267e+08	4.90344e+08	5.05342e+08	5.85027e+08	3.92032e+08	3.91429e+08	6.40676e+08	5.00821e+08	4.89041e+08	3.81466e+08	4.68726e+08	3.90392e+08	5.6802e+08	4.46973e+08	4.7388e+08	4.31749e+08	4.47319e+08	5.25071e+08	5.76948e+08	3.67656e+08	4.23211e+08	4.12147e+08	3.12163e+08	4.68815e+08	3.0919e+08	2.82498e+08	3.13262e+08	5.45e+08	4.01209e+08	5.18332e+08
P07919	Cytochrome b-c1 complex subunit 6, mitochondrial OS=Homo sapiens GN=UQCRH PE=1 SV=2 - [QCR6_HUMAN]	4	4	232.83	6.49796e+06	9.54635e+06	5.20929e+06	2.81873e+06	3.98539e+06	2.17956e+06	1.32425e+07	9.11878e+06	5.5428e+06	8.82951e+06	1.02625e+07	3.41033e+06	7.42586e+06	7.89709e+06	5.1374e+06	9.39132e+06	1.05831e+07	8.68835e+06	6.63222e+06	6.9423e+06	5.67101e+06	1.0006e+07	8.94333e+06	8.24355e+06	8.82951e+06	9.6367e+06	6.98641e+06	8.18962e+06	5.41407e+06	8.77106e+06	7.67087e+06	8.8688e+06	7.51127e+06	5.4928e+06	5.82616e+06	5.09741e+06	6.99021e+06	6.78269e+06	6.84339e+06	7.15704e+06	7.16845e+06	5.76671e+06	6.80249e+06	4.36075e+06	8.40236e+06
P07942	Laminin subunit beta-1 OS=Homo sapiens GN=LAMB1 PE=1 SV=2 - [LAMB1_HUMAN]	2	2	62.77	172461	125346	331506	91220	100846	93224.4	539295	199454	163937	596455	143182	95073.6	600216	496602	251642	249252	138959	552905	214632	175667	242561	407489	195616	243816	596455	134450	194768	661948	340459	429627	203570	112678	411264	178582	114783	180163	385327	187676	192194	487479	120880	147870	505184	274518	330424
P07954	Fumarate hydratase, mitochondrial OS=Homo sapiens GN=FH PE=1 SV=3 - [FUMH_HUMAN]	13	13	785.17	4.92957e+07	6.272e+07	2.5116e+07	1.75219e+07	3.02009e+07	1.33339e+07	2.13441e+08	1.7034e+08	3.49036e+07	5.62518e+07	2.15063e+08	2.52313e+07	6.8981e+07	5.90759e+07	1.97972e+07	7.12456e+07	6.95316e+07	4.189e+07	4.12274e+07	5.26081e+07	3.46935e+07	1.61275e+08	1.67062e+08	5.19105e+07	5.62518e+07	2.01948e+08	5.16889e+07	7.60757e+07	4.05011e+07	3.37996e+07	5.95009e+07	6.01352e+07	3.89585e+07	3.68227e+07	4.68379e+07	3.40658e+07	1.04781e+08	1.03679e+08	4.56567e+07	4.56538e+07	1.23884e+08	4.31964e+07	6.79659e+07	3.39352e+07	3.43354e+07
P08107	Heat shock 70 kDa protein 1A/1B OS=Homo sapiens GN=HSPA1A PE=1 SV=5 - [HSP71_HUMAN]	58	51	3151.81	3.74237e+08	4.62736e+08	2.63117e+08	1.619e+08	2.68481e+08	1.40638e+08	1.23621e+09	8.69115e+08	3.41928e+08	6.39241e+08	7.51537e+08	2.59897e+08	4.87207e+08	1.11114e+09	2.58374e+08	5.40874e+08	5.1299e+08	4.38841e+08	3.80935e+08	4.67677e+08	3.65929e+08	9.34072e+08	8.52392e+08	5.08534e+08	6.39241e+08	7.05707e+08	5.32426e+08	5.37317e+08	7.61769e+08	4.41121e+08	4.58343e+08	4.56595e+08	4.39363e+08	3.54763e+08	4.33352e+08	3.84577e+08	5.96722e+08	5.30366e+08	4.73158e+08	5.21808e+08	4.37549e+08	4.30686e+08	4.93902e+08	6.78799e+08	4.8294e+08
P08133	Annexin A6 OS=Homo sapiens GN=ANXA6 PE=1 SV=3 - [ANXA6_HUMAN]	8	8	321.63	6.893e+06	6.83401e+06	4.49888e+06	2.44882e+06	4.02266e+06	2.84085e+06	1.60862e+07	9.7713e+06	4.87266e+06	9.36793e+06	1.24144e+07	4.63583e+06	6.54536e+06	1.37129e+07	4.19444e+06	9.96226e+06	7.5762e+06	7.50349e+06	5.76185e+06	7.00723e+06	7.39163e+06	1.21547e+07	9.5833e+06	7.24688e+06	9.36793e+06	1.16574e+07	9.49697e+06	7.21855e+06	9.40126e+06	7.16115e+06	8.14463e+06	6.14892e+06	6.15649e+06	4.57244e+06	5.69438e+06	6.4772e+06	8.75972e+06	7.51216e+06	5.85684e+06	7.65647e+06	8.70649e+06	7.83149e+06	5.83059e+06	7.54524e+06	6.32298e+06
P08174	Complement decay-accelerating factor OS=Homo sapiens GN=CD55 PE=1 SV=4 - [DAF_HUMAN]	5	5	214.33	1.22098e+07	1.91486e+07	1.85222e+07	2.13248e+07	1.49064e+07	1.04976e+07	3.14546e+07	2.07875e+07	2.07814e+07	1.58349e+07	3.36874e+07	1.0705e+07	2.31172e+07	3.98292e+07	1.88347e+07	1.76465e+07	2.12282e+07	3.08923e+07	5.01753e+07	2.59661e+07	2.73137e+07	2.37669e+07	2.03875e+07	3.09072e+07	1.58349e+07	3.16331e+07	2.19302e+07	2.54948e+07	2.7306e+07	3.21564e+07	1.45325e+07	1.78712e+07	2.98516e+07	4.75991e+07	2.32163e+07	2.77229e+07	1.61292e+07	1.43081e+07	2.76991e+07	1.29406e+07	2.08833e+07	1.8287e+07	2.2362e+07	2.33131e+07	3.46158e+07
P08195	4F2 cell-surface antigen heavy chain OS=Homo sapiens GN=SLC3A2 PE=1 SV=3 - [4F2_HUMAN]	32	32	1725.71	1.55504e+08	2.01106e+08	1.11959e+08	7.06453e+07	1.2868e+08	7.02914e+07	6.0796e+08	3.90657e+08	1.83087e+08	2.63625e+08	3.7281e+08	1.25242e+08	2.41409e+08	2.96907e+08	1.0145e+08	2.24745e+08	2.22947e+08	1.86731e+08	1.66222e+08	2.24152e+08	1.82892e+08	4.59372e+08	3.83141e+08	2.72297e+08	2.63625e+08	3.50075e+08	2.56571e+08	2.66238e+08	2.03553e+08	1.73205e+08	1.89957e+08	1.97107e+08	1.81124e+08	1.52187e+08	2.05771e+08	1.89579e+08	2.96237e+08	2.4165e+08	2.52476e+08	2.1408e+08	2.17287e+08	2.09783e+08	2.44084e+08	1.77205e+08	1.85524e+08
P08237	6-phosphofructokinase, muscle type OS=Homo sapiens GN=PFKM PE=1 SV=2 - [K6PF_HUMAN]	7	7	417.62	4.88144e+06	5.69714e+06	4.2911e+06	3.37118e+06	3.6647e+06	2.5759e+06	1.62373e+07	6.4736e+06	4.22703e+06	7.47264e+06	7.3946e+06	2.5736e+06	6.49144e+06	1.58594e+07	3.65447e+06	7.055e+06	6.31587e+06	7.15695e+06	7.93209e+06	6.38368e+06	6.70225e+06	1.22689e+07	6.34904e+06	6.28667e+06	7.47264e+06	6.94366e+06	5.27227e+06	7.15909e+06	1.08729e+07	6.23925e+06	5.72526e+06	5.12998e+06	5.86049e+06	6.4966e+06	5.19192e+06	5.95376e+06	8.73551e+06	5.09378e+06	5.0264e+06	6.06717e+06	5.38337e+06	4.32562e+06	5.79091e+06	8.80621e+06	5.49848e+06
P08238	Heat shock protein HSP 90-beta OS=Homo sapiens GN=HSP90AB1 PE=1 SV=4 - [HS90B_HUMAN]	75	52	4004.16	3.61867e+08	4.84032e+08	2.88501e+08	2.26979e+08	3.09398e+08	1.96057e+08	8.52292e+08	7.71791e+08	3.51778e+08	5.25636e+08	6.4158e+08	2.31761e+08	3.43514e+08	8.40722e+08	2.4448e+08	5.22996e+08	5.36599e+08	4.81178e+08	5.34061e+08	5.38951e+08	5.10123e+08	6.43989e+08	7.56941e+08	5.23183e+08	5.25636e+08	6.02455e+08	4.74785e+08	3.78845e+08	5.7638e+08	4.17399e+08	4.41132e+08	4.82494e+08	4.81183e+08	5.07012e+08	5.00837e+08	5.44901e+08	4.17722e+08	4.72888e+08	4.86226e+08	4.29015e+08	3.75761e+08	3.87786e+08	3.47027e+08	5.12141e+08	4.58176e+08
P08240	Signal recognition particle receptor subunit alpha OS=Homo sapiens GN=SRPR PE=1 SV=2 - [SRPR_HUMAN]	5	5	236.1	5.11127e+06	6.31916e+06	4.33024e+06	1.90532e+06	3.63553e+06	1.98838e+06	1.86317e+07	1.02656e+07	5.89722e+06	9.7531e+06	7.7591e+06	3.41267e+06	7.61082e+06	1.03683e+07	3.36498e+06	7.38716e+06	7.00544e+06	7.22223e+06	4.48305e+06	6.33286e+06	5.1736e+06	1.4078e+07	1.00681e+07	8.77066e+06	9.7531e+06	7.28593e+06	6.9912e+06	8.3936e+06	7.10828e+06	5.74502e+06	6.00626e+06	5.73255e+06	6.16222e+06	3.67628e+06	5.24558e+06	4.5831e+06	9.78472e+06	7.61181e+06	7.27146e+06	7.93897e+06	5.48388e+06	5.76165e+06	6.99698e+06	5.75451e+06	5.1644e+06
P08243	Asparagine synthetase [glutamine-hydrolyzing] OS=Homo sapiens GN=ASNS PE=1 SV=4 - [ASNS_HUMAN]	3	3	127.2	1.90642e+06	1.79004e+06	1.60702e+06	1.5259e+06	1.15351e+06	583534	2.36616e+06	3.31832e+06	938797	762953	1.60488e+06	379242	2.33369e+06	3.78649e+06	615354	2.75529e+06	1.98444e+06	2.68028e+06	3.5903e+06	2.00933e+06	1.5183e+06	1.78786e+06	3.25447e+06	1.39623e+06	762953	1.50702e+06	776915	2.57371e+06	2.59593e+06	1.05059e+06	2.22573e+06	1.58328e+06	2.17752e+06	2.98314e+06	1.55116e+06	1.26019e+06	1.52441e+06	2.64354e+06	1.06983e+06	612359	1.21588e+06	602120	2.05351e+06	2.05427e+06	836023
P08397	Porphobilinogen deaminase OS=Homo sapiens GN=HMBS PE=1 SV=2 - [HEM3_HUMAN]	1	1	65.77	65706	60831	101180	54133.9	122466	50056.3	59150.1	76089.4	141050	152399	111451	212850	57613.4	210676	109025	94963	67437.5	168754	127372	213329	130242	44693.6	74625.4	209777	152399	104655	436044	63539	144434	186138	78237.7	53313.6	118778	106957	151482	96650.2	46642.4	73032.7	162694	116649	94781.5	351362	42226.3	114741	134594
P08559	Pyruvate dehydrogenase E1 component subunit alpha, somatic form, mitochondrial OS=Homo sapiens GN=PDHA1 PE=1 SV=3 - [ODPA_HUMAN]	5	5	191.57	3.00481e+06	3.99659e+06	3.07985e+06	2.37092e+06	2.18068e+06	1.59999e+06	7.98117e+06	2.46834e+06	2.89063e+06	5.36806e+06	3.89464e+06	2.15831e+06	6.60787e+06	5.03116e+06	3.83173e+06	4.34276e+06	4.43063e+06	5.13675e+06	5.57857e+06	3.79862e+06	4.16302e+06	6.03054e+06	2.42084e+06	4.2991e+06	5.36806e+06	3.65714e+06	4.42152e+06	7.28749e+06	3.44925e+06	6.54189e+06	3.49418e+06	3.5791e+06	4.19149e+06	4.54748e+06	2.99419e+06	3.54741e+06	4.54736e+06	2.04969e+06	3.4105e+06	4.40719e+06	2.89898e+06	3.65244e+06	5.96822e+06	2.73872e+06	5.95426e+06
P08572	Collagen alpha-2(IV) chain OS=Homo sapiens GN=COL4A2 PE=1 SV=4 - [CO4A2_HUMAN]	1	1	68.6	340169	387223	323470	460359	148283	130861	234754	377077	206031	98408.4	456852	94549.4	497233	425081	173671	491636	429277	539502	1.08318e+06	258299	340489	177379	369822	306420	98408.4	428993	193694	548374	291426	296508	386353	336343	408406	867189	186760	275196	173938	319412	232578	72537	358363	149759	425194	235877	224499
P08574	Cytochrome c1, heme protein, mitochondrial OS=Homo sapiens GN=CYC1 PE=1 SV=3 - [CY1_HUMAN]	5	5	260.56	3.44782e+06	5.11639e+06	2.63873e+06	1.40298e+06	2.56118e+06	1.75227e+06	1.36711e+07	3.03014e+06	3.7061e+06	6.37635e+06	5.1182e+06	2.6418e+06	6.27869e+06	5.07455e+06	2.41774e+06	4.98303e+06	5.67205e+06	4.40103e+06	3.3011e+06	4.46142e+06	4.55925e+06	1.03299e+07	2.97184e+06	5.51191e+06	6.37635e+06	4.80608e+06	5.41199e+06	6.92446e+06	3.479e+06	4.12779e+06	4.09197e+06	4.74108e+06	3.84378e+06	2.72286e+06	3.76242e+06	4.17188e+06	7.10969e+06	2.35771e+06	4.68759e+06	5.14436e+06	3.5587e+06	4.4784e+06	5.91304e+06	2.84395e+06	3.80381e+06
P08579	U2 small nuclear ribonucleoprotein B'' OS=Homo sapiens GN=SNRPB2 PE=1 SV=1 - [RU2B_HUMAN]	3	3	134.94	654302	1.05329e+06	727657	1.00308e+06	918264	458490	3.06656e+06	1.70652e+06	1.45745e+06	1.63071e+06	1.48471e+06	681931	1.71705e+06	4.12328e+06	1.16437e+06	945643	1.16768e+06	1.21363e+06	2.36015e+06	1.59956e+06	1.19295e+06	2.31708e+06	1.67369e+06	2.16759e+06	1.63071e+06	1.39417e+06	1.397e+06	1.89365e+06	2.82683e+06	1.98792e+06	758583	933287	944763	1.91311e+06	1.27666e+06	987712	1.75836e+06	1.37704e+06	1.76008e+06	1.3156e+06	1.1167e+06	1.14334e+06	1.515e+06	2.28417e+06	1.74099e+06
P08581	Hepatocyte growth factor receptor OS=Homo sapiens GN=MET PE=1 SV=4 - [MET_HUMAN]	1	1	41.52	0	43298.3	6325.5	18367.4	47107.7	14066.8	0	0	0	25398.7	0	16250.2	21116.6	15089.7	12194.3	0	48000.6	10550	43216.8	82058.7	36600.6	0	0	0	25398.7	0	33290.3	23288.5	10345.2	20819.3	0	39513.4	8678.8	42158.7	52493.2	26135.4	0	0	0	14759.2	0	23929.6	13304.5	6474.76	14759.2
P08621	U1 small nuclear ribonucleoprotein 70 kDa OS=Homo sapiens GN=SNRNP70 PE=1 SV=2 - [RU17_HUMAN]	7	7	325.71	4.62926e+06	5.83241e+06	4.59494e+06	6.50162e+06	3.42035e+06	2.82934e+06	5.18735e+06	6.02302e+06	4.35042e+06	3.55293e+06	8.29598e+06	1.93748e+06	8.29932e+06	7.56667e+06	3.49232e+06	6.69054e+06	6.46583e+06	7.66371e+06	1.52977e+07	5.95803e+06	7.36168e+06	3.91954e+06	5.90714e+06	6.47018e+06	3.55293e+06	7.79007e+06	3.96913e+06	9.15292e+06	5.18754e+06	5.96243e+06	5.49768e+06	5.37682e+06	6.8038e+06	1.39112e+07	4.94776e+06	6.85976e+06	3.09771e+06	4.67707e+06	5.41619e+06	2.9008e+06	5.70583e+06	3.25292e+06	7.75764e+06	4.15857e+06	5.44965e+06
P08648	Integrin alpha-5 OS=Homo sapiens GN=ITGA5 PE=1 SV=2 - [ITA5_HUMAN]	4	4	244.68	1.80077e+06	2.41565e+06	1.42656e+06	1.03804e+06	1.8007e+06	829815	5.06754e+06	1.87089e+06	1.3282e+06	1.99802e+06	1.74852e+06	962973	1.72621e+06	2.74369e+06	1.25147e+06	2.6026e+06	2.678e+06	2.3793e+06	2.44242e+06	3.1367e+06	2.1591e+06	3.82901e+06	1.8349e+06	1.97536e+06	1.99802e+06	1.64189e+06	1.97275e+06	1.90375e+06	1.88101e+06	2.13663e+06	2.07909e+06	2.1529e+06	1.85628e+06	1.92246e+06	2.50201e+06	1.79005e+06	2.88138e+06	1.54149e+06	1.53072e+06	1.64358e+06	1.308e+06	1.59737e+06	1.47017e+06	1.48925e+06	1.7595e+06
P08670	Vimentin OS=Homo sapiens GN=VIM PE=1 SV=4 - [VIME_HUMAN]	104	100	5610.9	1.40269e+09	1.55371e+09	9.24999e+08	7.18311e+08	1.04155e+09	6.4904e+08	3.07864e+09	2.63773e+09	1.18605e+09	1.734e+09	2.13678e+09	7.69463e+08	1.64485e+09	2.66964e+09	1.00488e+09	2.02727e+09	1.72245e+09	1.54277e+09	1.69012e+09	1.81431e+09	1.68874e+09	2.32621e+09	2.58698e+09	1.76396e+09	1.734e+09	2.00647e+09	1.57632e+09	1.81403e+09	1.83025e+09	1.71563e+09	1.73546e+09	1.57226e+09	1.57155e+09	1.65023e+09	1.6982e+09	1.83651e+09	1.50556e+09	1.57004e+09	1.67874e+09	1.40846e+09	1.21491e+09	1.25867e+09	1.71219e+09	1.65163e+09	1.87698e+09
P08729	Keratin, type II cytoskeletal 7 OS=Homo sapiens GN=KRT7 PE=1 SV=5 - [K2C7_HUMAN]	38	27	1920.78	1.94202e+08	2.46399e+08	1.62018e+08	1.50306e+08	1.49367e+08	9.92479e+07	3.54705e+08	2.88739e+08	1.25673e+08	2.18332e+08	3.23169e+08	9.71497e+07	2.0708e+08	3.46242e+08	1.03261e+08	2.80675e+08	2.73158e+08	2.70223e+08	3.53656e+08	2.60187e+08	2.58234e+08	2.68013e+08	2.83183e+08	1.86907e+08	2.18332e+08	3.03462e+08	1.99021e+08	2.28379e+08	2.37376e+08	1.76297e+08	2.36807e+08	2.41619e+08	2.73195e+08	3.37039e+08	2.4101e+08	2.74871e+08	1.7531e+08	1.76896e+08	1.69092e+08	1.7863e+08	1.87026e+08	1.62966e+08	2.09181e+08	2.09417e+08	1.90669e+08
P08754	Guanine nucleotide-binding protein G(k) subunit alpha OS=Homo sapiens GN=GNAI3 PE=1 SV=3 - [GNAI3_HUMAN]	1	1	65.83	1.42729e+06	1.54495e+06	1.36311e+06	983535	575166	514002	1.01302e+06	1.32919e+06	933511	765680	1.79607e+06	507176	1.91738e+06	1.25751e+06	885659	2.06282e+06	1.71274e+06	2.27347e+06	2.31417e+06	1.0019e+06	1.33739e+06	765431	1.30362e+06	1.38837e+06	765680	1.68654e+06	1.039e+06	2.11458e+06	862117	1.51208e+06	1.6722e+06	1.41502e+06	1.96391e+06	1.92474e+06	799877	1.1703e+06	634651	1.05079e+06	1.11717e+06	642078	1.28603e+06	861808	1.75319e+06	684206	1.38327e+06
P08758	Annexin A5 OS=Homo sapiens GN=ANXA5 PE=1 SV=2 - [ANXA5_HUMAN]	21	21	1152.38	3.55376e+07	4.64893e+07	3.03862e+07	2.54885e+07	3.78625e+07	1.97949e+07	8.20486e+07	7.24938e+07	4.13692e+07	8.12218e+07	9.35184e+07	4.27834e+07	5.08075e+07	1.24006e+08	3.20098e+07	5.13614e+07	5.15382e+07	5.06798e+07	5.99722e+07	6.5954e+07	5.15046e+07	6.19956e+07	7.1099e+07	6.15265e+07	8.12218e+07	8.78155e+07	8.76461e+07	5.60331e+07	8.50159e+07	5.46502e+07	4.21739e+07	4.35644e+07	4.60965e+07	5.31779e+07	5.81653e+07	5.02412e+07	4.23253e+07	5.04287e+07	5.38545e+07	6.61561e+07	6.04674e+07	7.19816e+07	4.84646e+07	7.20641e+07	5.47921e+07
P08779	Keratin, type I cytoskeletal 16 OS=Homo sapiens GN=KRT16 PE=1 SV=4 - [K1C16_HUMAN]	9	1	360.78	0	0	0	1284.2	0	964.64	0	0	0	4686.98	0	0	3176.18	29934.9	46725.8	0	0	0	3021.6	0	2509.91	0	0	0	4686.98	0	0	3502.86	20522.7	79774.7	0	0	0	5163.22	0	2416.1	0	0	0	1851.52	0	0	1690.97	14759.2	54419.1
P08865	40S ribosomal protein SA OS=Homo sapiens GN=RPSA PE=1 SV=4 - [RSSA_HUMAN]	20	19	1057.07	2.77616e+08	2.91706e+08	1.98818e+08	1.52277e+08	1.73903e+08	1.04355e+08	5.73505e+08	4.98534e+08	2.12041e+08	3.33254e+08	5.05301e+08	1.59974e+08	2.50582e+08	4.43631e+08	1.17018e+08	4.0123e+08	3.23386e+08	3.31599e+08	3.58293e+08	3.02928e+08	2.71522e+08	4.33338e+08	4.88942e+08	3.15358e+08	3.33254e+08	4.74486e+08	3.27723e+08	2.76355e+08	3.04143e+08	1.99784e+08	3.44011e+08	2.89941e+08	3.44333e+08	3.52342e+08	2.83084e+08	2.90686e+08	2.82184e+08	2.98691e+08	2.99031e+08	2.73054e+08	2.84409e+08	2.67385e+08	2.62152e+08	2.7061e+08	2.22422e+08
P09012	U1 small nuclear ribonucleoprotein A OS=Homo sapiens GN=SNRPA PE=1 SV=3 - [SNRPA_HUMAN]	1	1	85.53	3.96403e+06	4.80611e+06	3.05189e+06	1.50046e+06	2.62375e+06	1.54208e+06	1.35522e+07	5.14443e+06	2.60315e+06	7.17739e+06	4.8543e+06	1.77969e+06	5.29696e+06	1.16353e+07	2.53977e+06	5.72909e+06	5.32807e+06	5.09011e+06	3.53045e+06	4.5704e+06	4.01234e+06	1.024e+07	5.04545e+06	3.87155e+06	7.17739e+06	4.55828e+06	3.64588e+06	5.84176e+06	7.97688e+06	4.33613e+06	4.75994e+06	4.49913e+06	4.72596e+06	3.06778e+06	4.05348e+06	3.87984e+06	6.74874e+06	3.6352e+06	3.31475e+06	5.80394e+06	3.26321e+06	3.05017e+06	5.10843e+06	6.83578e+06	4.38512e+06
P09211	Glutathione S-transferase P OS=Homo sapiens GN=GSTP1 PE=1 SV=2 - [GSTP1_HUMAN]	3	3	160.89	3.92175e+06	5.15559e+06	2.66554e+06	1.9513e+06	2.62006e+06	1.65776e+06	1.40984e+07	7.9967e+06	3.5655e+06	6.82362e+06	7.61205e+06	2.76871e+06	5.13902e+06	1.31123e+07	2.61329e+06	5.66799e+06	5.7155e+06	4.44573e+06	4.59124e+06	4.56399e+06	4.31335e+06	1.06527e+07	7.84284e+06	5.30281e+06	6.82362e+06	7.14785e+06	5.67199e+06	5.66758e+06	8.98949e+06	4.46166e+06	4.60218e+06	4.71565e+06	3.76843e+06	3.86638e+06	3.7796e+06	3.90794e+06	7.32134e+06	5.8553e+06	4.38682e+06	5.52473e+06	5.29767e+06	4.72464e+06	4.75184e+06	7.45687e+06	4.13391e+06
P09234	U1 small nuclear ribonucleoprotein C OS=Homo sapiens GN=SNRPC PE=1 SV=1 - [RU1C_HUMAN]	3	3	146.85	5.32846e+06	6.8682e+06	2.97087e+06	2.2981e+06	3.95769e+06	3.0037e+06	1.42295e+07	7.52404e+06	3.86304e+06	7.98299e+06	6.30961e+06	2.99184e+06	4.91841e+06	1.19035e+07	2.70055e+06	7.70106e+06	7.61411e+06	4.95499e+06	5.40723e+06	6.89404e+06	7.81535e+06	1.07517e+07	7.37928e+06	5.74532e+06	7.98299e+06	5.92484e+06	6.12909e+06	5.42428e+06	8.16078e+06	4.61063e+06	6.26463e+06	6.33674e+06	4.23172e+06	4.46095e+06	5.93476e+06	7.62421e+06	7.31626e+06	5.54262e+06	4.76964e+06	6.4814e+06	4.4282e+06	5.07741e+06	4.49768e+06	6.72218e+06	4.36055e+06
P09382	Galectin-1 OS=Homo sapiens GN=LGALS1 PE=1 SV=2 - [LEG1_HUMAN]	13	13	864.03	1.25457e+08	1.3918e+08	7.74776e+07	5.93651e+07	6.66441e+07	4.48036e+07	3.02898e+08	2.12216e+08	7.28889e+07	1.61959e+08	2.74047e+08	7.37748e+07	1.81733e+08	2.98577e+08	6.93355e+07	1.8132e+08	1.54296e+08	1.29222e+08	1.39681e+08	1.1609e+08	1.16575e+08	2.28868e+08	2.08132e+08	1.08404e+08	1.61959e+08	2.57335e+08	1.51135e+08	2.00425e+08	2.04698e+08	1.18376e+08	1.54778e+08	1.36773e+08	1.28495e+08	1.32009e+08	1.07322e+08	1.22542e+08	1.47461e+08	1.30064e+08	9.93651e+07	1.31954e+08	1.55974e+08	1.22913e+08	1.86342e+08	1.79501e+08	1.31142e+08
P09429	High mobility group protein B1 OS=Homo sapiens GN=HMGB1 PE=1 SV=3 - [HMGB1_HUMAN]	20	17	939.51	3.81852e+07	5.31864e+07	4.58063e+07	5.3655e+07	3.527e+07	2.08639e+07	6.01801e+07	4.5638e+07	4.24878e+07	5.1072e+07	7.6963e+07	2.80337e+07	3.71014e+07	8.35299e+07	3.99454e+07	5.51879e+07	5.89626e+07	7.63983e+07	1.26245e+08	6.14382e+07	5.42861e+07	4.54718e+07	4.47599e+07	6.31901e+07	5.1072e+07	7.22696e+07	5.74298e+07	4.09173e+07	5.72663e+07	6.81986e+07	4.538e+07	4.97848e+07	7.26369e+07	1.1706e+08	5.43511e+07	5.32681e+07	3.16412e+07	3.25652e+07	5.53926e+07	4.1655e+07	4.91752e+07	4.77061e+07	3.47534e+07	4.83058e+07	7.0635e+07
P09496	Clathrin light chain A OS=Homo sapiens GN=CLTA PE=1 SV=1 - [CLCA_HUMAN]	2	2	63.53	4.70212e+06	4.98538e+06	3.94308e+06	4.12384e+06	2.18653e+06	1.70745e+06	3.16283e+06	3.70398e+06	3.45948e+06	3.14756e+06	5.58702e+06	2.35639e+06	4.6047e+06	4.21439e+06	2.76647e+06	6.79584e+06	5.52681e+06	6.57649e+06	9.70302e+06	3.80881e+06	4.44263e+06	2.38982e+06	3.63271e+06	5.14513e+06	3.14756e+06	5.24631e+06	4.82731e+06	5.07829e+06	2.88929e+06	4.72319e+06	5.59184e+06	4.64553e+06	5.98384e+06	8.62087e+06	3.20163e+06	4.14006e+06	1.81902e+06	2.73911e+06	4.37776e+06	2.57789e+06	3.75983e+06	4.01964e+06	4.33662e+06	2.30933e+06	4.52855e+06
P09497	Clathrin light chain B OS=Homo sapiens GN=CLTB PE=1 SV=1 - [CLCB_HUMAN]	1	1	28.3	79401.1	76726.1	114454	270625	90122.1	71610.7	101286	125437	85961.9	66560	162307	75966.5	58747	211539	110673	114756	85058.8	190892	636756	156987	186324	76531.6	123023	127847	66560	152409	155625	64789.2	145027	188951	93182	66259.5	133877	496448	108147	141972	79049.7	115010	102156	46673.6	133436	119557	43331.2	115336	136498
P09525	Annexin A4 OS=Homo sapiens GN=ANXA4 PE=1 SV=4 - [ANXA4_HUMAN]	5	5	351.99	3.04973e+06	3.00781e+06	2.39131e+06	2.22698e+06	2.33905e+06	2.09204e+06	2.94879e+06	3.64809e+06	2.23639e+06	6.10331e+06	4.74494e+06	3.13174e+06	2.45246e+06	6.07053e+06	2.38343e+06	4.40769e+06	3.33447e+06	3.98836e+06	5.23988e+06	4.07448e+06	5.4433e+06	2.2281e+06	3.5779e+06	3.32608e+06	6.10331e+06	4.45559e+06	6.41569e+06	2.7047e+06	4.16182e+06	4.06921e+06	3.55096e+06	2.69416e+06	3.23711e+06	4.39214e+06	3.27618e+06	4.93007e+06	1.94297e+06	2.94818e+06	2.62505e+06	5.00362e+06	3.48942e+06	5.25172e+06	2.10511e+06	3.29596e+06	3.56555e+06
P09543	2',3'-cyclic-nucleotide 3'-phosphodiesterase OS=Homo sapiens GN=CNP PE=1 SV=2 - [CN37_HUMAN]	4	4	165.97	2.76383e+06	3.2658e+06	1.84867e+06	723235	2.06556e+06	792097	8.28013e+06	7.73343e+06	2.11046e+06	3.58799e+06	8.50006e+06	2.42033e+06	4.96534e+06	3.60177e+06	1.18228e+06	3.99449e+06	3.62048e+06	3.08331e+06	1.70171e+06	3.59807e+06	2.06096e+06	6.25643e+06	7.58463e+06	3.13879e+06	3.58799e+06	7.98171e+06	4.95829e+06	5.47603e+06	2.4693e+06	2.0185e+06	3.21454e+06	2.93791e+06	2.45671e+06	1.34892e+06	2.88052e+06	1.7217e+06	4.56662e+06	5.6596e+06	2.45084e+06	2.97886e+06	5.83378e+06	4.1059e+06	4.44487e+06	1.96356e+06	1.67051e+06
P09601	Heme oxygenase 1 OS=Homo sapiens GN=HMOX1 PE=1 SV=1 - [HMOX1_HUMAN]	1	1	28.62	4278.06	1689.07	2656.13	6562.76	10372.7	5963.56	10402.2	13253.9	28129.2	373367	225436	321694	58428.8	57471.4	53955.4	6182.96	1872.51	4430.05	15441.6	18068.6	15516.6	7859.83	12998.9	41835.3	373367	211688	659024	64438.3	39401.1	92117.8	9951.91	4217.9	4519.59	18059.6	10765.4	10719.3	7758.09	14930.7	36328.3	306958	182255	537432	43168.7	30014.9	63608.6
P09622	Dihydrolipoyl dehydrogenase, mitochondrial OS=Homo sapiens GN=DLD PE=1 SV=2 - [DLDH_HUMAN]	12	12	593.35	1.52174e+07	2.0791e+07	9.62216e+06	5.86422e+06	1.00618e+07	4.97183e+06	4.24083e+07	2.03054e+07	1.00174e+07	2.71961e+07	2.78087e+07	9.92104e+06	2.6227e+07	1.96276e+07	9.05052e+06	2.19932e+07	2.30489e+07	1.60484e+07	1.3798e+07	1.75271e+07	1.29362e+07	3.20435e+07	1.99147e+07	1.48984e+07	2.71961e+07	2.61129e+07	2.03242e+07	2.89245e+07	1.34562e+07	1.54519e+07	1.80265e+07	1.92408e+07	1.35867e+07	1.12851e+07	1.48409e+07	1.17655e+07	2.17947e+07	1.46086e+07	1.2327e+07	2.22078e+07	1.86001e+07	1.68278e+07	2.48559e+07	1.09104e+07	1.41732e+07
P09651	Heterogeneous nuclear ribonucleoprotein A1 OS=Homo sapiens GN=HNRNPA1 PE=1 SV=5 - [ROA1_HUMAN]	44	44	2255.31	3.57599e+08	4.45574e+08	3.50617e+08	2.68091e+08	2.83223e+08	1.97921e+08	6.81443e+08	6.12691e+08	2.97e+08	3.70674e+08	5.72302e+08	1.97825e+08	4.16448e+08	5.69903e+08	3.3076e+08	5.16827e+08	4.93965e+08	5.84779e+08	6.30794e+08	4.93356e+08	5.14972e+08	5.14896e+08	6.00902e+08	4.41714e+08	3.70674e+08	5.37402e+08	4.05264e+08	4.5928e+08	3.90713e+08	5.64705e+08	4.37302e+08	4.45703e+08	6.02218e+08	6.1879e+08	4.69391e+08	5.49013e+08	3.33385e+08	3.68001e+08	4.15012e+08	3.06482e+08	3.28333e+08	3.30279e+08	4.32846e+08	3.47748e+08	6.26212e+08
P09661	U2 small nuclear ribonucleoprotein A' OS=Homo sapiens GN=SNRPA1 PE=1 SV=2 - [RU2A_HUMAN]	2	2	55.21	456059	672562	536228	810648	798318	638190	1.24454e+06	1.44801e+06	1.07608e+06	682514	689818	490820	1.15383e+06	2.62583e+06	929003	659128	745604	894351	1.90738e+06	1.39062e+06	1.66051e+06	940372	1.42015e+06	1.60041e+06	682514	647752	1.00549e+06	1.27251e+06	1.80021e+06	1.58608e+06	532150	591501	702481	1.53157e+06	1.11712e+06	1.45757e+06	803374	1.16134e+06	1.25601e+06	560219	532665	811960	1.00094e+06	1.42262e+06	1.3812e+06
P09669	Cytochrome c oxidase subunit 6C OS=Homo sapiens GN=COX6C PE=1 SV=2 - [COX6C_HUMAN]	1	1	34.97	972959	1.31115e+06	944715	683587	848508	570729	963587	489823	800664	919946	952951	611249	1.3595e+06	1.35418e+06	583569	1.40619e+06	1.45354e+06	1.57565e+06	1.60842e+06	1.47805e+06	1.48499e+06	728083	480398	1.19079e+06	919946	894838	1.25221e+06	1.49933e+06	928395	996325	1.14295e+06	1.19192e+06	1.32283e+06	1.32144e+06	1.21645e+06	1.32387e+06	605264	409765	942451	768842	702908	1.04209e+06	1.23027e+06	732409	853935
P09874	Poly [ADP-ribose] polymerase 1 OS=Homo sapiens GN=PARP1 PE=1 SV=4 - [PARP1_HUMAN]	37	37	1792.56	6.39537e+07	8.3377e+07	4.47999e+07	2.98601e+07	4.77421e+07	2.92384e+07	1.80824e+08	1.50169e+08	5.01094e+07	1.01697e+08	1.40318e+08	4.31099e+07	8.9796e+07	1.45911e+08	4.06554e+07	9.24305e+07	9.2432e+07	7.47199e+07	7.0258e+07	8.31637e+07	7.60756e+07	1.3663e+08	1.4728e+08	7.45253e+07	1.01697e+08	1.31761e+08	8.83149e+07	9.90317e+07	1.00033e+08	6.94107e+07	7.65209e+07	7.88984e+07	6.80011e+07	6.08168e+07	7.30535e+07	7.47957e+07	9.11018e+07	9.80387e+07	6.44071e+07	8.34661e+07	8.78799e+07	7.27134e+07	8.68075e+07	8.49748e+07	6.88109e+07
P09884	DNA polymerase alpha catalytic subunit OS=Homo sapiens GN=POLA1 PE=1 SV=2 - [DPOLA_HUMAN]	1	1	24.41	100543	104332	72034.6	48701.7	116503	87615.4	146614	168673	97918.5	90154.9	101863	39134.9	89787	134639	107721	145311	115663	120143	114591	202941	227967	110781	165427	145630	90154.9	95650.9	80171.7	99021.7	92305.7	183911	118005	90058.3	82114.9	97413.9	144081	177702	112250	151771	115805	66313.3	87242.2	59582.9	69420.9	74774.9	132656
P09923	Intestinal-type alkaline phosphatase OS=Homo sapiens GN=ALPI PE=1 SV=2 - [PPBI_HUMAN]	9	3	448.16	4.67434e+06	7.45473e+06	3.2254e+06	1.53204e+06	3.95032e+06	2.7088e+06	2.02101e+07	1.53492e+07	2.99892e+06	1.22556e+07	1.8744e+07	3.64664e+06	9.90689e+06	1.33063e+07	2.12289e+06	6.75568e+06	8.26434e+06	5.37951e+06	3.60475e+06	6.88121e+06	7.04804e+06	1.52707e+07	1.50539e+07	4.46015e+06	1.22556e+07	1.7601e+07	7.47051e+06	1.09258e+07	9.12252e+06	3.6244e+06	5.56277e+06	6.97287e+06	4.71736e+06	2.93588e+06	5.88764e+06	6.68783e+06	1.03221e+07	1.04511e+07	3.67868e+06	9.9804e+06	1.18313e+07	6.24657e+06	9.33958e+06	7.56017e+06	3.29386e+06
P09960	Leukotriene A-4 hydrolase OS=Homo sapiens GN=LTA4H PE=1 SV=2 - [LKHA4_HUMAN]	5	5	292.13	3.34374e+06	4.03649e+06	2.43723e+06	2.17213e+06	3.39875e+06	2.22543e+06	4.95731e+06	5.66857e+06	3.10201e+06	6.02428e+06	7.06145e+06	2.18922e+06	4.19216e+06	1.20464e+07	3.16244e+06	4.83261e+06	4.47487e+06	4.06495e+06	5.11082e+06	5.9204e+06	5.79036e+06	3.74572e+06	5.5595e+06	4.61348e+06	6.02428e+06	6.63083e+06	4.48483e+06	4.62333e+06	8.25877e+06	5.39923e+06	3.90264e+06	3.65555e+06	3.37709e+06	4.25606e+06	5.01618e+06	5.41972e+06	2.92525e+06	4.39175e+06	3.7908e+06	4.85763e+06	5.0876e+06	3.66286e+06	3.76177e+06	6.81161e+06	5.08728e+06
P09972	Fructose-bisphosphate aldolase C OS=Homo sapiens GN=ALDOC PE=1 SV=2 - [ALDOC_HUMAN]	11	4	569.98	1.65615e+06	2.27938e+06	1.24341e+06	1.10555e+06	1.65034e+06	1.02185e+06	6.27367e+06	2.78458e+06	993213	3.21738e+06	2.247e+06	694878	2.19114e+06	1.11835e+07	2.11773e+06	2.39358e+06	2.52693e+06	2.07384e+06	2.60125e+06	2.87478e+06	2.65875e+06	4.74036e+06	2.731e+06	1.47716e+06	3.21738e+06	2.10997e+06	1.42353e+06	2.4165e+06	7.66718e+06	3.61559e+06	1.92395e+06	2.04522e+06	1.6417e+06	2.10406e+06	2.31485e+06	2.30019e+06	3.5621e+06	2.24461e+06	1.15296e+06	2.62008e+06	1.67676e+06	1.14805e+06	1.90017e+06	6.26566e+06	3.25394e+06
P0C0S5	Histone H2A.Z OS=Homo sapiens GN=H2AFZ PE=1 SV=2 - [H2AZ_HUMAN]	17	10	879.65	6.62163e+07	5.85894e+07	1.79061e+07	6.38189e+06	3.18257e+07	1.23336e+07	1.71363e+08	1.6101e+08	4.52019e+07	9.68519e+07	1.54311e+08	3.43057e+07	7.36221e+07	6.69427e+07	1.2388e+07	9.57005e+07	6.49524e+07	2.98648e+07	1.5016e+07	5.54384e+07	3.20908e+07	1.29481e+08	1.57912e+08	6.72267e+07	9.68519e+07	1.44901e+08	7.02787e+07	8.11942e+07	4.58944e+07	2.11499e+07	7.99191e+07	5.69884e+07	2.8393e+07	1.30835e+07	5.09154e+07	3.30062e+07	8.39065e+07	9.77939e+07	6.19301e+07	7.95202e+07	8.89679e+07	5.74807e+07	7.59695e+07	3.97546e+07	2.16356e+07
P0C6T2	Dolichyl-diphosphooligosaccharide--protein glycosyltransferase subunit 4 OS=Homo sapiens GN=OST4 PE=1 SV=1 - [OST4_HUMAN]	1	1	48.35	199041	39379.1	704134	1.61783e+06	665363	1.13895e+06	173739	1.26281e+06	169582	720110	220059	92963	37271.4	1.15032e+06	544170	287668	43655.8	1.1744e+06	3.80661e+06	1.15902e+06	2.96345e+06	131276	1.23852e+06	252211	720110	206639	190444	41104.8	788632	929060	228725	36969.5	954570	3.32346e+06	944483	2.80435e+06	131549	1.00217e+06	193611	605422	177965	147692	25374.4	622153	789403
P0CB43	Protein FAM203B OS=Homo sapiens GN=FAM203B PE=3 SV=1 - [F203B_HUMAN]	2	2	109.13	741309	707172	694896	1.03562e+06	561910	255159	1.3155e+06	1.79383e+06	938817	1.37662e+06	1.61914e+06	1.03393e+06	939427	1.77062e+06	745133	1.07139e+06	783973	1.15899e+06	2.43671e+06	978812	663899	993985	1.75932e+06	1.39626e+06	1.37662e+06	1.5204e+06	2.11811e+06	1.03605e+06	1.2139e+06	1.27216e+06	854154	614620	895188	2.0325e+06	740397	544572	872145	1.44905e+06	1.08474e+06	1.14868e+06	1.21039e+06	1.75518e+06	796849	961401	1.10039e+06
P0CW22	40S ribosomal protein S17-like OS=Homo sapiens GN=RPS17L PE=3 SV=1 - [RS17L_HUMAN]	13	13	725.9	8.63653e+07	8.77655e+07	4.21716e+07	1.71407e+07	6.02182e+07	2.28264e+07	1.44218e+08	1.65395e+08	6.92439e+07	1.0808e+08	1.44074e+08	5.85109e+07	6.9952e+07	1.18671e+08	3.18968e+07	1.24821e+08	9.72971e+07	7.03361e+07	4.03305e+07	1.04896e+08	5.93922e+07	1.0897e+08	1.62213e+08	1.02983e+08	1.0808e+08	1.35288e+08	1.19866e+08	7.71467e+07	8.13579e+07	5.44573e+07	1.04016e+08	8.55144e+07	6.87923e+07	3.57507e+07	9.68748e+07	6.09932e+07	7.0872e+07	1.0169e+08	9.39982e+07	8.78867e+07	8.52997e+07	9.78024e+07	6.89397e+07	7.06822e+07	5.76495e+07
P10155	60 kDa SS-A/Ro ribonucleoprotein OS=Homo sapiens GN=TROVE2 PE=1 SV=2 - [RO60_HUMAN]	1	1	59.97	555054	1.14654e+06	809430	678546	856597	718907	1.56619e+06	1.69729e+06	1.23655e+06	2.53388e+06	3.04566e+06	1.88995e+06	2.14587e+06	2.83372e+06	1.25866e+06	802204	1.27106e+06	1.35001e+06	1.59656e+06	1.49214e+06	1.87053e+06	1.18341e+06	1.66463e+06	1.83906e+06	2.53388e+06	2.85993e+06	3.87176e+06	2.36657e+06	1.94274e+06	2.1489e+06	640226	1.03391e+06	1.1176e+06	1.3129e+06	1.2293e+06	1.72044e+06	930576	1.31675e+06	1.50903e+06	2.06468e+06	2.11978e+06	3.23266e+06	1.95898e+06	1.55766e+06	2.02999e+06
P10253	Lysosomal alpha-glucosidase OS=Homo sapiens GN=GAA PE=1 SV=4 - [LYAG_HUMAN]	1	1	24.64	204615	280110	232103	486915	177210	181619	179860	287535	349487	286348	557013	202184	434197	262819	113488	295724	310531	387114	1.14567e+06	308689	472556	135901	282002	519777	286348	523045	414194	478855	180183	193757	235486	243502	284216	923836	227775	385351	135412	246783	397218	234072	426812	331222	366367	146345	139809
P10412	Histone H1.4 OS=Homo sapiens GN=HIST1H1E PE=1 SV=2 - [H14_HUMAN]	26	5	1583.85	5.21322e+07	4.95262e+07	5.5787e+07	5.68054e+07	2.84236e+07	1.891e+07	5.94853e+07	4.48249e+07	4.17885e+07	5.20972e+07	9.90182e+07	2.66228e+07	8.27328e+07	4.41274e+07	2.84736e+07	7.53452e+07	5.49049e+07	9.30448e+07	1.33658e+08	4.95121e+07	4.92021e+07	4.49468e+07	4.39625e+07	6.21501e+07	5.20972e+07	9.29799e+07	5.45395e+07	9.1242e+07	3.02527e+07	4.86129e+07	6.3091e+07	4.76025e+07	9.57085e+07	1.28447e+08	4.52035e+07	5.12745e+07	2.91982e+07	2.96533e+07	5.68601e+07	4.24886e+07	5.93895e+07	4.49329e+07	8.4588e+07	2.57933e+07	5.37679e+07
P10515	Dihydrolipoyllysine-residue acetyltransferase component of pyruvate dehydrogenase complex, mitochondrial OS=Homo sapiens GN=DLAT PE=1 SV=3 - [ODP2_HUMAN]	3	3	149.6	1.35471e+06	1.69492e+06	1.17827e+06	673890	1.18934e+06	695590	4.73751e+06	3.48636e+06	1.25191e+06	2.91229e+06	5.97727e+06	1.39242e+06	2.84648e+06	2.35758e+06	1.2274e+06	1.95792e+06	1.879e+06	1.96519e+06	1.5856e+06	2.07176e+06	1.80986e+06	3.57965e+06	3.41928e+06	1.86191e+06	2.91229e+06	5.61276e+06	2.85251e+06	3.13925e+06	1.6163e+06	2.09554e+06	1.59335e+06	1.5125e+06	1.5683e+06	1.2522e+06	1.65539e+06	1.50772e+06	2.72965e+06	2.68448e+06	1.44994e+06	2.37185e+06	4.08077e+06	2.33455e+06	2.54023e+06	1.29026e+06	1.78189e+06
P10599	Thioredoxin OS=Homo sapiens GN=TXN PE=1 SV=3 - [THIO_HUMAN]	5	5	278.39	4.06492e+07	4.7292e+07	2.2926e+07	9.47308e+06	2.85284e+07	1.55301e+07	1.44124e+08	1.43374e+08	3.77608e+07	8.61191e+07	1.6767e+08	4.08956e+07	4.49731e+07	8.88165e+07	1.99485e+07	5.87492e+07	5.24281e+07	3.82373e+07	2.22893e+07	4.96946e+07	4.04078e+07	1.08899e+08	1.40615e+08	5.61599e+07	8.61191e+07	1.57446e+08	8.37789e+07	4.95986e+07	6.08906e+07	3.40579e+07	4.96435e+07	4.69514e+07	3.83138e+07	2.04626e+07	4.67322e+07	4.25256e+07	7.04463e+07	8.55151e+07	5.23007e+07	7.07099e+07	9.33368e+07	6.85987e+07	4.62631e+07	5.49621e+07	3.66984e+07
P10606	Cytochrome c oxidase subunit 5B, mitochondrial OS=Homo sapiens GN=COX5B PE=1 SV=2 - [COX5B_HUMAN]	4	4	202.16	1.31267e+07	1.69585e+07	1.18396e+07	7.49709e+06	8.66972e+06	5.25295e+06	3.4328e+07	1.71105e+07	9.45671e+06	1.99824e+07	2.76304e+07	9.80482e+06	2.51282e+07	1.5719e+07	7.87459e+06	1.89716e+07	1.88002e+07	1.97467e+07	1.764e+07	1.51021e+07	1.36677e+07	2.59381e+07	1.67813e+07	1.40645e+07	1.99824e+07	2.59454e+07	2.00862e+07	2.77126e+07	1.07766e+07	1.34443e+07	1.56439e+07	1.5778e+07	1.85724e+07	1.59337e+07	1.3236e+07	1.32757e+07	1.72078e+07	1.2127e+07	1.19842e+07	1.61868e+07	1.78321e+07	1.67094e+07	2.44071e+07	8.77963e+06	1.33159e+07
P10644	cAMP-dependent protein kinase type I-alpha regulatory subunit OS=Homo sapiens GN=PRKAR1A PE=1 SV=1 - [KAP0_HUMAN]	3	3	205.12	4.75893e+06	5.27592e+06	3.2878e+06	1.45816e+06	3.43026e+06	1.76481e+06	5.93965e+06	6.55694e+06	2.86972e+06	5.1032e+06	6.42923e+06	2.89709e+06	3.96908e+06	6.10403e+06	1.85828e+06	6.87795e+06	5.8489e+06	5.48357e+06	3.43093e+06	5.9753e+06	4.59189e+06	4.48798e+06	6.43078e+06	4.268e+06	5.1032e+06	6.03716e+06	5.93499e+06	4.37731e+06	4.18479e+06	3.17264e+06	5.65443e+06	4.87068e+06	4.74497e+06	2.7568e+06	5.12373e+06	4.17244e+06	3.26918e+06	4.76017e+06	3.52708e+06	4.1334e+06	4.45354e+06	4.91313e+06	3.60093e+06	3.37005e+06	2.82434e+06
P10768	S-formylglutathione hydrolase OS=Homo sapiens GN=ESD PE=1 SV=2 - [ESTD_HUMAN]	6	6	259.53	8.55496e+06	9.61871e+06	5.33846e+06	2.37884e+06	6.36058e+06	2.58407e+06	1.627e+07	1.49805e+07	6.39761e+06	1.68564e+07	2.11416e+07	9.02069e+06	9.74598e+06	1.69889e+07	3.15844e+06	1.23642e+07	1.06633e+07	8.90379e+06	5.5972e+06	1.10797e+07	6.72351e+06	1.22935e+07	1.46923e+07	9.51486e+06	1.68564e+07	1.98523e+07	1.84798e+07	1.07484e+07	1.16472e+07	5.39239e+06	1.00508e+07	8.74869e+06	7.50407e+06	4.51098e+06	9.30513e+06	5.96791e+06	8.80202e+06	1.10113e+07	7.78869e+06	1.36626e+07	1.42962e+07	1.54143e+07	8.90434e+06	9.47794e+06	4.68345e+06
P10809	60 kDa heat shock protein, mitochondrial OS=Homo sapiens GN=HSPD1 PE=1 SV=2 - [CH60_HUMAN]	90	89	5601.58	6.34821e+08	9.57292e+08	4.41941e+08	2.45216e+08	4.83755e+08	2.48316e+08	2.07897e+09	1.15524e+09	6.30305e+08	9.04652e+08	1.27967e+09	4.51713e+08	1.14965e+09	8.83182e+08	4.67529e+08	9.17488e+08	1.06126e+09	7.37095e+08	5.76971e+08	8.42671e+08	6.46096e+08	1.57086e+09	1.13301e+09	9.37423e+08	9.04652e+08	1.20163e+09	9.2538e+08	1.2679e+09	6.0549e+08	7.9821e+08	7.73216e+08	9.56509e+08	7.35095e+08	5.40444e+08	7.85531e+08	6.77581e+08	1.01753e+09	7.04273e+08	8.74573e+08	7.43328e+08	7.35987e+08	7.50251e+08	1.20616e+09	5.33444e+08	8.75476e+08
P10909	Clusterin OS=Homo sapiens GN=CLU PE=1 SV=1 - [CLUS_HUMAN]	3	3	202.9	549533	894631	491624	610640	529362	186083	417724	742553	492372	512948	576310	348322	1.63606e+06	3.24452e+06	1.19458e+06	794224	991790	819959	1.43678e+06	922114	484171	315630	728265	732281	512948	541165	713573	1.80433e+06	2.22437e+06	2.03951e+06	631613	779787	595158	1.12774e+06	677811	369453	318691	642794	564545	405088	470175	565597	1.40654e+06	1.76063e+06	1.67481e+06
P11021	78 kDa glucose-regulated protein OS=Homo sapiens GN=HSPA5 PE=1 SV=2 - [GRP78_HUMAN]	63	60	3563.89	3.72716e+08	4.90745e+08	2.78337e+08	2.1021e+08	2.97703e+08	1.95099e+08	1.09421e+09	6.87837e+08	3.79482e+08	5.59192e+08	5.78669e+08	2.16257e+08	6.00592e+08	1.10708e+09	3.74602e+08	5.38676e+08	5.44041e+08	4.64226e+08	4.94605e+08	5.18579e+08	5.0763e+08	8.26781e+08	6.74603e+08	5.64386e+08	5.59192e+08	5.4338e+08	4.43024e+08	6.62363e+08	7.5899e+08	6.39556e+08	4.4965e+08	4.79162e+08	4.63139e+08	4.62866e+08	4.79475e+08	5.37618e+08	5.37294e+08	4.30599e+08	5.22665e+08	4.53803e+08	3.48508e+08	3.63884e+08	6.13283e+08	6.68607e+08	7.03117e+08
P11047	Laminin subunit gamma-1 OS=Homo sapiens GN=LAMC1 PE=1 SV=3 - [LAMC1_HUMAN]	1	1	60.46	204561	273498	213281	297886	287653	206283	1.07629e+06	631584	291598	486713	341861	102812	338252	828694	308598	295647	303201	355723	700900	501073	536730	813237	619431	433680	486713	321014	210622	373041	568134	526868	235413	237479	258410	550455	379436	443055	671956	518754	328691	404813	272717	162694	277463	450428	421734
P11117	Lysosomal acid phosphatase OS=Homo sapiens GN=ACP2 PE=1 SV=3 - [PPAL_HUMAN]	2	2	94.51	278229	466862	286965	182679	361053	194953	2.296e+06	965408	577280	1.0796e+06	920243	448654	584963	1.10579e+06	361757	402116	517565	478616	429828	628931	507249	1.73485e+06	946833	858562	1.0796e+06	864125	919112	645128	758102	617627	322974	401973	343880	342687	462713	396636	1.41542e+06	809330	652495	900329	719226	741239	481357	604113	469394
P11142;P54652	Heat shock cognate 71 kDa protein OS=Homo sapiens GN=HSPA8 PE=1 SV=1 - [HSP7C_HUMAN]	71	61	4176.46	7.1975e+08	8.75679e+08	5.99546e+08	4.15607e+08	5.56758e+08	3.5114e+08	1.95612e+09	1.17463e+09	7.00505e+08	1.02796e+09	1.06213e+09	4.33798e+08	7.78992e+08	1.63704e+09	4.98417e+08	1.04023e+09	9.7078e+08	9.99957e+08	9.77885e+08	9.69838e+08	9.13633e+08	1.47803e+09	1.15203e+09	1.04183e+09	1.02796e+09	9.97358e+08	8.88679e+08	8.59112e+08	1.12232e+09	8.50945e+08	8.92589e+08	8.90564e+08	1.02112e+09	9.36863e+08	9.18208e+08	9.80077e+08	9.56777e+08	7.14732e+08	9.78619e+08	8.29063e+08	6.11497e+08	7.15788e+08	8.1431e+08	1.00762e+09	9.34555e+08
P11166	Solute carrier family 2, facilitated glucose transporter member 1 OS=Homo sapiens GN=SLC2A1 PE=1 SV=2 - [GTR1_HUMAN]	1	1	37.04	126387	236342	177069	277182	267004	210338	508078	147582	129393	339732	172032	147462	269788	787068	341542	182663	262010	295326	652184	465103	547280	383902	144743	192441	339732	161541	302092	297537	539596	583113	147245	203858	214349	508124	351163	450889	347004	135495	150560	279454	140281	232477	223598	429509	470885
P11172	Uridine 5'-monophosphate synthase OS=Homo sapiens GN=UMPS PE=1 SV=1 - [UMPS_HUMAN]	3	3	104.55	526127	855325	495335	278116	436818	239849	1.37272e+06	815474	411635	782521	700916	291615	835803	1.35057e+06	553910	760396	948216	826149	654382	760910	624065	1.03722e+06	799784	612206	782521	658173	597403	921767	925919	945688	611099	759011	601316	522870	552815	496460	873373	686154	474317	637642	545065	471847	708757	739541	724851
P11177	Pyruvate dehydrogenase E1 component subunit beta, mitochondrial OS=Homo sapiens GN=PDHB PE=1 SV=3 - [ODPB_HUMAN]	6	6	290.05	1.165e+07	1.52654e+07	9.7238e+06	6.87497e+06	9.43095e+06	6.22131e+06	3.36753e+07	1.67741e+07	1.15302e+07	2.3469e+07	2.58697e+07	9.14272e+06	2.32207e+07	1.59419e+07	1.07922e+07	1.68374e+07	1.69233e+07	1.62179e+07	1.61762e+07	1.64281e+07	1.61873e+07	2.54449e+07	1.64513e+07	1.71483e+07	2.3469e+07	2.42921e+07	1.87298e+07	2.5609e+07	1.09294e+07	1.84255e+07	1.3829e+07	1.41932e+07	1.46603e+07	1.42792e+07	1.43558e+07	1.59144e+07	1.68405e+07	1.18026e+07	1.48851e+07	1.91912e+07	1.67626e+07	1.56192e+07	2.26292e+07	9.03991e+06	1.87306e+07
P11182	Lipoamide acyltransferase component of branched-chain alpha-keto acid dehydrogenase complex, mitochondrial OS=Homo sapiens GN=DBT PE=1 SV=3 - [ODB2_HUMAN]	2	2	89.39	541493	1.01961e+06	504656	410096	624348	556225	1.13361e+06	935277	628122	1.17333e+06	1.14743e+06	705063	2.16136e+06	631818	525962	782604	1.13034e+06	841693	964919	1.08757e+06	1.44725e+06	856550	917281	934178	1.17333e+06	1.07746e+06	1.44439e+06	2.38365e+06	433161	897973	627610	905503	629396	745033	833475	1.2101e+06	762213	770713	711670	971685	859488	1.18573e+06	1.92925e+06	353446	709727
P11233	Ras-related protein Ral-A OS=Homo sapiens GN=RALA PE=1 SV=1 - [RALA_HUMAN]	2	2	109.85	1.32227e+06	1.57739e+06	796736	340276	855059	339748	3.12264e+06	1.4184e+06	1.08594e+06	2.31796e+06	2.3852e+06	873627	2.068e+06	1.6614e+06	982041	1.91104e+06	1.7487e+06	1.32884e+06	800639	1.48946e+06	883995	2.35945e+06	1.39111e+06	1.61507e+06	2.31796e+06	2.23974e+06	1.78971e+06	2.2807e+06	1.13902e+06	1.67663e+06	1.5586e+06	1.41669e+06	1.0462e+06	633033	1.19802e+06	728306	1.81923e+06	1.14339e+06	1.30398e+06	1.88939e+06	1.7376e+06	1.47297e+06	1.84997e+06	904978	1.47137e+06
P11279	Lysosome-associated membrane glycoprotein 1 OS=Homo sapiens GN=LAMP1 PE=1 SV=3 - [LAMP1_HUMAN]	3	2	162.52	2.58638e+06	5.43436e+06	2.6479e+06	2.11015e+06	4.98491e+06	2.34092e+06	1.19376e+07	1.03377e+07	7.01586e+06	6.17244e+06	7.5598e+06	4.6295e+06	5.64255e+06	1.63474e+07	4.52067e+06	3.73801e+06	6.02454e+06	4.41632e+06	4.965e+06	8.68339e+06	6.09086e+06	9.02e+06	1.01388e+07	1.04344e+07	6.17244e+06	7.09879e+06	9.48401e+06	6.22289e+06	1.12074e+07	7.71812e+06	3.03473e+06	5.05205e+06	3.87508e+06	4.13768e+06	7.67829e+06	5.79432e+06	6.11818e+06	7.08886e+06	9.05385e+06	5.01683e+06	5.07735e+06	7.9154e+06	5.34062e+06	9.55016e+06	7.74719e+06
P11310	Medium-chain specific acyl-CoA dehydrogenase, mitochondrial OS=Homo sapiens GN=ACADM PE=1 SV=1 - [ACADM_HUMAN]	5	5	221.84	3.63217e+06	4.42574e+06	2.76144e+06	1.78937e+06	3.8226e+06	2.02401e+06	1.24675e+07	7.74054e+06	4.91711e+06	7.75995e+06	9.73796e+06	4.79823e+06	8.22192e+06	6.92541e+06	3.6253e+06	5.24947e+06	4.90639e+06	4.60568e+06	4.21022e+06	6.65872e+06	5.26628e+06	9.4204e+06	7.59161e+06	7.31299e+06	7.75995e+06	9.14412e+06	9.82967e+06	9.06755e+06	4.74791e+06	6.18946e+06	4.25623e+06	4.00495e+06	3.81251e+06	3.4115e+06	5.5929e+06	4.7434e+06	6.537e+06	5.76547e+06	6.10224e+06	6.29826e+06	6.68668e+06	8.17955e+06	7.66243e+06	3.80903e+06	5.73416e+06
P11387	DNA topoisomerase 1 OS=Homo sapiens GN=TOP1 PE=1 SV=2 - [TOP1_HUMAN]	19	19	712.44	2.53989e+07	3.22519e+07	2.13999e+07	1.66646e+07	1.91886e+07	1.27532e+07	6.73633e+07	3.9451e+07	2.42222e+07	3.44342e+07	3.59786e+07	1.4803e+07	3.97385e+07	6.2115e+07	2.29315e+07	3.67082e+07	3.57546e+07	3.5692e+07	3.92102e+07	3.34253e+07	3.31827e+07	5.08994e+07	3.8692e+07	3.60246e+07	3.44342e+07	3.37845e+07	3.03254e+07	4.38256e+07	4.25847e+07	3.91508e+07	3.005e+07	2.97211e+07	3.15912e+07	3.33963e+07	2.84064e+07	3.1109e+07	3.48672e+07	2.86054e+07	3.02768e+07	2.82401e+07	2.45695e+07	2.50803e+07	3.71711e+07	3.52659e+07	3.78464e+07
P11388	DNA topoisomerase 2-alpha OS=Homo sapiens GN=TOP2A PE=1 SV=3 - [TOP2A_HUMAN]	23	18	1045.66	2.23225e+07	2.90733e+07	1.75132e+07	1.18055e+07	2.13481e+07	1.36099e+07	6.79967e+07	5.15505e+07	2.74755e+07	3.51406e+07	4.14628e+07	1.93788e+07	3.87903e+07	6.11541e+07	1.99532e+07	3.22621e+07	3.22307e+07	2.92096e+07	2.77772e+07	3.7187e+07	3.54118e+07	5.1378e+07	5.05587e+07	4.08631e+07	3.51406e+07	3.89343e+07	3.96993e+07	4.27799e+07	4.19259e+07	3.40661e+07	2.64107e+07	2.68503e+07	2.60155e+07	2.3987e+07	3.24713e+07	3.47816e+07	3.54503e+07	3.65097e+07	3.50983e+07	2.86889e+07	2.82386e+07	3.28772e+07	3.66514e+07	3.49764e+07	3.4183e+07
P11413	Glucose-6-phosphate 1-dehydrogenase OS=Homo sapiens GN=G6PD PE=1 SV=4 - [G6PD_HUMAN]	15	15	711.49	2.0607e+07	2.60351e+07	1.5033e+07	1.39401e+07	1.73933e+07	9.73045e+06	6.20328e+07	6.38681e+07	2.33967e+07	5.11077e+07	7.08049e+07	3.08458e+07	2.853e+07	5.42645e+07	1.26462e+07	2.97827e+07	2.88625e+07	2.50729e+07	3.27999e+07	3.02981e+07	2.53177e+07	4.68718e+07	6.26393e+07	3.47969e+07	5.11077e+07	6.64871e+07	6.31908e+07	3.14643e+07	3.72025e+07	2.15907e+07	2.43799e+07	2.43063e+07	2.20199e+07	2.85802e+07	2.62151e+07	2.38696e+07	3.20293e+07	4.29273e+07	2.96396e+07	4.16764e+07	4.54335e+07	5.21439e+07	2.69066e+07	3.08524e+07	2.03651e+07
P11441	Ubiquitin-like protein 4A OS=Homo sapiens GN=UBL4A PE=1 SV=1 - [UBL4A_HUMAN]	1	1	26.2	205046	177241	228825	263171	117196	102427	178868	134434	188449	175635	325592	104345	271032	213864	117936	296347	196490	381648	619218	204147	266506	135152	131848	280271	175635	305737	213762	298908	146620	201351	235950	150282	278454	484200	144713	209050	134791	124067	214267	135495	259251	164803	225088	116649	145588
P11498	Pyruvate carboxylase, mitochondrial OS=Homo sapiens GN=PC PE=1 SV=2 - [PYC_HUMAN]	9	9	511.49	4.37308e+06	4.92661e+06	2.77226e+06	1.53786e+06	3.74364e+06	1.44528e+06	1.54264e+07	8.25289e+06	4.78153e+06	1.42842e+07	1.75632e+07	7.60915e+06	8.36656e+06	4.28144e+06	2.59637e+06	6.32029e+06	5.46165e+06	4.62373e+06	3.61846e+06	6.52119e+06	3.76049e+06	1.16562e+07	8.0941e+06	7.11134e+06	1.42842e+07	1.64921e+07	1.55881e+07	9.22707e+06	2.93526e+06	4.43277e+06	5.12654e+06	4.40546e+06	3.64934e+06	2.8727e+06	5.35389e+06	3.12357e+06	8.53598e+06	6.13415e+06	5.79713e+06	1.17103e+07	1.19207e+07	1.29181e+07	7.55468e+06	2.3355e+06	3.64424e+06
P11532	Dystrophin OS=Homo sapiens GN=DMD PE=1 SV=3 - [DMD_HUMAN]	2	2	132.09	609824	767660	561121	274470	633147	316037	2.49797e+06	1.37611e+06	845902	805433	1.15882e+06	417711	393336	793259	154536	881361	851031	935869	645803	1.1029e+06	822299	1.88746e+06	1.34963e+06	1.25807e+06	805433	1.08815e+06	855723	433791	543840	263839	698275	668194	699699	504166	840515	668558	1.51987e+06	1.12729e+06	972178	664208	870978	682966	321618	434165	188167
P11586	C-1-tetrahydrofolate synthase, cytoplasmic OS=Homo sapiens GN=MTHFD1 PE=1 SV=3 - [C1TC_HUMAN]	34	34	1473.95	6.1715e+07	7.67731e+07	3.99699e+07	2.94276e+07	5.09006e+07	2.71226e+07	1.83247e+08	1.50255e+08	6.25547e+07	1.14328e+08	1.52156e+08	5.56006e+07	7.09093e+07	1.39124e+08	3.41529e+07	8.91949e+07	8.51109e+07	6.66641e+07	6.92406e+07	8.86656e+07	7.05705e+07	1.38461e+08	1.47364e+08	9.30348e+07	1.14328e+08	1.42877e+08	1.13904e+08	7.82024e+07	9.53806e+07	5.83091e+07	7.36785e+07	7.17317e+07	5.95284e+07	6.00899e+07	7.78944e+07	6.8523e+07	9.34125e+07	1.01178e+08	8.04404e+07	9.36385e+07	9.69739e+07	9.42824e+07	6.73031e+07	7.97877e+07	5.7081e+07
P11717	Cation-independent mannose-6-phosphate receptor OS=Homo sapiens GN=IGF2R PE=1 SV=3 - [MPRI_HUMAN]	3	3	168.06	603553	595078	720623	500042	444339	350979	1.72098e+06	1.21851e+06	935339	1.19333e+06	1.87577e+06	595515	1.21179e+06	1.06802e+06	600296	872298	659705	1.2019e+06	1.17655e+06	774010	913214	1.30037e+06	1.19506e+06	1.39109e+06	1.19333e+06	1.76138e+06	1.21997e+06	1.33643e+06	732209	1.02488e+06	701198	516778	924234	938465	561860	732750	1.15235e+06	1.01596e+06	1.07825e+06	982363	1.39282e+06	973400	1.04233e+06	585387	798326
P11766	Alcohol dehydrogenase class-3 OS=Homo sapiens GN=ADH5 PE=1 SV=4 - [ADHX_HUMAN]	6	6	181.9	3.67102e+06	4.49773e+06	1.96555e+06	1.64594e+06	3.30078e+06	1.26602e+06	9.08027e+06	9.47083e+06	3.07227e+06	8.58116e+06	1.18198e+07	3.2981e+06	3.93514e+06	9.46179e+06	1.90778e+06	5.30562e+06	4.98619e+06	3.27825e+06	3.87276e+06	5.74974e+06	3.29407e+06	6.86101e+06	9.2886e+06	4.56925e+06	8.58116e+06	1.1099e+07	6.75649e+06	4.33988e+06	6.48679e+06	3.25714e+06	4.28569e+06	4.04173e+06	2.54669e+06	3.09473e+06	4.68059e+06	2.72653e+06	5.11077e+06	7.09518e+06	3.61883e+06	6.95489e+06	8.19368e+06	5.5435e+06	3.44897e+06	5.18961e+06	2.63412e+06
P11802	Cyclin-dependent kinase 4 OS=Homo sapiens GN=CDK4 PE=1 SV=2 - [CDK4_HUMAN]	1	1	24.23	104274	200038	152009	115768	70329.4	53177.4	101408	55086.9	101786	116777	50879.1	40374.4	105411	133625	157770	150704	221763	253529	272393	122509	138363	76623.7	54027	151382	116777	47776.4	82711.1	116253	91610.3	269361	122152	172935	181677	213280	80419	103244	79152.7	55540.9	119979	88704.1	44058.1	61404	83641.4	74169	201925
P11908	Ribose-phosphate pyrophosphokinase 2 OS=Homo sapiens GN=PRPS2 PE=1 SV=2 - [PRPS2_HUMAN]	8	1	437.21	1.0433e+06	1.47734e+06	801740	753161	874115	916480	3.17054e+06	1.52651e+06	1.15974e+06	2.12661e+06	933614	541521	801239	2.68014e+06	944491	1.50785e+06	1.63778e+06	1.33719e+06	1.77212e+06	1.52265e+06	2.3846e+06	2.39565e+06	1.49714e+06	1.72483e+06	2.12661e+06	876681	1.10936e+06	883648	1.83745e+06	1.61253e+06	1.22143e+06	1.35026e+06	1.10578e+06	1.46216e+06	1.25741e+06	2.25242e+06	1.73021e+06	1.19967e+06	1.41661e+06	1.7268e+06	689872	918230	698160	1.46593e+06	1.48595e+06
P11940	Polyadenylate-binding protein 1 OS=Homo sapiens GN=PABPC1 PE=1 SV=2 - [PABP1_HUMAN]	24	12	1264.22	2.29516e+07	3.03977e+07	2.62494e+07	2.66135e+07	2.69033e+07	2.40142e+07	8.77801e+07	4.95762e+07	3.94483e+07	4.7186e+07	4.21571e+07	1.85519e+07	3.43211e+07	9.42045e+07	2.8026e+07	3.31713e+07	3.3699e+07	4.37802e+07	6.26191e+07	4.68638e+07	6.24828e+07	6.63263e+07	4.86223e+07	5.86697e+07	4.7186e+07	3.95863e+07	3.80054e+07	3.78511e+07	6.45845e+07	4.78487e+07	2.7256e+07	2.83116e+07	4.12046e+07	5.73237e+07	4.19795e+07	6.45168e+07	4.30755e+07	3.38817e+07	5.24516e+07	3.83855e+07	2.76181e+07	3.15748e+07	3.27578e+07	5.59078e+07	5.11168e+07
P12004	Proliferating cell nuclear antigen OS=Homo sapiens GN=PCNA PE=1 SV=1 - [PCNA_HUMAN]	16	16	702.9	6.5672e+07	8.5734e+07	5.78211e+07	5.27976e+07	4.74458e+07	3.39319e+07	1.27681e+08	9.53316e+07	5.16595e+07	8.67758e+07	1.14268e+08	4.21805e+07	7.32355e+07	1.38842e+08	4.29239e+07	9.49138e+07	9.5045e+07	9.64373e+07	1.24228e+08	8.26475e+07	8.82877e+07	9.64749e+07	9.34973e+07	7.68308e+07	8.67758e+07	1.07299e+08	8.64111e+07	8.07678e+07	9.51871e+07	7.32838e+07	7.85796e+07	8.16886e+07	9.28119e+07	1.15465e+08	7.4065e+07	8.98262e+07	6.38701e+07	6.41622e+07	6.70918e+07	7.05551e+07	7.21815e+07	7.18304e+07	7.08199e+07	8.17391e+07	7.67446e+07
P12081	Histidine--tRNA ligase, cytoplasmic OS=Homo sapiens GN=HARS PE=1 SV=2 - [SYHC_HUMAN]	2	2	125.75	1.51738e+06	1.6907e+06	890627	690583	998614	948738	1.6715e+06	2.13214e+06	1.73718e+06	1.88824e+06	1.9461e+06	782432	997708	2.88472e+06	1.29156e+06	2.19303e+06	1.87432e+06	1.48544e+06	1.62488e+06	1.73952e+06	2.46853e+06	1.26298e+06	2.09112e+06	2.58363e+06	1.88824e+06	1.82743e+06	1.60289e+06	1.10032e+06	1.9777e+06	2.20507e+06	1.76133e+06	1.51109e+06	1.16471e+06	1.33849e+06	1.39789e+06	2.29091e+06	1.07046e+06	1.70527e+06	2.10321e+06	1.57236e+06	1.43911e+06	1.31916e+06	849890	1.58202e+06	2.0524e+06
P12235	ADP/ATP translocase 1 OS=Homo sapiens GN=SLC25A4 PE=1 SV=4 - [ADT1_HUMAN]	13	1	598.45	2.13066e+06	3.43888e+06	869068	170645	1.9743e+06	156121	9.33095e+06	9.01759e+06	1.36755e+06	3.37561e+06	1.19475e+07	2.4248e+06	5.19855e+06	2.82509e+06	397403	3.07938e+06	3.81236e+06	1.44948e+06	401513	3.43911e+06	406213	7.05043e+06	8.84409e+06	2.0339e+06	3.37561e+06	1.12189e+07	4.96744e+06	5.73323e+06	1.93682e+06	678484	2.51278e+06	3.19389e+06	1.19566e+06	313477	2.98489e+06	330409	4.65708e+06	6.02999e+06	1.67119e+06	2.72205e+06	7.46376e+06	4.12963e+06	5.01033e+06	1.55254e+06	560428
P12236	ADP/ATP translocase 3 OS=Homo sapiens GN=SLC25A6 PE=1 SV=4 - [ADT3_HUMAN]	22	7	1134.61	1.23334e+07	1.72739e+07	3.75797e+06	1.81805e+06	4.22547e+06	1.87457e+06	6.85939e+07	3.79169e+07	5.35896e+06	1.28716e+07	7.7645e+07	6.42061e+06	1.89433e+07	9.43308e+06	2.79993e+06	1.7825e+07	1.91499e+07	6.26776e+06	4.2777e+06	7.3605e+06	4.87745e+06	5.18293e+07	3.71873e+07	7.97013e+06	1.28716e+07	7.291e+07	1.31533e+07	2.08916e+07	6.46711e+06	4.78032e+06	1.46123e+07	1.63475e+07	5.391e+06	3.74984e+06	6.26913e+06	4.51878e+06	3.38418e+07	2.44285e+07	6.72639e+06	1.05583e+07	4.57436e+07	1.08833e+07	1.82533e+07	5.26963e+06	4.47652e+06
P12268	Inosine-5'-monophosphate dehydrogenase 2 OS=Homo sapiens GN=IMPDH2 PE=1 SV=2 - [IMDH2_HUMAN]	20	18	978.15	4.00549e+07	5.04881e+07	2.28276e+07	2.224e+07	2.47115e+07	1.31075e+07	1.28549e+08	1.10962e+08	3.18843e+07	5.4095e+07	1.30395e+08	2.13928e+07	4.56545e+07	9.72093e+07	1.8303e+07	5.78902e+07	5.59712e+07	3.80732e+07	5.23287e+07	4.30458e+07	3.41045e+07	9.71313e+07	1.08827e+08	4.74201e+07	5.4095e+07	1.22443e+08	4.38253e+07	5.03501e+07	6.66445e+07	3.12487e+07	4.75507e+07	4.68445e+07	3.37718e+07	4.60773e+07	3.72129e+07	3.24215e+07	6.46434e+07	7.4215e+07	4.04712e+07	4.39895e+07	8.10109e+07	3.63886e+07	4.29346e+07	5.63651e+07	3.05521e+07
P12270	Nucleoprotein TPR OS=Homo sapiens GN=TPR PE=1 SV=3 - [TPR_HUMAN]	37	37	1845.24	3.48327e+07	4.11601e+07	2.66583e+07	1.71381e+07	2.56443e+07	1.59175e+07	7.96904e+07	7.5698e+07	3.29322e+07	3.79325e+07	5.20434e+07	1.93616e+07	4.23281e+07	5.73966e+07	2.29889e+07	5.03427e+07	4.56302e+07	4.44622e+07	4.03245e+07	4.46707e+07	4.14158e+07	6.02138e+07	7.42415e+07	4.89785e+07	3.79325e+07	4.88697e+07	3.96641e+07	4.66816e+07	3.93498e+07	3.92488e+07	4.09194e+07	3.75242e+07	3.77102e+07	3.33261e+07	3.7436e+07	3.75752e+07	4.29134e+07	5.40015e+07	4.06095e+07	3.10454e+07	3.58412e+07	3.28198e+07	3.86228e+07	3.17134e+07	3.56016e+07
P12277	Creatine kinase B-type OS=Homo sapiens GN=CKB PE=1 SV=1 - [KCRB_HUMAN]	3	2	221.08	4.55019e+06	6.92855e+06	3.40477e+06	3.78776e+06	5.01279e+06	3.0057e+06	1.06182e+07	1.24874e+07	1.06045e+07	1.15414e+07	1.57807e+07	8.21283e+06	2.4848e+06	7.65225e+06	2.71584e+06	6.57625e+06	7.68101e+06	5.67867e+06	8.91226e+06	8.73197e+06	7.82055e+06	8.02308e+06	1.22472e+07	1.57715e+07	1.15414e+07	1.48184e+07	1.68248e+07	2.74036e+06	5.24621e+06	4.63675e+06	5.45036e+06	6.48e+06	5.15938e+06	7.92311e+06	7.75924e+06	7.8275e+06	5.43889e+06	8.46448e+06	1.39809e+07	9.52466e+06	1.00126e+07	1.40231e+07	2.23782e+06	4.28928e+06	4.52142e+06
P12429	Annexin A3 OS=Homo sapiens GN=ANXA3 PE=1 SV=3 - [ANXA3_HUMAN]	4	4	197.38	1.46866e+06	2.16705e+06	1.67265e+06	1.35039e+06	1.63638e+06	1.41429e+06	1.44314e+06	1.26455e+06	1.26489e+06	2.04367e+06	2.01579e+06	1.1975e+06	1.8275e+06	5.03674e+06	1.99834e+06	2.12262e+06	2.4024e+06	2.78974e+06	3.17735e+06	2.85047e+06	3.67986e+06	1.09043e+06	1.24022e+06	1.88121e+06	2.04367e+06	1.89286e+06	2.4532e+06	2.01546e+06	3.45307e+06	3.41175e+06	1.7026e+06	1.91233e+06	2.22113e+06	2.53497e+06	2.25716e+06	3.29292e+06	967284	1.05681e+06	1.46004e+06	1.68502e+06	1.5258e+06	2.00653e+06	1.5736e+06	2.75823e+06	3.00915e+06
P12532	Creatine kinase U-type, mitochondrial OS=Homo sapiens GN=CKMT1A PE=1 SV=1 - [KCRU_HUMAN]	8	8	412.14	1.37057e+07	1.80648e+07	1.01176e+07	5.10867e+06	1.2183e+07	4.9685e+06	3.61514e+07	2.32508e+07	9.95163e+06	2.60874e+07	2.72259e+07	1.49691e+07	2.17634e+07	3.29371e+07	8.6077e+06	1.98085e+07	2.00267e+07	1.68747e+07	1.20202e+07	2.1222e+07	1.29276e+07	2.73159e+07	2.28034e+07	1.48006e+07	2.60874e+07	2.55656e+07	3.06656e+07	2.40018e+07	2.25809e+07	1.46959e+07	1.62499e+07	1.682e+07	1.50893e+07	1.00018e+07	1.86802e+07	1.22552e+07	1.84592e+07	1.62225e+07	1.25127e+07	2.14127e+07	1.79162e+07	2.51352e+07	2.07633e+07	1.9017e+07	1.41964e+07
P12694	2-oxoisovalerate dehydrogenase subunit alpha, mitochondrial OS=Homo sapiens GN=BCKDHA PE=1 SV=2 - [ODBA_HUMAN]	1	1	58.06	0	0	0	0	0	359.792	2646.53	1417.89	1889.5	1800.28	0	5169.58	18688.1	11556.9	15162.7	0	0	0	0	0	936.145	1999.7	1390.61	2810.16	1800.28	0	10590.4	20610.2	7923.18	25887.1	0	0	0	0	0	1248.29	1577.74	2210.13	4604.07	589.63	0	7822.73	11456.2	4375.54	18005.5
P12814	Alpha-actinin-1 OS=Homo sapiens GN=ACTN1 PE=1 SV=2 - [ACTN1_HUMAN]	36	10	1809.98	4.23427e+06	4.9705e+06	3.51269e+06	3.45934e+06	4.54578e+06	2.93986e+06	1.06482e+07	6.07765e+06	4.63499e+06	8.08659e+06	6.15141e+06	2.46e+06	5.02846e+06	1.16272e+07	3.13887e+06	6.11966e+06	5.51031e+06	5.85867e+06	8.13951e+06	7.91847e+06	7.64926e+06	8.04577e+06	5.96071e+06	6.89341e+06	8.08659e+06	5.77629e+06	5.03957e+06	5.54564e+06	7.97133e+06	5.35898e+06	4.94317e+06	4.44592e+06	4.73546e+06	6.59377e+06	6.48541e+06	6.81675e+06	6.12682e+06	4.84491e+06	5.57042e+06	6.58195e+06	4.55877e+06	4.07631e+06	4.44548e+06	6.41491e+06	4.58937e+06
P12955	Xaa-Pro dipeptidase OS=Homo sapiens GN=PEPD PE=1 SV=3 - [PEPD_HUMAN]	1	1	60.72	3039	6253.1	37989.7	52489.5	56475.4	38667.1	59372.3	21441.3	42498.1	115650	33643.5	66274.2	94449.1	139521	254191	4392.17	6932.2	63361.3	123503	98376.6	100608	44861.5	21028.7	63205.4	115650	31591.9	135769	104163	95652.7	433979	8152.35	9408.95	43282.4	104105	64028.4	73427.7	46974.2	23929.6	52765.7	87676.4	29696.9	102580	74169	77813.5	341062
P12956	X-ray repair cross-complementing protein 6 OS=Homo sapiens GN=XRCC6 PE=1 SV=2 - [XRCC6_HUMAN]	30	30	1596.99	1.07955e+08	1.31413e+08	7.09177e+07	4.24208e+07	8.12733e+07	4.42147e+07	2.72026e+08	2.23874e+08	9.4531e+07	1.50028e+08	2.19873e+08	7.82255e+07	1.29827e+08	1.97657e+08	6.5891e+07	1.56024e+08	1.45685e+08	1.18281e+08	9.98122e+07	1.41573e+08	1.15043e+08	2.05542e+08	2.19567e+08	1.40592e+08	1.50028e+08	2.06465e+08	1.60253e+08	1.4318e+08	1.35509e+08	1.12495e+08	1.29068e+08	1.25442e+08	1.13835e+08	9.10429e+07	1.28618e+08	1.16617e+08	1.34799e+08	1.44064e+08	1.26943e+08	1.22236e+08	1.33986e+08	1.31357e+08	1.27838e+08	1.1562e+08	1.18749e+08
P13010	X-ray repair cross-complementing protein 5 OS=Homo sapiens GN=XRCC5 PE=1 SV=3 - [XRCC5_HUMAN]	25	24	1154.32	5.57499e+07	7.53498e+07	4.5416e+07	3.00326e+07	5.05844e+07	2.44817e+07	1.84013e+08	1.25788e+08	5.82926e+07	9.89414e+07	1.4445e+08	5.07517e+07	7.47463e+07	1.27003e+08	3.44218e+07	8.05736e+07	8.3533e+07	7.57475e+07	7.06639e+07	8.81149e+07	6.36993e+07	1.39039e+08	1.23368e+08	8.66959e+07	9.89414e+07	1.35641e+08	1.0397e+08	8.24341e+07	8.70701e+07	5.87681e+07	6.66391e+07	7.08523e+07	7.0479e+07	6.26988e+07	7.84559e+07	6.2736e+07	9.10038e+07	8.39579e+07	7.54763e+07	8.06678e+07	9.05463e+07	8.63963e+07	7.15368e+07	7.3578e+07	5.90442e+07
P13073	Cytochrome c oxidase subunit 4 isoform 1, mitochondrial OS=Homo sapiens GN=COX4I1 PE=1 SV=1 - [COX41_HUMAN]	4	4	109.22	3.87825e+06	6.39086e+06	4.70444e+06	4.04017e+06	2.14303e+06	1.77496e+06	3.8146e+06	2.61698e+06	4.47266e+06	3.27091e+06	5.69418e+06	2.47428e+06	6.82668e+06	1.91405e+06	3.41526e+06	5.60511e+06	7.08492e+06	7.84634e+06	9.50616e+06	3.73302e+06	4.61828e+06	2.8823e+06	2.56663e+06	6.65198e+06	3.27091e+06	5.34694e+06	5.06882e+06	7.52882e+06	1.31223e+06	5.83085e+06	4.64378e+06	5.99794e+06	7.17792e+06	8.6537e+06	3.15165e+06	4.40138e+06	2.22204e+06	2.01321e+06	5.72498e+06	2.66363e+06	3.8562e+06	4.20397e+06	6.43399e+06	1.03652e+06	5.82735e+06
P13284	Gamma-interferon-inducible lysosomal thiol reductase OS=Homo sapiens GN=IFI30 PE=1 SV=3 - [GILT_HUMAN]	3	3	133.47	2.14369e+06	3.39768e+06	1.57495e+06	1.8762e+06	941823	608933	1.10697e+07	1.57007e+07	1.98875e+06	2.36583e+06	1.40474e+07	1.1208e+06	4.10029e+06	4.39983e+06	1.69346e+06	3.09821e+06	3.76668e+06	2.6268e+06	4.41453e+06	1.6406e+06	1.58439e+06	8.3642e+06	1.53986e+07	2.95777e+06	2.36583e+06	1.31907e+07	2.29607e+06	4.52201e+06	3.01642e+06	2.89123e+06	2.50211e+06	3.06438e+06	2.14992e+06	3.72501e+06	1.25806e+06	1.32909e+06	5.71115e+06	1.04962e+07	2.39896e+06	1.95625e+06	9.00095e+06	1.88877e+06	3.70227e+06	2.38486e+06	2.62887e+06
P13473	Lysosome-associated membrane glycoprotein 2 OS=Homo sapiens GN=LAMP2 PE=1 SV=2 - [LAMP2_HUMAN]	1	1	37.8	623469	957745	619944	370040	506093	376082	2.51949e+06	953587	830024	1.10103e+06	1.05503e+06	685098	959830	2.11441e+06	651757	901081	1.06176e+06	1.03398e+06	870672	881582	978530	1.90372e+06	935239	1.23446e+06	1.10103e+06	990696	1.40349e+06	1.05855e+06	1.44959e+06	1.11274e+06	724206	855146	828216	687730	688154	831479	1.4032e+06	769290	977220	913318	776378	1.16945e+06	843477	1.14322e+06	977106
P13489	Ribonuclease inhibitor OS=Homo sapiens GN=RNH1 PE=1 SV=2 - [RINI_HUMAN]	13	13	801.06	1.85489e+07	2.65088e+07	1.10454e+07	1.05014e+07	1.38357e+07	7.89872e+06	6.5078e+07	5.77477e+07	1.62667e+07	4.20889e+07	8.40934e+07	1.84758e+07	2.2696e+07	5.94857e+07	1.3784e+07	2.68082e+07	2.93877e+07	1.84222e+07	2.47088e+07	2.41009e+07	2.05517e+07	4.91727e+07	5.66366e+07	2.41927e+07	4.20889e+07	7.89652e+07	3.78496e+07	2.50303e+07	4.07821e+07	2.35334e+07	2.20606e+07	2.46411e+07	1.5953e+07	2.08818e+07	2.06137e+07	1.90133e+07	3.30692e+07	3.88123e+07	2.01684e+07	3.43025e+07	5.14004e+07	3.15402e+07	2.11253e+07	3.40042e+07	2.25121e+07
P13639	Elongation factor 2 OS=Homo sapiens GN=EEF2 PE=1 SV=4 - [EF2_HUMAN]	89	86	4911.8	5.92711e+08	7.59247e+08	3.60896e+08	2.27671e+08	4.75863e+08	2.18177e+08	1.56184e+09	1.56102e+09	5.6114e+08	8.54437e+08	1.61654e+09	4.67199e+08	6.44427e+08	1.32063e+09	3.03809e+08	8.56628e+08	8.41704e+08	6.01922e+08	5.35689e+08	8.28923e+08	5.67677e+08	1.18012e+09	1.53099e+09	8.34557e+08	8.54437e+08	1.51796e+09	9.57105e+08	7.10707e+08	9.05392e+08	5.18691e+08	7.19321e+08	7.4706e+08	5.91251e+08	4.97932e+08	7.67796e+08	5.93326e+08	7.58757e+08	9.47508e+08	7.72478e+08	6.96877e+08	9.18544e+08	7.79953e+08	6.50341e+08	7.96239e+08	5.57665e+08
P13667	Protein disulfide-isomerase A4 OS=Homo sapiens GN=PDIA4 PE=1 SV=2 - [PDIA4_HUMAN]	21	20	866.53	2.52778e+07	3.13002e+07	2.17469e+07	1.58828e+07	2.43035e+07	1.67461e+07	5.09823e+07	5.03413e+07	2.76403e+07	3.06856e+07	3.80179e+07	1.40356e+07	4.00963e+07	7.70947e+07	2.57661e+07	3.65333e+07	3.46995e+07	3.62707e+07	3.73709e+07	4.23351e+07	4.35719e+07	3.8522e+07	4.93727e+07	4.11082e+07	3.06856e+07	3.56995e+07	2.87534e+07	4.42202e+07	5.28544e+07	4.39904e+07	2.99591e+07	2.88114e+07	3.22959e+07	3.18967e+07	3.68349e+07	4.22513e+07	2.7049e+07	3.50794e+07	3.5008e+07	2.50916e+07	2.55088e+07	2.37864e+07	3.76296e+07	4.4588e+07	4.35548e+07
P13674	Prolyl 4-hydroxylase subunit alpha-1 OS=Homo sapiens GN=P4HA1 PE=1 SV=2 - [P4HA1_HUMAN]	7	7	349.93	5.97214e+06	6.42414e+06	4.5495e+06	3.35669e+06	5.70368e+06	3.24043e+06	1.21716e+07	9.9868e+06	5.20267e+06	5.17142e+06	4.70038e+06	1.52866e+06	1.00395e+07	1.67118e+07	5.27892e+06	8.63136e+06	7.12182e+06	7.58791e+06	7.898e+06	9.93544e+06	8.43129e+06	9.1968e+06	9.79465e+06	7.73769e+06	5.17142e+06	4.41374e+06	3.13162e+06	1.10721e+07	1.14572e+07	9.01268e+06	6.98766e+06	5.78453e+06	6.39234e+06	6.60191e+06	8.31049e+06	7.63932e+06	6.74005e+06	7.6081e+06	6.31836e+06	4.21435e+06	3.48526e+06	2.53892e+06	9.19436e+06	9.33773e+06	8.32692e+06
P13693	Translationally-controlled tumor protein OS=Homo sapiens GN=TPT1 PE=1 SV=1 - [TCTP_HUMAN]	6	6	275.88	3.73227e+06	4.25139e+06	2.64583e+06	1.81674e+06	3.33833e+06	2.22043e+06	8.85746e+06	6.88477e+06	4.67175e+06	5.87942e+06	5.76566e+06	2.73783e+06	4.1269e+06	9.85364e+06	3.73372e+06	5.39414e+06	4.7131e+06	4.41287e+06	4.27463e+06	5.81516e+06	5.77737e+06	6.69266e+06	6.7523e+06	6.94808e+06	5.87942e+06	5.41406e+06	5.60873e+06	4.55135e+06	6.75544e+06	6.37456e+06	4.34703e+06	3.8058e+06	3.57607e+06	3.44713e+06	4.75584e+06	5.22171e+06	5.08998e+06	5.31426e+06	5.7025e+06	4.80091e+06	4.16358e+06	4.59322e+06	3.64102e+06	5.42304e+06	5.74768e+06
P13797	Plastin-3 OS=Homo sapiens GN=PLS3 PE=1 SV=4 - [PLST_HUMAN]	11	11	486.34	2.68553e+07	3.4961e+07	1.93797e+07	1.43278e+07	1.92e+07	1.15487e+07	5.17174e+07	3.906e+07	1.79767e+07	3.67609e+07	4.0753e+07	1.43375e+07	3.10874e+07	7.27603e+07	1.79195e+07	3.88131e+07	3.87579e+07	3.23226e+07	3.37121e+07	3.34452e+07	3.00486e+07	3.90775e+07	3.83084e+07	2.67359e+07	3.67609e+07	3.82678e+07	2.93719e+07	3.42848e+07	4.98828e+07	3.05938e+07	3.20814e+07	3.26967e+07	2.96576e+07	3.00322e+07	2.94126e+07	2.9522e+07	2.6393e+07	2.71274e+07	2.2748e+07	3.00323e+07	2.6983e+07	2.4419e+07	2.94211e+07	4.22605e+07	3.0932e+07
P13798	Acylamino-acid-releasing enzyme OS=Homo sapiens GN=APEH PE=1 SV=4 - [ACPH_HUMAN]	2	2	116.75	1.08154e+06	1.38141e+06	868692	526984	893247	523498	3.01337e+06	2.5411e+06	1.36625e+06	3.22366e+06	3.34923e+06	1.20536e+06	1.69753e+06	3.74998e+06	746324	1.56312e+06	1.53144e+06	1.44885e+06	1.23995e+06	1.55598e+06	1.36209e+06	2.27689e+06	2.49221e+06	2.03196e+06	3.22366e+06	3.14499e+06	2.46929e+06	1.87212e+06	2.5709e+06	1.2742e+06	1.24431e+06	1.22643e+06	1.15549e+06	976465	1.24371e+06	1.14516e+06	1.79487e+06	2.00735e+06	1.63973e+06	2.64576e+06	2.39965e+06	2.02154e+06	1.50618e+06	2.05217e+06	1.06056e+06
P13804	Electron transfer flavoprotein subunit alpha, mitochondrial OS=Homo sapiens GN=ETFA PE=1 SV=1 - [ETFA_HUMAN]	16	16	892.57	5.27276e+07	7.60066e+07	3.0796e+07	1.10515e+07	3.86389e+07	1.88455e+07	1.77716e+08	1.13134e+08	4.51081e+07	8.88151e+07	1.46608e+08	5.01501e+07	9.71893e+07	7.34906e+07	3.10817e+07	7.62057e+07	8.42611e+07	5.13633e+07	2.60031e+07	6.73064e+07	4.90341e+07	1.34282e+08	1.10957e+08	6.70871e+07	8.88151e+07	1.37667e+08	1.02738e+08	1.07185e+08	5.03835e+07	5.30657e+07	6.36082e+07	7.30905e+07	4.76653e+07	2.19757e+07	6.01812e+07	4.88713e+07	8.67004e+07	7.3551e+07	5.89679e+07	7.31363e+07	8.87371e+07	8.44648e+07	9.74646e+07	4.23224e+07	5.47174e+07
P13807	Glycogen [starch] synthase, muscle OS=Homo sapiens GN=GYS1 PE=1 SV=2 - [GYS1_HUMAN]	1	1	36.27	346077	538866	308136	331128	368754	224746	1.63852e+06	576532	525622	869803	760401	377949	517045	1.04458e+06	459881	500174	597388	513926	779114	642347	584769	1.23806e+06	565439	781733	869803	714030	774267	570224	716144	785152	393112	469854	384525	613367	491878	483799	967653	480872	612674	725878	565653	634829	441768	566125	651661
P13861	cAMP-dependent protein kinase type II-alpha regulatory subunit OS=Homo sapiens GN=PRKAR2A PE=1 SV=2 - [KAP2_HUMAN]	8	8	311.38	3.21794e+06	3.95156e+06	1.2975e+06	787067	1.35423e+06	681279	8.8443e+06	7.80444e+06	1.58955e+06	3.24858e+06	8.21062e+06	1.70585e+06	2.81283e+06	5.36436e+06	1.13464e+06	4.65079e+06	4.38072e+06	2.16405e+06	1.8519e+06	2.35898e+06	1.77262e+06	6.68272e+06	7.65428e+06	2.36407e+06	3.24858e+06	7.70992e+06	3.49461e+06	3.10214e+06	3.67769e+06	1.93716e+06	3.73893e+06	3.52768e+06	1.6088e+06	1.49534e+06	1.74979e+06	1.41337e+06	5.18325e+06	5.87397e+06	1.83418e+06	2.69007e+06	5.7502e+06	2.83549e+06	2.39948e+06	2.92214e+06	1.50024e+06
P13928	Annexin A8 OS=Homo sapiens GN=ANXA8 PE=1 SV=3 - [ANXA8_HUMAN]	1	1	74.01	462210	637433	251867	119207	318903	150716	691989	626039	201357	767606	874050	276097	268766	969869	163196	668019	706660	420078	280483	555509	392149	522864	613994	299468	767606	820749	565612	296409	664921	278624	534465	564375	311054	219193	423560	318349	455691	514582	226325	642997	643626	458359	222124	525199	209050
P13929	Beta-enolase OS=Homo sapiens GN=ENO3 PE=1 SV=4 - [ENOB_HUMAN]	14	2	940.08	6.95662e+07	8.76099e+07	6.25066e+07	3.83714e+07	6.87027e+07	5.71958e+07	1.11284e+08	1.33016e+08	9.00857e+07	8.45321e+07	1.2679e+08	5.34814e+07	7.19248e+07	2.7274e+08	7.36703e+07	1.00542e+08	9.71245e+07	1.04252e+08	9.02845e+07	1.19676e+08	1.48818e+08	8.40857e+07	1.30457e+08	1.3398e+08	8.45321e+07	1.19058e+08	1.09562e+08	7.93224e+07	1.86985e+08	1.25777e+08	8.60216e+07	9.04989e+07	1.12359e+08	8.97058e+07	1.19723e+08	1.56389e+08	5.3927e+07	7.97984e+07	1.31038e+08	6.92052e+07	6.82667e+07	8.51512e+07	7.43649e+07	1.65203e+08	1.33255e+08
P13984	General transcription factor IIF subunit 2 OS=Homo sapiens GN=GTF2F2 PE=1 SV=2 - [T2FB_HUMAN]	4	4	149.51	1.72824e+06	1.83953e+06	1.41352e+06	1.69647e+06	1.30002e+06	1.25123e+06	1.23198e+06	2.08127e+06	1.57242e+06	1.64701e+06	1.47532e+06	946843	1.33538e+06	3.0772e+06	1.69563e+06	2.49778e+06	2.0393e+06	2.35755e+06	3.99164e+06	2.26455e+06	3.2556e+06	930880	2.04122e+06	2.33859e+06	1.64701e+06	1.38535e+06	1.9397e+06	1.47273e+06	2.10966e+06	2.89494e+06	1.99133e+06	1.62817e+06	1.81628e+06	3.19225e+06	1.74085e+06	2.80299e+06	877651	1.73006e+06	1.82886e+06	1.36337e+06	1.15932e+06	1.5575e+06	1.12009e+06	1.67618e+06	2.45162e+06
P13987	CD59 glycoprotein OS=Homo sapiens GN=CD59 PE=1 SV=1 - [CD59_HUMAN]	3	3	109.6	5.42e+06	5.67362e+06	2.58106e+06	3.37257e+06	2.38769e+06	1.54453e+06	3.14465e+06	2.73895e+06	3.12371e+06	5.95625e+06	3.93158e+06	3.26651e+06	6.92089e+06	3.62226e+06	3.37291e+06	7.83337e+06	6.2898e+06	4.30485e+06	7.93535e+06	4.1592e+06	4.01874e+06	2.37608e+06	2.68625e+06	4.64574e+06	5.95625e+06	3.69183e+06	6.69178e+06	7.63271e+06	2.48334e+06	5.75855e+06	6.52165e+06	5.31737e+06	3.83124e+06	7.14767e+06	3.57516e+06	3.80604e+06	1.80596e+06	2.11231e+06	3.96144e+06	4.83081e+06	2.79747e+06	5.60565e+06	6.55406e+06	1.98964e+06	5.77374e+06
P14060	3 beta-hydroxysteroid dehydrogenase/Delta 5-->4-isomerase type 1 OS=Homo sapiens GN=HSD3B1 PE=1 SV=2 - [3BHS1_HUMAN]	1	1	27.49	439288	615944	449232	433731	767076	652387	814424	969505	781892	608882	650224	356059	684359	1.52061e+06	462924	634890	682838	749254	1.02053e+06	1.3362e+06	1.69745e+06	615375	950851	1.16287e+06	608882	610572	729424	754746	1.04249e+06	790349	504532	543078	594254	811108	1.09799e+06	1.53967e+06	526476	784967	917324	511027	491740	593477	592746	827418	656264
P14174	Macrophage migration inhibitory factor OS=Homo sapiens GN=MIF PE=1 SV=4 - [MIF_HUMAN]	9	9	412.14	1.32785e+08	1.66573e+08	5.57953e+07	4.54975e+07	8.19438e+07	4.20865e+07	7.60755e+08	5.59781e+08	5.84275e+07	2.47257e+08	6.88434e+08	7.82208e+07	1.29993e+08	3.27204e+08	6.6949e+07	1.9191e+08	1.84663e+08	9.30586e+07	1.07052e+08	1.42741e+08	1.09505e+08	5.74824e+08	5.49011e+08	8.68965e+07	2.47257e+08	6.46452e+08	1.60243e+08	1.43363e+08	2.24323e+08	1.14302e+08	1.62766e+08	1.66358e+08	9.19761e+07	1.01493e+08	1.35617e+08	1.18988e+08	3.73024e+08	3.14983e+08	8.27409e+07	1.99672e+08	3.86205e+08	1.29694e+08	1.36151e+08	1.97947e+08	1.283e+08
P14209	CD99 antigen OS=Homo sapiens GN=CD99 PE=1 SV=1 - [CD99_HUMAN]	1	1	25.96	13366.7	15339	13569.9	13289.6	12317.9	37159.2	18050.9	11458.7	19429.4	21059.8	33344.9	200560	40709.9	73655.1	98286	19318.6	17004.9	22632.7	31269.2	21456.9	96684.9	13639.1	11238.3	28896.4	21059.8	31311.5	410868	44896.9	50496.3	167803	21358.4	16413.1	16680.4	32598.3	12350.2	70473.6	13823.6	13038.7	26242.8	11295.4	29488.6	328802	28011.6	40338.9	120481
P14314	Glucosidase 2 subunit beta OS=Homo sapiens GN=PRKCSH PE=1 SV=2 - [GLU2B_HUMAN]	18	18	800.52	4.44897e+07	5.25243e+07	3.56902e+07	2.45924e+07	3.53446e+07	2.82981e+07	9.53715e+07	6.96716e+07	3.4429e+07	3.8437e+07	4.07519e+07	1.67976e+07	6.29795e+07	1.14328e+08	3.6702e+07	6.42997e+07	5.82286e+07	5.95261e+07	5.78637e+07	6.1568e+07	7.3629e+07	7.20623e+07	6.8331e+07	5.12046e+07	3.8437e+07	3.82668e+07	3.44115e+07	6.94571e+07	7.83809e+07	6.26612e+07	5.32026e+07	4.91289e+07	5.51665e+07	5.08736e+07	5.4521e+07	7.42391e+07	4.79227e+07	4.74967e+07	4.40362e+07	3.14831e+07	2.73265e+07	2.85381e+07	6.06785e+07	6.70641e+07	6.47296e+07
P14324	Farnesyl pyrophosphate synthase OS=Homo sapiens GN=FDPS PE=1 SV=4 - [FPPS_HUMAN]	4	4	184.69	5.55546e+06	9.72568e+06	4.63794e+06	4.11597e+06	5.7678e+06	4.20901e+06	1.85349e+07	1.39842e+07	6.54882e+06	1.1649e+07	1.01293e+07	3.76532e+06	6.85304e+06	2.28e+07	4.104e+06	8.02915e+06	1.07819e+07	7.73542e+06	9.68451e+06	1.00471e+07	1.09514e+07	1.40049e+07	1.37151e+07	9.73976e+06	1.1649e+07	9.51156e+06	7.71363e+06	7.55789e+06	1.56312e+07	7.00674e+06	6.52166e+06	9.05228e+06	6.74564e+06	8.29778e+06	8.70383e+06	1.05312e+07	9.58757e+06	1.00035e+07	8.23677e+06	9.48363e+06	7.00715e+06	6.40015e+06	6.29913e+06	1.30263e+07	6.58385e+06
P14550	Alcohol dehydrogenase [NADP(+)] OS=Homo sapiens GN=AKR1A1 PE=1 SV=3 - [AK1A1_HUMAN]	3	3	144.24	1.70262e+06	2.06226e+06	1.56584e+06	1.77793e+06	1.98539e+06	1.38467e+06	4.71888e+06	3.69477e+06	1.59927e+06	3.52262e+06	5.09308e+06	1.76104e+06	2.20439e+06	7.74958e+06	1.49098e+06	2.46075e+06	2.28623e+06	2.6116e+06	4.18332e+06	3.45843e+06	3.60278e+06	3.56557e+06	3.62368e+06	2.37851e+06	3.52262e+06	4.78249e+06	3.60768e+06	2.43111e+06	5.31294e+06	2.54554e+06	1.99975e+06	1.86714e+06	2.12124e+06	3.49561e+06	2.89004e+06	3.30757e+06	2.71943e+06	2.81067e+06	1.91934e+06	2.89489e+06	3.61383e+06	2.9591e+06	1.94965e+06	4.37439e+06	2.27651e+06
P14618	Pyruvate kinase isozymes M1/M2 OS=Homo sapiens GN=PKM2 PE=1 SV=4 - [KPYM_HUMAN]	86	83	4953.97	9.89324e+08	1.16772e+09	6.16013e+08	3.57166e+08	6.60868e+08	3.52956e+08	2.35533e+09	2.19928e+09	6.91441e+08	1.7333e+09	2.43072e+09	8.38355e+08	9.50597e+08	2.11164e+09	4.55348e+08	1.42984e+09	1.29454e+09	1.02742e+09	8.4038e+08	1.15119e+09	9.1836e+08	1.77968e+09	2.15696e+09	1.02835e+09	1.7333e+09	2.28249e+09	1.71746e+09	1.04837e+09	1.44769e+09	7.77414e+08	1.20164e+09	1.17518e+09	1.04482e+09	7.89992e+08	1.08779e+09	9.72708e+08	1.14545e+09	1.31118e+09	9.72711e+08	1.36997e+09	1.35516e+09	1.36619e+09	9.79338e+08	1.29482e+09	8.50688e+08
P14625	Endoplasmin OS=Homo sapiens GN=HSP90B1 PE=1 SV=1 - [ENPL_HUMAN]	54	49	2883.25	2.38325e+08	2.87273e+08	1.91056e+08	1.51859e+08	1.82212e+08	1.24302e+08	6.81165e+08	4.3407e+08	2.3078e+08	3.05214e+08	3.56884e+08	1.43815e+08	3.04703e+08	5.75834e+08	1.80661e+08	3.44444e+08	3.18471e+08	3.18654e+08	3.57312e+08	3.17401e+08	3.23421e+08	5.14685e+08	4.25718e+08	3.43228e+08	3.05214e+08	3.35121e+08	2.94619e+08	3.36042e+08	3.94779e+08	3.08442e+08	2.87082e+08	2.74709e+08	3.10889e+08	3.33014e+08	2.88713e+08	3.36924e+08	3.33535e+08	2.80814e+08	3.1036e+08	2.50785e+08	2.24496e+08	2.43668e+08	2.99707e+08	3.46392e+08	3.34835e+08
P14635	G2/mitotic-specific cyclin-B1 OS=Homo sapiens GN=CCNB1 PE=1 SV=1 - [CCNB1_HUMAN]	1	1	49.92	324681	336538	175086	137397	164949	192967	1.21408e+06	1.05105e+06	434147	673213	1.05132e+06	167024	512911	1.01819e+06	145988	469251	373087	292019	323282	287331	502082	917353	1.03083e+06	645687	673213	987212	342166	565665	698046	249244	369839	292375	212495	252554	209457	412212	748610	846375	499038	565653	773916	266497	437903	552063	183932
P14678	Small nuclear ribonucleoprotein-associated proteins B and B' OS=Homo sapiens GN=SNRPB PE=1 SV=2 - [RSMB_HUMAN]	9	9	322.46	2.13108e+07	2.57578e+07	2.02972e+07	2.06212e+07	1.67345e+07	1.27468e+07	7.2536e+07	4.11258e+07	2.59787e+07	3.04263e+07	3.49543e+07	1.74964e+07	3.26188e+07	6.15188e+07	1.80491e+07	3.07999e+07	2.85552e+07	3.38528e+07	4.85197e+07	2.91504e+07	3.3166e+07	5.48079e+07	4.03345e+07	3.8637e+07	3.04263e+07	3.28228e+07	3.58432e+07	3.59736e+07	4.21759e+07	3.08152e+07	2.54203e+07	2.40508e+07	3.10279e+07	4.39853e+07	2.56113e+07	3.30228e+07	3.57374e+07	2.84519e+07	3.36962e+07	2.47268e+07	2.34314e+07	2.98551e+07	3.09301e+07	3.56745e+07	3.13106e+07
P14735	Insulin-degrading enzyme OS=Homo sapiens GN=IDE PE=1 SV=4 - [IDE_HUMAN]	1	1	33.5	5297.2	7402.27	7121.67	0	2478.19	5541.93	16773.7	34389.4	34242	23018	29634.7	25571.9	20664.7	69033.9	15642.1	7655.89	8206.17	11877.9	0	4316.85	14419.6	12674.2	33727.7	50926.5	23018	27827.5	52386.6	22790.1	47328.1	26705.7	11157.1	10334	9641.43	0	2397.71	9951.91	12618.9	36566.7	42829.9	12902.3	26088.7	38395	12861.6	37619.9	18759.1
P14854	Cytochrome c oxidase subunit 6B1 OS=Homo sapiens GN=COX6B1 PE=1 SV=2 - [CX6B1_HUMAN]	6	6	293.05	4.47924e+07	4.16642e+07	3.10086e+07	1.35183e+07	3.2453e+07	1.5201e+07	7.72867e+07	5.50299e+07	2.65113e+07	5.3876e+07	4.0092e+07	2.33142e+07	5.11971e+07	6.31e+07	2.03754e+07	6.47372e+07	4.61891e+07	5.17179e+07	3.18074e+07	5.6531e+07	3.95517e+07	5.83975e+07	5.39711e+07	3.9429e+07	5.3876e+07	3.76471e+07	4.77615e+07	5.64628e+07	4.326e+07	3.47868e+07	5.3515e+07	4.05641e+07	5.14329e+07	2.92852e+07	5.34213e+07	4.11519e+07	3.75534e+07	3.46222e+07	3.59263e+07	4.39599e+07	2.49771e+07	3.88085e+07	5.25087e+07	3.7973e+07	3.77104e+07
P14866	Heterogeneous nuclear ribonucleoprotein L OS=Homo sapiens GN=HNRNPL PE=1 SV=2 - [HNRPL_HUMAN]	33	33	1629.27	1.65001e+08	2.15753e+08	1.01681e+08	8.01357e+07	1.21696e+08	6.75681e+07	5.59597e+08	4.13398e+08	1.47399e+08	2.5626e+08	4.00447e+08	1.08439e+08	2.26449e+08	3.54477e+08	1.04857e+08	2.38471e+08	2.39184e+08	1.6959e+08	1.88552e+08	2.11987e+08	1.75806e+08	4.22829e+08	4.05444e+08	2.1922e+08	2.5626e+08	3.76027e+08	2.22149e+08	2.4974e+08	2.43021e+08	1.79022e+08	1.99784e+08	2.09151e+08	1.65715e+08	1.76597e+08	1.9362e+08	1.81574e+08	2.75976e+08	2.52812e+08	1.99453e+08	2.09617e+08	2.30839e+08	1.82839e+08	2.30859e+08	2.13147e+08	1.9456e+08
P14868	Aspartate--tRNA ligase, cytoplasmic OS=Homo sapiens GN=DARS PE=1 SV=2 - [SYDC_HUMAN]	13	13	615.63	8.66722e+06	1.08837e+07	8.76187e+06	9.08561e+06	7.774e+06	6.22807e+06	1.70691e+07	1.27324e+07	1.0021e+07	1.29608e+07	1.17329e+07	6.09097e+06	9.21201e+06	2.21474e+07	7.23118e+06	1.25265e+07	1.20657e+07	1.46136e+07	2.13776e+07	1.35418e+07	1.62049e+07	1.28973e+07	1.24874e+07	1.49038e+07	1.29608e+07	1.10174e+07	1.2478e+07	1.01595e+07	1.51837e+07	1.23458e+07	1.01101e+07	9.81214e+06	1.20162e+07	1.77996e+07	1.09908e+07	1.44834e+07	1.00146e+07	1.00976e+07	1.19998e+07	1.06298e+07	8.65567e+06	1.02829e+07	8.05435e+06	1.21026e+07	1.08593e+07
P14923	Junction plakoglobin OS=Homo sapiens GN=JUP PE=1 SV=3 - [PLAK_HUMAN]	22	22	1202.35	2.97852e+07	4.07424e+07	2.00521e+07	1.34667e+07	2.65217e+07	1.31603e+07	8.32505e+07	5.77815e+07	2.75566e+07	4.19535e+07	5.55213e+07	2.18962e+07	4.05499e+07	6.94323e+07	2.19227e+07	4.30477e+07	4.51671e+07	3.3444e+07	3.16859e+07	4.61992e+07	3.42419e+07	6.29037e+07	5.66697e+07	4.09837e+07	4.19535e+07	5.21355e+07	4.48565e+07	4.47205e+07	4.76013e+07	3.74285e+07	3.53849e+07	3.77344e+07	2.91036e+07	2.70595e+07	3.99877e+07	3.26329e+07	4.30286e+07	4.13358e+07	3.45003e+07	3.41517e+07	3.75931e+07	3.73386e+07	3.77747e+07	3.94634e+07	3.62206e+07
P14927	Cytochrome b-c1 complex subunit 7 OS=Homo sapiens GN=UQCRB PE=1 SV=2 - [QCR7_HUMAN]	3	3	83.77	1.93633e+06	2.95026e+06	1.85885e+06	1.6452e+06	2.38575e+06	2.33547e+06	8.41904e+06	2.59814e+06	1.95733e+06	6.05257e+06	4.05899e+06	1.86143e+06	4.55227e+06	4.25631e+06	2.59785e+06	2.79852e+06	3.27066e+06	3.1003e+06	3.871e+06	4.15582e+06	6.07667e+06	6.36139e+06	2.54815e+06	2.91105e+06	6.05257e+06	3.81147e+06	3.81332e+06	5.02047e+06	2.91803e+06	4.4353e+06	2.25965e+06	2.6664e+06	2.59504e+06	3.25095e+06	3.47991e+06	5.89063e+06	4.44685e+06	2.01854e+06	2.34551e+06	4.92278e+06	2.87995e+06	3.13108e+06	4.22411e+06	2.35538e+06	4.20533e+06
P15121	Aldose reductase OS=Homo sapiens GN=AKR1B1 PE=1 SV=3 - [ALDR_HUMAN]	5	5	180.94	6.01808e+06	7.03506e+06	4.3901e+06	6.05089e+06	5.71059e+06	3.69272e+06	1.76646e+07	1.62797e+07	5.97515e+06	1.75715e+07	1.70344e+07	8.84886e+06	8.91637e+06	2.15641e+07	6.23215e+06	8.69776e+06	7.79908e+06	7.32207e+06	1.42372e+07	9.94748e+06	9.60813e+06	1.33473e+07	1.59665e+07	8.88657e+06	1.75715e+07	1.59956e+07	1.81278e+07	9.83343e+06	1.47839e+07	1.06401e+07	7.14632e+06	6.51012e+06	6.48357e+06	1.25737e+07	8.6052e+06	9.18662e+06	9.19595e+06	1.11923e+07	7.50464e+06	1.44321e+07	1.11138e+07	1.50928e+07	8.28861e+06	1.24844e+07	1.04164e+07
P15151	Poliovirus receptor OS=Homo sapiens GN=PVR PE=1 SV=2 - [PVR_HUMAN]	1	1	26.53	86701.2	236018	161248	267324	235647	85969.1	275964	107381	214824	113597	108448	103052	158766	121962	284535	125307	261650	268938	628989	410482	223684	208518	105315	319498	113597	101834	211113	175095	83614.7	485785	101506	203477	195028	489565	307614	174166	200484	99009.6	240572	85971.7	92692.3	162900	126083	67471.4	385486
P15170	Eukaryotic peptide chain release factor GTP-binding subunit ERF3A OS=Homo sapiens GN=GSPT1 PE=1 SV=1 - [ERF3A_HUMAN]	7	7	356.36	1.2968e+07	1.44859e+07	9.48644e+06	5.67088e+06	6.9257e+06	4.19861e+06	2.02066e+07	1.75446e+07	9.36237e+06	1.44159e+07	2.26609e+07	7.62063e+06	1.01149e+07	1.85624e+07	5.14533e+06	1.87423e+07	1.60592e+07	1.5822e+07	1.33431e+07	1.20641e+07	1.09244e+07	1.5268e+07	1.7207e+07	1.39242e+07	1.44159e+07	2.1279e+07	1.56116e+07	1.11552e+07	1.2726e+07	8.7846e+06	1.54631e+07	1.33427e+07	1.41251e+07	1.13548e+07	1.02677e+07	1.0091e+07	1.07042e+07	1.26503e+07	1.1686e+07	1.17091e+07	1.52497e+07	1.29654e+07	9.30026e+06	1.04283e+07	8.14395e+06
P15291	Beta-1,4-galactosyltransferase 1 OS=Homo sapiens GN=B4GALT1 PE=1 SV=5 - [B4GT1_HUMAN]	1	1	40.56	0	0	0	47787.1	35856.8	40705	0	8364.51	8768.96	0	4992.25	3308.82	0	0	9213.15	0	0	0	112439	62460.2	105911	0	8203.57	13041.7	0	4687.82	6778.44	0	0	15729.6	0	0	0	95877.1	39046.6	78149.2	0	9845.01	13424.2	0	2968.34	5282.47	0	0	11017.9
P15311	Ezrin OS=Homo sapiens GN=EZR PE=1 SV=4 - [EZRI_HUMAN]	34	21	1360.45	2.90368e+07	3.98291e+07	2.15201e+07	1.58136e+07	2.21128e+07	1.10382e+07	7.48436e+07	5.8176e+07	2.83639e+07	8.27714e+07	8.83827e+07	3.99771e+07	3.11102e+07	6.39204e+07	1.7761e+07	4.19661e+07	4.41546e+07	3.58924e+07	3.72079e+07	3.85191e+07	2.87203e+07	5.65515e+07	5.70566e+07	4.21844e+07	8.27714e+07	8.29929e+07	8.18971e+07	3.431e+07	4.38224e+07	3.03232e+07	3.44336e+07	3.70286e+07	3.13982e+07	3.15396e+07	3.32142e+07	2.67784e+07	3.83742e+07	3.99579e+07	3.5798e+07	6.7689e+07	5.60626e+07	6.78203e+07	2.90491e+07	3.65083e+07	2.87604e+07
P15328	Folate receptor alpha OS=Homo sapiens GN=FOLR1 PE=1 SV=3 - [FOLR1_HUMAN]	13	13	670.8	1.66357e+08	2.13667e+08	1.10795e+08	5.42947e+07	1.44682e+08	5.4934e+07	5.75043e+08	3.83319e+08	1.54045e+08	3.53457e+08	4.32745e+08	2.55331e+08	2.54275e+08	3.51485e+08	9.16695e+07	2.40431e+08	2.36871e+08	1.8479e+08	1.27751e+08	2.52028e+08	1.42933e+08	4.345e+08	3.75943e+08	2.29104e+08	3.53457e+08	4.06356e+08	5.23071e+08	2.80428e+08	2.4097e+08	1.56507e+08	2.04131e+08	2.12936e+08	1.87597e+08	1.20484e+08	2.43345e+08	1.5116e+08	2.76469e+08	2.30613e+08	2.16353e+08	2.81209e+08	2.43254e+08	4.11111e+08	2.62959e+08	2.12662e+08	1.74435e+08
P15374	Ubiquitin carboxyl-terminal hydrolase isozyme L3 OS=Homo sapiens GN=UCHL3 PE=1 SV=1 - [UCHL3_HUMAN]	1	1	77.79	114510	254268	61229.6	52301.4	86281.7	102997	424308	380562	190134	356172	449057	124672	204798	961161	317115	165497	281882	102122	123060	150297	267988	320606	373240	282777	356172	421672	255403	225861	658950	541410	134694	219110	68690.5	103805	101716	209960	295599	322262	215662	293475	352256	196887	166952	519624	434843
P15529	Membrane cofactor protein OS=Homo sapiens GN=CD46 PE=1 SV=3 - [MCP_HUMAN]	2	2	105	374037	833252	685390	531301	641792	253524	568030	219129	446824	735739	349150	446206	981848	846008	1.44658e+06	540584	923746	1.14313e+06	1.2501e+06	1.11796e+06	659646	429201	214913	664541	735739	327859	914098	1.08283e+06	580004	2.46974e+06	429591	724565	873353	1.00843e+06	858120	528486	410548	193617	517771	605859	286382	728796	829769	466625	2.19768e+06
P15559	NAD(P)H dehydrogenase [quinone] 1 OS=Homo sapiens GN=NQO1 PE=1 SV=1 - [NQO1_HUMAN]	1	1	29.63	185900	272121	229598	133444	310218	259213	1.10595e+06	550510	366246	1.24591e+06	617936	358102	502859	1.42069e+06	319247	268676	301674	382937	313983	540380	674450	835651	539918	544701	1.24591e+06	580253	733609	554579	973996	545049	212627	235877	280111	243923	411128	561476	689553	460583	417154	1.0254e+06	470247	597132	429050	770716	438343
P15586	N-acetylglucosamine-6-sulfatase OS=Homo sapiens GN=GNS PE=1 SV=3 - [GNS_HUMAN]	7	6	388.54	7.41717e+06	9.90374e+06	6.17413e+06	3.81212e+06	7.32622e+06	4.56969e+06	2.27542e+07	1.70609e+07	7.0285e+06	1.427e+07	1.55378e+07	6.44632e+06	1.40063e+07	2.47458e+07	6.52497e+06	1.07198e+07	1.09793e+07	1.02976e+07	8.96958e+06	1.27618e+07	1.18899e+07	1.7193e+07	1.67326e+07	1.04532e+07	1.427e+07	1.45903e+07	1.32059e+07	1.54468e+07	1.69651e+07	1.114e+07	8.71864e+06	9.03218e+06	8.75629e+06	7.52956e+06	1.08567e+07	1.10154e+07	1.20775e+07	1.26151e+07	8.60324e+06	1.16185e+07	1.08763e+07	1.09521e+07	1.30541e+07	1.40044e+07	1.05364e+07
P15880	40S ribosomal protein S2 OS=Homo sapiens GN=RPS2 PE=1 SV=2 - [RS2_HUMAN]	26	26	1257.4	1.05414e+08	1.15034e+08	9.2173e+07	8.86071e+07	7.32034e+07	5.16643e+07	2.10866e+08	1.44273e+08	9.16593e+07	1.23155e+08	1.96311e+08	6.48766e+07	1.16998e+08	1.81391e+08	7.49419e+07	1.52352e+08	1.27527e+08	1.53731e+08	2.08484e+08	1.27516e+08	1.34426e+08	1.59329e+08	1.41497e+08	1.36321e+08	1.23155e+08	1.84339e+08	1.32906e+08	1.29031e+08	1.24358e+08	1.27948e+08	1.27242e+08	1.10087e+08	1.50685e+08	1.94161e+08	1.15766e+08	1.38724e+08	1.04341e+08	9.41367e+07	1.22727e+08	1.00755e+08	1.18951e+08	1.09685e+08	1.16067e+08	1.07565e+08	1.3725e+08
P15924	Desmoplakin OS=Homo sapiens GN=DSP PE=1 SV=3 - [DESP_HUMAN]	66	63	3325.96	7.65401e+07	8.96545e+07	4.85012e+07	3.66705e+07	5.36588e+07	2.63389e+07	8.4132e+07	8.75011e+07	3.46776e+07	8.33364e+07	1.27776e+08	3.75201e+07	4.84169e+07	7.48983e+07	2.31957e+07	1.10621e+08	9.93912e+07	8.08931e+07	8.62824e+07	9.34702e+07	6.85313e+07	6.35698e+07	8.58175e+07	5.15744e+07	8.33364e+07	1.19984e+08	7.68638e+07	5.33966e+07	5.13486e+07	3.96019e+07	9.10404e+07	8.323e+07	6.9371e+07	7.31341e+07	7.9884e+07	6.23105e+07	4.55354e+07	6.11511e+07	4.21806e+07	6.78113e+07	8.2062e+07	6.31842e+07	4.43032e+07	4.19484e+07	3.47246e+07
P15927	Replication protein A 32 kDa subunit OS=Homo sapiens GN=RPA2 PE=1 SV=1 - [RFA2_HUMAN]	2	2	159.26	6.01599e+06	9.58122e+06	3.02909e+06	1.1671e+06	5.1138e+06	1.01969e+06	1.58902e+07	1.48452e+07	5.83315e+06	8.48715e+06	1.69786e+07	7.1739e+06	8.23866e+06	9.5672e+06	1.75767e+06	8.69473e+06	1.06218e+07	5.05209e+06	2.74609e+06	8.90792e+06	2.65313e+06	1.20066e+07	1.45595e+07	8.67537e+06	8.48715e+06	1.59432e+07	1.46965e+07	9.08601e+06	6.55906e+06	3.00086e+06	7.19974e+06	8.9007e+06	4.43847e+06	2.23918e+06	7.92684e+06	2.33393e+06	8.05446e+06	1.01197e+07	7.43591e+06	6.91195e+06	1.0898e+07	1.22531e+07	7.789e+06	5.40013e+06	2.76217e+06
P15954	Cytochrome c oxidase subunit 7C, mitochondrial OS=Homo sapiens GN=COX7C PE=1 SV=1 - [COX7C_HUMAN]	1	1	52.59	1.76294e+06	1.88844e+06	1.05944e+06	207503	666426	390546	5.43952e+06	1.55986e+06	627377	1.51101e+06	1.76578e+06	473229	1.83106e+06	1.31604e+06	550223	2.54792e+06	2.09353e+06	1.76699e+06	488237	1.16087e+06	1.01617e+06	4.11008e+06	1.52985e+06	933069	1.51101e+06	1.6581e+06	969458	2.01939e+06	902246	939394	2.08243e+06	1.72065e+06	1.48101e+06	376450	945883	867189	2.79604e+06	1.22459e+06	729517	1.2293e+06	1.26607e+06	804595	1.66401e+06	712023	799877
P16070	CD44 antigen OS=Homo sapiens GN=CD44 PE=1 SV=3 - [CD44_HUMAN]	4	4	165.74	4.60043e+06	6.06902e+06	3.56281e+06	3.46317e+06	4.49023e+06	3.24039e+06	1.65467e+07	6.2675e+06	6.9976e+06	1.10485e+07	6.77798e+06	4.16164e+06	6.69957e+06	1.23572e+07	5.48289e+06	6.64887e+06	6.72814e+06	5.94225e+06	8.14853e+06	7.8217e+06	8.4312e+06	1.25026e+07	6.14691e+06	1.04072e+07	1.10485e+07	6.36465e+06	8.52554e+06	7.38863e+06	8.47184e+06	9.36091e+06	5.38912e+06	5.49492e+06	5.0219e+06	6.80002e+06	6.61609e+06	7.85653e+06	8.5226e+06	4.80275e+06	8.78929e+06	8.98554e+06	4.81445e+06	7.07958e+06	6.1814e+06	6.96303e+06	9.0523e+06
P16104	Histone H2A.x OS=Homo sapiens GN=H2AFX PE=1 SV=2 - [H2AX_HUMAN]	15	2	725.99	6.63455e+06	2.81148e+07	1.16675e+06	1.37394e+06	1.15529e+07	196452	8.14184e+07	1.00692e+08	7.94323e+06	8.69046e+06	8.21393e+07	5.32525e+06	2.60732e+07	1.57154e+07	172196	9.58872e+06	3.11681e+07	1.94597e+06	3.23275e+06	2.01244e+07	511151	6.15194e+07	9.87544e+07	1.18136e+07	8.69046e+06	7.71303e+07	1.09093e+07	2.87548e+07	1.07741e+07	293989	7.9135e+06	2.73712e+07	1.56871e+06	2.63363e+06	1.83043e+07	407810	3.88603e+07	5.95846e+07	1.02399e+07	7.0665e+06	4.71473e+07	9.14677e+06	2.59787e+07	9.08357e+06	209756
P16152	Carbonyl reductase [NADPH] 1 OS=Homo sapiens GN=CBR1 PE=1 SV=3 - [CBR1_HUMAN]	8	8	418.2	5.40798e+06	7.03044e+06	4.503e+06	4.81112e+06	5.32101e+06	3.69784e+06	1.86775e+07	1.09087e+07	6.31659e+06	1.13766e+07	1.01671e+07	3.87616e+06	8.42458e+06	2.57355e+07	5.81397e+06	7.816e+06	7.79397e+06	7.51036e+06	1.13201e+07	9.26886e+06	9.62145e+06	1.41126e+07	1.06988e+07	9.39438e+06	1.13766e+07	9.54705e+06	7.9407e+06	9.29106e+06	1.76437e+07	9.92616e+06	6.29822e+06	6.32938e+06	6.14176e+06	9.48609e+06	7.6068e+06	8.58302e+06	1.00643e+07	8.40115e+06	7.65275e+06	9.23879e+06	7.33484e+06	6.50545e+06	7.56727e+06	1.44989e+07	9.03679e+06
P16403	Histone H1.2 OS=Homo sapiens GN=HIST1H1C PE=1 SV=2 - [H12_HUMAN]	26	5	1591.3	5.94865e+07	7.85889e+07	7.16002e+07	7.14549e+07	2.82369e+07	2.96441e+07	7.60824e+07	6.22306e+07	5.94339e+07	7.46862e+07	1.3828e+08	4.92922e+07	1.25004e+08	5.07259e+07	3.76481e+07	8.59741e+07	8.71238e+07	1.19419e+08	1.68127e+08	4.91869e+07	7.71314e+07	5.74875e+07	6.10332e+07	8.83933e+07	7.46862e+07	1.29848e+08	1.0098e+08	1.37861e+08	3.47765e+07	6.42765e+07	7.15574e+07	7.74259e+07	1.22826e+08	1.61038e+08	4.48881e+07	8.14862e+07	3.67798e+07	3.9584e+07	8.31687e+07	6.11977e+07	7.92683e+07	8.20351e+07	1.30835e+08	3.00251e+07	7.1312e+07
P16435	NADPH--cytochrome P450 reductase OS=Homo sapiens GN=POR PE=1 SV=2 - [NCPR_HUMAN]	5	5	193.76	2.28394e+06	4.23927e+06	1.96948e+06	1.51545e+06	1.95377e+06	1.25061e+06	9.23067e+06	6.65955e+06	3.05506e+06	6.15853e+06	9.48026e+06	4.57062e+06	8.01881e+06	1.12402e+07	2.94398e+06	3.30092e+06	4.69967e+06	3.28481e+06	3.56571e+06	3.40335e+06	3.25398e+06	6.97466e+06	6.53142e+06	4.54365e+06	6.15853e+06	8.90213e+06	9.36338e+06	8.84355e+06	7.70605e+06	5.02625e+06	2.67086e+06	3.85104e+06	2.66658e+06	2.93997e+06	2.744e+06	2.89001e+06	5.0874e+06	4.99929e+06	3.73723e+06	5.02995e+06	6.58947e+06	7.80214e+06	7.44127e+06	6.26843e+06	4.66568e+06
P16615	Sarcoplasmic/endoplasmic reticulum calcium ATPase 2 OS=Homo sapiens GN=ATP2A2 PE=1 SV=1 - [AT2A2_HUMAN]	13	13	604.72	1.02927e+07	1.60265e+07	9.7534e+06	9.55947e+06	8.56982e+06	5.54607e+06	2.7291e+07	1.47367e+07	1.45059e+07	1.84346e+07	1.60974e+07	9.05297e+06	2.00686e+07	2.45963e+07	1.14772e+07	1.48758e+07	1.7767e+07	1.62673e+07	2.24926e+07	1.49281e+07	1.44304e+07	2.0621e+07	1.44531e+07	2.1574e+07	1.84346e+07	1.51157e+07	1.85459e+07	2.21327e+07	1.68626e+07	1.95949e+07	1.20118e+07	1.45489e+07	1.35917e+07	1.91919e+07	1.22623e+07	1.27767e+07	1.52282e+07	1.15624e+07	1.79088e+07	1.50586e+07	1.16802e+07	1.535e+07	1.83628e+07	1.35781e+07	1.82793e+07
P16949	Stathmin OS=Homo sapiens GN=STMN1 PE=1 SV=3 - [STMN1_HUMAN]	13	13	660.55	2.65313e+07	2.88926e+07	2.28709e+07	1.75707e+07	1.71923e+07	1.30601e+07	4.28037e+07	2.54671e+07	1.84828e+07	4.20044e+07	3.98744e+07	2.04723e+07	2.31867e+07	4.08904e+07	1.5114e+07	3.83449e+07	3.20305e+07	3.81454e+07	4.13424e+07	2.99479e+07	3.39812e+07	3.23423e+07	2.49771e+07	2.74887e+07	4.20044e+07	3.74428e+07	4.19395e+07	2.55715e+07	2.80336e+07	2.58041e+07	3.16526e+07	2.72349e+07	3.59721e+07	3.78661e+07	2.62055e+07	3.3714e+07	2.17219e+07	1.816e+07	2.38412e+07	3.44018e+07	2.6054e+07	3.46731e+07	2.17681e+07	2.36188e+07	2.61005e+07
P16989	DNA-binding protein A OS=Homo sapiens GN=CSDA PE=1 SV=4 - [DBPA_HUMAN]	2	1	56.52	68018.3	111685	82299.6	100100	112405	76337.7	33492.2	32358.3	88829.9	77000.2	37395.6	59239.3	39720.2	71775.9	54925.8	98304.8	123815	137264	235526	195803	198624	25306.6	31735.7	132113	77000.2	35115.1	121358	43805.4	49207.9	93774.6	80419	96650.2	94420.4	186902	138174	153063	26135.4	34776.4	104729	55345.8	32100.1	91576.1	27596.1	39249.9	65132.8
P17096	High mobility group protein HMG-I/HMG-Y OS=Homo sapiens GN=HMGA1 PE=1 SV=3 - [HMGA1_HUMAN]	5	5	273.08	1.15574e+07	1.57486e+07	1.02381e+07	1.38886e+07	1.54663e+07	1.17454e+07	1.60517e+07	1.62685e+07	1.53134e+07	9.44416e+06	8.72378e+06	5.98823e+06	1.35486e+07	2.24841e+07	1.46967e+07	1.67036e+07	1.74589e+07	1.70758e+07	3.26786e+07	2.69414e+07	3.05604e+07	1.21286e+07	1.59554e+07	2.27749e+07	9.44416e+06	8.19179e+06	1.22675e+07	1.49421e+07	1.54146e+07	2.50916e+07	1.37903e+07	1.50155e+07	1.60791e+07	3.03848e+07	2.44098e+07	3.16442e+07	8.40112e+06	1.11785e+07	2.08925e+07	7.65405e+06	5.96986e+06	1.01191e+07	1.28272e+07	1.3221e+07	2.75133e+07
P17174	Aspartate aminotransferase, cytoplasmic OS=Homo sapiens GN=GOT1 PE=1 SV=3 - [AATC_HUMAN]	7	6	417.8	6.29054e+06	7.17967e+06	5.11844e+06	3.3551e+06	5.66526e+06	2.98228e+06	1.29825e+07	1.41165e+07	6.508e+06	1.25629e+07	1.62286e+07	5.78952e+06	8.76392e+06	1.63742e+07	4.66157e+06	9.09154e+06	7.9594e+06	8.53682e+06	7.89425e+06	9.86852e+06	7.75962e+06	9.80956e+06	1.38449e+07	9.67905e+06	1.25629e+07	1.52389e+07	1.18604e+07	9.6653e+06	1.12258e+07	7.95868e+06	7.45296e+06	6.58358e+06	7.30598e+06	6.47234e+06	8.39855e+06	6.93995e+06	7.07623e+06	1.01436e+07	8.00013e+06	1.02424e+07	1.11478e+07	9.8489e+06	8.02341e+06	9.11061e+06	7.26949e+06
P17275	Transcription factor jun-B OS=Homo sapiens GN=JUNB PE=1 SV=1 - [JUNB_HUMAN]	1	1	40.52	109538	157008	103437	132448	166596	155482	261747	363906	303988	292835	196957	81208.8	402568	1.16356e+06	206533	158311	174060	172519	311639	290200	404551	197775	356904	452107	292835	184946	166364	443973	797713	352613	127483	134923	121488	242309	212787	329009	191173	309254	343992	240054	159946	127572	338086	630833	270769
P17480	Nucleolar transcription factor 1 OS=Homo sapiens GN=UBTF PE=1 SV=1 - [UBF1_HUMAN]	5	5	176.04	3.83871e+06	4.79511e+06	2.56977e+06	2.44138e+06	3.46677e+06	2.33909e+06	1.01658e+07	6.53154e+06	3.00395e+06	5.34874e+06	5.43191e+06	1.96651e+06	4.73818e+06	1.19328e+07	3.54076e+06	5.54797e+06	5.31588e+06	4.28601e+06	5.74434e+06	6.0389e+06	6.08611e+06	7.68123e+06	6.40587e+06	4.46764e+06	5.34874e+06	5.10066e+06	4.02859e+06	5.22551e+06	8.18087e+06	6.04513e+06	4.49478e+06	4.33185e+06	3.4466e+06	4.63078e+06	4.95471e+06	5.408e+06	5.57657e+06	5.06994e+06	3.55882e+06	4.38322e+06	3.96927e+06	3.31806e+06	4.22269e+06	6.64111e+06	5.47828e+06
P17568	NADH dehydrogenase [ubiquinone] 1 beta subcomplex subunit 7 OS=Homo sapiens GN=NDUFB7 PE=1 SV=4 - [NDUB7_HUMAN]	1	1	29.79	44903.7	86271.8	45276	143803	81904.7	52141.6	50966.1	23768.2	89420.9	109559	55083.9	67697.1	119401	71507.4	108811	64897.9	95641.2	75513.8	338356	142673	135668	38509.7	23310.9	132992	109559	51724.8	138684	131681	49023.8	185773	55668.9	74453.2	51497.4	264663	95877.1	101183	40660	26478	105821	82857.5	47805	104874	95483.1	39090.9	134301
P17706	Tyrosine-protein phosphatase non-receptor type 2 OS=Homo sapiens GN=PTPN2 PE=1 SV=2 - [PTN2_HUMAN]	2	2	126.53	205903	237854	158034	184726	213862	145815	557043	329218	276538	262540	255994	197082	379569	747950	295052	297585	263686	263578	434645	372535	379398	420899	322883	411282	262540	240383	403743	418608	512778	503741	240868	204528	180833	347270	262601	292510	378221	293900	318655	199318	214830	309057	307861	409314	372405
P17812	CTP synthase 1 OS=Homo sapiens GN=CTPS PE=1 SV=2 - [PYRG1_HUMAN]	11	11	559.67	1.48453e+07	1.55527e+07	1.13555e+07	7.85967e+06	1.14457e+07	9.02415e+06	3.38288e+07	2.37944e+07	1.32365e+07	1.91584e+07	2.00887e+07	8.78266e+06	1.55311e+07	3.57228e+07	1.03484e+07	2.14555e+07	1.72418e+07	1.89393e+07	1.84931e+07	1.99377e+07	2.348e+07	2.55609e+07	2.33366e+07	1.9686e+07	1.91584e+07	1.88637e+07	1.79922e+07	1.71285e+07	2.44908e+07	1.76678e+07	1.76065e+07	1.43323e+07	1.6873e+07	1.58356e+07	1.72884e+07	2.28699e+07	1.73844e+07	1.69213e+07	1.66842e+07	1.55959e+07	1.35908e+07	1.48745e+07	1.43849e+07	2.03927e+07	1.72429e+07
P17813	Endoglin OS=Homo sapiens GN=ENG PE=1 SV=2 - [EGLN_HUMAN]	1	1	45.59	196.003	0	456.716	1129.63	3873.76	5738.64	11679.1	4202.72	941.502	33696.4	8587.85	11894.7	29773.5	12615.6	15455	283.278	0	761.738	2657.93	6747.84	14931.4	8824.66	4121.86	1400.25	33696.4	8064.14	24367.5	32835.7	8648.96	26386.2	3115.97	0	1531.1	4783.78	3938.09	10306.9	8717.41	4945.55	3410.37	20267.7	5755.61	17157.6	19758.7	4986.2	18410
P17844	Probable ATP-dependent RNA helicase DDX5 OS=Homo sapiens GN=DDX5 PE=1 SV=1 - [DDX5_HUMAN]	33	24	1690.75	8.89917e+07	1.07699e+08	6.68701e+07	4.56799e+07	7.32585e+07	4.41034e+07	2.16668e+08	1.66304e+08	9.02581e+07	1.03412e+08	1.17136e+08	5.3367e+07	1.21203e+08	2.36583e+08	7.12436e+07	1.28617e+08	1.19395e+08	1.1153e+08	1.07481e+08	1.27612e+08	1.14753e+08	1.63713e+08	1.63105e+08	1.34237e+08	1.03412e+08	1.09993e+08	1.09328e+08	1.33669e+08	1.62196e+08	1.21634e+08	1.07112e+08	1.02741e+08	1.06906e+08	9.7429e+07	1.15233e+08	1.17478e+08	1.07472e+08	1.09323e+08	1.20933e+08	8.48919e+07	7.54867e+07	9.04304e+07	1.18322e+08	1.41442e+08	1.29117e+08
P17858	6-phosphofructokinase, liver type OS=Homo sapiens GN=PFKL PE=1 SV=6 - [K6PL_HUMAN]	1	1	44.38	193186	276583	159739	278819	286288	163051	1.5659e+06	671964	347755	1.23691e+06	629563	320919	438832	1.21893e+06	184640	279206	306620	266421	656035	498695	424245	1.18318e+06	659035	517200	1.23691e+06	591171	657434	483967	835672	315236	221078	240054	192351	511694	377190	347361	930357	550326	396019	1.0177e+06	478058	536341	369925	663066	239295
P17931	Galectin-3 OS=Homo sapiens GN=LGALS3 PE=1 SV=5 - [LEG3_HUMAN]	7	7	246.74	5.11537e+06	7.79843e+06	5.16112e+06	6.29519e+06	7.25525e+06	4.665e+06	2.09175e+07	1.42838e+07	8.53065e+06	2.1323e+07	2.40921e+07	7.357e+06	1.1638e+07	3.25757e+07	7.44625e+06	7.39309e+06	8.64536e+06	8.60802e+06	1.4812e+07	1.26382e+07	1.21379e+07	1.58052e+07	1.40089e+07	1.26872e+07	2.1323e+07	2.26229e+07	1.50716e+07	1.2835e+07	2.23331e+07	1.2713e+07	5.96528e+06	7.05219e+06	7.14142e+06	1.2596e+07	1.0619e+07	1.11389e+07	1.11707e+07	1.08115e+07	1.04764e+07	1.73319e+07	1.65178e+07	1.24977e+07	1.06896e+07	1.84198e+07	1.19967e+07
P17980	26S protease regulatory subunit 6A OS=Homo sapiens GN=PSMC3 PE=1 SV=3 - [PRS6A_HUMAN]	11	11	547.65	3.49028e+07	3.49825e+07	1.79973e+07	9.11838e+06	2.36376e+07	1.01066e+07	7.3075e+07	7.84708e+07	3.01783e+07	4.3376e+07	7.43035e+07	2.37244e+07	2.78623e+07	4.43818e+07	1.15708e+07	5.0444e+07	3.87817e+07	3.00169e+07	2.14547e+07	4.11753e+07	2.62963e+07	5.52152e+07	7.6961e+07	4.48827e+07	4.3376e+07	6.97724e+07	4.86018e+07	3.0728e+07	3.04272e+07	1.97547e+07	4.14507e+07	3.25715e+07	2.74273e+07	1.88839e+07	3.66822e+07	2.57047e+07	3.66002e+07	5.17552e+07	3.93795e+07	3.54095e+07	4.68394e+07	4.02646e+07	2.6461e+07	2.55565e+07	1.9626e+07
P17987	T-complex protein 1 subunit alpha OS=Homo sapiens GN=TCP1 PE=1 SV=1 - [TCPA_HUMAN]	31	31	1689.59	9.04475e+07	1.11891e+08	6.47338e+07	4.72765e+07	6.42411e+07	3.99832e+07	2.26721e+08	2.02332e+08	8.90572e+07	1.24469e+08	1.84426e+08	6.13842e+07	9.59693e+07	2.06821e+08	5.28126e+07	1.30721e+08	1.24043e+08	1.07967e+08	1.11237e+08	1.11904e+08	1.04033e+08	1.71309e+08	1.98439e+08	1.32451e+08	1.24469e+08	1.7318e+08	1.25752e+08	1.0584e+08	1.41792e+08	9.01667e+07	1.08518e+08	1.05766e+08	1.00983e+08	9.84179e+07	9.93069e+07	1.03583e+08	1.13034e+08	1.32879e+08	1.16504e+08	1.01887e+08	1.16478e+08	1.0412e+08	9.12917e+07	1.20833e+08	9.13511e+07
P18077	60S ribosomal protein L35a OS=Homo sapiens GN=RPL35A PE=1 SV=2 - [RL35A_HUMAN]	5	5	149.06	1.06771e+07	1.36287e+07	1.05529e+07	7.82419e+06	7.16005e+06	6.07349e+06	4.07901e+07	1.38889e+07	9.44825e+06	1.2748e+07	1.59325e+07	6.70638e+06	1.22954e+07	2.45758e+07	6.24832e+06	1.54313e+07	1.51088e+07	1.76007e+07	1.84096e+07	1.24724e+07	1.58027e+07	3.08208e+07	1.36216e+07	1.40519e+07	1.2748e+07	1.49609e+07	1.37387e+07	1.356e+07	1.68486e+07	1.06677e+07	1.26726e+07	1.26733e+07	1.61355e+07	1.63735e+07	1.08485e+07	1.56435e+07	2.01492e+07	9.95774e+06	1.19357e+07	1.0349e+07	1.08462e+07	1.13664e+07	1.16324e+07	1.43281e+07	1.0515e+07
P18084	Integrin beta-5 OS=Homo sapiens GN=ITGB5 PE=1 SV=1 - [ITB5_HUMAN]	1	1	59.35	1.19149e+06	2.01564e+06	867139	276742	1.04844e+06	467361	3.63361e+06	3.00391e+06	932980	2.18957e+06	3.9717e+06	986349	1.53148e+06	2.19509e+06	660091	1.72202e+06	2.23455e+06	1.44626e+06	651149	1.82631e+06	1.21603e+06	2.74554e+06	2.94611e+06	1.38758e+06	2.18957e+06	3.7295e+06	2.02064e+06	1.689e+06	1.5049e+06	1.12697e+06	1.40579e+06	1.83214e+06	1.19282e+06	507322	1.52642e+06	1.05484e+06	1.95076e+06	2.22464e+06	1.11586e+06	1.77762e+06	2.72205e+06	1.66571e+06	1.38865e+06	1.18958e+06	993476
P18085	ADP-ribosylation factor 4 OS=Homo sapiens GN=ARF4 PE=1 SV=3 - [ARF4_HUMAN]	1	1	43.61	294565	408271	618402	1.37627e+06	305504	318189	374612	454717	419433	321076	700226	301390	674230	1.29864e+06	515210	425726	452610	1.03141e+06	3.23824e+06	532169	827900	283056	445968	623803	321076	657524	617428	743575	890319	879617	337747	356768	823913	2.77649e+06	405546	696715	264836	382927	481637	262763	526250	500840	583506	704174	741200
P18124	60S ribosomal protein L7 OS=Homo sapiens GN=RPL7 PE=1 SV=1 - [RL7_HUMAN]	19	19	856.76	7.27356e+07	9.40912e+07	5.53706e+07	3.69802e+07	6.30353e+07	3.63558e+07	2.39924e+08	1.75059e+08	9.20283e+07	1.17996e+08	1.64105e+08	7.3899e+07	8.6299e+07	1.37624e+08	3.83411e+07	1.05123e+08	1.0431e+08	9.23503e+07	8.7011e+07	1.09803e+08	9.45944e+07	1.81285e+08	1.7169e+08	1.36869e+08	1.17996e+08	1.54097e+08	1.5139e+08	9.51749e+07	9.43518e+07	6.54596e+07	8.72804e+07	9.0056e+07	8.77792e+07	7.85971e+07	9.95132e+07	9.68202e+07	1.17683e+08	1.10419e+08	1.25091e+08	9.70217e+07	9.99251e+07	1.23898e+08	8.43894e+07	8.17298e+07	6.79205e+07
P18206	Vinculin OS=Homo sapiens GN=VCL PE=1 SV=4 - [VINC_HUMAN]	37	36	1908.03	7.02194e+07	9.51695e+07	5.74994e+07	3.97869e+07	5.6984e+07	2.91437e+07	1.40227e+08	1.30911e+08	5.62256e+07	1.03961e+08	1.79579e+08	5.46838e+07	8.26688e+07	1.5693e+08	4.79229e+07	1.01486e+08	1.05505e+08	9.59008e+07	9.36151e+07	9.92625e+07	7.58292e+07	1.05955e+08	1.28392e+08	8.36218e+07	1.03961e+08	1.68628e+08	1.12025e+08	9.11714e+07	1.07588e+08	8.18186e+07	8.34798e+07	8.862e+07	8.68721e+07	8.21908e+07	8.68302e+07	7.24761e+07	7.28686e+07	9.11962e+07	7.08694e+07	8.46301e+07	1.15737e+08	9.30583e+07	7.77273e+07	8.9766e+07	8.00427e+07
P18583	Protein SON OS=Homo sapiens GN=SON PE=1 SV=4 - [SON_HUMAN]	5	5	199.09	3.29095e+06	2.80055e+06	2.94145e+06	2.43826e+06	1.3333e+06	1.24427e+06	3.61013e+06	4.13983e+06	2.11792e+06	3.62052e+06	6.75341e+06	1.8846e+06	6.33286e+06	5.03315e+06	2.19067e+06	4.75632e+06	3.1047e+06	4.90593e+06	5.737e+06	2.32252e+06	3.23749e+06	2.7278e+06	4.06017e+06	3.14988e+06	3.62052e+06	6.34157e+06	3.8608e+06	6.98421e+06	3.45062e+06	3.74012e+06	3.82551e+06	2.48194e+06	3.98857e+06	4.7046e+06	1.76624e+06	2.74381e+06	2.29338e+06	3.33742e+06	2.45591e+06	2.99926e+06	4.89376e+06	3.16914e+06	5.70048e+06	2.73555e+06	3.17712e+06
P18615	Negative elongation factor E OS=Homo sapiens GN=RDBP PE=1 SV=3 - [NELFE_HUMAN]	3	3	164.75	1.34723e+06	1.48935e+06	1.10996e+06	521291	853915	707837	3.5199e+06	1.44874e+06	731906	1.69304e+06	1.88594e+06	704632	1.52931e+06	2.08532e+06	824851	1.94711e+06	1.6511e+06	1.85126e+06	1.22655e+06	1.48747e+06	1.84173e+06	2.65962e+06	1.42086e+06	1.08853e+06	1.69304e+06	1.77093e+06	1.44351e+06	1.6866e+06	1.42965e+06	1.40826e+06	1.55534e+06	1.33283e+06	1.45726e+06	955335	1.12506e+06	1.553e+06	2.05999e+06	1.20287e+06	834834	1.3985e+06	1.40387e+06	1.16995e+06	1.3164e+06	1.13305e+06	1.15786e+06
P18621	60S ribosomal protein L17 OS=Homo sapiens GN=RPL17 PE=1 SV=3 - [RL17_HUMAN]	14	14	520.3	4.22283e+07	5.78051e+07	3.82264e+07	2.6197e+07	3.13812e+07	1.84906e+07	1.14771e+08	6.71114e+07	4.11623e+07	4.86849e+07	6.85443e+07	2.64444e+07	3.94728e+07	6.38913e+07	2.42441e+07	6.10313e+07	6.40829e+07	6.37561e+07	6.16392e+07	5.4664e+07	4.8111e+07	8.67203e+07	6.58202e+07	6.12187e+07	4.86849e+07	6.43643e+07	5.4174e+07	4.35327e+07	4.38025e+07	4.13919e+07	5.02479e+07	5.49991e+07	5.99915e+07	5.58194e+07	4.87972e+07	4.79742e+07	5.66628e+07	4.57655e+07	5.40941e+07	3.97453e+07	4.44295e+07	4.50549e+07	3.72667e+07	3.68152e+07	4.2103e+07
P18669	Phosphoglycerate mutase 1 OS=Homo sapiens GN=PGAM1 PE=1 SV=2 - [PGAM1_HUMAN]	18	18	848.01	1.09904e+08	1.13151e+08	7.73004e+07	6.57285e+07	7.01003e+07	4.17359e+07	1.74894e+08	1.64733e+08	6.87233e+07	1.76039e+08	2.24568e+08	8.44811e+07	1.13554e+08	2.10149e+08	6.60366e+07	1.58841e+08	1.2544e+08	1.28926e+08	1.54653e+08	1.2211e+08	1.08593e+08	1.32149e+08	1.61563e+08	1.02209e+08	1.76039e+08	2.10874e+08	1.73068e+08	1.25233e+08	1.44074e+08	1.12744e+08	1.35498e+08	1.10166e+08	1.29065e+08	1.44401e+08	1.13202e+08	1.15017e+08	8.62815e+07	1.01296e+08	9.37905e+07	1.41774e+08	1.30744e+08	1.37891e+08	1.14475e+08	1.26226e+08	1.22458e+08
P18754	Regulator of chromosome condensation OS=Homo sapiens GN=RCC1 PE=1 SV=1 - [RCC1_HUMAN]	8	7	489.58	2.03225e+07	2.60911e+07	1.58525e+07	9.97346e+06	1.51132e+07	8.30314e+06	4.69859e+07	4.10351e+07	1.85385e+07	2.08615e+07	2.89365e+07	1.46333e+07	2.57942e+07	4.63456e+07	1.41172e+07	2.93715e+07	2.89247e+07	2.64397e+07	2.34667e+07	2.63262e+07	2.1604e+07	3.55023e+07	4.02455e+07	2.75715e+07	2.08615e+07	2.71719e+07	2.99777e+07	2.84471e+07	3.17735e+07	2.41022e+07	2.41003e+07	2.4411e+07	2.45753e+07	2.06679e+07	2.32492e+07	2.1127e+07	2.38686e+07	2.77505e+07	2.41186e+07	1.70933e+07	1.89497e+07	2.48476e+07	2.45929e+07	2.70081e+07	2.4441e+07
P18846	Cyclic AMP-dependent transcription factor ATF-1 OS=Homo sapiens GN=ATF1 PE=1 SV=2 - [ATF1_HUMAN]	2	2	74.17	753052	1.57552e+06	1.43263e+06	1.24461e+06	1.45613e+06	577268	1.05944e+06	483581	763943	1.23132e+06	617543	563572	1.18981e+06	1.78381e+06	2.22747e+06	1.08836e+06	1.74662e+06	2.38942e+06	2.92846e+06	2.53649e+06	1.502e+06	800512	474276	1.13618e+06	1.23132e+06	579884	1.15454e+06	1.31218e+06	1.22294e+06	3.80295e+06	876156	1.4431e+06	2.06262e+06	2.47784e+06	2.14285e+06	1.31932e+06	681883	417331	897449	1.00556e+06	475114	950851	1.04406e+06	967880	3.76069e+06
P18859	ATP synthase-coupling factor 6, mitochondrial OS=Homo sapiens GN=ATP5J PE=1 SV=1 - [ATP5J_HUMAN]	1	1	44.16	2.25999e+06	3.31459e+06	1.79288e+06	1.16633e+06	2.4844e+06	1.35222e+06	5.33316e+06	2.47092e+06	2.22466e+06	3.64395e+06	2.40568e+06	1.80727e+06	3.01439e+06	3.14249e+06	2.16694e+06	3.2663e+06	3.67457e+06	2.99026e+06	2.74427e+06	4.32767e+06	3.51836e+06	4.02971e+06	2.42338e+06	3.30863e+06	3.64395e+06	2.25898e+06	3.70237e+06	3.32443e+06	2.15442e+06	3.69961e+06	2.66633e+06	3.07913e+06	2.66501e+06	2.31645e+06	3.8214e+06	3.36435e+06	2.75903e+06	1.86736e+06	2.79671e+06	2.93923e+06	1.70358e+06	3.09889e+06	2.84838e+06	1.73134e+06	3.69918e+06
P18887	DNA repair protein XRCC1 OS=Homo sapiens GN=XRCC1 PE=1 SV=2 - [XRCC1_HUMAN]	2	2	82.04	503225	613227	390836	409987	511687	494871	891900	1.20193e+06	614764	642664	908256	337170	926248	1.06536e+06	597394	727296	679826	651859	964661	891327	1.28761e+06	673916	1.1788e+06	914310	642664	852869	690727	1.02151e+06	730384	1.01993e+06	577012	540588	507633	764500	694134	1.11855e+06	571951	959094	720555	535229	670977	560237	804313	576230	853922
P19022	Cadherin-2 OS=Homo sapiens GN=CDH2 PE=1 SV=4 - [CADH2_HUMAN]	1	1	42.6	269420	403147	348595	334625	393832	297709	1.57084e+06	605315	461036	576442	428517	279024	400097	1.18683e+06	377762	389384	446930	581406	787342	686030	774612	1.18692e+06	593668	685678	576442	402385	571608	441247	813666	644951	310954	350617	445606	620576	527867	650848	932794	501156	532520	481882	337615	463150	336445	643165	527197
P19105	Myosin regulatory light chain 12A OS=Homo sapiens GN=MYL12A PE=1 SV=2 - [ML12A_HUMAN]	1	1	53.89	1.01844e+07	1.04645e+07	7.88225e+06	6.72025e+06	7.33982e+06	4.3864e+06	2.11679e+07	1.33205e+07	8.35415e+06	1.91959e+07	1.39225e+07	6.81231e+06	8.52898e+06	2.1852e+07	5.95927e+06	1.47193e+07	1.16009e+07	1.31465e+07	1.58121e+07	1.27855e+07	1.1413e+07	1.59944e+07	1.30642e+07	1.24247e+07	1.91959e+07	1.30735e+07	1.39557e+07	9.40619e+06	1.49813e+07	1.01742e+07	1.2121e+07	1.00337e+07	1.28812e+07	1.49753e+07	1.16337e+07	1.1814e+07	1.0066e+07	8.73905e+06	1.12701e+07	1.58165e+07	8.68211e+06	1.16111e+07	8.24694e+06	1.30991e+07	1.10263e+07
P19338	Nucleolin OS=Homo sapiens GN=NCL PE=1 SV=3 - [NUCL_HUMAN]	42	42	2422.92	2.47897e+08	3.0622e+08	1.63126e+08	9.2756e+07	1.85054e+08	1.0155e+08	6.0906e+08	4.82819e+08	2.21578e+08	2.9929e+08	4.09055e+08	1.58621e+08	2.62569e+08	4.30423e+08	1.26692e+08	3.58278e+08	3.39476e+08	2.7207e+08	2.18247e+08	3.22353e+08	2.64225e+08	4.60203e+08	4.73529e+08	3.29543e+08	2.9929e+08	3.8411e+08	3.24952e+08	2.89574e+08	2.95088e+08	2.163e+08	2.99668e+08	2.97901e+08	2.68542e+08	2.01839e+08	2.97902e+08	2.75433e+08	2.97306e+08	2.98263e+08	3.04648e+08	2.44547e+08	2.40332e+08	2.6571e+08	2.64774e+08	2.59269e+08	2.32607e+08
P19367;P52789	Hexokinase-1 OS=Homo sapiens GN=HK1 PE=1 SV=3 - [HXK1_HUMAN]	6	6	247.4	1.27698e+06	1.81819e+06	1.57695e+06	1.4051e+06	1.45228e+06	1.27659e+06	4.59205e+06	3.53714e+06	2.17804e+06	3.26855e+06	3.40735e+06	1.69261e+06	3.30216e+06	4.74048e+06	1.79057e+06	1.84559e+06	2.01565e+06	2.63012e+06	3.30607e+06	2.52979e+06	3.32158e+06	3.46973e+06	3.46909e+06	3.2393e+06	3.26855e+06	3.19956e+06	3.46748e+06	3.64179e+06	3.24996e+06	3.05704e+06	1.46803e+06	1.57861e+06	1.97707e+06	2.62056e+06	1.90658e+06	2.76533e+06	2.93411e+06	2.90545e+06	2.51842e+06	2.69326e+06	2.6e+06	2.81422e+06	2.84192e+06	2.58722e+06	2.45233e+06
P19387	DNA-directed RNA polymerase II subunit RPB3 OS=Homo sapiens GN=POLR2C PE=1 SV=2 - [RPB3_HUMAN]	3	3	145.67	2.14854e+06	2.69164e+06	1.8916e+06	1.64599e+06	2.0994e+06	961413	4.8475e+06	4.89988e+06	2.70583e+06	3.13386e+06	4.282e+06	2.3502e+06	4.10208e+06	5.45128e+06	2.23848e+06	3.10522e+06	2.98396e+06	3.15491e+06	3.87287e+06	3.65703e+06	2.50151e+06	3.66275e+06	4.80561e+06	4.02425e+06	3.13386e+06	4.02087e+06	4.81462e+06	4.52398e+06	3.73728e+06	3.82175e+06	2.50485e+06	2.42327e+06	2.54901e+06	3.1428e+06	3.0001e+06	2.12213e+06	2.74382e+06	3.6589e+06	3.31407e+06	2.57515e+06	3.06258e+06	3.99483e+06	3.68378e+06	3.01515e+06	3.42136e+06
P19388	DNA-directed RNA polymerases I, II, and III subunit RPABC1 OS=Homo sapiens GN=POLR2E PE=1 SV=4 - [RPAB1_HUMAN]	6	6	312	4.14046e+06	5.76573e+06	4.26391e+06	3.16358e+06	3.79827e+06	2.79932e+06	8.36253e+06	6.1327e+06	4.46148e+06	5.22968e+06	4.96471e+06	2.47714e+06	6.27827e+06	1.06189e+07	5.46768e+06	5.98408e+06	6.3919e+06	7.11159e+06	7.44362e+06	6.61635e+06	7.28358e+06	6.31869e+06	6.0147e+06	6.63535e+06	5.22968e+06	4.66196e+06	5.07467e+06	6.924e+06	7.2801e+06	9.33495e+06	4.81636e+06	5.18998e+06	5.85477e+06	6.08114e+06	5.34366e+06	6.45064e+06	4.90351e+06	4.80958e+06	5.36546e+06	4.32106e+06	3.67986e+06	4.17365e+06	5.58809e+06	5.82065e+06	8.68134e+06
P19525	Interferon-induced, double-stranded RNA-activated protein kinase OS=Homo sapiens GN=EIF2AK2 PE=1 SV=2 - [E2AK2_HUMAN]	3	3	116.54	1.09925e+06	1.58458e+06	719134	552049	1.05434e+06	663475	2.78862e+06	2.61806e+06	989812	1.40053e+06	2.39957e+06	672001	851236	1.56751e+06	534441	1.58871e+06	1.75667e+06	1.19941e+06	1.29892e+06	1.83659e+06	1.7263e+06	2.10707e+06	2.56769e+06	1.4721e+06	1.40053e+06	2.25324e+06	1.37666e+06	938787	1.07465e+06	912449	1.25335e+06	1.39878e+06	877972	1.02143e+06	1.41129e+06	1.43217e+06	1.76346e+06	2.08663e+06	1.12796e+06	1.16465e+06	1.77542e+06	1.10452e+06	711295	857863	695467
P19623	Spermidine synthase OS=Homo sapiens GN=SRM PE=1 SV=1 - [SPEE_HUMAN]	2	2	82.41	253669	423756	122638	268361	294669	151050	1.24362e+06	984897	455109	797140	609838	178281	330926	1.59232e+06	388677	366621	469778	204543	631430	513294	393018	939674	965947	676863	797140	572649	365227	364962	1.09166e+06	663586	294053	363803	139863	494357	370909	303084	800888	814508	521818	658550	484230	279170	268611	868434	509010
P19784	Casein kinase II subunit alpha' OS=Homo sapiens GN=CSNK2A2 PE=1 SV=1 - [CSK22_HUMAN]	1	1	63.46	70168.9	83644.8	160145	112261	161210	75955.7	102517	325669	203297	119961	106082	158723	144867	638251	205280	101413	92728.9	267099	264139	280818	197630	77461.1	319403	302355	119961	99612.5	325160	159766	437570	350474	83013.7	72331.3	193111	207803	203684	152126	79739.4	277672	229233	91066.2	90476.7	253514	115402	348813	269257
P19838	Nuclear factor NF-kappa-B p105 subunit OS=Homo sapiens GN=NFKB1 PE=1 SV=2 - [NFKB1_HUMAN]	1	1	34.11	114177	134441	71771.3	196382	94212.2	60662.3	160611	182238	210667	199677	159639	96403.6	199665	253716	154364	165017	149042	119704	462070	164112	157838	121357	178731	313315	199677	149904	197492	220201	173942	263545	134554	116731	81891.7	356511	113909	119387	122850	161647	236752	157153	131365	152932	162823	140207	196489
P20020	Plasma membrane calcium-transporting ATPase 1 OS=Homo sapiens GN=ATP2B1 PE=1 SV=3 - [AT2B1_HUMAN]	5	5	246.36	2.22053e+06	2.04991e+06	1.4136e+06	1.71073e+06	1.40758e+06	1.05183e+06	2.99884e+06	2.4719e+06	2.1755e+06	2.54483e+06	2.45906e+06	1.77949e+06	3.85498e+06	3.78091e+06	2.1946e+06	3.20926e+06	2.27253e+06	2.35768e+06	4.02519e+06	2.45192e+06	2.73677e+06	2.26591e+06	2.42434e+06	3.23553e+06	2.54483e+06	2.3091e+06	3.64546e+06	4.25147e+06	2.59211e+06	3.74683e+06	2.62032e+06	1.83166e+06	1.88183e+06	3.36414e+06	1.90665e+06	2.31676e+06	1.93392e+06	2.00936e+06	2.59956e+06	2.05753e+06	1.86017e+06	2.96535e+06	3.42602e+06	2.06084e+06	3.27299e+06
P20042	Eukaryotic translation initiation factor 2 subunit 2 OS=Homo sapiens GN=EIF2S2 PE=1 SV=2 - [IF2B_HUMAN]	8	8	350.68	8.16154e+06	1.09412e+07	9.07564e+06	8.14017e+06	8.67277e+06	7.13649e+06	2.03756e+07	1.49762e+07	1.179e+07	1.3945e+07	1.1758e+07	6.42569e+06	1.02033e+07	2.4183e+07	8.4034e+06	1.17956e+07	1.21294e+07	1.51369e+07	1.91531e+07	1.51074e+07	1.85685e+07	1.53957e+07	1.46881e+07	1.75347e+07	1.3945e+07	1.1041e+07	1.31637e+07	1.12527e+07	1.65793e+07	1.43471e+07	9.74131e+06	1.01628e+07	1.3688e+07	1.68627e+07	1.33427e+07	1.84445e+07	1.04812e+07	1.04927e+07	1.51109e+07	1.13178e+07	8.06079e+06	1.09311e+07	9.52827e+06	1.40859e+07	1.4171e+07
P20073	Annexin A7 OS=Homo sapiens GN=ANXA7 PE=1 SV=3 - [ANXA7_HUMAN]	5	5	302.99	2.14441e+06	3.94814e+06	2.1042e+06	1.7319e+06	1.95161e+06	1.62997e+06	7.12532e+06	4.60366e+06	2.13967e+06	3.78515e+06	4.01237e+06	1.8004e+06	2.66707e+06	7.85596e+06	2.33885e+06	3.09926e+06	4.37692e+06	3.50951e+06	4.07501e+06	3.39959e+06	4.24103e+06	5.38386e+06	4.51509e+06	3.18223e+06	3.78515e+06	3.76769e+06	3.68831e+06	2.94138e+06	5.38587e+06	3.9931e+06	2.49874e+06	3.53316e+06	2.7989e+06	3.24589e+06	2.67506e+06	3.60064e+06	3.97047e+06	3.59807e+06	2.50995e+06	3.08883e+06	2.97497e+06	3.02327e+06	2.33136e+06	4.32485e+06	3.42937e+06
P20226	TATA-box-binding protein OS=Homo sapiens GN=TBP PE=1 SV=2 - [TBP_HUMAN]	1	1	45.97	89057.1	103142	78322	38263.7	111029	62798.8	103638	184381	89110.4	96751.3	108888	42352.7	146925	284525	63958.5	128712	114343	130630	90031.1	193405	163397	78308.6	180833	132530	96751.3	102247	86763.7	162036	195064	109196	103805	89016.7	89549.8	78149.2	136434	123557	80706.7	163294	105387	71213.7	93055.2	64395.2	116731	159012	77303.7
P20290	Transcription factor BTF3 OS=Homo sapiens GN=BTF3 PE=1 SV=1 - [BTF3_HUMAN]	7	7	412.84	5.83703e+07	7.4726e+07	3.56523e+07	2.03557e+07	4.72981e+07	1.77764e+07	1.52199e+08	1.56516e+08	5.96798e+07	7.9616e+07	1.29611e+08	4.90476e+07	5.35074e+07	8.15638e+07	1.72915e+07	8.43608e+07	8.28415e+07	5.9463e+07	4.7895e+07	8.23902e+07	4.62527e+07	1.15001e+08	1.53505e+08	8.8759e+07	7.9616e+07	1.21707e+08	1.00479e+08	5.90107e+07	5.59183e+07	2.95216e+07	7.00536e+07	7.225e+07	5.80296e+07	4.41702e+07	7.65446e+07	4.77628e+07	7.44793e+07	9.60633e+07	8.16651e+07	6.54439e+07	7.46948e+07	8.2532e+07	5.28234e+07	4.82399e+07	3.02695e+07
P20340	Ras-related protein Rab-6A OS=Homo sapiens GN=RAB6A PE=1 SV=3 - [RAB6A_HUMAN]	1	1	77.13	340246	411459	319714	348743	396710	465092	463783	494084	316392	323849	331921	272968	380329	1.23819e+06	666632	491747	456145	533237	820561	691043	1.21013e+06	350433	484577	470556	323849	311679	559202	419446	848874	1.13814e+06	386654	359001	403075	650342	532693	1.04843e+06	320386	413797	359460	264836	264578	452836	317670	671809	1.00588e+06
P20585	DNA mismatch repair protein Msh3 OS=Homo sapiens GN=MSH3 PE=1 SV=4 - [MSH3_HUMAN]	2	2	80.61	593608	642013	286737	84541.1	568828	140715	992374	836089	568042	885165	780385	687548	675869	1.2177e+06	253752	857925	711738	478236	198918	990863	366129	749834	820002	844823	885165	732796	1.40851e+06	745383	834825	433229	691450	567131	350115	172919	772652	283783	625065	684287	663173	732513	582442	1.16982e+06	574440	661811	326124
P20618	Proteasome subunit beta type-1 OS=Homo sapiens GN=PSMB1 PE=1 SV=2 - [PSB1_HUMAN]	9	9	490.38	5.62344e+06	1.14068e+07	6.59391e+06	6.21455e+06	8.7553e+06	4.29084e+06	2.53878e+07	2.04642e+07	1.20977e+07	1.3401e+07	2.25299e+07	8.51581e+06	9.0323e+06	2.80763e+07	7.25949e+06	8.12739e+06	1.26456e+07	1.09977e+07	1.46223e+07	1.52512e+07	1.11644e+07	1.91829e+07	2.00705e+07	1.79924e+07	1.3401e+07	2.11559e+07	1.74455e+07	9.96128e+06	1.92485e+07	1.23941e+07	6.56291e+06	1.03626e+07	9.19345e+06	1.23141e+07	1.27367e+07	1.00854e+07	1.36845e+07	1.51187e+07	1.49538e+07	1.0896e+07	1.55808e+07	1.4474e+07	8.03542e+06	1.56821e+07	1.14216e+07
P20674	Cytochrome c oxidase subunit 5A, mitochondrial OS=Homo sapiens GN=COX5A PE=1 SV=2 - [COX5A_HUMAN]	7	7	321.69	3.30401e+07	3.91032e+07	2.49147e+07	1.9471e+07	1.60781e+07	1.00036e+07	8.27934e+07	3.85462e+07	2.7126e+07	3.61539e+07	6.38705e+07	1.77294e+07	5.64422e+07	3.73896e+07	1.66593e+07	4.77519e+07	4.335e+07	4.15541e+07	4.58136e+07	2.80071e+07	2.60284e+07	6.25584e+07	3.78046e+07	4.03433e+07	3.61539e+07	5.99755e+07	3.63204e+07	6.22473e+07	2.56335e+07	2.84423e+07	3.92981e+07	3.71004e+07	3.97236e+07	4.19877e+07	2.48776e+07	2.60311e+07	4.06532e+07	2.62044e+07	3.58627e+07	2.94066e+07	4.00601e+07	3.02202e+07	5.54442e+07	2.17051e+07	2.9652e+07
P20700	Lamin-B1 OS=Homo sapiens GN=LMNB1 PE=1 SV=2 - [LMNB1_HUMAN]	47	40	2396.9	6.32582e+07	8.13048e+07	5.52979e+07	5.65282e+07	4.60753e+07	2.8305e+07	1.15571e+08	1.05434e+08	4.88237e+07	6.98909e+07	1.11266e+08	3.55197e+07	9.48659e+07	1.1365e+08	4.55723e+07	9.14252e+07	9.01347e+07	9.2229e+07	1.33006e+08	8.02602e+07	7.3647e+07	8.73248e+07	1.03405e+08	7.26132e+07	6.98909e+07	1.04481e+08	7.27658e+07	1.04623e+08	7.79157e+07	7.78053e+07	7.54892e+07	7.58955e+07	8.50515e+07	1.19943e+08	6.93628e+07	7.06436e+07	6.06909e+07	7.34211e+07	6.1537e+07	5.702e+07	7.28098e+07	6.03839e+07	9.01112e+07	6.44055e+07	7.67155e+07
P20810	Calpastatin OS=Homo sapiens GN=CAST PE=1 SV=4 - [ICAL_HUMAN]	3	3	95.35	136615	208302	210781	262166	94882.8	126885	184571	207809	214617	230242	344716	265563	194856	323359	235430	197445	230924	351552	616852	165280	330143	139461	203811	319189	230242	323695	544032	214897	221688	401948	167959	185786	255330	490141	105436	243301	144755	199929	251446	167756	282470	415866	146380	176408	285307
P20839	Inosine-5'-monophosphate dehydrogenase 1 OS=Homo sapiens GN=IMPDH1 PE=1 SV=2 - [IMDH1_HUMAN]	2	1	103.63	771834	614506	255030	152321	235591	205731	1.97774e+06	959049	430750	437806	564658	291809	469006	1.17649e+06	248078	1.11551e+06	681243	425354	358397	410385	535293	1.49437e+06	940597	640635	437806	530224	597800	517243	806579	423542	899283	541764	315915	280430	307444	442155	1.13532e+06	774872	495727	362605	431281	486320	400073	637893	333409
P20908	Collagen alpha-1(V) chain OS=Homo sapiens GN=COL5A1 PE=1 SV=3 - [CO5A1_HUMAN]	1	1	41.77	950004	1.69689e+06	141369	22788.5	299669	23583.4	2.90906e+06	2.37808e+06	156358	748870	2.29139e+06	203018	835037	777134	11665.6	1.37301e+06	1.88118e+06	235783	53619.3	522004	61361.8	2.19807e+06	2.33232e+06	232544	748870	2.15166e+06	415904	920921	532786	19916.6	1.11586e+06	1.55465e+06	168004	50461.2	396223	42785	1.59943e+06	1.79709e+06	178447	627440	1.63269e+06	332334	730960	423645	14066.8
P20962	Parathymosin OS=Homo sapiens GN=PTMS PE=1 SV=2 - [PTMS_HUMAN]	4	4	227.92	5.90565e+06	8.1333e+06	4.80617e+06	5.08145e+06	5.63503e+06	4.14908e+06	8.5177e+06	5.62237e+06	3.94359e+06	1.00317e+07	8.49373e+06	4.49473e+06	5.54377e+06	1.35073e+07	5.14311e+06	8.53526e+06	9.0166e+06	8.016e+06	1.19562e+07	9.81586e+06	1.07955e+07	6.43594e+06	5.51419e+06	5.86512e+06	1.00317e+07	7.97576e+06	9.20791e+06	6.11396e+06	9.26027e+06	8.78081e+06	6.95391e+06	7.4585e+06	6.99962e+06	1.04756e+07	8.52292e+06	1.03699e+07	4.67937e+06	4.32818e+06	4.80897e+06	8.14046e+06	5.97466e+06	7.63371e+06	5.06609e+06	7.57298e+06	8.51509e+06
P21266	Glutathione S-transferase Mu 3 OS=Homo sapiens GN=GSTM3 PE=1 SV=3 - [GSTM3_HUMAN]	1	1	67.98	858993	1.18982e+06	1.16259e+06	1.66306e+06	474649	614478	700775	1.01921e+06	637513	810792	2.41355e+06	740229	1.35332e+06	1.68388e+06	790724	1.24148e+06	1.31904e+06	1.93903e+06	3.91303e+06	826808	1.59882e+06	529503	999602	948143	810792	2.26636e+06	1.51643e+06	1.49251e+06	1.15443e+06	1.35e+06	1.00474e+06	1.07935e+06	1.65557e+06	3.41309e+06	647517	1.43705e+06	460583	822256	743885	677084	1.7117e+06	1.26459e+06	1.22311e+06	912977	1.22032e+06
P21281	V-type proton ATPase subunit B, brain isoform OS=Homo sapiens GN=ATP6V1B2 PE=1 SV=3 - [VATB2_HUMAN]	7	7	331.99	6.12974e+06	6.44515e+06	3.47641e+06	2.89512e+06	4.48388e+06	2.13753e+06	1.23222e+07	1.14047e+07	5.41407e+06	1.04279e+07	1.21335e+07	4.97796e+06	8.01168e+06	1.29419e+07	3.93489e+06	8.85913e+06	7.14511e+06	5.79816e+06	6.81196e+06	7.81064e+06	5.56167e+06	9.31058e+06	1.11853e+07	8.0521e+06	1.04279e+07	1.13935e+07	1.01979e+07	8.83569e+06	8.8727e+06	6.71803e+06	7.16165e+06	5.82376e+06	4.61387e+06	5.48686e+06	6.37334e+06	4.68972e+06	7.03061e+06	8.7017e+06	6.41805e+06	8.52548e+06	8.55642e+06	8.45009e+06	7.19228e+06	7.05106e+06	5.79188e+06
P21291	Cysteine and glycine-rich protein 1 OS=Homo sapiens GN=CSRP1 PE=1 SV=3 - [CSRP1_HUMAN]	11	11	614.64	2.12704e+07	2.75947e+07	1.78322e+07	1.10085e+07	1.73616e+07	1.38484e+07	3.38596e+07	1.80053e+07	1.22377e+07	3.77155e+07	2.3478e+07	1.31942e+07	1.7296e+07	4.68031e+07	1.77706e+07	3.07414e+07	3.05916e+07	2.97415e+07	2.5902e+07	3.02427e+07	3.60324e+07	2.55842e+07	1.76589e+07	1.82006e+07	3.77155e+07	2.20463e+07	2.70297e+07	1.90749e+07	3.20871e+07	3.03396e+07	2.53001e+07	2.56925e+07	2.73502e+07	2.27141e+07	2.65102e+07	3.59092e+07	1.77073e+07	1.34179e+07	1.52421e+07	3.08088e+07	1.59855e+07	2.24341e+07	1.60488e+07	2.71091e+07	3.08347e+07
P21333	Filamin-A OS=Homo sapiens GN=FLNA PE=1 SV=4 - [FLNA_HUMAN]	100	98	5597.3	3.81134e+08	4.69045e+08	3.13155e+08	2.45512e+08	3.17776e+08	1.83818e+08	6.30447e+08	5.80704e+08	2.7202e+08	5.38649e+08	6.77995e+08	2.60499e+08	2.72336e+08	6.2448e+08	1.8324e+08	5.50842e+08	5.19985e+08	5.22297e+08	5.77666e+08	5.53546e+08	4.78277e+08	4.76363e+08	5.69531e+08	4.04562e+08	5.38649e+08	6.36649e+08	5.33658e+08	3.00346e+08	4.28129e+08	3.12845e+08	4.58135e+08	4.51307e+08	5.04604e+08	5.33328e+08	5.01798e+08	4.909e+08	3.15173e+08	3.77687e+08	3.59203e+08	4.40879e+08	4.15825e+08	4.39082e+08	2.62982e+08	3.68153e+08	3.24768e+08
P21397	Amine oxidase [flavin-containing] A OS=Homo sapiens GN=MAOA PE=1 SV=1 - [AOFA_HUMAN]	4	1	153.08	850788	1.10237e+06	1.15089e+06	1.02562e+06	360639	427866	734367	562976	407900	790617	1.4433e+06	565642	2.08736e+06	1.03853e+06	797585	1.22962e+06	1.22209e+06	1.91952e+06	2.4132e+06	628210	1.11327e+06	554885	552144	606651	790617	1.35528e+06	1.15878e+06	2.30205e+06	711992	1.36171e+06	993738	993476	1.63392e+06	2.00848e+06	481242	952230	478902	469854	469708	660166	1.04209e+06	961364	1.90717e+06	563853	1.23148e+06
P21399	Cytoplasmic aconitate hydratase OS=Homo sapiens GN=ACO1 PE=1 SV=3 - [ACOC_HUMAN]	1	1	29.77	489139	506113	409220	134169	320481	265361	1.43861e+06	1.10399e+06	359532	960633	927110	233539	625680	1.74684e+06	362704	706939	561078	682520	315688	558257	690446	1.08701e+06	1.08275e+06	534716	960633	870573	478428	690032	1.1976e+06	619243	563030	442042	533583	245414	426077	575228	861355	885503	408406	800021	685664	386915	537318	946406	502897
P21796	Voltage-dependent anion-selective channel protein 1 OS=Homo sapiens GN=VDAC1 PE=1 SV=2 - [VDAC1_HUMAN]	12	11	582.18	4.33082e+07	6.9286e+07	3.85316e+07	1.89949e+07	3.95945e+07	2.41595e+07	1.64915e+08	4.68398e+07	4.97767e+07	1.00235e+08	6.2196e+07	3.98523e+07	7.98425e+07	7.03575e+07	4.16222e+07	6.2592e+07	7.68106e+07	6.42652e+07	4.46933e+07	6.89712e+07	6.28609e+07	1.24609e+08	4.59385e+07	7.40306e+07	1.00235e+08	5.84031e+07	8.16415e+07	8.80544e+07	4.82355e+07	7.10614e+07	5.19344e+07	6.71009e+07	6.30077e+07	4.07623e+07	6.26108e+07	6.49661e+07	8.09668e+07	3.21689e+07	6.74402e+07	8.20643e+07	3.96494e+07	6.72139e+07	8.0188e+07	4.13485e+07	7.74444e+07
P21912	Succinate dehydrogenase [ubiquinone] iron-sulfur subunit, mitochondrial OS=Homo sapiens GN=SDHB PE=1 SV=3 - [DHSB_HUMAN]	2	2	83.22	2.52878e+06	4.1697e+06	2.87107e+06	2.24057e+06	2.56667e+06	1.46144e+06	1.30896e+07	5.30968e+06	3.53389e+06	6.03316e+06	5.29924e+06	2.16406e+06	5.80941e+06	5.49454e+06	2.82186e+06	3.65477e+06	4.62254e+06	4.78853e+06	5.27187e+06	4.47098e+06	3.80253e+06	9.89046e+06	5.20752e+06	5.25579e+06	6.03316e+06	4.97608e+06	4.43329e+06	6.40692e+06	3.76694e+06	4.81776e+06	2.97574e+06	3.80826e+06	4.18079e+06	4.50043e+06	3.85677e+06	3.50291e+06	6.68472e+06	3.84697e+06	4.41033e+06	4.90894e+06	3.61885e+06	3.69756e+06	5.51378e+06	3.09311e+06	4.60282e+06
P21964	Catechol O-methyltransferase OS=Homo sapiens GN=COMT PE=1 SV=2 - [COMT_HUMAN]	5	5	227.63	3.12171e+06	3.39057e+06	2.4344e+06	629968	1.95871e+06	1.15673e+06	7.67758e+06	5.00117e+06	3.32245e+06	4.19791e+06	6.61967e+06	2.3644e+06	3.87642e+06	6.17939e+06	1.97847e+06	4.51171e+06	3.7588e+06	4.06024e+06	1.48226e+06	3.41195e+06	3.00971e+06	5.80115e+06	4.90494e+06	4.94133e+06	4.19791e+06	6.21599e+06	4.8437e+06	4.27512e+06	4.23645e+06	3.37784e+06	3.64446e+06	3.03792e+06	3.30512e+06	1.16798e+06	2.70322e+06	2.58637e+06	4.39474e+06	3.93122e+06	3.95953e+06	3.40117e+06	4.7603e+06	3.96169e+06	3.43898e+06	3.36263e+06	2.94984e+06
P22033	Methylmalonyl-CoA mutase, mitochondrial OS=Homo sapiens GN=MUT PE=1 SV=4 - [MUTA_HUMAN]	1	1	83.63	45053.3	88916.8	112728	18889.4	115999	70616.2	126505	54617.3	12676.6	237225	253605	92385.4	360987	90812.7	155697	65114.2	98573.4	188014	44444.9	202062	183737	95586.8	53566.4	18853.4	237225	238140	189261	398115	62259.1	265821	56035.7	76850	132165	42875.6	143471	140453	97995.9	54867.9	18142.7	188215	204226	146600	298260	50030.6	198451
P22061	Protein-L-isoaspartate(D-aspartate) O-methyltransferase OS=Homo sapiens GN=PCMT1 PE=1 SV=4 - [PIMT_HUMAN]	5	5	240.25	7.20424e+06	7.91217e+06	5.81195e+06	3.23375e+06	3.97237e+06	2.61024e+06	1.47088e+07	1.14993e+07	4.7447e+06	1.17738e+07	1.78452e+07	5.33264e+06	8.22766e+06	1.42412e+07	3.81085e+06	1.04121e+07	8.77146e+06	9.69351e+06	7.60871e+06	6.91962e+06	6.7916e+06	1.11139e+07	1.1278e+07	7.05657e+06	1.17738e+07	1.67569e+07	1.09245e+07	9.07389e+06	9.76345e+06	6.50625e+06	8.58348e+06	7.31573e+06	8.65542e+06	6.4667e+06	5.8615e+06	6.28243e+06	7.62243e+06	8.08054e+06	5.89247e+06	9.63414e+06	1.17819e+07	9.07433e+06	7.6574e+06	7.98534e+06	6.1174e+06
P22087	rRNA 2'-O-methyltransferase fibrillarin OS=Homo sapiens GN=FBL PE=1 SV=2 - [FBRL_HUMAN]	12	12	675.4	2.50439e+07	2.80595e+07	1.87987e+07	1.71402e+07	1.94352e+07	1.01339e+07	7.39e+07	5.87555e+07	2.36335e+07	3.24717e+07	5.00458e+07	1.62227e+07	2.9848e+07	5.52205e+07	1.53301e+07	3.61951e+07	3.11068e+07	3.13535e+07	4.03293e+07	3.38549e+07	2.63674e+07	5.58385e+07	5.7625e+07	3.5149e+07	3.24717e+07	4.69939e+07	3.32338e+07	3.29179e+07	3.7858e+07	2.6173e+07	2.95663e+07	2.59552e+07	2.77841e+07	3.51388e+07	2.94956e+07	2.50608e+07	3.72264e+07	3.91541e+07	2.98676e+07	2.65462e+07	3.25419e+07	2.75868e+07	2.79393e+07	3.15432e+07	2.52844e+07
P22102	Trifunctional purine biosynthetic protein adenosine-3 OS=Homo sapiens GN=GART PE=1 SV=1 - [PUR2_HUMAN]	11	11	541.83	1.17749e+07	1.29529e+07	1.02316e+07	9.09023e+06	1.06142e+07	6.73146e+06	2.45441e+07	2.04185e+07	1.21172e+07	1.81576e+07	2.03399e+07	8.02909e+06	1.29291e+07	3.01697e+07	7.61068e+06	1.70179e+07	1.43596e+07	1.70648e+07	2.13885e+07	1.84893e+07	1.75146e+07	1.85454e+07	2.00256e+07	1.80213e+07	1.81576e+07	1.90995e+07	1.64484e+07	1.42589e+07	2.06837e+07	1.29937e+07	1.38788e+07	1.17362e+07	1.44438e+07	1.82834e+07	1.55481e+07	1.6026e+07	1.33793e+07	1.52162e+07	1.49104e+07	1.48086e+07	1.44506e+07	1.35541e+07	1.16689e+07	1.68186e+07	1.17518e+07
P22234	Multifunctional protein ADE2 OS=Homo sapiens GN=PAICS PE=1 SV=3 - [PUR6_HUMAN]	14	14	684.41	3.35026e+07	4.32121e+07	2.39006e+07	1.78826e+07	2.96015e+07	1.9941e+07	6.86477e+07	6.77691e+07	2.71222e+07	5.51254e+07	6.46009e+07	2.40406e+07	3.76054e+07	7.24941e+07	2.24352e+07	4.84203e+07	4.79051e+07	3.98628e+07	4.20761e+07	5.1564e+07	5.18846e+07	5.18699e+07	6.64651e+07	4.03376e+07	5.51254e+07	6.06614e+07	4.92496e+07	4.14731e+07	4.97003e+07	3.83035e+07	3.98648e+07	4.03075e+07	3.64778e+07	3.73459e+07	4.57162e+07	5.2154e+07	3.51938e+07	4.5736e+07	3.47714e+07	4.50172e+07	4.18001e+07	4.10037e+07	3.58277e+07	4.18036e+07	3.88122e+07
P22307	Non-specific lipid-transfer protein OS=Homo sapiens GN=SCP2 PE=1 SV=2 - [NLTP_HUMAN]	7	7	273.68	1.18238e+07	1.34296e+07	1.01815e+07	6.9167e+06	9.1686e+06	8.14318e+06	3.56819e+07	2.0338e+07	1.2169e+07	1.80092e+07	1.72066e+07	8.37836e+06	1.93461e+07	3.60417e+07	1.06909e+07	1.70886e+07	1.4888e+07	1.69813e+07	1.62744e+07	1.59711e+07	2.11878e+07	2.69611e+07	1.99467e+07	1.80983e+07	1.80092e+07	1.61573e+07	1.71639e+07	2.13359e+07	2.47094e+07	1.82526e+07	1.40552e+07	1.24217e+07	1.53775e+07	1.40452e+07	1.39321e+07	2.10693e+07	1.81152e+07	1.43138e+07	1.54622e+07	1.45947e+07	1.16966e+07	1.43239e+07	1.83051e+07	2.09867e+07	1.84849e+07
P22314	Ubiquitin-like modifier-activating enzyme 1 OS=Homo sapiens GN=UBA1 PE=1 SV=3 - [UBA1_HUMAN]	51	51	3035.94	2.48156e+08	2.83479e+08	1.4499e+08	8.0486e+07	1.59084e+08	8.94696e+07	5.58259e+08	5.13494e+08	1.68477e+08	3.60683e+08	5.95281e+08	1.77724e+08	2.44439e+08	4.57597e+08	1.19337e+08	3.58653e+08	3.14266e+08	2.41823e+08	1.89376e+08	2.77114e+08	2.32792e+08	4.21818e+08	5.03614e+08	2.50569e+08	3.60683e+08	5.5898e+08	3.64086e+08	2.6958e+08	3.13718e+08	2.03743e+08	2.98763e+08	2.72864e+08	2.30441e+08	1.69827e+08	2.50377e+08	2.37989e+08	2.75217e+08	3.23456e+08	2.24306e+08	2.95663e+08	3.54282e+08	3.00735e+08	2.41231e+08	2.72163e+08	2.13809e+08
P22392;P15531	Nucleoside diphosphate kinase B OS=Homo sapiens GN=NME2 PE=1 SV=1 - [NDKB_HUMAN]	16	16	783.79	8.75349e+07	1.13577e+08	1.01368e+08	1.08641e+08	9.42336e+07	6.38043e+07	1.60473e+08	1.64709e+08	9.12538e+07	1.34053e+08	2.24101e+08	7.8478e+07	1.08673e+08	2.52314e+08	9.91745e+07	1.26512e+08	1.25912e+08	1.69068e+08	2.55623e+08	1.64149e+08	1.66013e+08	1.21253e+08	1.6154e+08	1.35718e+08	1.34053e+08	2.10435e+08	1.6077e+08	1.1985e+08	1.72981e+08	1.6932e+08	1.06112e+08	1.09775e+08	1.74031e+08	2.41567e+08	1.52235e+08	1.76337e+08	7.87002e+07	1.04157e+08	1.24944e+08	1.09419e+08	1.31149e+08	1.31155e+08	1.07715e+08	1.52321e+08	1.8482e+08
P22570	NADPH:adrenodoxin oxidoreductase, mitochondrial OS=Homo sapiens GN=FDXR PE=1 SV=3 - [ADRO_HUMAN]	2	2	72.29	251727	427515	352229	207746	359308	325250	762372	390817	298098	542629	475898	327826	884383	1.04066e+06	655233	363814	473944	587468	488808	625892	846270	576045	383297	443347	542629	446877	671586	975343	713450	1.11868e+06	293801	372468	430602	389737	462939	690451	525387	340298	342009	438111	384526	532809	752447	573751	911760
P22626	Heterogeneous nuclear ribonucleoproteins A2/B1 OS=Homo sapiens GN=HNRNPA2B1 PE=1 SV=2 - [ROA2_HUMAN]	57	57	3129.34	5.63324e+08	6.19657e+08	4.75921e+08	4.32236e+08	3.90466e+08	2.66533e+08	9.3026e+08	8.41649e+08	4.41458e+08	6.04135e+08	8.63321e+08	3.26366e+08	6.84581e+08	9.89903e+08	4.68241e+08	8.14156e+08	6.86953e+08	7.93768e+08	1.01701e+09	6.80167e+08	6.93494e+08	7.029e+08	8.25455e+08	6.5656e+08	6.04135e+08	8.10674e+08	6.68594e+08	7.54991e+08	6.78655e+08	7.99426e+08	6.8939e+08	6.13211e+08	8.07114e+08	9.92512e+08	6.36714e+08	7.41764e+08	4.59821e+08	5.14962e+08	6.15829e+08	4.90939e+08	4.95982e+08	5.43605e+08	7.01452e+08	5.94622e+08	8.78099e+08
P22695	Cytochrome b-c1 complex subunit 2, mitochondrial OS=Homo sapiens GN=UQCRC2 PE=1 SV=3 - [QCR2_HUMAN]	11	11	608.19	1.66254e+07	2.24502e+07	1.93954e+07	1.26272e+07	1.88079e+07	1.35222e+07	5.8691e+07	1.82583e+07	1.65181e+07	3.77118e+07	2.94636e+07	1.63856e+07	3.69638e+07	2.97071e+07	2.04341e+07	2.40282e+07	2.48883e+07	3.23488e+07	2.97107e+07	3.27622e+07	3.51834e+07	4.43467e+07	1.7907e+07	2.45666e+07	3.77118e+07	2.76668e+07	3.35676e+07	4.07656e+07	2.03665e+07	3.4887e+07	1.98019e+07	2.08768e+07	3.00918e+07	2.65609e+07	2.89716e+07	3.52134e+07	2.98907e+07	1.35728e+07	2.09573e+07	3.07781e+07	1.9816e+07	2.80246e+07	3.54245e+07	1.68084e+07	3.57479e+07
P23193	Transcription elongation factor A protein 1 OS=Homo sapiens GN=TCEA1 PE=1 SV=2 - [TCEA1_HUMAN]	8	8	490.14	9.6686e+06	9.98588e+06	7.08778e+06	5.86834e+06	6.48571e+06	4.78424e+06	1.62931e+07	1.46713e+07	6.55626e+06	1.30717e+07	1.94868e+07	6.23221e+06	9.4173e+06	1.48554e+07	6.59027e+06	1.39737e+07	1.10704e+07	1.18214e+07	1.38077e+07	1.12977e+07	1.24482e+07	1.2311e+07	1.4389e+07	9.75083e+06	1.30717e+07	1.82985e+07	1.27673e+07	1.03859e+07	1.01845e+07	1.12515e+07	1.1431e+07	9.12216e+06	1.02309e+07	1.17796e+07	9.51126e+06	1.15509e+07	8.85659e+06	1.07932e+07	8.01134e+06	1.06186e+07	1.31389e+07	1.05854e+07	8.60707e+06	8.24239e+06	1.06007e+07
P23229	Integrin alpha-6 OS=Homo sapiens GN=ITGA6 PE=1 SV=4 - [ITA6_HUMAN]	2	2	86.75	194101	199903	189214	136578	226381	140492	416038	331367	356485	231523	315974	126646	315777	311300	198210	280528	221614	315581	321356	394342	365548	314357	324991	530183	231523	296705	259446	348255	213420	338403	229000	173008	219272	262504	277645	278566	310325	297752	403084	175589	259655	197162	251910	172023	244733
P23246	Splicing factor, proline- and glutamine-rich OS=Homo sapiens GN=SFPQ PE=1 SV=2 - [SFPQ_HUMAN]	43	42	2165.61	1.62802e+08	1.67409e+08	1.1298e+08	9.35535e+07	8.50437e+07	5.81296e+07	3.20223e+08	2.881e+08	1.20551e+08	1.59813e+08	2.69517e+08	7.70002e+07	2.28715e+08	2.6903e+08	9.68669e+07	2.35293e+08	1.8559e+08	1.88435e+08	2.20123e+08	1.48141e+08	1.51248e+08	2.41959e+08	2.82557e+08	1.79289e+08	1.59813e+08	2.53082e+08	1.57743e+08	2.52238e+08	1.84441e+08	1.6538e+08	1.95199e+08	1.60594e+08	1.80119e+08	2.02111e+08	1.32223e+08	1.52169e+08	1.60444e+08	1.81773e+08	1.59305e+08	1.30159e+08	1.62666e+08	1.29932e+08	2.30649e+08	1.591e+08	1.73869e+08
P23258	Tubulin gamma-1 chain OS=Homo sapiens GN=TUBG1 PE=1 SV=2 - [TBG1_HUMAN]	1	1	38.31	617570	795359	545256	347744	692960	544775	1.08052e+06	1.36336e+06	553702	1.01788e+06	1.006e+06	462143	842511	928462	515073	892556	881738	909410	818209	1.20709e+06	1.41746e+06	816433	1.33713e+06	823496	1.01788e+06	944650	946748	929164	636532	879382	716039	713739	722213	647517	989515	1.25466e+06	674229	1.07491e+06	642997	845138	741575	781844	735475	502524	740867
P23284	Peptidyl-prolyl cis-trans isomerase B OS=Homo sapiens GN=PPIB PE=1 SV=2 - [PPIB_HUMAN]	19	19	1119.26	7.66872e+07	1.07225e+08	6.50769e+07	5.08365e+07	7.50004e+07	5.22313e+07	2.46557e+08	1.63104e+08	8.5728e+07	1.33179e+08	1.21231e+08	4.93242e+07	1.26042e+08	2.77448e+08	8.95732e+07	1.10834e+08	1.1887e+08	1.08539e+08	1.19614e+08	1.30646e+08	1.35901e+08	1.86298e+08	1.59966e+08	1.27499e+08	1.33179e+08	1.13838e+08	1.01046e+08	1.39005e+08	1.90212e+08	1.52928e+08	9.18977e+07	1.02635e+08	1.03476e+08	1.10096e+08	1.18166e+08	1.40137e+08	1.20228e+08	1.0627e+08	1.14411e+08	1.08814e+08	7.69095e+07	8.37244e+07	1.23615e+08	1.66546e+08	1.65933e+08
P23381	Tryptophan--tRNA ligase, cytoplasmic OS=Homo sapiens GN=WARS PE=1 SV=2 - [SYWC_HUMAN]	7	7	414.17	2.07555e+07	2.45572e+07	1.27853e+07	6.83336e+06	1.49e+07	8.17687e+06	4.67028e+07	4.03932e+07	1.41713e+07	2.65447e+07	3.79812e+07	1.07023e+07	2.02007e+07	4.72972e+07	8.84865e+06	2.99973e+07	2.72242e+07	2.1324e+07	1.60783e+07	2.59549e+07	2.12755e+07	3.52884e+07	3.9616e+07	2.10764e+07	2.65447e+07	3.5665e+07	2.19248e+07	2.22784e+07	3.24259e+07	1.51073e+07	2.46513e+07	2.31175e+07	1.9603e+07	1.39705e+07	2.2949e+07	2.11329e+07	2.34134e+07	2.69884e+07	1.81221e+07	2.17737e+07	2.4194e+07	1.81267e+07	1.92532e+07	2.75482e+07	1.49163e+07
P23396	40S ribosomal protein S3 OS=Homo sapiens GN=RPS3 PE=1 SV=2 - [RS3_HUMAN]	35	35	1599.23	1.22764e+08	1.50886e+08	9.83972e+07	7.28084e+07	9.92687e+07	6.46436e+07	3.25792e+08	2.31657e+08	1.15791e+08	1.54017e+08	1.9716e+08	7.58291e+07	1.14678e+08	3.06509e+08	8.43332e+07	1.77427e+08	1.67272e+08	1.64112e+08	1.71312e+08	1.7292e+08	1.68197e+08	2.46167e+08	2.272e+08	1.72211e+08	1.54017e+08	1.85137e+08	1.55344e+08	1.26473e+08	2.10136e+08	1.43982e+08	1.47568e+08	1.44743e+08	1.5846e+08	1.58123e+08	1.57059e+08	1.7327e+08	1.61178e+08	1.49653e+08	1.54669e+08	1.26377e+08	1.22771e+08	1.27863e+08	1.1145e+08	1.83872e+08	1.54055e+08
P23434	Glycine cleavage system H protein, mitochondrial OS=Homo sapiens GN=GCSH PE=1 SV=2 - [GCSH_HUMAN]	2	2	132.17	2.83451e+06	5.06636e+06	3.63568e+06	2.99291e+06	3.84021e+06	2.78588e+06	9.21896e+06	3.54941e+06	4.32216e+06	3.85527e+06	2.58175e+06	1.88161e+06	5.67104e+06	8.67103e+06	5.2285e+06	4.09664e+06	5.61658e+06	6.06379e+06	7.04205e+06	6.68941e+06	7.24861e+06	6.96581e+06	3.48111e+06	6.42814e+06	3.85527e+06	2.42431e+06	3.85466e+06	6.25432e+06	5.94466e+06	8.9266e+06	3.3281e+06	4.67802e+06	5.47967e+06	6.09642e+06	5.81723e+06	7.11811e+06	4.70056e+06	2.66185e+06	5.43422e+06	3.10719e+06	1.84656e+06	3.18586e+06	5.30862e+06	4.91012e+06	9.07358e+06
P23526	Adenosylhomocysteinase OS=Homo sapiens GN=AHCY PE=1 SV=4 - [SAHH_HUMAN]	18	18	915.98	3.40686e+07	4.27754e+07	2.20049e+07	2.30744e+07	3.02982e+07	1.49628e+07	9.15735e+07	7.16708e+07	3.12393e+07	4.27722e+07	9.2684e+07	2.14495e+07	4.30746e+07	7.606e+07	2.12304e+07	4.92384e+07	4.74209e+07	3.6701e+07	5.42919e+07	5.27775e+07	3.89318e+07	6.91926e+07	7.02918e+07	4.64607e+07	4.27722e+07	8.70319e+07	4.39415e+07	4.75049e+07	5.2145e+07	3.62465e+07	4.05737e+07	3.96585e+07	3.22865e+07	4.73149e+07	4.63329e+07	3.69203e+07	4.61692e+07	4.82839e+07	3.93134e+07	3.47016e+07	5.76608e+07	3.64983e+07	4.06347e+07	4.33087e+07	3.49999e+07
P23527	Histone H2B type 1-O OS=Homo sapiens GN=HIST1H2BO PE=1 SV=3 - [H2B1O_HUMAN]	51	5	3071.35	2.01311e+07	3.79393e+07	3.35362e+07	3.85422e+07	3.46483e+07	2.80624e+07	4.81248e+07	4.68512e+07	4.18504e+07	3.00262e+07	5.79055e+07	2.02165e+07	4.08446e+07	9.57243e+07	3.94261e+07	2.90949e+07	4.20596e+07	5.59337e+07	9.06863e+07	6.03551e+07	7.30158e+07	3.63629e+07	4.59498e+07	6.22422e+07	3.00262e+07	5.43743e+07	4.14154e+07	4.50455e+07	6.56264e+07	6.73119e+07	2.39715e+07	3.66609e+07	5.57533e+07	8.60203e+07	5.5442e+07	7.75397e+07	2.38049e+07	3.09352e+07	5.77513e+07	2.46715e+07	3.50852e+07	3.42499e+07	4.06071e+07	5.92677e+07	7.49809e+07
P23528	Cofilin-1 OS=Homo sapiens GN=CFL1 PE=1 SV=3 - [COF1_HUMAN]	27	19	1484.12	2.1672e+08	2.28818e+08	1.31525e+08	8.15788e+07	1.48666e+08	8.25211e+07	3.20724e+08	3.20973e+08	1.50092e+08	3.20546e+08	3.87228e+08	1.70063e+08	1.89251e+08	3.96223e+08	1.18071e+08	3.13219e+08	2.53668e+08	2.19365e+08	1.91948e+08	2.58967e+08	2.14712e+08	2.42338e+08	3.14797e+08	2.23225e+08	3.20546e+08	3.63614e+08	3.48391e+08	2.08715e+08	2.71642e+08	2.01582e+08	2.67266e+08	2.31215e+08	2.2647e+08	1.81711e+08	2.45254e+08	2.33458e+08	1.55977e+08	1.96677e+08	2.08767e+08	2.6351e+08	2.20306e+08	2.73771e+08	1.90383e+08	2.41778e+08	2.19655e+08
P23588	Eukaryotic translation initiation factor 4B OS=Homo sapiens GN=EIF4B PE=1 SV=2 - [IF4B_HUMAN]	20	20	961.66	1.90764e+07	2.38995e+07	1.86946e+07	1.78415e+07	1.68684e+07	1.44025e+07	3.20505e+07	4.45514e+07	1.78877e+07	2.01924e+07	6.60909e+07	1.36119e+07	1.6905e+07	2.70999e+07	1.3765e+07	2.75706e+07	2.6495e+07	3.11799e+07	4.19794e+07	2.93837e+07	3.7474e+07	2.42172e+07	4.36942e+07	2.66036e+07	2.01924e+07	6.20605e+07	2.78853e+07	1.86437e+07	1.85791e+07	2.3501e+07	2.26299e+07	2.19619e+07	2.80163e+07	3.73475e+07	2.53262e+07	3.64584e+07	1.77031e+07	3.15823e+07	2.2395e+07	1.64658e+07	4.25601e+07	2.3114e+07	1.53001e+07	1.5181e+07	2.24245e+07
P23786	Carnitine O-palmitoyltransferase 2, mitochondrial OS=Homo sapiens GN=CPT2 PE=1 SV=2 - [CPT2_HUMAN]	2	2	85.06	326011	524592	324490	343848	382266	365281	2.00079e+06	699630	431391	1.08331e+06	881131	299274	760256	764081	393351	471174	581564	541202	809043	665883	950428	1.51179e+06	686169	641587	1.08331e+06	827398	613092	838449	523837	671567	378885	455976	395467	638030	498234	789264	1.15303e+06	579378	496585	890292	670929	489519	645429	417306	520584
P23921	Ribonucleoside-diphosphate reductase large subunit OS=Homo sapiens GN=RRM1 PE=1 SV=1 - [RIR1_HUMAN]	18	17	900.38	2.78755e+07	3.92298e+07	1.7891e+07	1.03365e+07	2.53607e+07	1.01021e+07	7.83301e+07	6.36978e+07	2.87872e+07	4.03665e+07	5.07278e+07	2.1006e+07	3.29641e+07	6.3979e+07	1.58513e+07	4.02876e+07	4.34903e+07	2.98396e+07	2.43208e+07	4.41767e+07	2.62846e+07	5.91859e+07	6.24722e+07	4.28139e+07	4.03665e+07	4.76343e+07	4.30329e+07	3.63545e+07	4.38626e+07	2.70628e+07	3.33385e+07	3.70578e+07	2.62564e+07	2.0537e+07	3.90249e+07	2.46603e+07	4.0119e+07	4.18657e+07	3.67673e+07	3.30655e+07	3.2288e+07	3.54121e+07	3.16632e+07	3.70246e+07	2.59447e+07
P24311	Cytochrome c oxidase subunit 7B, mitochondrial OS=Homo sapiens GN=COX7B PE=1 SV=2 - [COX7B_HUMAN]	1	1	29.47	73265.5	203972	138470	538.751	41084.6	3770.93	45474.1	1570.73	3395.38	89680.1	12158	14454.9	107344	16404.2	130692	105889	226124	230949	1267.63	71566.7	9811.62	34360.1	1540.51	5049.79	89680.1	11416.6	29612.4	118385	11246.4	223129	86109.9	175980	164160	3371.93	45495.9	7249.83	36125.5	2397.71	7280.66	66027.2	9093.11	21358.4	84849.6	7023.35	162823
P24534	Elongation factor 1-beta OS=Homo sapiens GN=EEF1B2 PE=1 SV=3 - [EF1B_HUMAN]	6	6	288.95	3.15499e+07	3.76925e+07	2.4291e+07	1.25445e+07	2.23453e+07	1.45077e+07	7.89766e+07	6.37245e+07	2.59756e+07	4.10337e+07	4.85813e+07	1.89155e+07	2.58133e+07	5.5834e+07	1.93343e+07	4.55982e+07	4.17861e+07	4.05139e+07	2.95161e+07	3.89242e+07	3.77478e+07	5.96744e+07	6.24984e+07	3.86323e+07	4.10337e+07	4.56188e+07	3.87503e+07	2.84682e+07	3.82785e+07	3.30093e+07	3.80788e+07	3.6599e+07	3.95221e+07	2.67809e+07	3.54249e+07	3.9097e+07	3.81914e+07	4.01985e+07	3.45303e+07	3.32989e+07	3.01412e+07	3.20051e+07	2.47221e+07	3.31071e+07	3.53408e+07
P24539	ATP synthase subunit b, mitochondrial OS=Homo sapiens GN=ATP5F1 PE=1 SV=2 - [AT5F1_HUMAN]	1	1	80.21	737268	1.69421e+06	1.08163e+06	1.76268e+06	537099	430000	1.63571e+06	511485	1.59798e+06	953657	1.6941e+06	771321	2.77682e+06	567653	1.85422e+06	1.06555e+06	1.8782e+06	1.804e+06	4.14743e+06	935593	1.11882e+06	1.23593e+06	501644	2.37661e+06	953657	1.59079e+06	1.58013e+06	3.06242e+06	389170	3.1657e+06	851301	1.55341e+06	1.52048e+06	3.62777e+06	737169	958636	966466	427711	1.97944e+06	792966	1.21423e+06	1.31577e+06	2.60416e+06	311054	3.11225e+06
P24666	Low molecular weight phosphotyrosine protein phosphatase OS=Homo sapiens GN=ACP1 PE=1 SV=3 - [PPAC_HUMAN]	3	3	202.52	5.76558e+06	6.61865e+06	4.07199e+06	1.96353e+06	4.3639e+06	2.59709e+06	1.04167e+07	8.83743e+06	4.99432e+06	1.05084e+07	9.27158e+06	4.47398e+06	6.65935e+06	1.31872e+07	4.16347e+06	8.33282e+06	7.33745e+06	6.7915e+06	4.62002e+06	7.60164e+06	6.75738e+06	7.8708e+06	8.6674e+06	7.42782e+06	1.05084e+07	8.70618e+06	9.1654e+06	7.34427e+06	9.04085e+06	7.10828e+06	6.88282e+06	6.07873e+06	5.9047e+06	3.76826e+06	6.50121e+06	6.35793e+06	5.50612e+06	6.40057e+06	6.22649e+06	8.52834e+06	6.30281e+06	7.6113e+06	6.20492e+06	7.48634e+06	6.81609e+06
P24752	Acetyl-CoA acetyltransferase, mitochondrial OS=Homo sapiens GN=ACAT1 PE=1 SV=1 - [THIL_HUMAN]	19	19	964.44	3.97066e+07	6.15735e+07	3.29828e+07	1.83686e+07	3.40422e+07	2.49649e+07	1.7075e+08	9.31795e+07	4.07667e+07	8.3729e+07	1.3431e+08	3.94914e+07	1.0559e+08	6.98429e+07	3.84772e+07	5.73868e+07	6.82606e+07	5.50106e+07	4.32197e+07	5.92994e+07	6.49565e+07	1.29018e+08	9.13867e+07	6.06305e+07	8.3729e+07	1.26119e+08	8.09021e+07	1.1645e+08	4.78827e+07	6.56919e+07	4.74441e+07	5.85255e+07	5.12812e+07	3.80481e+07	5.30541e+07	6.53552e+07	8.44186e+07	6.06892e+07	5.34015e+07	6.80596e+07	7.9678e+07	6.64197e+07	1.06334e+08	4.04587e+07	6.82048e+07
P24844	Myosin regulatory light polypeptide 9 OS=Homo sapiens GN=MYL9 PE=1 SV=4 - [MYL9_HUMAN]	1	1	39.06	299951	401147	206319	179876	220036	138116	244221	209738	117919	578532	473762	232433	135662	502638	128201	433511	444713	344111	423232	383289	359365	184532	205703	175375	578532	444871	476162	149615	344597	218876	343010	348813	249819	328071	285139	291042	179396	183183	137117	483656	370759	385173	108216	274521	158508
P24928	DNA-directed RNA polymerase II subunit RPB1 OS=Homo sapiens GN=POLR2A PE=1 SV=2 - [RPB1_HUMAN]	9	9	537.7	2.64501e+06	2.66125e+06	2.91921e+06	3.70173e+06	1.99766e+06	1.51941e+06	5.92903e+06	5.05176e+06	2.34417e+06	2.90529e+06	4.58345e+06	1.43325e+06	4.16691e+06	5.8224e+06	1.90097e+06	3.82275e+06	2.95027e+06	4.86882e+06	8.70984e+06	3.47979e+06	3.95336e+06	4.47995e+06	4.95456e+06	3.48637e+06	2.90529e+06	4.30394e+06	2.93616e+06	4.59548e+06	3.99171e+06	3.24552e+06	3.03064e+06	2.31039e+06	3.76767e+06	7.0271e+06	2.6066e+06	3.24919e+06	3.75514e+06	4.16722e+06	2.68875e+06	2.37056e+06	3.50171e+06	2.32358e+06	3.54237e+06	3.18634e+06	2.53651e+06
P24941	Cyclin-dependent kinase 2 OS=Homo sapiens GN=CDK2 PE=1 SV=2 - [CDK2_HUMAN]	3	2	152.82	1.5842e+06	2.74887e+06	1.18939e+06	800807	1.21366e+06	815486	4.35648e+06	2.8137e+06	1.77711e+06	2.68155e+06	3.71083e+06	1.38996e+06	2.08975e+06	3.30087e+06	1.08723e+06	2.2896e+06	3.04741e+06	1.98374e+06	1.88423e+06	2.11413e+06	2.12182e+06	3.29174e+06	2.75956e+06	2.64301e+06	2.68155e+06	3.48454e+06	2.84748e+06	2.30468e+06	2.263e+06	1.85622e+06	1.8466e+06	2.5011e+06	1.59542e+06	1.50994e+06	1.70432e+06	1.82043e+06	2.46954e+06	2.21234e+06	2.11225e+06	2.1947e+06	2.66408e+06	2.37573e+06	1.84478e+06	1.79055e+06	1.57545e+06
P25205	DNA replication licensing factor MCM3 OS=Homo sapiens GN=MCM3 PE=1 SV=3 - [MCM3_HUMAN]	20	20	1048.01	3.34632e+07	3.65417e+07	2.39345e+07	1.65072e+07	2.55431e+07	1.31802e+07	7.71325e+07	7.02094e+07	2.75434e+07	4.16199e+07	7.1078e+07	2.61068e+07	3.1275e+07	5.40969e+07	1.57975e+07	4.83633e+07	4.05103e+07	3.99193e+07	3.884e+07	4.44945e+07	3.42936e+07	5.8281e+07	6.88585e+07	4.09641e+07	4.16199e+07	6.67435e+07	5.34824e+07	3.44917e+07	3.70876e+07	2.6971e+07	4.00436e+07	3.41219e+07	3.62063e+07	3.36798e+07	3.89302e+07	3.25746e+07	3.93531e+07	4.72653e+07	3.49796e+07	3.39963e+07	4.57504e+07	4.41113e+07	2.91135e+07	3.06934e+07	2.53775e+07
P25398	40S ribosomal protein S12 OS=Homo sapiens GN=RPS12 PE=1 SV=3 - [RS12_HUMAN]	20	19	1037.06	4.53079e+07	6.63731e+07	3.43996e+07	3.98502e+07	3.5418e+07	2.63013e+07	1.50356e+08	1.25034e+08	4.30535e+07	6.72108e+07	8.92499e+07	2.63725e+07	4.78419e+07	1.14149e+08	2.85781e+07	6.54821e+07	7.35814e+07	5.73737e+07	9.3764e+07	6.16958e+07	6.84337e+07	1.13609e+08	1.22628e+08	6.40315e+07	6.72108e+07	8.38072e+07	5.40267e+07	5.27625e+07	7.82581e+07	4.87913e+07	5.40222e+07	6.206e+07	5.30702e+07	8.62041e+07	5.45652e+07	7.0014e+07	7.48734e+07	8.20883e+07	5.60255e+07	5.48615e+07	5.74033e+07	4.48674e+07	4.54066e+07	6.69512e+07	5.00212e+07
P25685	DnaJ homolog subfamily B member 1 OS=Homo sapiens GN=DNAJB1 PE=1 SV=4 - [DNJB1_HUMAN]	5	5	277.16	4.42049e+06	5.80649e+06	3.73698e+06	2.92181e+06	3.25601e+06	2.0056e+06	8.53228e+06	6.73109e+06	3.97633e+06	5.94408e+06	8.20995e+06	2.1007e+06	6.04148e+06	1.24656e+07	3.54188e+06	6.38881e+06	6.43709e+06	6.23275e+06	6.87477e+06	5.67176e+06	5.21839e+06	6.44696e+06	6.60157e+06	5.91382e+06	5.94408e+06	7.70929e+06	4.3035e+06	6.66285e+06	8.5461e+06	6.04704e+06	5.1707e+06	5.2865e+06	5.21409e+06	5.71288e+06	4.64884e+06	4.59114e+06	4.82597e+06	5.19028e+06	4.79563e+06	4.85415e+06	5.82077e+06	3.53085e+06	5.44987e+06	6.932e+06	5.44618e+06
P25705	ATP synthase subunit alpha, mitochondrial OS=Homo sapiens GN=ATP5A1 PE=1 SV=1 - [ATPA_HUMAN]	40	40	2118.61	8.22576e+07	1.23611e+08	7.61346e+07	6.09482e+07	8.00176e+07	5.59468e+07	3.17862e+08	1.4048e+08	1.16244e+08	1.66069e+08	2.1656e+08	7.86349e+07	1.92454e+08	1.85235e+08	9.52548e+07	1.18885e+08	1.37036e+08	1.26982e+08	1.43406e+08	1.39386e+08	1.45569e+08	2.40175e+08	1.37777e+08	1.72885e+08	1.66069e+08	2.03354e+08	1.61092e+08	2.12248e+08	1.26993e+08	1.62628e+08	9.81768e+07	1.16298e+08	1.17113e+08	1.28533e+08	1.23625e+08	1.4675e+08	1.59336e+08	9.75284e+07	1.52798e+08	1.36094e+08	1.38118e+08	1.33851e+08	1.86678e+08	1.0736e+08	1.71063e+08
P25786	Proteasome subunit alpha type-1 OS=Homo sapiens GN=PSMA1 PE=1 SV=1 - [PSA1_HUMAN]	13	13	710.06	2.45298e+07	3.03279e+07	1.87651e+07	1.40536e+07	1.78862e+07	1.32045e+07	5.60973e+07	3.54732e+07	2.56887e+07	3.47078e+07	3.60423e+07	1.47176e+07	2.71267e+07	4.9803e+07	1.83194e+07	3.54522e+07	3.36216e+07	3.12975e+07	3.30668e+07	3.11567e+07	3.4357e+07	4.23869e+07	3.47907e+07	3.82056e+07	3.47078e+07	3.38444e+07	3.01506e+07	2.99167e+07	3.41438e+07	3.12766e+07	2.92025e+07	2.80503e+07	2.78022e+07	2.87034e+07	2.69768e+07	3.32836e+07	2.92606e+07	2.5874e+07	3.25359e+07	2.81997e+07	2.46725e+07	2.50051e+07	2.52307e+07	2.81795e+07	3.07205e+07
P25787	Proteasome subunit alpha type-2 OS=Homo sapiens GN=PSMA2 PE=1 SV=2 - [PSA2_HUMAN]	13	13	716.87	2.96389e+07	3.8202e+07	2.23579e+07	1.44307e+07	2.03526e+07	1.29769e+07	7.01986e+07	5.5187e+07	2.74619e+07	4.45385e+07	5.15437e+07	1.91645e+07	3.15482e+07	5.45584e+07	1.63144e+07	4.28362e+07	4.23509e+07	3.72897e+07	3.39541e+07	3.54529e+07	3.37647e+07	5.30418e+07	5.41252e+07	4.08429e+07	4.45385e+07	4.84005e+07	3.92604e+07	3.4793e+07	3.7404e+07	2.78535e+07	3.53553e+07	3.55918e+07	3.383e+07	3.00214e+07	3.09454e+07	3.26511e+07	3.57909e+07	3.82351e+07	3.49325e+07	3.63074e+07	3.42292e+07	3.26621e+07	2.96221e+07	3.11785e+07	2.72043e+07
P25788	Proteasome subunit alpha type-3 OS=Homo sapiens GN=PSMA3 PE=1 SV=2 - [PSA3_HUMAN]	9	9	498.02	1.4773e+07	1.98254e+07	1.31924e+07	1.23257e+07	9.98441e+06	7.07951e+06	3.84702e+07	2.66057e+07	1.7907e+07	2.32599e+07	2.88174e+07	1.03864e+07	2.11416e+07	3.67423e+07	1.04872e+07	2.13509e+07	2.19785e+07	2.2003e+07	2.90012e+07	1.73922e+07	1.84202e+07	2.90679e+07	2.60938e+07	2.66322e+07	2.32599e+07	2.706e+07	2.12776e+07	2.3316e+07	2.51897e+07	1.79047e+07	1.74611e+07	1.83638e+07	2.00435e+07	2.61705e+07	1.49079e+07	1.76919e+07	2.00431e+07	1.9038e+07	2.26944e+07	1.89211e+07	1.93605e+07	1.76971e+07	1.99645e+07	2.09719e+07	1.7348e+07
P25789	Proteasome subunit alpha type-4 OS=Homo sapiens GN=PSMA4 PE=1 SV=1 - [PSA4_HUMAN]	6	5	292.75	1.04725e+07	1.60812e+07	3.26361e+06	2.3655e+06	5.49709e+06	2.10183e+06	4.81571e+07	4.96156e+07	6.74995e+06	1.12616e+07	6.01928e+07	5.9664e+06	1.28522e+07	2.1847e+07	3.42787e+06	1.51355e+07	1.78276e+07	5.44323e+06	5.56581e+06	9.57558e+06	5.46877e+06	3.63873e+07	4.8661e+07	1.00389e+07	1.12616e+07	5.65221e+07	1.22228e+07	1.41741e+07	1.49778e+07	5.85239e+06	1.23782e+07	1.50728e+07	4.65794e+06	4.73932e+06	8.19822e+06	4.96806e+06	2.36764e+07	3.15663e+07	8.42688e+06	9.13259e+06	3.55923e+07	1.01636e+07	1.21496e+07	1.24997e+07	5.53352e+06
P25815	Protein S100-P OS=Homo sapiens GN=S100P PE=1 SV=2 - [S100P_HUMAN]	4	4	288.46	1.16146e+06	1.8146e+06	1.47581e+06	3.03053e+06	909777	862890	1.42583e+06	1.95907e+06	1.34397e+06	1.92325e+06	4.51758e+06	1.10365e+06	3.13669e+06	4.35494e+06	1.81107e+06	1.67863e+06	2.01168e+06	2.46144e+06	7.13056e+06	1.58477e+06	2.24516e+06	1.07735e+06	1.92138e+06	1.99882e+06	1.92325e+06	4.24209e+06	2.26095e+06	3.45931e+06	2.98565e+06	3.09203e+06	1.36822e+06	1.63624e+06	2.01153e+06	6.16093e+06	1.25174e+06	1.95902e+06	946127	1.60489e+06	1.62718e+06	1.55664e+06	3.23962e+06	1.83308e+06	2.83453e+06	2.39391e+06	2.76754e+06
P26006	Integrin alpha-3 OS=Homo sapiens GN=ITGA3 PE=1 SV=5 - [ITA3_HUMAN]	1	1	29.85	412393	675808	467546	469581	550124	499771	3.00616e+06	885140	755770	1.46398e+06	1.00991e+06	692870	640670	1.83266e+06	496436	596020	749202	779800	1.10488e+06	958281	1.30036e+06	2.27144e+06	868109	1.12402e+06	1.46398e+06	948321	1.41942e+06	706564	1.25643e+06	847563	469978	606533	621506	884938	760497	1.13339e+06	1.64805e+06	715059	888060	1.18582e+06	744348	1.18333e+06	550455	993017	709048
P26038	Moesin OS=Homo sapiens GN=MSN PE=1 SV=3 - [MOES_HUMAN]	39	26	1816.68	5.40947e+07	6.67113e+07	4.66647e+07	4.35165e+07	4.393e+07	2.74232e+07	7.87614e+07	7.81048e+07	5.12107e+07	8.06605e+07	1.05595e+08	5.07566e+07	6.22521e+07	1.12048e+08	3.91555e+07	7.81815e+07	7.39563e+07	7.783e+07	1.0239e+08	7.65233e+07	7.13527e+07	5.95118e+07	7.6602e+07	7.61633e+07	8.06605e+07	9.91552e+07	1.0398e+08	6.86548e+07	7.68177e+07	6.685e+07	6.50454e+07	6.29561e+07	7.30829e+07	9.18962e+07	6.79911e+07	7.0349e+07	4.09897e+07	5.28524e+07	6.68728e+07	6.5295e+07	6.64691e+07	8.635e+07	5.97077e+07	6.4938e+07	6.7368e+07
P26196	Probable ATP-dependent RNA helicase DDX6 OS=Homo sapiens GN=DDX6 PE=1 SV=2 - [DDX6_HUMAN]	1	1	25.73	65305.3	239486	65189.2	144398	131263	121341	191931	306450	204119	144999	85482.6	170959	232020	450314	89727.2	94383.9	265495	108726	339756	228652	315719	145022	300553	303577	144999	80269.7	350227	255884	308725	153191	77936.4	206315	73427.7	266235	163054	251750	143896	261895	229949	110996	73860.4	274703	192255	247531	108745
P26358	DNA (cytosine-5)-methyltransferase 1 OS=Homo sapiens GN=DNMT1 PE=1 SV=2 - [DNMT1_HUMAN]	3	3	155.21	413443	943606	532365	482816	610117	505862	1.97053e+06	1.00762e+06	868752	937008	874301	470222	739527	1.91881e+06	598344	597537	1.04608e+06	887909	1.13602e+06	1.06278e+06	1.31621e+06	1.48892e+06	988228	1.29205e+06	937008	820985	963296	815589	1.31549e+06	1.02155e+06	478813	820092	647665	885227	786274	1.07755e+06	1.25887e+06	858404	996859	762317	692068	762390	614667	1.04102e+06	795564
P26368	Splicing factor U2AF 65 kDa subunit OS=Homo sapiens GN=U2AF2 PE=1 SV=4 - [U2AF2_HUMAN]	4	4	180.54	8.69332e+06	1.19759e+07	1.18392e+06	558478	3.15921e+06	651207	3.95714e+07	4.98341e+07	2.75809e+06	4.9092e+06	5.58216e+07	2.68493e+06	1.11934e+07	1.44555e+07	806811	1.25642e+07	1.32766e+07	1.97461e+06	1.31405e+06	5.50314e+06	1.69438e+06	2.99e+07	4.88753e+07	4.10198e+06	4.9092e+06	5.24175e+07	5.50035e+06	1.23446e+07	9.91036e+06	1.37746e+06	1.03392e+07	1.14719e+07	1.54107e+06	1.05628e+06	4.72872e+06	1.43283e+06	1.91661e+07	3.10674e+07	3.35334e+06	3.96315e+06	3.22796e+07	4.54919e+06	1.06942e+07	8.36906e+06	1.09438e+06
P26373	60S ribosomal protein L13 OS=Homo sapiens GN=RPL13 PE=1 SV=4 - [RL13_HUMAN]	15	14	802.22	4.61586e+07	6.62441e+07	4.43933e+07	3.55094e+07	4.05559e+07	3.32976e+07	1.00993e+08	7.44973e+07	6.07289e+07	6.02127e+07	5.9316e+07	3.46413e+07	5.42989e+07	8.98155e+07	4.2339e+07	6.67117e+07	7.34384e+07	7.40417e+07	8.35504e+07	7.06458e+07	8.66372e+07	7.63096e+07	7.30639e+07	9.03193e+07	6.02127e+07	5.56988e+07	7.09663e+07	5.98836e+07	6.15755e+07	7.22851e+07	5.49418e+07	6.25404e+07	6.98754e+07	7.67553e+07	6.33138e+07	8.85713e+07	5.07183e+07	5.08987e+07	8.05952e+07	4.89263e+07	3.89981e+07	5.89341e+07	5.21218e+07	5.23189e+07	7.68749e+07
P26440	Isovaleryl-CoA dehydrogenase, mitochondrial OS=Homo sapiens GN=IVD PE=1 SV=1 - [IVD_HUMAN]	1	1	98.81	186191	692658	8237.68	4751.32	99266.5	6734.37	2.35784e+06	1.98624e+06	177701	325078	3.63231e+06	510245	1.19798e+06	467158	10639.5	269096	767883	13739.3	11179.4	172916	17522.2	1.78157e+06	1.94803e+06	264286	325078	3.4108e+06	1.04529e+06	1.3212e+06	320273	18164.8	213538	624262	10869.7	14171.4	120400	11755.5	1.32035e+06	1.51394e+06	201857	266616	2.51471e+06	867974	1.06566e+06	256594	12902.3
P26447	Protein S100-A4 OS=Homo sapiens GN=S100A4 PE=1 SV=1 - [S10A4_HUMAN]	11	10	483.36	2.92337e+07	3.27968e+07	2.34357e+07	1.61886e+07	2.57221e+07	2.31821e+07	6.65869e+07	4.67242e+07	2.51487e+07	7.61072e+07	5.69972e+07	2.49466e+07	3.91197e+07	1.07799e+08	2.97165e+07	4.22505e+07	3.63586e+07	3.90875e+07	3.80904e+07	4.48062e+07	6.03178e+07	5.03128e+07	4.58252e+07	3.74025e+07	7.61072e+07	5.35214e+07	5.11056e+07	4.31432e+07	7.39048e+07	5.07348e+07	3.49947e+07	3.08313e+07	3.64827e+07	3.41392e+07	4.01015e+07	6.18276e+07	3.33807e+07	3.2156e+07	3.24012e+07	6.21584e+07	3.65804e+07	4.20569e+07	3.76685e+07	6.43364e+07	5.38703e+07
P26583	High mobility group protein B2 OS=Homo sapiens GN=HMGB2 PE=1 SV=2 - [HMGB2_HUMAN]	11	8	479.3	7.74281e+06	8.5719e+06	7.09049e+06	7.64056e+06	3.53793e+06	2.56847e+06	4.19819e+06	5.10684e+06	4.50066e+06	5.61585e+06	9.84633e+06	3.19334e+06	7.99783e+06	6.91544e+06	4.22891e+06	1.11905e+07	9.50283e+06	1.18259e+07	1.79776e+07	6.16285e+06	6.68292e+06	3.17213e+06	5.00858e+06	6.69362e+06	5.61585e+06	9.24588e+06	6.54189e+06	8.82041e+06	4.74107e+06	7.22e+06	9.21239e+06	7.86568e+06	1.03484e+07	1.58764e+07	5.01392e+06	5.98574e+06	2.64572e+06	4.0712e+06	5.4971e+06	4.58046e+06	6.84096e+06	5.36752e+06	7.35811e+06	3.78125e+06	6.43396e+06
P26599	Polypyrimidine tract-binding protein 1 OS=Homo sapiens GN=PTBP1 PE=1 SV=1 - [PTBP1_HUMAN]	19	19	1059.08	6.13932e+07	8.55505e+07	4.6554e+07	2.97042e+07	5.42198e+07	2.51836e+07	2.09304e+08	1.72105e+08	6.69572e+07	1.01092e+08	1.59082e+08	5.46426e+07	9.87299e+07	1.67979e+08	4.4992e+07	8.87298e+07	9.48416e+07	7.76455e+07	6.98912e+07	9.44474e+07	6.55253e+07	1.58149e+08	1.68793e+08	9.95823e+07	1.01092e+08	1.49381e+08	1.11941e+08	1.08884e+08	1.15163e+08	7.68146e+07	7.36052e+07	8.21554e+07	7.4686e+07	6.28647e+07	8.49285e+07	6.60283e+07	1.03094e+08	1.09719e+08	8.95607e+07	8.26981e+07	9.71486e+07	9.18534e+07	9.75533e+07	9.96159e+07	8.1489e+07
P26639	Threonine--tRNA ligase, cytoplasmic OS=Homo sapiens GN=TARS PE=1 SV=3 - [SYTC_HUMAN]	24	23	1125.62	5.7094e+07	6.54098e+07	4.53981e+07	3.20803e+07	4.29187e+07	2.63775e+07	1.08438e+08	9.52222e+07	5.43811e+07	7.17009e+07	7.86513e+07	3.67285e+07	5.58093e+07	1.16586e+08	3.73242e+07	8.25163e+07	7.25135e+07	7.57176e+07	7.54821e+07	7.47616e+07	6.86319e+07	8.19352e+07	9.339e+07	8.08785e+07	7.17009e+07	7.38549e+07	7.52421e+07	6.15493e+07	7.99287e+07	6.37235e+07	6.84313e+07	6.15463e+07	7.15741e+07	6.75326e+07	6.58786e+07	6.78717e+07	5.49691e+07	6.41113e+07	7.06391e+07	5.8879e+07	5.1489e+07	6.22326e+07	5.293e+07	6.75411e+07	6.44968e+07
P26640	Valine--tRNA ligase OS=Homo sapiens GN=VARS PE=1 SV=4 - [SYVC_HUMAN]	20	19	912.31	2.0083e+07	2.53256e+07	1.50411e+07	1.2289e+07	1.50145e+07	7.86967e+06	4.98171e+07	4.13634e+07	1.79878e+07	2.66085e+07	4.38473e+07	1.47677e+07	2.01964e+07	3.37644e+07	8.21764e+06	2.90253e+07	2.80761e+07	2.50864e+07	2.8915e+07	2.61543e+07	2.04762e+07	3.76416e+07	4.05675e+07	2.67524e+07	2.66085e+07	4.11734e+07	3.02531e+07	2.22736e+07	2.31481e+07	1.40299e+07	2.37461e+07	2.33071e+07	2.14863e+07	2.4433e+07	2.20568e+07	1.84338e+07	2.61867e+07	2.94313e+07	2.22643e+07	2.15242e+07	2.96289e+07	2.51183e+07	1.85458e+07	1.88287e+07	1.23091e+07
P26641	Elongation factor 1-gamma OS=Homo sapiens GN=EEF1G PE=1 SV=3 - [EF1G_HUMAN]	22	22	1099.14	1.37404e+08	1.78729e+08	1.09947e+08	8.73472e+07	1.40544e+08	8.45079e+07	3.19982e+08	2.40871e+08	1.51678e+08	1.86963e+08	2.1349e+08	9.6538e+07	1.26531e+08	2.88292e+08	1.13977e+08	1.98586e+08	1.9814e+08	1.83376e+08	2.0552e+08	2.44819e+08	2.19882e+08	2.41777e+08	2.36236e+08	2.25584e+08	1.86963e+08	2.00471e+08	1.97768e+08	1.39545e+08	1.97647e+08	1.94593e+08	1.65989e+08	1.73609e+08	1.80807e+08	1.92757e+08	2.27772e+08	2.30149e+08	1.56533e+08	1.50373e+08	2.08906e+08	1.53101e+08	1.28097e+08	1.62247e+08	1.24896e+08	1.74254e+08	2.12691e+08
P26885	Peptidyl-prolyl cis-trans isomerase FKBP2 OS=Homo sapiens GN=FKBP2 PE=1 SV=2 - [FKBP2_HUMAN]	2	2	81.93	2.87152e+06	3.4078e+06	2.34056e+06	1.89439e+06	2.92427e+06	1.73182e+06	1.34295e+07	7.60187e+06	4.2347e+06	9.29483e+06	8.20315e+06	3.26482e+06	4.93163e+06	1.25497e+07	3.14263e+06	4.15013e+06	3.7779e+06	3.90371e+06	4.45733e+06	5.09389e+06	4.50605e+06	1.01473e+07	7.45561e+06	6.29808e+06	9.29483e+06	7.70291e+06	6.68831e+06	5.43886e+06	8.60382e+06	5.36539e+06	3.37063e+06	3.1064e+06	3.47557e+06	3.91569e+06	4.44429e+06	4.39292e+06	6.87038e+06	5.46257e+06	5.39008e+06	7.6458e+06	5.54934e+06	5.58848e+06	4.64874e+06	7.32621e+06	5.44194e+06
P27105	Erythrocyte band 7 integral membrane protein OS=Homo sapiens GN=STOM PE=1 SV=3 - [STOM_HUMAN]	5	5	300.17	3.36315e+06	5.74498e+06	3.19613e+06	1.74048e+06	2.91605e+06	1.89441e+06	1.64035e+07	5.07801e+06	4.58264e+06	7.92723e+06	5.55027e+06	5.36814e+06	5.38027e+06	7.0926e+06	3.9829e+06	4.86067e+06	6.3689e+06	5.33069e+06	4.09519e+06	5.07957e+06	4.92909e+06	1.23944e+07	4.98031e+06	6.81555e+06	7.92723e+06	5.21181e+06	1.09972e+07	5.93363e+06	4.86253e+06	6.79999e+06	3.95096e+06	5.29742e+06	4.51205e+06	3.30548e+06	4.1516e+06	4.3612e+06	8.63584e+06	3.83785e+06	5.63618e+06	6.49015e+06	3.92957e+06	9.14754e+06	4.93836e+06	3.94741e+06	6.23193e+06
P27338	Amine oxidase [flavin-containing] B OS=Homo sapiens GN=MAOB PE=1 SV=3 - [AOFB_HUMAN]	13	10	631.22	6.04868e+06	8.1567e+06	5.56714e+06	3.5947e+06	6.86332e+06	4.04658e+06	1.28806e+07	7.44867e+06	4.70684e+06	1.17073e+07	9.44618e+06	6.11817e+06	1.56841e+07	2.1264e+07	8.90496e+06	8.74198e+06	9.04254e+06	9.2852e+06	8.458e+06	1.19555e+07	1.05288e+07	9.73253e+06	7.30536e+06	7.00027e+06	1.17073e+07	8.87014e+06	1.25337e+07	1.72973e+07	1.45781e+07	1.52034e+07	7.07444e+06	7.3598e+06	7.58234e+06	6.79526e+06	9.82129e+06	9.30217e+06	7.39599e+06	5.95241e+06	5.51223e+06	9.55508e+06	6.89627e+06	1.03501e+07	1.44067e+07	1.17809e+07	1.41641e+07
P27348	14-3-3 protein theta OS=Homo sapiens GN=YWHAQ PE=1 SV=1 - [1433T_HUMAN]	16	8	811.47	2.07334e+07	2.9891e+07	2.24836e+07	2.45599e+07	1.50956e+07	8.24328e+06	4.05972e+07	6.1893e+07	1.4075e+07	2.17351e+07	1.02433e+08	1.15925e+07	2.57258e+07	4.03798e+07	1.45212e+07	2.99654e+07	3.31373e+07	3.74994e+07	5.77872e+07	2.62955e+07	2.14483e+07	3.06751e+07	6.07022e+07	2.09331e+07	2.17351e+07	9.61869e+07	2.37483e+07	2.83717e+07	2.76835e+07	2.4792e+07	2.47649e+07	2.83425e+07	3.75827e+07	5.56212e+07	2.34932e+07	2.18398e+07	2.03512e+07	3.95887e+07	1.83174e+07	1.77828e+07	5.95921e+07	1.9838e+07	2.48847e+07	2.35363e+07	2.65865e+07
P27361	Mitogen-activated protein kinase 3 OS=Homo sapiens GN=MAPK3 PE=1 SV=4 - [MK03_HUMAN]	1	1	74.71	136828	154106	158146	91319.2	131140	55377.6	168917	135945	70612.5	256286	270361	142426	126356	274565	150534	197754	170843	263765	214866	228437	144088	127633	133329	105019	256286	253874	291774	139352	188235	257006	159346	132992	190025	171456	162823	108504	128041	125141	84003.5	204876	217142	226480	100953	152734	190344
P27635	60S ribosomal protein L10 OS=Homo sapiens GN=RPL10 PE=1 SV=4 - [RL10_HUMAN]	20	20	916.77	6.44052e+07	8.76662e+07	6.40343e+07	3.92532e+07	4.2262e+07	2.55135e+07	1.14962e+08	9.01826e+07	5.48553e+07	7.49329e+07	9.13866e+07	3.94405e+07	6.94358e+07	9.0515e+07	4.55645e+07	9.3083e+07	9.7187e+07	1.068e+08	9.23593e+07	7.36177e+07	6.63839e+07	8.68645e+07	8.84474e+07	8.15838e+07	7.49329e+07	8.58136e+07	8.07979e+07	7.65774e+07	6.20551e+07	7.77921e+07	7.7312e+07	8.37331e+07	1.02293e+08	8.52125e+07	6.54511e+07	6.60398e+07	5.81709e+07	6.0502e+07	7.1709e+07	6.11499e+07	5.85216e+07	6.68138e+07	6.68593e+07	5.20224e+07	8.15682e+07
P27694	Replication protein A 70 kDa DNA-binding subunit OS=Homo sapiens GN=RPA1 PE=1 SV=2 - [RFA1_HUMAN]	12	12	659.28	1.22562e+07	1.66714e+07	1.19609e+07	8.83987e+06	1.18975e+07	8.19607e+06	2.66658e+07	1.5525e+07	9.88544e+06	2.08609e+07	1.64465e+07	1.04642e+07	1.35335e+07	2.64558e+07	1.29446e+07	1.77135e+07	1.8482e+07	1.99491e+07	2.07994e+07	2.07247e+07	2.13254e+07	2.01486e+07	1.52263e+07	1.47022e+07	2.08609e+07	1.54436e+07	2.1437e+07	1.49254e+07	1.81375e+07	2.21003e+07	1.44954e+07	1.53089e+07	1.75102e+07	1.78756e+07	1.77265e+07	2.05273e+07	1.42043e+07	1.16728e+07	1.2102e+07	1.71006e+07	1.15255e+07	1.77422e+07	1.23037e+07	1.49979e+07	2.18136e+07
P27695	DNA-(apurinic or apyrimidinic site) lyase OS=Homo sapiens GN=APEX1 PE=1 SV=2 - [APEX1_HUMAN]	11	11	528.66	2.47769e+07	3.80778e+07	2.20006e+07	1.44849e+07	2.40658e+07	1.37321e+07	6.73273e+07	4.25685e+07	2.36703e+07	4.18337e+07	3.79319e+07	2.60379e+07	2.55408e+07	5.53631e+07	2.05957e+07	3.58094e+07	4.22132e+07	3.66939e+07	3.40816e+07	4.1921e+07	3.57297e+07	5.08722e+07	4.17495e+07	3.52038e+07	4.18337e+07	3.56188e+07	5.33412e+07	2.81677e+07	3.79557e+07	3.51629e+07	2.9443e+07	3.54149e+07	3.35321e+07	3.01643e+07	3.71331e+07	3.51899e+07	3.4095e+07	2.9895e+07	3.00269e+07	3.41806e+07	2.53692e+07	4.44702e+07	2.3915e+07	3.1839e+07	3.63249e+07
P27708	CAD protein OS=Homo sapiens GN=CAD PE=1 SV=3 - [PYR1_HUMAN]	8	8	477.51	3.96234e+06	5.10477e+06	2.96689e+06	2.26052e+06	3.20221e+06	1.99026e+06	8.1817e+06	6.69127e+06	2.83482e+06	5.64993e+06	6.50479e+06	1.99233e+06	3.48846e+06	9.43121e+06	2.0603e+06	5.72665e+06	5.65917e+06	4.94836e+06	5.31879e+06	5.57805e+06	5.17847e+06	6.18206e+06	6.56253e+06	4.2161e+06	5.64993e+06	6.10811e+06	4.08149e+06	3.84725e+06	6.46583e+06	3.51754e+06	4.59028e+06	4.57543e+06	3.88983e+06	4.2717e+06	4.43903e+06	4.4286e+06	4.85403e+06	5.22764e+06	3.29192e+06	4.62583e+06	4.74836e+06	3.28394e+06	2.99302e+06	5.15613e+06	2.85881e+06
P27797	Calreticulin OS=Homo sapiens GN=CALR PE=1 SV=1 - [CALR_HUMAN]	28	27	1385.46	1.1389e+08	1.37701e+08	6.95502e+07	8.00793e+07	5.94574e+07	3.57284e+07	1.93133e+08	2.32483e+08	6.30088e+07	7.72385e+07	2.71658e+08	4.53345e+07	1.30356e+08	1.96224e+08	7.19403e+07	1.64602e+08	1.52656e+08	1.16e+08	1.88419e+08	1.03571e+08	9.29619e+07	1.4593e+08	2.2801e+08	9.371e+07	7.72385e+07	2.55091e+08	9.28723e+07	1.43764e+08	1.34527e+08	1.22823e+08	1.36367e+08	1.30737e+08	1.08627e+08	1.74308e+08	9.20626e+07	9.22942e+07	9.60676e+07	1.4589e+08	8.0939e+07	6.32235e+07	1.59012e+08	7.73421e+07	1.25741e+08	1.1566e+08	1.29222e+08
P27816	Microtubule-associated protein 4 OS=Homo sapiens GN=MAP4 PE=1 SV=3 - [MAP4_HUMAN]	28	28	1286.92	3.014e+07	3.47738e+07	3.10295e+07	2.49816e+07	2.56267e+07	1.73841e+07	4.07162e+07	3.28835e+07	2.22202e+07	3.13315e+07	3.89385e+07	1.65505e+07	2.58531e+07	4.41263e+07	1.85432e+07	4.35605e+07	3.85503e+07	5.17528e+07	5.87793e+07	4.464e+07	4.52317e+07	3.0765e+07	3.22508e+07	3.30471e+07	3.13315e+07	3.6564e+07	3.39055e+07	2.85122e+07	3.0252e+07	3.16587e+07	3.57912e+07	3.19744e+07	4.60153e+07	5.16924e+07	3.8188e+07	4.28947e+07	2.25335e+07	2.46669e+07	2.75406e+07	2.54771e+07	2.70419e+07	2.80244e+07	2.35054e+07	2.46812e+07	2.93866e+07
P27824	Calnexin OS=Homo sapiens GN=CANX PE=1 SV=2 - [CALX_HUMAN]	6	6	300.26	4.09517e+07	4.84984e+07	2.04173e+07	1.0162e+07	2.67659e+07	1.11056e+07	1.6753e+08	1.31958e+08	3.98782e+07	6.10295e+07	1.10475e+08	3.23322e+07	5.95171e+07	9.70174e+07	1.99406e+07	5.91863e+07	5.37654e+07	3.40531e+07	2.39103e+07	4.66245e+07	2.88958e+07	1.26585e+08	1.29419e+08	5.93089e+07	6.10295e+07	1.03738e+08	6.62357e+07	6.56385e+07	6.65129e+07	3.40444e+07	4.95552e+07	4.68737e+07	3.30352e+07	2.16159e+07	4.23776e+07	2.97809e+07	8.13865e+07	7.94156e+07	5.42014e+07	5.0028e+07	6.39938e+07	5.36456e+07	5.99691e+07	5.87177e+07	3.68608e+07
P28065	Proteasome subunit beta type-9 OS=Homo sapiens GN=PSMB9 PE=1 SV=2 - [PSB9_HUMAN]	1	1	49.35	93302.5	104511	86353.4	43620.2	83949.2	44605.5	601758	180417	114090	430207	356725	117894	263989	476049	69250.4	134847	115861	144025	102634	146234	116060	454686	176945	169680	430207	334971	241517	291140	326369	118231	109686	90277.3	98928.2	87242.2	98764.8	86054.2	403855	160757	132489	355469	282298	186493	217698	261101	84263.7
P28066	Proteasome subunit alpha type-5 OS=Homo sapiens GN=PSMA5 PE=1 SV=3 - [PSA5_HUMAN]	7	7	330.32	3.18764e+07	4.59626e+07	2.01388e+07	1.15823e+07	2.35419e+07	1.09397e+07	8.75116e+07	7.84111e+07	3.30571e+07	4.92591e+07	8.78877e+07	2.64683e+07	4.5155e+07	4.75087e+07	1.47649e+07	4.60701e+07	5.09543e+07	3.35886e+07	2.7252e+07	4.10086e+07	2.84642e+07	6.61234e+07	7.69024e+07	4.91642e+07	4.92591e+07	8.25282e+07	5.42229e+07	4.97992e+07	3.25709e+07	2.5208e+07	3.87228e+07	4.46053e+07	3.15259e+07	2.45954e+07	3.70629e+07	2.8746e+07	4.31837e+07	4.78796e+07	4.4683e+07	4.03222e+07	4.98353e+07	4.40914e+07	4.47054e+07	2.7895e+07	2.6405e+07
P28070	Proteasome subunit beta type-4 OS=Homo sapiens GN=PSMB4 PE=1 SV=4 - [PSB4_HUMAN]	6	5	311.64	5.87506e+06	6.43068e+06	5.96942e+06	7.73216e+06	5.28678e+06	3.7784e+06	9.27957e+06	7.85473e+06	7.46417e+06	6.30333e+06	1.04015e+07	4.28584e+06	6.13413e+06	1.29603e+07	5.24676e+06	8.49105e+06	7.12908e+06	9.95614e+06	1.81931e+07	9.20923e+06	9.83106e+06	7.01161e+06	7.7036e+06	1.11011e+07	6.30333e+06	9.76721e+06	8.77998e+06	6.76503e+06	8.88528e+06	8.95777e+06	6.99406e+06	5.87395e+06	8.91611e+06	1.66307e+07	7.92113e+06	9.44516e+06	5.2044e+06	5.95595e+06	9.41338e+06	5.13554e+06	7.12567e+06	7.30202e+06	5.64288e+06	7.24345e+06	8.76597e+06
P28072	Proteasome subunit beta type-6 OS=Homo sapiens GN=PSMB6 PE=1 SV=4 - [PSB6_HUMAN]	6	6	324.3	2.89803e+07	4.72609e+07	2.29421e+07	1.8401e+07	1.67703e+07	1.00464e+07	8.78971e+07	9.70798e+07	2.41258e+07	4.18082e+07	9.91096e+07	2.26501e+07	4.4546e+07	6.08779e+07	1.21242e+07	4.18844e+07	5.23936e+07	3.82641e+07	4.32958e+07	2.92128e+07	2.61397e+07	6.64147e+07	9.52119e+07	3.58812e+07	4.18082e+07	9.30657e+07	4.6401e+07	4.91276e+07	4.17365e+07	2.06997e+07	3.49862e+07	4.57274e+07	3.62734e+07	4.01011e+07	2.61157e+07	2.65452e+07	4.37351e+07	5.79401e+07	3.15615e+07	3.41555e+07	5.57905e+07	3.84187e+07	4.42827e+07	3.61996e+07	2.11191e+07
P28074	Proteasome subunit beta type-5 OS=Homo sapiens GN=PSMB5 PE=1 SV=3 - [PSB5_HUMAN]	9	9	438.29	8.13708e+06	1.13496e+07	6.97295e+06	6.91777e+06	7.89782e+06	5.39217e+06	2.5249e+07	1.75293e+07	9.67485e+06	1.59223e+07	1.67323e+07	6.68456e+06	1.08805e+07	2.55623e+07	7.57263e+06	1.17603e+07	1.25822e+07	1.16299e+07	1.62769e+07	1.37575e+07	1.40299e+07	1.9078e+07	1.7192e+07	1.4389e+07	1.59223e+07	1.57119e+07	1.3694e+07	1.19996e+07	1.75249e+07	1.29287e+07	9.57599e+06	1.03715e+07	9.95933e+06	1.39378e+07	1.1653e+07	1.32683e+07	1.32217e+07	1.26042e+07	1.20621e+07	1.30435e+07	1.15434e+07	1.13574e+07	9.95197e+06	1.4495e+07	1.23273e+07
P28288	ATP-binding cassette sub-family D member 3 OS=Homo sapiens GN=ABCD3 PE=1 SV=1 - [ABCD3_HUMAN]	3	2	149.86	2.89535e+06	3.48485e+06	1.80607e+06	703853	2.30632e+06	1.13706e+06	6.45269e+06	6.87778e+06	2.02973e+06	5.03301e+06	1.02631e+07	2.97306e+06	5.91204e+06	6.38573e+06	1.32401e+06	4.18457e+06	3.86331e+06	3.01227e+06	1.6561e+06	4.01746e+06	2.95852e+06	4.87563e+06	6.74545e+06	3.01873e+06	5.03301e+06	9.63723e+06	6.09061e+06	6.5201e+06	4.37791e+06	2.26048e+06	3.45778e+06	3.23949e+06	2.67121e+06	1.36751e+06	3.51928e+06	2.78816e+06	3.28096e+06	4.68446e+06	2.54883e+06	4.08099e+06	6.56901e+06	5.11507e+06	5.6549e+06	3.64857e+06	2.10781e+06
P28290	Sperm-specific antigen 2 OS=Homo sapiens GN=SSFA2 PE=1 SV=3 - [SSFA2_HUMAN]	1	1	48.02	201202	185100	183412	255168	56518.4	80558.9	154584	120955	133696	183876	532656	141437	175383	119182	31045.9	290791	205203	305904	600388	98451.5	209607	116803	118628	198840	183876	500174	289748	193422	81708.2	53004.5	232071	157520	222719	467726	64156.2	162055	118100	111282	154834	143198	409368	225030	141864	65921.1	36229.8
P28331	NADH-ubiquinone oxidoreductase 75 kDa subunit, mitochondrial OS=Homo sapiens GN=NDUFS1 PE=1 SV=3 - [NDUS1_HUMAN]	9	9	370.38	4.53701e+06	5.69602e+06	3.90112e+06	2.44496e+06	3.65733e+06	2.30929e+06	1.16244e+07	8.39054e+06	3.89868e+06	7.36101e+06	1.23881e+07	3.60968e+06	7.41072e+06	6.18966e+06	3.78878e+06	6.5572e+06	6.31463e+06	6.50651e+06	5.75276e+06	6.37084e+06	6.00855e+06	8.78333e+06	8.2291e+06	5.79833e+06	7.36101e+06	1.16327e+07	7.39479e+06	8.17293e+06	4.2435e+06	6.46856e+06	5.2586e+06	5.08247e+06	5.1153e+06	4.59281e+06	5.02495e+06	5.06563e+06	6.80794e+06	6.48841e+06	4.54016e+06	6.03845e+06	8.77673e+06	6.06111e+06	6.53349e+06	3.38257e+06	5.46624e+06
[truncated: 1,876 more rows]
[truncated: 15 more columns]
