# Supplementary material for: Label-free quantitative phosphoproteomics with novel pairwise abundance normalization reveals synergistic RAS and CIP2A signaling
Source: Sci Rep. 2015 Aug 17;5:13099. doi: 10.1038/srep13099 (PMC4642524; doi:10.1038/srep13099)
Supplement: Supplementary Table S6 [file srep13099-s7.xls]

## Sheet: Sheet1
Supplementary Table 6. Statistical associations between sample types, normalization methods, and counts for up- and down-regulated phosphosites. A) Differential counts of up- and down-regulated phosphosites between sample types in each normalized data; B) between global centering and global pairwise normalization methods in each sample type; and C) between global centering and quantile pairwise n…
A)	Global centering			Quantile centering			Casein			Global pairwise			Quantile pairwise
	CIP2A	RAS	OA	CIP2A	RAS	OA	CIP2A	RAS	OA	CIP2A	RAS	OA	CIP2A	RAS	OA
up	122	111	514	119	114	496	875	121	792	12	16	341	95	86	646
down	94	110	299	111	110	378	5	1	5	296	218	169	121	79	115
	p = 0.001318			p = 0.1677			p = 0.7940			p = 1.984e-108			p = 8.882e-39
B)	CIP2A		RAS		OA				C)	CIP2A		RAS		OA
	Global centering	Global pairwise	Global centering	Global pairwise	Global centering	Global pairwise				Global centering	Quantile pairwise	Global centering	Quantile pairwise	Global centering	Quantile pairwise
up	122	12	111	16	514	341			up	122	95	111	86	514	646
down	94	296	110	218	299	169			down	94	121	110	79	299	115
	p = 1.225e-44		p = 1.125e-26		p = 0.1938					p = 0.01227		p = 0.7578		p = 6.9315e-34
