# Supplementary material for: Label-free quantitative phosphoproteomics with novel pairwise abundance normalization reveals synergistic RAS and CIP2A signaling
Source: Sci Rep. 2015 Aug 17;5:13099. doi: 10.1038/srep13099 (PMC4642524; doi:10.1038/srep13099)
Supplement: Supplementary Table S7 [file srep13099-s8.xls]

## Sheet: Sheet1
Supplementary Table 7. Clustering analysis AUC scores.
All samples
		AUC valuesa		Highest correlation	2nd highest correlation
Clustering parameters		Data normalization methods
Distance measure	Clustering strategy	Casein	Global centering	Global Pairwise	Quantile centering	Quantile Pairwise	Row average
euclidean	average	6.507	6.013	5.765	3.893	6.013	5.6382
euclidean	complete	6.731	6.172	5.874	3.69	6.315	5.7564
euclidean	single	5.982	5.61	4.882	3.218	5.61	5.0604
euclidean	ward	5.794	6.915	6.525	4.995	6.987	6.2432
manhattan	average	4.708	5.976	4.236	4.017	5.873	4.962
manhattan	complete	5.356	5.968	4.93	4.681	5.875	5.362
manhattan	single	4.329	6.048	4.378	3.602	5.305	4.7324
manhattan	ward	4.333	5.904	5.428	6.083	6.367	5.623
maximum	average	2.601	1.711	1.855	2.231	2.293	2.1382
maximum	complete	4.297	2.334	2.786	2.823	3.001	3.0482
maximum	single	1.836	0.734	0.792	1.698	1.022	1.2164
maximum	ward	1.756	2.416	2.541	2.708	3.678	2.6198
pearson	average	5.874	6.013	6.013	3.893	6.013	5.5612
pearson	complete	6.305	6.172	6.172	3.69	6.172	5.7022
pearson	single	5.61	5.37	5.61	3.218	5.61	5.0836
pearson	ward	6.849	6.915	6.915	4.433	6.915	6.4054
Normalization method averages		4.92925	5.01694	4.66887	3.67956	5.19056
Clustering parameter averages:
euclidean		6.254	6.177	5.761	3.949	6.231	5.6744
manhattan		4.682	5.974	4.743	4.596	5.855	5.17
maximum		2.622	1.799	1.994	2.365	2.498	2.2556
pearson		6.159	6.117	6.177	3.808	6.177	5.6876
	average	4.922	4.928	4.467	3.508	5.048	4.5746
	complete	5.672	5.161	4.94	3.721	5.341	4.967
	single	4.439	4.441	3.916	2.934	4.387	4.0234
	ward	4.683	5.538	5.352	4.555	5.987	5.223
OA excluded
		AUC valuesa		Highest correlation	2nd highest correlation
Clustering parameters		Data normalization methods
Distance measure	Clustering strategy	Casein	Global centering	Global Pairwise	Quantile centering	Quantile Pairwise	Row average
euclidean	average	4.882	4.105	3.83	3.847	4.105	4.1538
euclidean	complete	5.251	4.299	3.938	3.626	4.465	4.3158
euclidean	single	4.112	3.639	2.744	2.992	3.639	3.4252
euclidean	ward	4.273	5.215	4.998	4.245	5.321	4.8104
manhattan	average	3.728	4.3	3.067	3.68	4.078	3.7706
manhattan	complete	3.969	4.278	3.501	3.68	4.175	3.9206
manhattan	single	3.562	4.3	3.568	3.451	3.355	3.6472
manhattan	ward	3.079	4.2	4.135	4.953	4.705	4.2144
maximum	average	2.475	1.59	2.848	2.148	2.054	2.223
maximum	complete	3.438	2.989	2.938	2.831	2.874	3.014
maximum	single	1.67	0.644	0.686	1.424	0.799	1.0446
maximum	ward	2.346	2.873	3.105	2.476	2.961	2.7522
pearson	average	3.938	4.105	4.105	3.847	4.105	4.02
pearson	complete	4.451	4.299	4.299	3.626	4.299	4.1948
pearson	single	3.639	3.334	3.639	2.992	3.639	3.4486
pearson	ward	5.118	5.215	5.215	4.245	5.215	5.0016
Normalization method averages		3.74569	3.71156	3.5385	3.37894	3.73681
Clustering parameter averages:
euclidean		4.63	4.314	3.877	3.677	4.382	4.176
manhattan		3.584	4.269	3.568	3.941	4.078	3.888
maximum		2.482	2.024	2.394	2.22	2.172	2.2584
pearson		4.286	4.238	4.314	3.677	4.314	4.1658
	average	3.756	3.525	3.462	3.38	3.585	3.5416
	complete	4.277	3.966	3.669	3.441	3.953	3.8612
	single	3.246	2.979	2.659	2.715	2.858	2.8914
	ward	3.704	4.375	4.363	3.979	4.55	4.1942
a Bold: Row-wise best normalization method.
