# Supplementary material for: Label-free quantitative phosphoproteomics with novel pairwise abundance normalization reveals synergistic RAS and CIP2A signaling
Source: Sci Rep. 2015 Aug 17;5:13099. doi: 10.1038/srep13099 (PMC4642524; doi:10.1038/srep13099)
Supplement: Supplementary Table S8 [file srep13099-s9.xls]

## Sheet: Supplementary table 7
Supplementary Table 8. Normalized phosphosite abundance used for calculating correlations between LC-MS/MS and western bloting data.
																	Western blot quantification
Phosphopotein				Mass spectrometry normalization							Western blot normalization						Exposure time			ACTB	GAPDH
(accession no.)	Sample			Global pairwise	Quantile pairwise	Global centering	Casein	Quantile centering	Non-normalized		equal loading	MS corrected (quantile)	MS corrected (global)	average ACTB+GAPDH			short	intermediate	long	(P60709)	(P04406)
ERK2	Control 2	#1		0.429024	0.428326	0.61224	0.630424	0.672561	0.64243		1.03495	1.14649	1.11936	0.811291		ERK2		1.07658	0.993333	1.47235	1.07903
(P28482)		#2		0.76571	0.687415	0.832235	0.642699	0.908732	0.925205		1.04747	0.970538	1.05459	0.90476				0.951156	1.14379	1.46721	0.848263
		#3		0.804824	0.680601	0.90079	0.664324	0.973438	0.892687		0.86698	0.96926	1.15533	0.785417					0.86698	1.25631	0.951385
	Control 1	#1		1.21222	0.73515	0.831393	0.24536	0.886396	0.588897		0.909104	1.1775	1.42124	0.846181				0.881463	0.936744	1.19882	0.949906
		#2		0.681153	0.605215	0.758498	0.315776	0.85435	0.499193		1.02324	0.860366	0.953092	1.01349				1.04989	0.996596	1.13622	0.883022
		#3		0.658423	0.483536	0.614955	0.221888	0.700733	0.516378		0.875152	0.713899	0.920286	1.02514				0.847398	0.902907	1.07813	0.629245
	CIP2A	#1		0.419325	0.687144	0.811305	1.12472	0.857003	0.697279		1.05068	1.00211	0.79013	1.19757				1.06779	1.03357	0.827686	0.927005
		#2		0.191914	0.230927	0.323919	0.452631	0.316488	0.268806		1.62421	1.39386	0.999994	1.91341				1.62421		0.819182	0.878524
		#3		0.54974	0.479388	0.669293	0.49503	0.69622	0.497689		1.05939	0.922455	1.05555	1.18033				1.12572	0.993065	0.893677	0.901396
	RAS	#1		0.185586	0.215985	0.30593	0.318548	0.338728	0.293122		0.582155	0.589128	0.541396	0.51382					0.582155	0.857979	1.40801
		#2		0.318731	0.417042	0.436038	0.848791	0.45634	0.558429		0.597729	0.702618	0.494022	0.591905					0.597729	0.75494	1.26474
		#3		0.343203	0.346339	0.421389	0.216209	0.477289	0.356687		0.640792	0.767668	0.674405	0.550475					0.640792	0.949418	1.37873
	OA	#1		1.34235	1.77953	1.58244	3.01982	1.51679	1.88561		2.69172	2.58635	2.96102	3.40204				2.69172		0.651088	0.931327
		#2		2.27366	3.54337	2.73496	3.73601	2.578	3.49548		4.86859	5.1592	5.55476	4.71679				4.86859		0.819687	1.24467
		#3		4.82414	3.68004	3.16461	2.06777	2.76693	2.88211		3.50102	3.05089	3.94952	4.5407				3.50102		0.817316	0.724749
GSK3B	Control 2	#1		0.807965	0.744721	1.08182	0.952754	1.08638	1.07875		0.860268	0.95298	0.930429	0.674356		GSK3B	0.777967		0.942569	1.47235	1.07903
(P49841)		#2		0.874858	0.725105	0.892159	0.589275	0.917109	0.942529		1.15881	1.07369	1.16669	1.00092			1.26711		1.0505	1.46721	0.848263
		#3		0.40099	0.313065	0.421094	0.265613	0.460411	0.396566		0.861051	0.962632	1.14743	0.780046			0.883164		0.838938	1.25631	0.951385
	Control 1	#1		0.599119	0.33544	0.385532	0.097313	0.415836	0.25951		1.42892	1.85078	2.23389	1.33001			1.42892			1.19882	0.949906
		#2		0.371218	0.304511	0.387849	0.138102	0.429868	0.24257		1.65076	1.38799	1.53759	1.63503			1.65076			1.13622	0.883022
		#3		0.47602	0.322743	0.417145	0.128734	0.461984	0.332868		1.37172	1.11897	1.44246	1.60682			1.37172			1.07813	0.629245
	CIP2A	#1		0.446806	0.675966	0.811102	0.961722	0.835922	0.662459		1.06182	1.01274	0.79851	1.21027			1.13962		0.984031	0.827686	0.927005
		#2		0.256207	0.284621	0.405737	0.484915	0.38995	0.319968		1.05805	0.907999	0.651423	1.24645			0.932144		1.18396	0.819182	0.878524
		#3		0.264558	0.21299	0.302206	0.191175	0.30743	0.213553		0.669193	0.582692	0.666768	0.745589					0.669193	0.893677	0.901396
	RAS	#1		0.409918	0.440437	0.634011	0.564631	0.653272	0.577276		0.911048	0.921962	0.847263	0.804107					0.911048	0.857979	1.40801
		#2		0.426487	0.515193	0.547431	0.911423	0.552953	0.666244		0.65592	0.771021	0.542117	0.649529					0.65592	0.75494	1.26474
		#3		0.295425	0.275237	0.340332	0.149351	0.373015	0.273758		0.688138	0.824388	0.724234	0.591147					0.688138	0.949418	1.37873
	OA	#1		2.6282	3.21667	2.907	4.74474	2.98959	3.29176		2.82136	2.71092	3.10363	3.5659			2.82136			0.651088	0.931327
		#2		2.56619	3.69223	2.89626	3.38383	2.95617	3.51766		4.6749	4.95396	5.33378	4.52915			4.6749			0.819687	1.24467
		#3		4.17604	2.94108	2.57033	1.43643	2.17011	2.22453		3.90828	3.40578	4.40894	5.06889			3.90828			0.817316	0.724749
S6	Control 2	#1		0.350806	0.348704	0.477923	0.493718	0.48537	0.519422		1.39345	1.54363	1.5071	1.09231		S6	1.46019		1.32671	1.47235	1.07903
(P62753)		#2		0.425317	0.380159	0.441311	0.341914	0.448382	0.508154		1.33357	1.23562	1.34263	1.15187			1.40154		1.26559	1.46721	0.848263
		#3		0.527069	0.443769	0.563171	0.416685	0.568005	0.578063		0.819198	0.915841	1.09165	0.74213			0.778287		0.860109	1.25631	0.951385
	Control 1	#1		1.27553	0.770162	0.835151	0.24727	0.807674	0.612713		0.741221	0.960053	1.15878	0.689918			0.69231		0.790132	1.19882	0.949906
		#2		0.599361	0.530215	0.637161	0.266124	0.643386	0.434332		0.887432	0.746173	0.826592	0.878977			0.85396		0.920904	1.13622	0.883022
		#3		0.430181	0.314538	0.383566	0.138849	0.41636	0.333598		0.448719	0.366039	0.471861	0.525624					0.448719	1.07813	0.629245
	CIP2A	#1		0.545875	0.890612	1.00827	1.40232	1.04552	0.897551		0.679041	0.647651	0.51065	0.773973			0.62131		0.736772	0.827686	0.927005
		#2		0.607033	0.72724	0.978122	1.37123	1.04552	0.840725		0.3339	0.286547	0.205576	0.393355					0.3339	0.819182	0.878524
		#3		1.11333	0.966608	1.29399	0.96019	1.32746	0.996627		0.503994	0.438847	0.502168	0.561531			0.432299		0.57569	0.893677	0.901396
	RAS	#1		0.497207	0.57612	0.782464	0.817388	0.807674	0.776514		0.146964	0.148724	0.136674	0.129713					0.146964	0.857979	1.40801
		#2		0.475729	0.619746	0.621314	1.21338	0.637511	0.824164		0.176428	0.207387	0.145817	0.174709					0.176428	0.75494	1.26474
		#3		0.729662	0.73311	0.855272	0.440256	0.869374	0.749837		0.407002	0.487588	0.428351	0.349636					0.407002	0.949418	1.37873
	OA	#1		0.886162	1.16964	0.997305	1.90938	0.969967	1.23086		1.6421	1.57782	1.80638	2.07543			1.7601		1.52409	0.651088	0.931327
		#2		1.9753	3.06495	2.26835	3.10869	2.39428	3.0028		4.20627	4.45735	4.79909	4.07512			4.20627			0.819687	1.24467
		#3		4.56144	3.46443	2.85662	1.8726	2.53352	2.69464		4.0847	3.55952	4.60797	5.29771			4.0847			0.817316	0.724749
MYC	Control 2	#1		0.847335	0.908878	1.06158	1.22599	1.10392	1.23561		2.7182	2.89102	2.81675	2.21499		MYC	2.7182			1.35901	1.09536
(P01106)		#2		1.18933	1.14714	1.13487	0.982938	1.06974	1.39945		3.60625	3.17175	3.4529	3.32925			3.60625			1.21237	0.954033
		#3		1.60907	1.46193	1.58109	1.30778	1.5013	1.73802		1.52968	1.61188	1.92114	1.47248			1.622		1.43735	1.16337	0.914308
	Control 1	#1		3.02686	1.97217	1.82253	0.603242	1.76096	1.43196		1.1261	1.34913	1.62491	1.14542			1.06502		1.18718	1.05784	0.908422
		#2		0.95148	0.908286	0.930183	0.434324	0.886658	0.679055		1.17142	0.868292	0.964552	1.31067			1.12541		1.21742	0.932432	0.855076
		#3		1.23975	0.978176	1.01656	0.411381	0.958498	0.946846		0.880673	0.817632	1.05042	0.944095			0.847456		0.913889	1.01991	0.845735
	CIP2A	#1		0.734533	1.2932	1.24768	1.93992	1.29968	1.18946		0.672846	0.812369	0.640928	0.60533			0.67604		0.669653	1.05993	1.16314
		#2		1.24289	1.60679	1.84171	2.88635	2.05708	1.6953		0.913968	0.974011	0.69669	0.866946			0.960365		0.86757	0.937244	1.17123
		#3		1.08219	1.01389	1.1567	0.959526	1.19009	0.954083		0.705321	0.728073	0.83381	0.661205			0.703709		0.706933	1.12641	1.00703
	RAS	#1		0.405976	0.507616	0.587538	0.686135	0.635609	0.62443		0.273641	0.286913	0.265316	0.242652					0.273641	1.14379	1.11163
		#2		0.594254	0.835383	0.713726	1.55822	0.741744	1.01391		0.450161	0.531897	0.375124	0.44573					0.450161	0.875857	1.14402
		#3		0.830995	0.900962	0.895756	0.515467	0.883279	0.841039		0.578405	0.547989	0.481263	0.633342					0.578405	0.781927	1.04459
	OA	#1		0.359696	0.512311	0.372271	0.796769	0.36369	0.492044		1.08993	1.22254	1.40038	1.18286			1.08993			0.773064	1.0698
		#2		0.266066	0.445491	0.28098	0.430479	0.245439	0.39834		1.15937	1.1338	1.22213	1.22569			1.15937			0.783276	1.10851
		#3		0.619563	0.507781	0.356817	0.261485	0.302316	0.36046		0.500246	0.384215	0.49738	0.72464					0.500246	0.773563	0.607114
Vimentin	Control 2	#1		0.561878	0.554934	0.735348	0.742728	0.731624	0.797213							Vimentin				1.35901	1.09536
(P08670)		#2		0.513842	0.456342	0.512179	0.38798	0.478606	0.58829		0.984514	0.865895	0.942651	0.908893			1.01575		0.953276	1.21237	0.954033
		#3		0.697905	0.583842	0.716358	0.518218	0.676782	0.733472		1.01549	1.07005	1.27536	0.977518			0.984247		1.04672	1.16337	0.914308
	Control 1	#1		1.52502	0.914902	0.9592	0.277672	0.911224	0.701972		0.587841	0.704268	0.848229	0.597928					0.587841	1.05784	0.908422
		#2		1.01577	0.892826	1.03733	0.42361	0.947728	0.705355		0.472696	0.350377	0.389221	0.528888					0.472696	0.932432	0.855076
		#3		1.24653	0.905594	1.06771	0.377894	0.970465	0.926306											1.01991	0.845735
	CIP2A	#1		0.407705	0.660921	0.72342	0.98373	0.735896	0.642378											1.05993	1.16314
		#2		0.526719	0.626979	0.815305	1.11751	0.91388	0.699036											0.937244	1.17123
		#3		1.06316	0.917138	1.18705	0.861209	1.19025	0.911984											1.12641	1.00703
	RAS	#1		0.54777	0.630641	0.828106	0.845795	0.837191	0.819765											1.14379	1.11163
		#2		0.522035	0.675713	0.654955	1.25059	0.661043	0.866628											0.875857	1.14402
		#3		0.529353	0.528448	0.596058	0.299989	0.584355	0.521279											0.781927	1.04459
	OA	#1		1.78782	2.3446	1.93285	3.61807	2.06882	2.37957		2.62298	2.94211	3.3701	2.84663			2.62298			0.773064	1.0698
		#2		1.58494	2.44348	1.74843	2.34278	1.97127	2.30878		4.74454	4.63991	5.00137	5.01594			4.74454			0.783276	1.10851
		#3		2.46957	1.86363	1.4857	0.952227	1.32088	1.39798		4.1443	3.18304	4.12055	6.00329			4.1443			0.773563	0.607114
STAT3	Control 2	#1		0.75123	0.737148	0.925387	0.886337	0.917218	1.02424		0.865991	1.08614	1.05117	0.575292		STAT3		0.865991		1.42438	1.58623
(P40763)		#2		0.309691	0.273258	0.29055	0.208712	0.287099	0.340712		0.390812	0.411321	0.449189	0.274698				0.390812		1.19236	1.65304
		#3		0.344672	0.286475	0.332996	0.228434	0.325125	0.348089		0.46835	0.459719	0.547854	0.48447				0.46835		1.05622	0.87723
	Control 1	#1		2.08818	1.24466	1.23624	0.339362	1.16295	0.923656		0.362688	0.601009	0.714473	0.265977				0.362688		1.1412	1.58602
		#2		0.45227	0.394959	0.434729	0.168348	0.415827	0.301792		0.512228	0.454105	0.503336	0.48131				0.512228		1.17983	0.948651
		#3		0.746392	0.53874	0.601749	0.201963	0.565738	0.532985		0.802172	0.840777	1.07999	0.762027				0.802172		1.14287	0.962496
	CIP2A	#1		0.430838	0.693905	0.719545	0.92786	0.734004	0.652312		1.55963	1.44147	1.14258	1.80968				1.55963		0.887779	0.835877
		#2		1.39189	1.64612	2.0279	2.63583	2.13853	1.7751		1.68623	1.5017	1.07664	1.91612				1.68623		0.834222	0.925822
		#3		1.88239	1.61335	1.97824	1.361	1.98961	1.55165		0.973595	0.752361	0.862269	1.20869				0.973595		0.894581	0.716407
	RAS	#1		0.522411	0.597556	0.74336	0.719974	0.751044	0.751277		1.04699	0.913736	0.843016	1.11663				1.04699		0.861193	1.01408
		#2		1.20779	1.55323	1.42627	2.58252	1.36565	1.92673		0.806947	0.695498	0.491809	1.07196				0.806947		0.737968	0.767583
		#3		0.885487	0.878257	0.938479	0.447899	0.86907	0.837923		0.661242	0.63392	0.555912	0.709212				0.661242		0.980818	0.883906
	OA	#1		1.27244	1.65793	1.29483	2.29842	1.42771	1.62746		1.0183	1.02654	1.18201	1.22269				1.0183		0.83399	0.831687
		#2		1.08614	1.66367	1.12778	1.433	1.23634	1.52039		1.88996	1.59513	1.72879	2.31424				1.88996		0.812799	0.820534
		#3		1.62818	1.22074	0.92196	0.560349	0.814079	0.88568		1.95486	1.63211	2.11277	2.42805				1.95486		1.01979	0.590445
