# Supplementary material for: Label-free quantitative phosphoproteomics with novel pairwise abundance normalization reveals synergistic RAS and CIP2A signaling
Source: Sci Rep. 2015 Aug 17;5:13099. doi: 10.1038/srep13099 (PMC4642524; doi:10.1038/srep13099)
Supplement: Supplementary Table S9 [file srep13099-s10.xls]

## Sheet: Supplementary table 8
Supplementary Table 9. Correlation between LC-MS/MS and western blot based quantifications of selected phosphosites.
All samples
	Pearson's (log-transformed data)					Spearman's					Kendall's
ERK2	WB	WB, quantile	WB, global	WB, avg ACTB+GAPDH		WB	WB, quantile	WB, global	WB, avg ACTB+GAPDH		WB	WB, quantile	WB, global	WB, avg ACTB+GAPDH
Quantile pairwise	0.84319	0.863824	0.9128	0.81923		0.625	0.6929	0.7714	0.6393		0.4667	0.581	0.6	0.4857
Global centering	0.835852	0.845668	0.915769	0.809521		0.6107	0.6679	0.8036	0.6036		0.4476	0.5238	0.619	0.4667
Casein	0.804219	0.823256	0.740929	0.785078		0.6036	0.5821	0.4929	0.55		0.4667	0.4286	0.4095	0.3714
Quantile centering	0.798231	0.809485	0.894663	0.766793		0.5536	0.625	0.7786	0.5571		0.4286	0.5048	0.6	0.4095
Global pairwise	0.736873	0.752077	0.871008	0.716818		0.5571	0.6464	0.8643	0.5571		0.4095	0.5238	0.7333	0.3524
Non-normalized	0.82661	0.856455	0.891254	0.785591		0.5286	0.6357	0.7	0.4857		0.4286	0.4667	0.5238	0.3714
GSK3B
Quantile pairwise	0.822691	0.840644	0.76863	0.791869		0.5429	0.6429	0.5857	0.4571		0.4095	0.5048	0.4286	0.2952
Global centering	0.787703	0.797045	0.728604	0.753766		0.4821	0.5536	0.4964	0.425		0.3333	0.3905	0.3143	0.2571
Casein	0.540888	0.550731	0.419226	0.534153		0.2643	0.2929	0.2179	0.2536		0.181	0.2	0.0857	0.181
Quantile centering	0.79026	0.804541	0.739423	0.750013		0.5321	0.6179	0.5714	0.4607		0.3905	0.4476	0.3714	0.3143
Global pairwise	0.863092	0.880253	0.866958	0.82617		0.6393	0.7607	0.7464	0.5429		0.4857	0.581	0.581	0.4095
Non-normalized	0.711698	0.735606	0.655615	0.67119		0.3821	0.4714	0.4214	0.3143		0.2571	0.3524	0.2762	0.3143
MYC
Quantile pairwise	0.339231	0.410243	0.330062	0.272633		0.3821	0.4786	0.4036	0.2357		0.2952	0.3714	0.2762	0.181
Global centering	0.290954	0.354607	0.268261	0.195876		0.3321	0.4179	0.325	0.1643		0.2381	0.3143	0.219	0.1238
Casein	0.151192	0.29683	0.0766566	0.00634828		0.0964	0.2429	0.0536	-0.0643		0.0667	0.181	0.0476	-0.0095
Quantile centering	0.246275	0.321382	0.21766	0.138065		0.3286	0.4143	0.3214	0.1607		0.219	0.2952	0.2	0.1048
Global pairwise	0.340927	0.355164	0.374784	0.323969		0.4214	0.4393	0.4321	0.3464		0.3524	0.3524	0.3333	0.2762
Non-normalized	0.396011	0.493268	0.363352	0.276556		0.4143	0.5357	0.4107	0.2643		0.2762	0.3524	0.2571	0.1619
S6
Quantile pairwise	0.56765	0.565068	0.52716	0.620362		0.3071	0.3607	0.3429	0.3393		0.219	0.2381	0.2381	0.2762
Global centering	0.486	0.476145	0.439905	0.540186		0.2536	0.2821	0.2679	0.3		0.1429	0.1619	0.1619	0.2
Casein	0.2861	0.282316	0.189523	0.337225		0.2714	0.2714	0.2643	0.3321		0.219	0.2	0.2	0.2381
Quantile centering	0.46075	0.448633	0.409198	0.515748		0.1986	0.2236	0.2093	0.2487		0.1058	0.125	0.125	0.1635
Global pairwise	0.603376	0.599745	0.609282	0.650839		0.325	0.3786	0.3607	0.3107		0.219	0.2381	0.2381	0.2381
Non-normalized	0.524351	0.529647	0.473841	0.564931		0.2214	0.2536	0.25	0.2643		0.1429	0.2	0.2	0.1619
Vimentin
Quantile pairwise	0.771835	0.773663	0.772748	0.797699		0.6786	0.6786	0.6786	0.6071		0.5238	0.5238	0.5238	0.4286
Global centering	0.677583	0.682818	0.684291	0.710965		0.5714	0.5714	0.5714	0.5357		0.3333	0.3333	0.3333	0.2381
Casein	0.817907	0.836885	0.817022	0.793681		0.7857	0.7857	0.7857	0.75		0.619	0.619	0.619	0.5238
Quantile centering	0.693311	0.712985	0.707242	0.710449		0.5714	0.5714	0.5714	0.5357		0.3333	0.3333	0.3333	0.2381
Global pairwise	0.584107	0.584573	0.612129	0.651435		0.6071	0.6071	0.6071	0.6786		0.4286	0.4286	0.4286	0.5238
Non-normalized	0.782196	0.812212	0.794164	0.771406		0.75	0.75	0.75	0.7143		0.5238	0.5238	0.5238	0.4286
STAT3
Quantile pairwise	0.332338	0.416909	0.43629	0.355548		0.3036	0.3786	0.3821	0.3607		0.2762	0.2762	0.2571	0.3143
Global centering	0.577732	0.619801	0.517446	0.610078		0.5571	0.5821	0.525	0.6179		0.4667	0.4667	0.4095	0.5048
Casein	0.514461	0.556918	0.40966	0.536673		0.3821	0.4	0.2714	0.4357		0.2952	0.2952	0.2	0.3333
Quantile centering	0.652531	0.632085	0.391918	0.679954		0.6571	0.6179	0.3893	0.6786		0.4286	0.4667	0.3333	0.4667
Global pairwise	0.533168	0.573213	0.420596	0.553112		0.45	0.4714	0.3536	0.4893		0.3524	0.3524	0.2571	0.3524
Non-normalized	0.564157	0.597601	0.432739	0.586146		0.4643	0.5	0.325	0.5036		0.3143	0.3524	0.2571	0.3524
Weighted average
Quantile pairwise	0.597309	0.632512	0.610163	0.591201		0.453179	0.52507	0.51263	0.423551		0.34958	0.405355	0.373983	0.320563
Global centering	0.602643	0.624131	0.583413	0.592904		0.457729	0.506754	0.491077	0.431852		0.326367	0.368184	0.343763	0.304301
Casein	0.489979	0.530597	0.405599	0.470097		0.363011	0.394383	0.304895	0.339713		0.277585	0.291524	0.225305	0.24855
Quantile centering	0.598462	0.612595	0.545654	0.582094		0.464022	0.505857	0.464022	0.430938		0.316105	0.36491	0.326568	0.287179
Global pairwise	0.612808	0.628034	0.627126	0.617362		0.489533	0.54507	0.556173	0.468856		0.369332	0.411167	0.428563	0.342629
Non-normalized	0.619729	0.657002	0.583063	0.593489		0.431835	0.50239	0.44947	0.396135		0.304306	0.360062	0.321702	0.285716
OA excluded
	Pearson's (log-transformed data)					Spearman's					Kendall's
ERK2	WB	WB, quantile	WB, global	WB, avg ACTB+GAPDH		WB	WB, quantile	WB, global	WB, avg ACTB+GAPDH		WB	WB, quantile	WB, global	WB, avg ACTB+GAPDH
Quantile pairwise	0.151016	0.243726	0.540238	0.105063		0.2727	0.4056	0.5594	0.3007		0.1818	0.3636	0.3939	0.2121
Global centering	0.259378	0.309952	0.654972	0.184905		0.2448	0.3566	0.6224	0.2308		0.1515	0.2727	0.4242	0.1818
Casein	0.202893	0.245392	-0.0960348	0.177643		0.2308	0.1888	0.014	0.1259		0.1818	0.1212	0.0909	0.0303
Quantile centering	0.192065	0.234761	0.622621	0.113686		0.1329	0.2727	0.5734	0.1399		0.1212	0.2424	0.3939	0.0909
Global pairwise	0.129145	0.226852	0.697323	0.0607478		0.1399	0.3147	0.7413	0.1399		0.0909	0.2727	0.6061	0
Non-normalized	0.071382	0.186435	0.418773	-0.0331357		0.0769	0.2867	0.4126	-0.007		0.0909	0.1515	0.2424	0
GSK3B
Quantile pairwise	0.0357062	0.131874	-0.049708	-0.119233		0.1119	0.3077	0.1958	-0.042		0.0909	0.2424	0.1212	-0.0606
Global centering	0.0164974	0.0598977	-0.0821157	-0.142635		0.007	0.1469	0.035	-0.0979		0	0.0909	-0.0303	-0.0909
Casein	-0.37334	-0.374654	-0.596172	-0.372403		-0.4196	-0.3636	-0.5105	-0.4336		-0.2424	-0.2121	-0.3939	-0.2121
Quantile centering	0.0613967	0.116032	-0.0101208	-0.116599		0.1049	0.2727	0.1818	-0.028		0.0909	0.1818	0.0606	0
Global pairwise	0.313214	0.466964	0.469022	0.0598549		0.3147	0.5524	0.5245	0.1119		0.2424	0.3939	0.3939	0.0909
Non-normalized	-0.166809	-0.0860283	-0.221171	-0.31066		-0.2028	-0.028	-0.1259	-0.3217		-0.1515	0	-0.1212	-0.2424
MYC
Quantile pairwise	0.452793	0.530146	0.503273	0.474904		0.5175	0.6364	0.5245	0.4406		0.3939	0.4848	0.3939	0.3333
Global centering	0.492115	0.560952	0.544003	0.498748		0.4965	0.6084	0.4755	0.4056		0.3636	0.4545	0.3636	0.303
Casein	0.0684283	0.188597	-0.00922842	-0.00932021		0.021	0.1399	-0.0909	-0.1119		0	0.0909	-0.0606	-0.0606
Quantile centering	0.414982	0.497861	0.455394	0.408276		0.4895	0.6014	0.4685	0.3986		0.3333	0.4242	0.3333	0.2727
Global pairwise	0.526607	0.556291	0.635351	0.573329		0.6434	0.6853	0.6783	0.6434		0.5152	0.5455	0.5152	0.5152
Non-normalized	0.572094	0.682243	0.592568	0.543469		0.5804	0.7133	0.5594	0.5035		0.3939	0.4848	0.3939	0.3333
S6
Quantile pairwise	-0.341428	-0.306279	-0.36361	-0.281434		-0.3497	-0.2448	-0.2797	-0.2937		-0.2121	-0.1818	-0.1818	-0.1515
Global centering	-0.324324	-0.313119	-0.358956	-0.265138		-0.3636	-0.3007	-0.3357	-0.2937		-0.2727	-0.2424	-0.2424	-0.2121
Casein	-0.443337	-0.433614	-0.574427	-0.412708		-0.4196	-0.4196	-0.4336	-0.2867		-0.2121	-0.2424	-0.2424	-0.1515
Quantile centering	-0.3562	-0.356446	-0.401986	-0.287817		-0.4035	-0.3474	-0.3825	-0.3333		-0.3077	-0.277	-0.277	-0.2462
Global pairwise	-0.065909	-0.0212113	0.0348743	-0.0225501		-0.2308	-0.1329	-0.1748	-0.2587		-0.1515	-0.1212	-0.1212	-0.1515
Non-normalized	-0.463691	-0.409837	-0.510476	-0.446934		-0.5245	-0.4615	-0.4685	-0.4336		-0.3636	-0.2727	-0.2727	-0.303
STAT3
Quantile pairwise	0.174309	0.285388	0.268787	0.201663		0.1818	0.3007	0.2238	0.2238		0.1818	0.1818	0.1212	0.2121
Global centering	0.483265	0.531494	0.358772	0.515874		0.4965	0.5315	0.3287	0.5385		0.4242	0.4242	0.2424	0.4545
Casein	0.540347	0.581888	0.435108	0.554727		0.4895	0.5175	0.2937	0.5245		0.3939	0.3939	0.2121	0.4242
Quantile centering	0.735518	0.68476	0.374564	0.747255		0.7413	0.6853	0.3357	0.7483		0.5152	0.5758	0.3333	0.5455
Global pairwise	0.572083	0.608653	0.457397	0.581035		0.5105	0.5524	0.3217	0.5175		0.4242	0.4242	0.2424	0.3939
Non-normalized	0.551669	0.581705	0.365317	0.564307		0.4895	0.5455	0.2378	0.5035		0.3333	0.3939	0.2121	0.3636
Average
Quantile pairwise	0.0944793	0.176971	0.179796	0.0761927		0.14684	0.28112	0.24476	0.12588		0.12726	0.21816	0.16968	0.10908
Global centering	0.185386	0.229835	0.223335	0.158351		0.17624	0.26854	0.22518	0.15666		0.13332	0.19998	0.1515	0.12726
Casein	-0.00100165	0.0415218	-0.168151	-0.0124124		-0.01958	0.0126	-0.14546	-0.03636		0.02424	0.0303	-0.07878	0.00606
Quantile centering	0.209552	0.235394	0.208094	0.17296		0.21302	0.29694	0.23538	0.1851		0.15058	0.22944	0.16882	0.13258
Global pairwise	0.295028	0.36751	0.458793	0.250483		0.27554	0.39438	0.4182	0.2308		0.22424	0.30302	0.32728	0.1697
Non-normalized	0.112929	0.190904	0.129002	0.0634093		0.0839	0.2112	0.12308	0.04894		0.0606	0.1515	0.0909	0.0303
