# Supplementary material for: Label-free quantitative phosphoproteomics with novel pairwise abundance normalization reveals synergistic RAS and CIP2A signaling
Source: Sci Rep. 2015 Aug 17;5:13099. doi: 10.1038/srep13099 (PMC4642524; doi:10.1038/srep13099)
Supplement: Supplementary Table S10 [file srep13099-s11.xls]

## Sheet: Sheet1
Supplementary Table 10. Correlation of AKT and ERK target phosphosite abundance between CIP2A and RAS samples after global pairwise normalizedation of TiO2-enriched sample data.
AKT		correlation coefficient		Significance
	NetworKIN	Pearson's r	0.5444	<0.0001	***
		Spearman ρ	0.546	<0.0001	***
	GPS	Pearson's r	0.6739	<0.0001	***
		Spearman ρ	0.5954	<0.0001	***
	PhosphositePlus	Pearson's r	0.3805	0.1193
		Spearman ρ	0.4076	0.0931
ERK		correlation coefficient		Significance
	NetworKIN	Pearson's r	0.4089	0.0013	**
		Spearman ρ	0.3417	0.0081	**
	GPS	Pearson's r	0.444	<0.0001	***
		Spearman ρ	0.4089	<0.0001	***
	PhosphositePlus	Pearson's r	0.2348	0.3332
		Spearman ρ	0.3123	0.193
