# Supplementary material for: Label-free quantitative phosphoproteomics with novel pairwise abundance normalization reveals synergistic RAS and CIP2A signaling
Source: Sci Rep. 2015 Aug 17;5:13099. doi: 10.1038/srep13099 (PMC4642524; doi:10.1038/srep13099)
Supplement: Supplementary Table S11 [file srep13099-s12.xls]

## Sheet: Sheet1
Supplementary Table 11. Expected 5 year survival for patients with KRAS mutation.
	KRAS mutant (#patients)
Cancer type	CIP2A low	CIP2A high	5-year survival ratea
AML	1	6	57.2
Breast	1	4	89.2
Cervical	1		67.9
Colon	1	2	64.7
Endometrioid	1		81.5
Glioblastoma	1		33.4
HNSCC		1	62.7
Kidney Clear Cell	1		72.4
Kidnely Papillary cell	1		72.4
Low garde glioma	1		33.4
lung adeno carcinoma	26	20	16.8
lung scc	1	1	16.8
melanoma	1	2	91.3
ovarian	1	1	44.6
pancreatic	8	5	6.7
Rectal		1	64.7
Thyroid	3		97.8
Weighted average of expected 5 year survival rate	30.7878	36.5186
a Howlander et al. 2014
