# Supplementary material for: Label-free quantitative phosphoproteomics with novel pairwise abundance normalization reveals synergistic RAS and CIP2A signaling
Source: Sci Rep. 2015 Aug 17;5:13099. doi: 10.1038/srep13099 (PMC4642524; doi:10.1038/srep13099)
Supplement: Supplementary Table S12 [file srep13099-s13.xls]

## Sheet: Sheet1
Supplementary Table 12. siRNA sequences.
gene	target sequence	overhang
HRAS	GAACCCUCCUGAUGAGAGU	dTdT
KRAS	AGAGUGCCUUGACGAUACA	dTdG
NRAS	GAAAUACGCCAGUACCGAA	dTdT
CIP2A-1	ACCAUUGAUAUCCUUAGAA	dTdT
CIP2A-2	CUGUGGUUGUGUUUGCACU	dTdT
CIP2A-3	GGUUGCAGAUUCUGAAUUA	dTdT
Symmetrical overhang was used for the duplex siRNA
