# Supplementary material for: Label-free quantitative phosphoproteomics with novel pairwise abundance normalization reveals synergistic RAS and CIP2A signaling
Source: Sci Rep. 2015 Aug 17;5:13099. doi: 10.1038/srep13099 (PMC4642524; doi:10.1038/srep13099)
Supplement: Supplementary Table S13 [file srep13099-s14.xls]

## Sheet: Supplementary table 12
Supplementary Table 13. Scoring scheme for peptide identifications and phosphosite localizations.
Classification	Mascot/ phosphoRS3a,b	SimSpectraSTa,b	Used ID	New scorec	Minimum scored	Maximam scored
high-high	high	high (identical ID)	Mascot	Ionscore x100	1300	16800
nonphospho	nonphospho	high / low / NA	Mascot	Ionscore	13	168
phosphoRS high	high	low / NA	Mascot	Ionscore	13	168
SimSpectraST high	low / NA	high	SpectraST	PD F-value x10	2.7	8.6
phosphoRS low	low	low / NA	Mascot	Ionscore /100	0.13	1.68
SimSpectraST low	NA	low	SpectraST	PD F-value /10	0.027	0.086
high-high disagreement (considered as low confidence)	high	high (different ID)	Mascot	Ionscore /10000	0.0013	0.0168
a high: high confidence phosphosite localization, low: low confidence phosphosite localization, NA: not available
b Thresholds used for high confidence phosphosite localization (1% FLR)
PhosphoRS3	phosphoRS probability ≥0.993
SimSpectraST	stand-alone SpectraST F-value ≥0.49 and recalculated deltaDot ≥0.005 if #STY ≥2
	(exact sequences and modifications given by stand-alone and PD SpectraST)
c The new score is labeled as "xcorr" in the deposited ID list.
d Original score ranges
Mascot Ionscore	13 - 168
PD_SpectraST F-value	0.27 - 0.86
